# Supplementary material for: Inositol pyrophosphates promote the interaction of SPX domains with the coiled-coil motif of PHR transcription factors to regulate plant phosphate homeostasis
Source: Nat Commun. 2021 Jan 15;12:384. doi: 10.1038/s41467-020-20681-4 (PMC7810988; doi:10.1038/s41467-020-20681-4)
Supplement: Supplementary file 4 — Source Data [file 41467_2020_20681_MOESM4_ESM.zip]

Archive with 44 entries (28 files):
- Ried_PHR_raw_data/
- Ried_PHR_raw_data/fig_1b/
- Ried_PHR_raw_data/fig_1b/README
- Ried_PHR_raw_data/fig_1b/2019_07_26_400uM_15IP8_in_40_uM_OsSPX4_and_40uM_OsPHR2_wt.itc
- Ried_PHR_raw_data/fig_1b/2019_05_10_400uM_5IP7_in_40_uM_OsSPX4_and_40_uM_OsPHR2_wt.itc
- Ried_PHR_raw_data/fig_2ab/
- Ried_PHR_raw_data/fig_2ab/OMNISEC_SEC_RALS_AtPHR1_280_360_and_AtPHR1_222_358_wt_Olig1_Olig2_KHR.xlsx
- Ried_PHR_raw_data/fig_s5/
- Ried_PHR_raw_data/fig_s5/circular_dichroism_raw_data_AtPHR1_280_360_wt_Olig1_Olig2_and_melting_spectra.xls
- Ried_PHR_raw_data/fig_3d/
- Ried_PHR_raw_data/fig_3d/GCI_OsPHR2_wt_KHR_vs_pOsIPS1_Creoptix_WAVEdelta.cxw
- Ried_PHR_raw_data/fig_s6/
- Ried_PHR_raw_data/fig_s6/NMR_chemical_shift_pertubations_fig_s6.xlsx
- Ried_PHR_raw_data/fig_s9/
- Ried_PHR_raw_data/fig_s9/uncropped_blots_fig_s9.pdf
- Ried_PHR_raw_data/fig_4b_and_fig_s8b-d/
- Ried_PHR_raw_data/fig_4b_and_fig_s8b-d/Pi_measurments_fig_4b_and_fig_s8.xlsx
- Ried_PHR_raw_data/fig_4b_and_fig_s8b-d/Pi_measurments_fig_4b_and_fig_s8.ods
- Ried_PHR_raw_data/fig_2c/
- Ried_PHR_raw_data/fig_2c/AtPHR1_222_358_Olig1/
- Ried_PHR_raw_data/fig_2c/AtPHR1_222_358_Olig1/SizeStdNet.data
- Ried_PHR_raw_data/fig_2c/AtPHR1_222_358_Olig1/AtPHR1_222_358_Olig1.pdf
- Ried_PHR_raw_data/fig_2c/AtPHR1_222_358_Olig1/Analysis.data
- Ried_PHR_raw_data/fig_2c/AtPHR1_222_358_Olig1/Experiment.data
- Ried_PHR_raw_data/fig_2c/AtPHR1_222_358_Olig1.tif
- Ried_PHR_raw_data/fig_2c/AtPHR1_222_358_wt.tif
- Ried_PHR_raw_data/fig_2c/AtPHR1_222_358_wt/
- Ried_PHR_raw_data/fig_2c/AtPHR1_222_358_wt/SizeStdNet.data
- Ried_PHR_raw_data/fig_2c/AtPHR1_222_358_wt/AtPHR1_222_358_wt.pdf
- Ried_PHR_raw_data/fig_2c/AtPHR1_222_358_wt/Analysis.data
- Ried_PHR_raw_data/fig_2c/AtPHR1_222_358_wt/Experiment.data
- Ried_PHR_raw_data/fig_4c_4f_and_figS8a/
- Ried_PHR_raw_data/fig_4c_4f_and_figS8a/qRT_PCR_fig_4c_fig_4d_and_fig_s8a.ods
- Ried_PHR_raw_data/fig_4c_4f_and_figS8a/qRT_PCR_fig_4c_fig_4d_and_fig_s8a.xlsx
- Ried_PHR_raw_data/fig_s3/
- Ried_PHR_raw_data/fig_s3/OMNISEC_SEC_RALS_OsPHR2_full_length_wt.xlsx
- Ried_PHR_raw_data/fig_3c/
- Ried_PHR_raw_data/fig_3c/README
- Ried_PHR_raw_data/fig_3c/2019_08_07_300uM_OsPHR2_KHR_in_20_uM_OsSPX4_and_100_uM_5IP7.itc
- Ried_PHR_raw_data/fig_3c/2019_07_29_300uM_OsPHR2_wt_in_20_uM_OsSPX4_and_100_uM_5IP7.itc
- Ried_PHR_raw_data/fig_2def/
- Ried_PHR_raw_data/fig_2def/GCI_AtPHR1_222_359_wt_Olig1_Olig2_vs_pSPX1_Creoptix_WAVEdelta.cxw
- Ried_PHR_raw_data/fig_4d/
- Ried_PHR_raw_data/fig_4d/uncropped_gels_fig_4d.pdf
