# Supplementary material for: Inositol pyrophosphates promote the interaction of SPX domains with the coiled-coil motif of PHR transcription factors to regulate plant phosphate homeostasis
Source: Nat Commun. 2021 Jan 15;12:384. doi: 10.1038/s41467-020-20681-4 (PMC7810988; doi:10.1038/s41467-020-20681-4)
Supplement: Supplementary file 4 — Source Data [file 41467_2020_20681_MOESM4_ESM.zip › Ried_PHR_raw_data/fig_1b/2019_07_26_400uM_15IP8_in_40_uM_OsSPX4_and_40uM_OsPHR2_wt.itc]

$ITC
$ 15 
$NOT
$ 25 
$ 60 
$ 750 
$ 10 
$ 2 
$ADCGainCode:  0 
$False,True,True
$ 0.4 , 0.8 , 150 , 5 
$ 2.7 , 5.4 , 150 , 5 
$ 2.7 , 5.4 , 150 , 5 
$ 2.7 , 5.4 , 150 , 5 
$ 2.7 , 5.4 , 150 , 5 
$ 2.7 , 5.4 , 150 , 5 
$ 2.7 , 5.4 , 150 , 5 
$ 2.7 , 5.4 , 150 , 5 
$ 2.7 , 5.4 , 150 , 5 
$ 2.7 , 5.4 , 150 , 5 
$ 2.7 , 5.4 , 150 , 5 
$ 2.7 , 5.4 , 150 , 5 
$ 2.7 , 5.4 , 150 , 5 
$ 2.7 , 5.4 , 150 , 5 
$ 2.7 , 5.4 , 150 , 5 
# 0 
# 0.5 
# 0.04 
# 0.2078 
# 25 
# 4 
# 5.52 
# 1 
?
% MICROCALITC_MAL1204348
% 0.2078 
% 4 
%-0.613725 , 29.65039 
%-0.327817 , 29.42888 
% 0.8333333 
% 167700 , 167800 
% 0.25 , 81 
%-0.015071 ,-0.033921 
%-20 , 8 
% 0 , 0 
% 0 
% 128000       128878 
% 43.1 
% 500 , 750 , 1000 , 750 
% 0.05865 ,-0.00167 ,-0.0000385169 , 0.00000114666 ,-0.00000000679705 
% MicroCalITC Ver: 1.29.32 Run time:7/26/2019 5:22:45 PM
@0
5.00,9.74188,25.378461,0.000522,25.386300,-2.6294,-0.050,9.74381,9.74381
6.00,9.74267,25.378402,0.000520,25.386245,-2.6286,-0.050,9.74404,9.74404
7.00,9.74289,25.378368,0.000516,25.386215,-2.6280,-0.049,9.74457,9.74457
8.00,9.74319,25.378379,0.000515,25.386199,-2.6271,-0.049,9.74470,9.74470
9.00,9.74334,25.378392,0.000516,25.386227,-2.6262,-0.049,9.74534,9.74534
10.00,9.74369,25.378402,0.000517,25.386243,-2.6252,-0.049,9.74574,9.74574
11.00,9.74404,25.378477,0.000516,25.386302,-2.6243,-0.049,9.74617,9.74617
12.00,9.74438,25.378536,0.000518,25.386303,-2.6236,-0.049,9.74679,9.74679
13.00,9.74463,25.378531,0.000516,25.386303,-2.6231,-0.049,9.74780,9.74780
14.00,9.74495,25.378529,0.000509,25.386236,-2.6227,-0.048,9.74822,9.74822
15.00,9.74535,25.378570,0.000505,25.386199,-2.6223,-0.048,9.74834,9.74834
16.00,9.74562,25.378622,0.000507,25.386171,-2.6217,-0.048,9.74778,9.74778
17.00,9.74576,25.378697,0.000506,25.386194,-2.6210,-0.047,9.74714,9.74714
18.00,9.74582,25.378743,0.000506,25.386180,-2.6203,-0.047,9.74609,9.74609
19.00,9.74597,25.378745,0.000511,25.386170,-2.6193,-0.047,9.74569,9.74569
20.00,9.74612,25.378739,0.000515,25.386135,-2.6184,-0.047,9.74548,9.74548
21.00,9.74601,25.378741,0.000515,25.386157,-2.6177,-0.047,9.74537,9.74537
22.00,9.74600,25.378788,0.000516,25.386211,-2.6168,-0.047,9.74555,9.74555
23.00,9.74613,25.378923,0.000516,25.386341,-2.6161,-0.047,9.74655,9.74655
24.00,9.74641,25.379030,0.000515,25.386391,-2.6155,-0.046,9.74694,9.74694
25.00,9.74661,25.379086,0.000515,25.386512,-2.6147,-0.046,9.74667,9.74667
26.00,9.74673,25.379204,0.000517,25.386583,-2.6138,-0.046,9.74655,9.74655
27.00,9.74675,25.379205,0.000518,25.386559,-2.6130,-0.046,9.74688,9.74688
28.00,9.74670,25.379135,0.000522,25.386516,-2.6121,-0.046,9.74654,9.74654
29.00,9.74668,25.379159,0.000526,25.386531,-2.6113,-0.046,9.74553,9.74553
30.00,9.74650,25.379223,0.000528,25.386474,-2.6106,-0.046,9.74511,9.74511
31.00,9.74632,25.379183,0.000526,25.386373,-2.6100,-0.046,9.74509,9.74509
32.00,9.74606,25.379184,0.000527,25.386328,-2.6093,-0.046,9.74413,9.74413
33.00,9.74580,25.379252,0.000524,25.386310,-2.6084,-0.046,9.74380,9.74380
34.00,9.74553,25.379307,0.000522,25.386288,-2.6075,-0.045,9.74373,9.74373
35.00,9.74544,25.379298,0.000520,25.386253,-2.6068,-0.045,9.74289,9.74289
36.00,9.74501,25.379353,0.000517,25.386233,-2.6064,-0.045,9.74228,9.74228
37.00,9.74478,25.379414,0.000515,25.386211,-2.6060,-0.045,9.74228,9.74228
38.00,9.74476,25.379534,0.000519,25.386224,-2.6056,-0.045,9.74245,9.74245
39.00,9.74457,25.379572,0.000519,25.386237,-2.6050,-0.045,9.74334,9.74334
40.00,9.74475,25.379658,0.000520,25.386270,-2.6043,-0.044,9.74515,9.74515
41.00,9.74492,25.379736,0.000523,25.386359,-2.6031,-0.044,9.74558,9.74558
42.00,9.74486,25.379845,0.000523,25.386463,-2.6020,-0.044,9.74604,9.74604
43.00,9.74454,25.379824,0.000517,25.386400,-2.6011,-0.044,9.74537,9.74537
44.00,9.74434,25.379871,0.000517,25.386431,-2.6002,-0.044,9.74482,9.74482
45.00,9.74404,25.379941,0.000517,25.386441,-2.5995,-0.043,9.74457,9.74457
46.00,9.74398,25.379944,0.000516,25.386366,-2.5988,-0.043,9.74462,9.74462
47.00,9.74404,25.379922,0.000517,25.386312,-2.5983,-0.043,9.74432,9.74432
48.00,9.74399,25.379996,0.000523,25.386369,-2.5976,-0.043,9.74489,9.74489
49.00,9.74423,25.380028,0.000526,25.386336,-2.5971,-0.043,9.74515,9.74515
50.00,9.74424,25.380059,0.000529,25.386354,-2.5964,-0.043,9.74510,9.74510
51.00,9.74432,25.380162,0.000531,25.386459,-2.5955,-0.043,9.74586,9.74586
52.00,9.74447,25.380188,0.000529,25.386508,-2.5948,-0.043,9.74560,9.74560
53.00,9.74484,25.380121,0.000528,25.386512,-2.5939,-0.043,9.74276,9.74276
54.00,9.74534,25.380144,0.000525,25.386554,-2.5931,-0.042,9.73954,9.73954
55.00,9.74522,25.380117,0.000524,25.386516,-2.5924,-0.042,9.73644,9.73644
56.00,9.74497,25.380133,0.000526,25.386503,-2.5918,-0.042,9.73279,9.73279
57.00,9.74524,25.380182,0.000528,25.386445,-2.5911,-0.042,9.72969,9.72969
58.00,9.74531,25.380261,0.000529,25.386367,-2.5906,-0.042,9.72813,9.72813
59.00,9.74587,25.380311,0.000530,25.386339,-2.5901,-0.042,9.72579,9.72579
60.00,9.74670,25.380374,0.000529,25.386418,-2.5895,-0.042,9.72369,9.72369
@1,0.4000,0.8, 60.0539999999964 
61.00,9.74763,25.380294,0.000525,25.386371,-2.5888,-0.041,9.72250,9.72250
62.00,9.74251,25.380319,0.000528,25.386395,-2.5880,-0.041,9.72217,9.72217
63.00,9.73119,25.380402,0.000530,25.386514,-2.5873,-0.041,9.72291,9.72291
64.00,9.72942,25.380410,0.000531,25.386497,-2.5866,-0.041,9.72483,9.72483
65.00,9.72965,25.380454,0.000531,25.386411,-2.5860,-0.041,9.72629,9.72629
66.00,9.72907,25.380605,0.000536,25.386444,-2.5854,-0.041,9.72829,9.72829
67.00,9.72734,25.380632,0.000532,25.386440,-2.5849,-0.041,9.73021,9.73021
68.00,9.72356,25.380569,0.000531,25.386378,-2.5844,-0.041,9.73175,9.73175
69.00,9.72123,25.380592,0.000529,25.386414,-2.5836,-0.041,9.73348,9.73348
70.00,9.72251,25.380562,0.000528,25.386408,-2.5830,-0.041,9.73541,9.73541
71.00,9.72370,25.380512,0.000523,25.386344,-2.5825,-0.041,9.73693,9.73693
72.00,9.72522,25.380537,0.000524,25.386367,-2.5820,-0.040,9.73917,9.73917
73.00,9.72694,25.380640,0.000520,25.386388,-2.5815,-0.040,9.74226,9.74226
74.00,9.72820,25.380666,0.000517,25.386346,-2.5809,-0.040,9.74474,9.74474
75.00,9.73008,25.380690,0.000516,25.386308,-2.5802,-0.040,9.74701,9.74701
76.00,9.73173,25.380667,0.000515,25.386252,-2.5795,-0.040,9.74804,9.74804
77.00,9.73330,25.380685,0.000511,25.386212,-2.5785,-0.039,9.74697,9.74697
78.00,9.73515,25.380728,0.000511,25.386190,-2.5775,-0.039,9.74493,9.74493
79.00,9.73664,25.380797,0.000514,25.386194,-2.5768,-0.039,9.74364,9.74364
80.00,9.73807,25.380793,0.000510,25.386142,-2.5761,-0.039,9.74188,9.74188
81.00,9.74084,25.380877,0.000510,25.386178,-2.5754,-0.039,9.74130,9.74130
82.00,9.74609,25.380910,0.000509,25.386113,-2.5749,-0.038,9.74210,9.74210
83.00,9.74894,25.380931,0.000510,25.386069,-2.5744,-0.038,9.74292,9.74292
84.00,9.74852,25.380955,0.000509,25.386044,-2.5738,-0.038,9.74374,9.74374
85.00,9.74646,25.381067,0.000512,25.386121,-2.5731,-0.038,9.74431,9.74431
86.00,9.74482,25.381140,0.000512,25.386134,-2.5723,-0.038,9.74456,9.74456
87.00,9.74365,25.381206,0.000515,25.386145,-2.5715,-0.037,9.74499,9.74499
88.00,9.74327,25.381234,0.000517,25.386167,-2.5706,-0.037,9.74558,9.74558
89.00,9.74356,25.381277,0.000516,25.386200,-2.5697,-0.037,9.74602,9.74602
90.00,9.74374,25.381287,0.000518,25.386198,-2.5690,-0.037,9.74696,9.74696
91.00,9.74404,25.381260,0.000519,25.386172,-2.5682,-0.037,9.74755,9.74755
92.00,9.74455,25.381339,0.000521,25.386239,-2.5675,-0.037,9.74802,9.74802
93.00,9.74493,25.381368,0.000517,25.386238,-2.5670,-0.036,9.74893,9.74893
94.00,9.74551,25.381432,0.000520,25.386267,-2.5664,-0.036,9.74966,9.74966
95.00,9.74565,25.381502,0.000519,25.386283,-2.5659,-0.036,9.75030,9.75030
96.00,9.74588,25.381624,0.000519,25.386383,-2.5654,-0.036,9.75087,9.75087
97.00,9.74650,25.381649,0.000518,25.386407,-2.5650,-0.036,9.75150,9.75150
98.00,9.74698,25.381707,0.000523,25.386453,-2.5645,-0.035,9.75147,9.75147
99.00,9.74747,25.381705,0.000519,25.386411,-2.5642,-0.035,9.75129,9.75129
100.00,9.74804,25.381705,0.000520,25.386377,-2.5637,-0.035,9.75104,9.75104
101.00,9.74857,25.381719,0.000517,25.386313,-2.5632,-0.035,9.74972,9.74972
102.00,9.74903,25.381750,0.000520,25.386281,-2.5624,-0.035,9.74776,9.74776
103.00,9.74917,25.381730,0.000518,25.386227,-2.5617,-0.034,9.74676,9.74676
104.00,9.74928,25.381727,0.000523,25.386209,-2.5610,-0.035,9.74691,9.74691
105.00,9.74963,25.381783,0.000524,25.386222,-2.5604,-0.035,9.74923,9.74923
106.00,9.74993,25.381796,0.000527,25.386233,-2.5598,-0.035,9.75313,9.75313
107.00,9.75024,25.381700,0.000525,25.386198,-2.5593,-0.034,9.75556,9.75556
108.00,9.74988,25.381764,0.000529,25.386291,-2.5588,-0.034,9.75690,9.75690
109.00,9.74945,25.381867,0.000528,25.386377,-2.5585,-0.034,9.75797,9.75797
110.00,9.74788,25.381898,0.000530,25.386434,-2.5580,-0.034,9.75790,9.75790
111.00,9.74609,25.381990,0.000533,25.386503,-2.5574,-0.034,9.75716,9.75716
112.00,9.74419,25.382150,0.000538,25.386580,-2.5567,-0.034,9.75615,9.75615
113.00,9.74631,25.382140,0.000534,25.386501,-2.5559,-0.034,9.75539,9.75539
114.00,9.75210,25.382150,0.000533,25.386436,-2.5550,-0.034,9.75333,9.75333
115.00,9.76146,25.382143,0.000529,25.386391,-2.5541,-0.033,9.74910,9.74910
116.00,9.76048,25.382108,0.000530,25.386335,-2.5533,-0.033,9.74440,9.74440
117.00,9.75765,25.382155,0.000524,25.386315,-2.5528,-0.033,9.74210,9.74210
118.00,9.75825,25.382293,0.000526,25.386411,-2.5523,-0.033,9.74055,9.74055
119.00,9.75762,25.382308,0.000526,25.386432,-2.5520,-0.033,9.73955,9.73955
120.00,9.76039,25.382284,0.000525,25.386368,-2.5516,-0.033,9.73963,9.73963
121.00,9.75899,25.382317,0.000520,25.386390,-2.5512,-0.033,9.74050,9.74050
122.00,9.74987,25.382225,0.000520,25.386318,-2.5507,-0.033,9.74130,9.74130
123.00,9.74877,25.382177,0.000518,25.386198,-2.5501,-0.032,9.74152,9.74152
124.00,9.74700,25.382211,0.000519,25.386215,-2.5493,-0.032,9.74232,9.74232
125.00,9.74007,25.382332,0.000524,25.386344,-2.5484,-0.032,9.74328,9.74328
126.00,9.73708,25.382337,0.000527,25.386289,-2.5477,-0.032,9.74501,9.74501
127.00,9.73895,25.382349,0.000526,25.386276,-2.5470,-0.032,9.74605,9.74605
128.00,9.73959,25.382381,0.000528,25.386327,-2.5464,-0.032,9.74668,9.74668
129.00,9.74014,25.382322,0.000527,25.386238,-2.5458,-0.032,9.74694,9.74694
130.00,9.74111,25.382332,0.000527,25.386145,-2.5451,-0.031,9.74818,9.74818
131.00,9.74219,25.382395,0.000526,25.386163,-2.5446,-0.031,9.74867,9.74867
132.00,9.74283,25.382479,0.000527,25.386235,-2.5442,-0.031,9.74920,9.74920
133.00,9.74367,25.382494,0.000527,25.386256,-2.5439,-0.031,9.75014,9.75014
134.00,9.74471,25.382603,0.000528,25.386330,-2.5436,-0.031,9.75029,9.75029
135.00,9.74549,25.382577,0.000526,25.386355,-2.5433,-0.031,9.74989,9.74989
136.00,9.74601,25.382632,0.000528,25.386409,-2.5428,-0.031,9.74905,9.74905
137.00,9.74652,25.382666,0.000528,25.386360,-2.5420,-0.030,9.74809,9.74809
138.00,9.74743,25.382716,0.000525,25.386344,-2.5413,-0.030,9.74808,9.74808
139.00,9.74827,25.382760,0.000522,25.386348,-2.5406,-0.030,9.74853,9.74853
140.00,9.74837,25.382897,0.000523,25.386393,-2.5398,-0.030,9.74864,9.74864
141.00,9.74830,25.382947,0.000521,25.386374,-2.5392,-0.030,9.74959,9.74959
142.00,9.74855,25.383046,0.000523,25.386454,-2.5387,-0.029,9.75101,9.75101
143.00,9.74887,25.383096,0.000527,25.386448,-2.5382,-0.030,9.75075,9.75075
144.00,9.74904,25.383129,0.000528,25.386482,-2.5379,-0.029,9.75095,9.75095
145.00,9.74938,25.383113,0.000527,25.386454,-2.5375,-0.029,9.75139,9.75139
146.00,9.74955,25.383180,0.000527,25.386440,-2.5368,-0.029,9.75142,9.75142
147.00,9.74985,25.383198,0.000523,25.386459,-2.5360,-0.029,9.75152,9.75152
148.00,9.75013,25.383228,0.000521,25.386477,-2.5353,-0.029,9.75225,9.75225
149.00,9.75042,25.383240,0.000520,25.386410,-2.5344,-0.028,9.75212,9.75212
150.00,9.75043,25.383258,0.000519,25.386345,-2.5336,-0.028,9.75139,9.75139
151.00,9.75040,25.383265,0.000520,25.386363,-2.5331,-0.028,9.75186,9.75186
152.00,9.75058,25.383344,0.000524,25.386383,-2.5326,-0.028,9.75214,9.75214
153.00,9.75079,25.383366,0.000524,25.386342,-2.5323,-0.028,9.75250,9.75250
154.00,9.75102,25.383437,0.000530,25.386386,-2.5318,-0.028,9.75244,9.75244
155.00,9.75102,25.383469,0.000531,25.386394,-2.5313,-0.028,9.75258,9.75258
156.00,9.75126,25.383463,0.000531,25.386358,-2.5306,-0.028,9.75209,9.75209
157.00,9.75160,25.383399,0.000532,25.386302,-2.5300,-0.028,9.75160,9.75160
158.00,9.75175,25.383421,0.000533,25.386297,-2.5292,-0.027,9.75081,9.75081
159.00,9.75179,25.383388,0.000530,25.386263,-2.5287,-0.027,9.75051,9.75051
160.00,9.75180,25.383438,0.000533,25.386315,-2.5283,-0.027,9.75098,9.75098
161.00,9.75198,25.383368,0.000530,25.386262,-2.5279,-0.027,9.75088,9.75088
162.00,9.75176,25.383438,0.000527,25.386237,-2.5274,-0.027,9.75060,9.75060
163.00,9.75159,25.383486,0.000527,25.386249,-2.5268,-0.027,9.75077,9.75077
164.00,9.75152,25.383554,0.000528,25.386232,-2.5262,-0.027,9.75168,9.75168
165.00,9.75145,25.383674,0.000529,25.386281,-2.5255,-0.026,9.75205,9.75205
166.00,9.75156,25.383809,0.000532,25.386307,-2.5249,-0.026,9.75283,9.75283
167.00,9.75168,25.383903,0.000533,25.386354,-2.5244,-0.026,9.75364,9.75364
168.00,9.75191,25.383940,0.000531,25.386367,-2.5239,-0.026,9.75322,9.75322
169.00,9.75185,25.383978,0.000529,25.386411,-2.5233,-0.026,9.75310,9.75310
170.00,9.75213,25.383897,0.000524,25.386388,-2.5226,-0.025,9.75349,9.75349
171.00,9.75226,25.383868,0.000524,25.386425,-2.5220,-0.025,9.75300,9.75300
172.00,9.75215,25.383813,0.000526,25.386423,-2.5214,-0.025,9.75271,9.75271
173.00,9.75219,25.383823,0.000528,25.386452,-2.5207,-0.025,9.75426,9.75426
174.00,9.75233,25.383854,0.000526,25.386405,-2.5201,-0.025,9.75476,9.75476
175.00,9.75269,25.383913,0.000527,25.386404,-2.5195,-0.024,9.75495,9.75495
176.00,9.75292,25.384034,0.000527,25.386403,-2.5190,-0.024,9.75535,9.75535
177.00,9.75307,25.384062,0.000524,25.386326,-2.5187,-0.024,9.75568,9.75568
178.00,9.75324,25.384154,0.000522,25.386310,-2.5184,-0.024,9.75527,9.75527
179.00,9.75361,25.384203,0.000521,25.386342,-2.5179,-0.024,9.75577,9.75577
180.00,9.75390,25.384229,0.000522,25.386294,-2.5176,-0.024,9.75530,9.75530
181.00,9.75403,25.384166,0.000519,25.386283,-2.5171,-0.023,9.75554,9.75554
182.00,9.75436,25.384221,0.000518,25.386295,-2.5163,-0.023,9.75619,9.75619
183.00,9.75462,25.384159,0.000517,25.386249,-2.5155,-0.023,9.75629,9.75629
184.00,9.75478,25.384242,0.000523,25.386309,-2.5149,-0.023,9.75538,9.75538
185.00,9.75481,25.384261,0.000521,25.386294,-2.5143,-0.023,9.75570,9.75570
186.00,9.75489,25.384408,0.000522,25.386365,-2.5137,-0.022,9.75582,9.75582
187.00,9.75487,25.384445,0.000525,25.386401,-2.5131,-0.022,9.75480,9.75480
188.00,9.75486,25.384492,0.000527,25.386395,-2.5125,-0.022,9.75388,9.75388
189.00,9.75498,25.384507,0.000526,25.386403,-2.5118,-0.022,9.75407,9.75407
190.00,9.75497,25.384538,0.000526,25.386441,-2.5112,-0.022,9.75388,9.75388
191.00,9.75500,25.384489,0.000524,25.386361,-2.5108,-0.022,9.75345,9.75345
192.00,9.75511,25.384565,0.000523,25.386415,-2.5105,-0.021,9.75352,9.75352
193.00,9.75498,25.384591,0.000526,25.386454,-2.5101,-0.021,9.75393,9.75393
194.00,9.75482,25.384556,0.000526,25.386367,-2.5095,-0.021,9.75392,9.75392
195.00,9.75472,25.384573,0.000528,25.386356,-2.5089,-0.021,9.75389,9.75389
196.00,9.75471,25.384571,0.000532,25.386370,-2.5081,-0.021,9.75385,9.75385
197.00,9.75464,25.384557,0.000534,25.386278,-2.5074,-0.021,9.75337,9.75337
198.00,9.75443,25.384582,0.000533,25.386239,-2.5068,-0.021,9.75277,9.75277
199.00,9.75402,25.384592,0.000527,25.386236,-2.5063,-0.021,9.75193,9.75193
200.00,9.75378,25.384635,0.000527,25.386261,-2.5059,-0.021,9.75142,9.75142
201.00,9.75360,25.384705,0.000528,25.386219,-2.5057,-0.021,9.75101,9.75101
202.00,9.75323,25.384706,0.000526,25.386174,-2.5057,-0.021,9.75045,9.75045
203.00,9.75305,25.384834,0.000526,25.386238,-2.5054,-0.021,9.74751,9.74751
204.00,9.75276,25.384911,0.000528,25.386290,-2.5049,-0.020,9.74028,9.74028
205.00,9.75280,25.385007,0.000528,25.386257,-2.5044,-0.020,9.72668,9.72668
206.00,9.75247,25.385053,0.000526,25.386286,-2.5039,-0.020,9.70734,9.70734
207.00,9.75220,25.385103,0.000526,25.386376,-2.5032,-0.020,9.68400,9.68400
208.00,9.75153,25.385059,0.000524,25.386341,-2.5026,-0.020,9.66014,9.66014
209.00,9.75071,25.385027,0.000524,25.386296,-2.5021,-0.020,9.64018,9.64018
210.00,9.75125,25.384978,0.000524,25.386301,-2.5016,-0.020,9.62718,9.62718
@2,2.7001,5.4, 210.100999999995 
211.00,9.75224,25.385028,0.000521,25.386305,-2.5011,-0.019,9.62113,9.62113
212.00,9.74822,25.385078,0.000523,25.386339,-2.5006,-0.019,9.62083,9.62083
213.00,9.73524,25.385179,0.000528,25.386346,-2.4999,-0.020,9.62392,9.62392
214.00,9.71375,25.385204,0.000527,25.386281,-2.4992,-0.019,9.62768,9.62768
215.00,9.68378,25.385305,0.000528,25.386280,-2.4986,-0.019,9.63085,9.63085
216.00,9.65553,25.385321,0.000531,25.386249,-2.4978,-0.019,9.63379,9.63379
217.00,9.63156,25.385294,0.000529,25.386152,-2.4969,-0.019,9.63787,9.63787
218.00,9.61619,25.385320,0.000522,25.386149,-2.4963,-0.019,9.64324,9.64324
219.00,9.61421,25.385408,0.000522,25.386224,-2.4957,-0.018,9.64923,9.64923
220.00,9.61878,25.385453,0.000522,25.386230,-2.4953,-0.018,9.65764,9.65764
221.00,9.62521,25.385469,0.000521,25.386210,-2.4950,-0.018,9.66731,9.66731
222.00,9.62996,25.385533,0.000519,25.386207,-2.4948,-0.018,9.67647,9.67647
223.00,9.63152,25.385522,0.000520,25.386205,-2.4944,-0.018,9.68547,9.68547
224.00,9.63293,25.385611,0.000523,25.386221,-2.4942,-0.018,9.69482,9.69482
225.00,9.63460,25.385682,0.000522,25.386266,-2.4933,-0.017,9.70253,9.70253
226.00,9.64012,25.385824,0.000524,25.386428,-2.4926,-0.017,9.70872,9.70872
227.00,9.65030,25.385857,0.000528,25.386474,-2.4920,-0.017,9.71427,9.71427
228.00,9.65825,25.385846,0.000531,25.386428,-2.4914,-0.017,9.71905,9.71905
229.00,9.66314,25.385819,0.000532,25.386428,-2.4907,-0.017,9.72265,9.72265
230.00,9.67651,25.385745,0.000532,25.386343,-2.4900,-0.017,9.72597,9.72597
231.00,9.68819,25.385631,0.000531,25.386248,-2.4895,-0.017,9.72934,9.72934
232.00,9.69619,25.385694,0.000529,25.386276,-2.4888,-0.016,9.73295,9.73295
233.00,9.70349,25.385760,0.000531,25.386265,-2.4882,-0.017,9.73594,9.73594
234.00,9.70955,25.385719,0.000530,25.386118,-2.4880,-0.017,9.73915,9.73915
235.00,9.71511,25.385804,0.000532,25.386132,-2.4878,-0.017,9.74078,9.74078
236.00,9.71920,25.385884,0.000532,25.386073,-2.4874,-0.017,9.74204,9.74204
237.00,9.72417,25.385904,0.000532,25.386025,-2.4870,-0.016,9.74227,9.74227
238.00,9.72632,25.385968,0.000532,25.386120,-2.4865,-0.016,9.74304,9.74304
239.00,9.72849,25.386066,0.000534,25.386259,-2.4858,-0.016,9.74350,9.74350
240.00,9.73232,25.386081,0.000533,25.386282,-2.4852,-0.016,9.74461,9.74461
241.00,9.73606,25.386166,0.000533,25.386318,-2.4848,-0.015,9.74485,9.74485
242.00,9.74074,25.386204,0.000535,25.386361,-2.4845,-0.015,9.74554,9.74554
243.00,9.74217,25.386249,0.000533,25.386330,-2.4843,-0.015,9.74663,9.74663
244.00,9.74190,25.386332,0.000535,25.386340,-2.4841,-0.015,9.74748,9.74748
245.00,9.74271,25.386453,0.000537,25.386394,-2.4836,-0.015,9.74776,9.74776
246.00,9.74329,25.386414,0.000532,25.386320,-2.4831,-0.015,9.74818,9.74818
247.00,9.74378,25.386458,0.000530,25.386254,-2.4825,-0.015,9.74848,9.74848
248.00,9.74474,25.386437,0.000528,25.386195,-2.4818,-0.014,9.74819,9.74819
249.00,9.74504,25.386438,0.000523,25.386190,-2.4811,-0.014,9.74881,9.74881
250.00,9.74546,25.386349,0.000521,25.386121,-2.4806,-0.014,9.75024,9.75024
251.00,9.74604,25.386453,0.000526,25.386230,-2.4801,-0.014,9.75215,9.75215
252.00,9.74681,25.386474,0.000528,25.386275,-2.4797,-0.014,9.75328,9.75328
253.00,9.74739,25.386486,0.000530,25.386310,-2.4792,-0.014,9.75364,9.75364
254.00,9.74828,25.386464,0.000531,25.386279,-2.4786,-0.014,9.75406,9.75406
255.00,9.74906,25.386601,0.000533,25.386377,-2.4781,-0.014,9.75528,9.75528
256.00,9.74966,25.386580,0.000531,25.386360,-2.4777,-0.014,9.75575,9.75575
257.00,9.75062,25.386642,0.000528,25.386367,-2.4773,-0.013,9.75613,9.75613
258.00,9.75098,25.386693,0.000526,25.386332,-2.4769,-0.013,9.75590,9.75590
259.00,9.75168,25.386809,0.000529,25.386385,-2.4765,-0.013,9.75459,9.75459
260.00,9.75255,25.386835,0.000527,25.386340,-2.4761,-0.013,9.75213,9.75213
261.00,9.75260,25.386830,0.000530,25.386289,-2.4757,-0.012,9.75055,9.75055
262.00,9.75310,25.386863,0.000531,25.386295,-2.4753,-0.012,9.74952,9.74952
263.00,9.75417,25.386972,0.000533,25.386362,-2.4747,-0.012,9.74946,9.74946
264.00,9.75478,25.387032,0.000532,25.386328,-2.4744,-0.012,9.75026,9.75026
265.00,9.75484,25.387092,0.000530,25.386330,-2.4740,-0.012,9.75068,9.75068
266.00,9.75542,25.387219,0.000528,25.386399,-2.4735,-0.012,9.75051,9.75051
267.00,9.75456,25.387273,0.000528,25.386422,-2.4732,-0.012,9.75009,9.75009
268.00,9.75230,25.387299,0.000528,25.386432,-2.4729,-0.012,9.75049,9.75049
269.00,9.75162,25.387340,0.000530,25.386447,-2.4725,-0.012,9.75025,9.75025
270.00,9.75155,25.387330,0.000531,25.386399,-2.4720,-0.012,9.75049,9.75049
271.00,9.75119,25.387288,0.000532,25.386309,-2.4717,-0.011,9.75096,9.75096
272.00,9.75110,25.387271,0.000532,25.386313,-2.4715,-0.011,9.75144,9.75144
273.00,9.75114,25.387276,0.000531,25.386312,-2.4710,-0.011,9.75143,9.75143
274.00,9.75115,25.387253,0.000528,25.386301,-2.4707,-0.011,9.75183,9.75183
275.00,9.75099,25.387295,0.000527,25.386321,-2.4703,-0.011,9.75151,9.75151
276.00,9.75072,25.387333,0.000530,25.386343,-2.4698,-0.011,9.75163,9.75163
277.00,9.75062,25.387362,0.000528,25.386312,-2.4692,-0.010,9.75196,9.75196
278.00,9.75069,25.387408,0.000529,25.386312,-2.4686,-0.010,9.75098,9.75098
279.00,9.75047,25.387474,0.000528,25.386316,-2.4680,-0.010,9.74926,9.74926
280.00,9.75040,25.387530,0.000526,25.386318,-2.4675,-0.010,9.74909,9.74909
281.00,9.75041,25.387573,0.000521,25.386348,-2.4670,-0.010,9.74840,9.74840
282.00,9.75041,25.387650,0.000521,25.386357,-2.4667,-0.010,9.74834,9.74834
283.00,9.75037,25.387767,0.000519,25.386355,-2.4664,-0.009,9.74989,9.74989
284.00,9.75034,25.387801,0.000517,25.386288,-2.4662,-0.009,9.75181,9.75181
285.00,9.75047,25.387812,0.000516,25.386301,-2.4658,-0.009,9.75383,9.75383
286.00,9.75028,25.387897,0.000516,25.386327,-2.4652,-0.009,9.75555,9.75555
287.00,9.75011,25.387902,0.000516,25.386313,-2.4646,-0.009,9.75683,9.75683
288.00,9.75018,25.387861,0.000518,25.386266,-2.4640,-0.009,9.75758,9.75758
289.00,9.75109,25.387886,0.000518,25.386300,-2.4636,-0.008,9.75806,9.75806
290.00,9.75156,25.387902,0.000516,25.386242,-2.4632,-0.008,9.75778,9.75778
291.00,9.75181,25.387920,0.000520,25.386229,-2.4630,-0.008,9.75765,9.75765
292.00,9.75236,25.387955,0.000522,25.386204,-2.4627,-0.008,9.75779,9.75779
293.00,9.75328,25.387981,0.000522,25.386220,-2.4623,-0.008,9.75774,9.75774
294.00,9.75382,25.388026,0.000524,25.386218,-2.4618,-0.008,9.75761,9.75761
295.00,9.75439,25.388043,0.000528,25.386257,-2.4614,-0.008,9.75733,9.75733
296.00,9.75467,25.388056,0.000525,25.386274,-2.4611,-0.008,9.75718,9.75718
297.00,9.75483,25.388045,0.000525,25.386282,-2.4608,-0.008,9.75682,9.75682
298.00,9.75510,25.388032,0.000526,25.386274,-2.4605,-0.008,9.75619,9.75619
299.00,9.75564,25.388048,0.000526,25.386291,-2.4600,-0.007,9.75582,9.75582
300.00,9.75599,25.388028,0.000525,25.386265,-2.4595,-0.007,9.75561,9.75561
301.00,9.75627,25.388113,0.000528,25.386283,-2.4587,-0.007,9.75524,9.75524
302.00,9.75651,25.388186,0.000528,25.386286,-2.4579,-0.007,9.75507,9.75507
303.00,9.75670,25.388317,0.000527,25.386336,-2.4573,-0.007,9.75563,9.75563
304.00,9.75676,25.388314,0.000526,25.386382,-2.4570,-0.006,9.75658,9.75658
305.00,9.75684,25.388407,0.000524,25.386428,-2.4565,-0.006,9.75742,9.75742
306.00,9.75705,25.388521,0.000522,25.386481,-2.4562,-0.006,9.75845,9.75845
307.00,9.75716,25.388581,0.000523,25.386509,-2.4560,-0.006,9.75873,9.75873
308.00,9.75707,25.388560,0.000524,25.386475,-2.4556,-0.006,9.75868,9.75868
309.00,9.75710,25.388659,0.000526,25.386463,-2.4551,-0.006,9.75832,9.75832
310.00,9.75700,25.388682,0.000530,25.386410,-2.4548,-0.006,9.75733,9.75733
311.00,9.75694,25.388675,0.000534,25.386351,-2.4545,-0.006,9.75637,9.75637
312.00,9.75679,25.388733,0.000535,25.386315,-2.4541,-0.006,9.75604,9.75604
313.00,9.75677,25.388778,0.000536,25.386283,-2.4537,-0.006,9.75567,9.75567
314.00,9.75660,25.388701,0.000534,25.386168,-2.4535,-0.006,9.75488,9.75488
315.00,9.75644,25.388763,0.000532,25.386151,-2.4529,-0.005,9.75493,9.75493
316.00,9.75625,25.388760,0.000533,25.386178,-2.4523,-0.005,9.75474,9.75474
317.00,9.75608,25.388813,0.000534,25.386295,-2.4518,-0.005,9.75428,9.75428
318.00,9.75609,25.388932,0.000535,25.386434,-2.4513,-0.005,9.75418,9.75418
319.00,9.75624,25.389088,0.000538,25.386611,-2.4510,-0.005,9.75521,9.75521
320.00,9.75635,25.389059,0.000540,25.386636,-2.4507,-0.005,9.75534,9.75534
321.00,9.75631,25.389075,0.000538,25.386623,-2.4505,-0.005,9.75529,9.75529
322.00,9.75613,25.389045,0.000536,25.386533,-2.4503,-0.005,9.75501,9.75501
323.00,9.75587,25.388977,0.000534,25.386448,-2.4500,-0.005,9.75430,9.75430
324.00,9.75562,25.388991,0.000533,25.386411,-2.4495,-0.004,9.75357,9.75357
325.00,9.75536,25.389095,0.000531,25.386456,-2.4491,-0.004,9.75333,9.75333
326.00,9.75503,25.389133,0.000531,25.386415,-2.4486,-0.004,9.75384,9.75384
327.00,9.75467,25.389179,0.000533,25.386470,-2.4481,-0.004,9.75417,9.75417
328.00,9.75456,25.389330,0.000535,25.386508,-2.4476,-0.004,9.75459,9.75459
329.00,9.75460,25.389341,0.000536,25.386464,-2.4470,-0.004,9.75470,9.75470
330.00,9.75442,25.389351,0.000534,25.386450,-2.4465,-0.003,9.75545,9.75545
331.00,9.75444,25.389409,0.000536,25.386475,-2.4460,-0.003,9.75566,9.75566
332.00,9.75453,25.389523,0.000536,25.386494,-2.4454,-0.003,9.75590,9.75590
333.00,9.75479,25.389447,0.000534,25.386433,-2.4451,-0.003,9.75622,9.75622
334.00,9.75493,25.389480,0.000531,25.386415,-2.4448,-0.003,9.75682,9.75682
335.00,9.75514,25.389521,0.000532,25.386439,-2.4447,-0.002,9.75675,9.75675
336.00,9.75542,25.389581,0.000533,25.386473,-2.4444,-0.002,9.75768,9.75768
337.00,9.75576,25.389567,0.000534,25.386422,-2.4441,-0.002,9.75822,9.75822
338.00,9.75584,25.389644,0.000534,25.386417,-2.4437,-0.002,9.75831,9.75831
339.00,9.75574,25.389622,0.000536,25.386410,-2.4432,-0.002,9.75796,9.75796
340.00,9.75576,25.389665,0.000537,25.386362,-2.4423,-0.002,9.75756,9.75756
341.00,9.75579,25.389697,0.000535,25.386358,-2.4418,-0.002,9.75604,9.75604
342.00,9.75584,25.389713,0.000534,25.386356,-2.4413,-0.002,9.75537,9.75537
343.00,9.75599,25.389671,0.000532,25.386308,-2.4407,-0.001,9.75515,9.75515
344.00,9.75618,25.389779,0.000533,25.386310,-2.4403,-0.001,9.75507,9.75507
345.00,9.75630,25.389832,0.000532,25.386328,-2.4399,-0.001,9.75493,9.75493
346.00,9.75622,25.389828,0.000528,25.386255,-2.4394,-0.001,9.75566,9.75566
347.00,9.75639,25.389863,0.000529,25.386251,-2.4391,-0.001,9.75600,9.75600
348.00,9.75652,25.389932,0.000533,25.386319,-2.4390,-0.001,9.75584,9.75584
349.00,9.75645,25.389958,0.000531,25.386331,-2.4389,0.000,9.75582,9.75582
350.00,9.75637,25.390002,0.000527,25.386396,-2.4388,0.000,9.75651,9.75651
351.00,9.75649,25.390091,0.000529,25.386489,-2.4384,0.000,9.75695,9.75695
352.00,9.75659,25.390178,0.000527,25.386535,-2.4380,0.000,9.75734,9.75734
353.00,9.75648,25.390150,0.000523,25.386468,-2.4372,0.000,9.75498,9.75498
354.00,9.75608,25.390147,0.000523,25.386475,-2.4365,0.000,9.74838,9.74838
355.00,9.75591,25.390170,0.000525,25.386469,-2.4356,0.000,9.73576,9.73576
356.00,9.75602,25.390189,0.000527,25.386442,-2.4352,0.000,9.71814,9.71814
357.00,9.75640,25.390188,0.000527,25.386407,-2.4347,0.000,9.69662,9.69662
358.00,9.75660,25.390334,0.000529,25.386509,-2.4342,0.000,9.67633,9.67633
359.00,9.75672,25.390357,0.000532,25.386486,-2.4342,0.000,9.65956,9.65956
360.00,9.75799,25.390342,0.000533,25.386408,-2.4342,0.000,9.64915,9.64915
@3,2.7001,5.4, 360.030999999995 
361.00,9.75935,25.390319,0.000534,25.386303,-2.4338,0.000,9.64489,9.64489
362.00,9.75810,25.390361,0.000534,25.386278,-2.4335,0.001,9.64573,9.64573
363.00,9.74287,25.390379,0.000533,25.386191,-2.4333,0.001,9.64786,9.64786
364.00,9.72313,25.390475,0.000533,25.386161,-2.4325,0.001,9.64970,9.64970
365.00,9.69507,25.390533,0.000533,25.386111,-2.4321,0.001,9.65122,9.65122
366.00,9.67129,25.390565,0.000532,25.386117,-2.4316,0.001,9.65125,9.65125
367.00,9.65093,25.390604,0.000532,25.386175,-2.4310,0.001,9.65133,9.65133
368.00,9.64126,25.390622,0.000530,25.386210,-2.4304,0.002,9.65362,9.65362
369.00,9.63954,25.390669,0.000528,25.386278,-2.4299,0.002,9.65912,9.65912
370.00,9.64314,25.390675,0.000528,25.386350,-2.4293,0.002,9.66629,9.66629
371.00,9.64989,25.390654,0.000529,25.386381,-2.4289,0.002,9.67505,9.67505
372.00,9.65483,25.390632,0.000529,25.386336,-2.4286,0.002,9.68390,9.68390
373.00,9.65192,25.390667,0.000532,25.386339,-2.4284,0.003,9.69256,9.69256
374.00,9.64873,25.390656,0.000534,25.386310,-2.4283,0.003,9.69976,9.69976
375.00,9.65053,25.390679,0.000531,25.386264,-2.4281,0.003,9.70669,9.70669
376.00,9.65018,25.390767,0.000531,25.386285,-2.4280,0.003,9.71314,9.71314
377.00,9.65540,25.390781,0.000530,25.386260,-2.4277,0.003,9.71967,9.71967
378.00,9.66347,25.390794,0.000529,25.386300,-2.4276,0.004,9.72514,9.72514
379.00,9.67606,25.390772,0.000529,25.386249,-2.4274,0.004,9.72990,9.72990
380.00,9.68645,25.390829,0.000529,25.386279,-2.4270,0.004,9.73362,9.73362
381.00,9.69393,25.390837,0.000528,25.386242,-2.4263,0.004,9.73728,9.73728
382.00,9.69954,25.390976,0.000529,25.386278,-2.4261,0.004,9.73958,9.73958
383.00,9.70667,25.391064,0.000531,25.386245,-2.4256,0.004,9.74162,9.74162
384.00,9.71218,25.391113,0.000531,25.386254,-2.4250,0.004,9.74378,9.74378
385.00,9.72108,25.391169,0.000536,25.386268,-2.4244,0.004,9.74566,9.74566
386.00,9.72627,25.391243,0.000538,25.386319,-2.4241,0.004,9.74654,9.74654
387.00,9.73154,25.391176,0.000536,25.386288,-2.4235,0.004,9.74771,9.74771
388.00,9.73405,25.391163,0.000535,25.386236,-2.4229,0.004,9.74837,9.74837
389.00,9.73704,25.391267,0.000537,25.386309,-2.4225,0.004,9.74896,9.74896
390.00,9.74021,25.391236,0.000533,25.386204,-2.4222,0.005,9.74983,9.74983
391.00,9.74214,25.391243,0.000532,25.386185,-2.4218,0.005,9.75083,9.75083
392.00,9.74367,25.391281,0.000531,25.386178,-2.4214,0.005,9.75186,9.75186
393.00,9.74498,25.391294,0.000530,25.386167,-2.4213,0.005,9.75337,9.75337
394.00,9.74572,25.391327,0.000530,25.386133,-2.4210,0.005,9.75477,9.75477
395.00,9.74686,25.391423,0.000533,25.386226,-2.4207,0.005,9.75534,9.75534
396.00,9.74799,25.391441,0.000534,25.386251,-2.4205,0.006,9.75529,9.75529
397.00,9.74906,25.391497,0.000533,25.386268,-2.4201,0.006,9.75452,9.75452
398.00,9.75023,25.391551,0.000533,25.386313,-2.4196,0.006,9.75454,9.75454
399.00,9.75127,25.391609,0.000531,25.386330,-2.4192,0.006,9.75487,9.75487
400.00,9.75213,25.391657,0.000531,25.386363,-2.4190,0.006,9.75506,9.75506
401.00,9.75223,25.391707,0.000528,25.386319,-2.4185,0.007,9.75602,9.75602
402.00,9.75284,25.391693,0.000527,25.386264,-2.4182,0.007,9.75758,9.75758
403.00,9.75346,25.391746,0.000529,25.386287,-2.4178,0.007,9.75817,9.75817
404.00,9.75410,25.391755,0.000529,25.386251,-2.4173,0.007,9.75772,9.75772
405.00,9.75487,25.391755,0.000527,25.386175,-2.4167,0.007,9.75812,9.75812
406.00,9.75559,25.391781,0.000530,25.386147,-2.4164,0.007,9.75783,9.75783
407.00,9.75593,25.391900,0.000533,25.386201,-2.4160,0.007,9.75782,9.75782
408.00,9.75620,25.392027,0.000535,25.386258,-2.4158,0.007,9.75716,9.75716
409.00,9.75639,25.392048,0.000533,25.386313,-2.4155,0.007,9.75747,9.75747
410.00,9.75657,25.392132,0.000534,25.386398,-2.4152,0.007,9.75660,9.75660
411.00,9.75655,25.392260,0.000536,25.386514,-2.4147,0.008,9.75583,9.75583
412.00,9.75632,25.392276,0.000535,25.386528,-2.4140,0.008,9.75428,9.75428
413.00,9.75606,25.392231,0.000536,25.386470,-2.4132,0.008,9.75472,9.75472
414.00,9.75618,25.392345,0.000537,25.386546,-2.4126,0.008,9.75473,9.75473
415.00,9.75623,25.392317,0.000540,25.386499,-2.4121,0.008,9.75520,9.75520
416.00,9.75653,25.392289,0.000539,25.386399,-2.4118,0.008,9.75596,9.75596
417.00,9.75675,25.392285,0.000537,25.386396,-2.4116,0.008,9.75769,9.75769
418.00,9.75676,25.392256,0.000531,25.386364,-2.4115,0.008,9.75818,9.75818
419.00,9.75662,25.392187,0.000527,25.386244,-2.4114,0.009,9.75806,9.75806
420.00,9.75638,25.392273,0.000527,25.386315,-2.4113,0.009,9.75822,9.75822
421.00,9.75660,25.392285,0.000527,25.386397,-2.4112,0.009,9.75852,9.75852
422.00,9.75661,25.392292,0.000531,25.386398,-2.4110,0.009,9.75790,9.75790
423.00,9.75639,25.392326,0.000534,25.386414,-2.4107,0.009,9.75752,9.75752
424.00,9.75646,25.392347,0.000537,25.386432,-2.4101,0.009,9.75734,9.75734
425.00,9.75662,25.392374,0.000539,25.386426,-2.4095,0.009,9.75684,9.75684
426.00,9.75666,25.392382,0.000538,25.386370,-2.4089,0.009,9.75645,9.75645
427.00,9.75658,25.392395,0.000537,25.386310,-2.4083,0.009,9.75629,9.75629
428.00,9.75653,25.392474,0.000538,25.386330,-2.4081,0.010,9.75596,9.75596
429.00,9.75661,25.392469,0.000539,25.386318,-2.4079,0.010,9.75621,9.75621
430.00,9.75663,25.392520,0.000541,25.386332,-2.4076,0.010,9.75634,9.75634
431.00,9.75669,25.392597,0.000538,25.386362,-2.4075,0.010,9.75634,9.75634
432.00,9.75690,25.392621,0.000538,25.386379,-2.4072,0.010,9.75612,9.75612
433.00,9.75701,25.392600,0.000534,25.386343,-2.4066,0.010,9.75620,9.75620
434.00,9.75691,25.392712,0.000538,25.386348,-2.4064,0.010,9.75590,9.75590
435.00,9.75677,25.392707,0.000532,25.386300,-2.4061,0.010,9.75541,9.75541
436.00,9.75671,25.392683,0.000531,25.386229,-2.4056,0.010,9.75584,9.75584
437.00,9.75677,25.392750,0.000529,25.386224,-2.4053,0.010,9.75662,9.75662
438.00,9.75671,25.392812,0.000530,25.386195,-2.4052,0.011,9.75722,9.75722
439.00,9.75682,25.392776,0.000526,25.386213,-2.4046,0.011,9.75796,9.75796
440.00,9.75686,25.392750,0.000526,25.386133,-2.4041,0.011,9.75867,9.75867
441.00,9.75680,25.392799,0.000531,25.386194,-2.4038,0.011,9.75841,9.75841
442.00,9.75674,25.392852,0.000533,25.386294,-2.4035,0.011,9.75777,9.75777
443.00,9.75668,25.392829,0.000535,25.386350,-2.4032,0.011,9.75716,9.75716
444.00,9.75669,25.392907,0.000541,25.386314,-2.4028,0.011,9.75629,9.75629
445.00,9.75679,25.393002,0.000543,25.386363,-2.4026,0.011,9.75618,9.75618
446.00,9.75686,25.393027,0.000542,25.386337,-2.4021,0.011,9.75618,9.75618
447.00,9.75679,25.393073,0.000538,25.386261,-2.4015,0.011,9.75683,9.75683
448.00,9.75673,25.393174,0.000536,25.386231,-2.4011,0.012,9.75717,9.75717
449.00,9.75688,25.393307,0.000533,25.386317,-2.4008,0.012,9.75790,9.75790
450.00,9.75703,25.393407,0.000535,25.386368,-2.4006,0.012,9.75793,9.75793
451.00,9.75721,25.393522,0.000536,25.386383,-2.4003,0.012,9.75758,9.75758
452.00,9.75719,25.393516,0.000538,25.386324,-2.3999,0.012,9.75668,9.75668
453.00,9.75707,25.393497,0.000539,25.386295,-2.3994,0.012,9.75719,9.75719
454.00,9.75727,25.393359,0.000535,25.386165,-2.3990,0.012,9.75715,9.75715
455.00,9.75748,25.393334,0.000531,25.386130,-2.3987,0.013,9.75764,9.75764
456.00,9.75758,25.393285,0.000530,25.386067,-2.3983,0.013,9.75785,9.75785
457.00,9.75747,25.393404,0.000532,25.386160,-2.3979,0.013,9.75834,9.75834
458.00,9.75728,25.393502,0.000532,25.386262,-2.3976,0.013,9.75778,9.75778
459.00,9.75713,25.393534,0.000533,25.386315,-2.3974,0.013,9.75790,9.75790
460.00,9.75723,25.393516,0.000532,25.386321,-2.3971,0.013,9.75823,9.75823
461.00,9.75738,25.393574,0.000528,25.386358,-2.3971,0.014,9.75815,9.75815
462.00,9.75768,25.393589,0.000526,25.386325,-2.3971,0.014,9.75854,9.75854
463.00,9.75790,25.393617,0.000526,25.386294,-2.3970,0.014,9.75917,9.75917
464.00,9.75788,25.393692,0.000524,25.386277,-2.3967,0.014,9.75904,9.75904
465.00,9.75791,25.393679,0.000523,25.386248,-2.3963,0.014,9.75860,9.75860
466.00,9.75809,25.393695,0.000525,25.386268,-2.3956,0.014,9.75985,9.75985
467.00,9.75818,25.393614,0.000520,25.386255,-2.3948,0.015,9.76023,9.76023
468.00,9.75822,25.393598,0.000519,25.386233,-2.3940,0.015,9.75993,9.75993
469.00,9.75854,25.393661,0.000518,25.386294,-2.3934,0.015,9.75965,9.75965
470.00,9.75865,25.393733,0.000518,25.386332,-2.3930,0.015,9.75999,9.75999
471.00,9.75873,25.393743,0.000518,25.386315,-2.3927,0.015,9.75949,9.75949
472.00,9.75906,25.393861,0.000522,25.386351,-2.3927,0.015,9.75998,9.75998
473.00,9.75931,25.393850,0.000524,25.386287,-2.3924,0.015,9.76051,9.76051
474.00,9.75934,25.393844,0.000523,25.386221,-2.3920,0.015,9.76095,9.76095
475.00,9.75948,25.393912,0.000524,25.386210,-2.3917,0.016,9.76144,9.76144
476.00,9.75972,25.393985,0.000528,25.386255,-2.3915,0.016,9.76224,9.76224
477.00,9.76006,25.393927,0.000526,25.386146,-2.3911,0.016,9.76187,9.76187
478.00,9.76028,25.394047,0.000528,25.386205,-2.3910,0.016,9.76190,9.76190
479.00,9.76041,25.394048,0.000532,25.386190,-2.3909,0.016,9.76203,9.76203
480.00,9.76055,25.394064,0.000534,25.386152,-2.3905,0.016,9.76079,9.76079
481.00,9.76074,25.394089,0.000533,25.386136,-2.3902,0.016,9.75910,9.75910
482.00,9.76029,25.394138,0.000533,25.386187,-2.3897,0.016,9.75812,9.75812
483.00,9.75997,25.394138,0.000531,25.386177,-2.3893,0.016,9.75746,9.75746
484.00,9.75994,25.394238,0.000532,25.386190,-2.3889,0.017,9.75697,9.75697
485.00,9.75993,25.394361,0.000531,25.386254,-2.3884,0.017,9.75735,9.75735
486.00,9.75982,25.394453,0.000529,25.386252,-2.3879,0.017,9.75849,9.75849
487.00,9.75995,25.394578,0.000533,25.386281,-2.3877,0.017,9.75934,9.75934
488.00,9.75992,25.394599,0.000533,25.386217,-2.3874,0.017,9.76014,9.76014
489.00,9.75958,25.394680,0.000536,25.386248,-2.3870,0.017,9.76139,9.76139
490.00,9.75935,25.394679,0.000535,25.386223,-2.3868,0.017,9.76147,9.76147
491.00,9.75950,25.394679,0.000531,25.386180,-2.3867,0.017,9.76102,9.76102
492.00,9.75993,25.394692,0.000529,25.386133,-2.3865,0.017,9.76037,9.76037
493.00,9.75995,25.394751,0.000529,25.386198,-2.3865,0.018,9.76001,9.76001
494.00,9.75980,25.394752,0.000528,25.386231,-2.3865,0.018,9.75928,9.75928
495.00,9.75975,25.394751,0.000528,25.386225,-2.3863,0.018,9.76010,9.76010
496.00,9.75942,25.394849,0.000534,25.386298,-2.3860,0.018,9.76059,9.76059
497.00,9.75929,25.394957,0.000535,25.386437,-2.3856,0.018,9.76095,9.76095
498.00,9.75965,25.395063,0.000539,25.386480,-2.3850,0.018,9.76075,9.76075
499.00,9.76021,25.395150,0.000543,25.386525,-2.3843,0.018,9.76102,9.76102
500.00,9.76056,25.395095,0.000543,25.386460,-2.3837,0.018,9.76069,9.76069
501.00,9.76060,25.395027,0.000542,25.386441,-2.3834,0.018,9.76021,9.76021
502.00,9.76056,25.394974,0.000546,25.386371,-2.3831,0.018,9.76061,9.76061
503.00,9.76071,25.394963,0.000542,25.386308,-2.3827,0.018,9.75910,9.75910
504.00,9.76074,25.394980,0.000537,25.386213,-2.3825,0.019,9.75424,9.75424
505.00,9.76044,25.395076,0.000539,25.386227,-2.3822,0.019,9.74571,9.74571
506.00,9.76046,25.395165,0.000535,25.386258,-2.3818,0.019,9.73347,9.73347
507.00,9.76094,25.395254,0.000532,25.386263,-2.3817,0.019,9.71707,9.71707
508.00,9.76083,25.395234,0.000533,25.386270,-2.3814,0.019,9.70129,9.70129
509.00,9.76073,25.395236,0.000538,25.386339,-2.3810,0.019,9.68912,9.68912
510.00,9.76118,25.395301,0.000538,25.386438,-2.3807,0.019,9.68094,9.68094
@4,2.7001,5.4, 510.076999999998 
511.00,9.75983,25.395328,0.000541,25.386401,-2.3803,0.019,9.67760,9.67760
512.00,9.76045,25.395339,0.000541,25.386355,-2.3798,0.019,9.67883,9.67883
513.00,9.75249,25.395453,0.000541,25.386379,-2.3795,0.019,9.68089,9.68089
514.00,9.73756,25.395596,0.000539,25.386431,-2.3792,0.020,9.68137,9.68137
515.00,9.71864,25.395579,0.000538,25.386343,-2.3790,0.020,9.68080,9.68080
516.00,9.69797,25.395668,0.000537,25.386355,-2.3788,0.020,9.67884,9.67884
517.00,9.67885,25.395635,0.000539,25.386343,-2.3784,0.020,9.67636,9.67636
518.00,9.67362,25.395600,0.000536,25.386339,-2.3778,0.020,9.67513,9.67513
519.00,9.67673,25.395490,0.000536,25.386236,-2.3774,0.020,9.67648,9.67648
520.00,9.67780,25.395463,0.000533,25.386170,-2.3769,0.020,9.68089,9.68089
521.00,9.68114,25.395324,0.000530,25.386074,-2.3764,0.020,9.68709,9.68709
522.00,9.68478,25.395319,0.000526,25.386048,-2.3759,0.021,9.69461,9.69461
523.00,9.68392,25.395321,0.000525,25.386037,-2.3758,0.021,9.70326,9.70326
524.00,9.67916,25.395311,0.000516,25.386010,-2.3755,0.022,9.71001,9.71001
525.00,9.67492,25.395359,0.000517,25.386098,-2.3753,0.022,9.71576,9.71576
526.00,9.67151,25.395436,0.000519,25.386136,-2.3753,0.022,9.72156,9.72156
527.00,9.67236,25.395536,0.000522,25.386198,-2.3752,0.022,9.72661,9.72661
528.00,9.67782,25.395633,0.000524,25.386217,-2.3749,0.022,9.73070,9.73070
529.00,9.68589,25.395761,0.000531,25.386282,-2.3745,0.022,9.73576,9.73576
530.00,9.69698,25.395821,0.000532,25.386238,-2.3740,0.022,9.73955,9.73955
531.00,9.70246,25.395866,0.000530,25.386229,-2.3736,0.022,9.74146,9.74146
532.00,9.70997,25.395865,0.000529,25.386239,-2.3731,0.022,9.74361,9.74361
533.00,9.72076,25.395833,0.000531,25.386202,-2.3727,0.022,9.74459,9.74459
534.00,9.71994,25.395807,0.000531,25.386199,-2.3724,0.023,9.74606,9.74606
535.00,9.72570,25.395823,0.000530,25.386217,-2.3723,0.023,9.74747,9.74747
536.00,9.73138,25.395828,0.000531,25.386237,-2.3723,0.023,9.74975,9.74975
537.00,9.73518,25.395902,0.000531,25.386259,-2.3722,0.023,9.75139,9.75139
538.00,9.74139,25.395945,0.000529,25.386251,-2.3720,0.023,9.75240,9.75240
539.00,9.74431,25.396000,0.000527,25.386200,-2.3717,0.024,9.75262,9.75262
540.00,9.74382,25.396156,0.000533,25.386255,-2.3712,0.024,9.75307,9.75307
541.00,9.74448,25.396205,0.000534,25.386180,-2.3706,0.024,9.75368,9.75368
542.00,9.74478,25.396209,0.000531,25.386112,-2.3702,0.024,9.75386,9.75386
543.00,9.74758,25.396291,0.000528,25.386148,-2.3701,0.024,9.75507,9.75507
544.00,9.74997,25.396321,0.000530,25.386123,-2.3701,0.024,9.75568,9.75568
545.00,9.75095,25.396320,0.000523,25.386137,-2.3700,0.025,9.75664,9.75664
546.00,9.75149,25.396408,0.000524,25.386214,-2.3696,0.025,9.75764,9.75764
547.00,9.75218,25.396488,0.000526,25.386226,-2.3690,0.025,9.75869,9.75869
548.00,9.75292,25.396506,0.000529,25.386203,-2.3683,0.025,9.75921,9.75921
549.00,9.75374,25.396580,0.000530,25.386263,-2.3676,0.025,9.75952,9.75952
550.00,9.75454,25.396572,0.000532,25.386251,-2.3671,0.025,9.75947,9.75947
551.00,9.75502,25.396549,0.000530,25.386280,-2.3667,0.025,9.75948,9.75948
552.00,9.75546,25.396542,0.000533,25.386300,-2.3665,0.025,9.75882,9.75882
553.00,9.75597,25.396535,0.000533,25.386324,-2.3663,0.025,9.75803,9.75803
554.00,9.75642,25.396557,0.000532,25.386339,-2.3661,0.025,9.75828,9.75828
555.00,9.75677,25.396587,0.000533,25.386314,-2.3657,0.025,9.75776,9.75776
556.00,9.75697,25.396675,0.000535,25.386320,-2.3654,0.025,9.75671,9.75671
557.00,9.75697,25.396795,0.000530,25.386378,-2.3650,0.026,9.75702,9.75702
558.00,9.75728,25.396894,0.000529,25.386357,-2.3646,0.026,9.75760,9.75760
559.00,9.75759,25.396894,0.000530,25.386278,-2.3642,0.026,9.75725,9.75725
560.00,9.75784,25.396965,0.000530,25.386275,-2.3639,0.026,9.75817,9.75817
561.00,9.75814,25.396933,0.000527,25.386226,-2.3635,0.026,9.75882,9.75882
562.00,9.75818,25.396942,0.000533,25.386207,-2.3632,0.026,9.75824,9.75824
563.00,9.75812,25.396956,0.000535,25.386221,-2.3630,0.026,9.75742,9.75742
564.00,9.75806,25.397002,0.000535,25.386270,-2.3626,0.026,9.75721,9.75721
565.00,9.75806,25.396939,0.000533,25.386224,-2.3623,0.026,9.75686,9.75686
566.00,9.75801,25.396981,0.000535,25.386247,-2.3620,0.027,9.75755,9.75755
567.00,9.75791,25.397037,0.000532,25.386285,-2.3616,0.027,9.75861,9.75861
568.00,9.75807,25.397039,0.000532,25.386281,-2.3613,0.027,9.75879,9.75879
569.00,9.75799,25.396964,0.000533,25.386168,-2.3611,0.027,9.75945,9.75945
570.00,9.75786,25.397048,0.000535,25.386179,-2.3608,0.027,9.75955,9.75955
571.00,9.75797,25.397155,0.000535,25.386222,-2.3604,0.027,9.75906,9.75906
572.00,9.75792,25.397075,0.000535,25.386176,-2.3601,0.027,9.75900,9.75900
573.00,9.75827,25.397086,0.000530,25.386197,-2.3598,0.027,9.75978,9.75978
574.00,9.75826,25.397210,0.000531,25.386312,-2.3595,0.028,9.75983,9.75983
575.00,9.75823,25.397251,0.000531,25.386374,-2.3592,0.028,9.75995,9.75995
576.00,9.75842,25.397161,0.000528,25.386312,-2.3590,0.028,9.75983,9.75983
577.00,9.75868,25.397253,0.000527,25.386241,-2.3587,0.028,9.75914,9.75914
578.00,9.75883,25.397310,0.000534,25.386243,-2.3582,0.028,9.75812,9.75812
579.00,9.75865,25.397322,0.000534,25.386235,-2.3578,0.028,9.75734,9.75734
580.00,9.75841,25.397276,0.000530,25.386162,-2.3573,0.028,9.75728,9.75728
581.00,9.75851,25.397346,0.000532,25.386166,-2.3570,0.028,9.75814,9.75814
582.00,9.75877,25.397269,0.000534,25.386171,-2.3567,0.028,9.75871,9.75871
583.00,9.75896,25.397273,0.000526,25.386116,-2.3565,0.029,9.75954,9.75954
584.00,9.75919,25.397343,0.000524,25.386183,-2.3563,0.029,9.76085,9.76085
585.00,9.75899,25.397519,0.000533,25.386265,-2.3561,0.029,9.76130,9.76130
586.00,9.75911,25.397515,0.000532,25.386245,-2.3557,0.029,9.76053,9.76053
587.00,9.75905,25.397543,0.000531,25.386245,-2.3551,0.029,9.76059,9.76059
588.00,9.75892,25.397698,0.000534,25.386440,-2.3545,0.029,9.76186,9.76186
589.00,9.75866,25.397671,0.000534,25.386382,-2.3541,0.029,9.76164,9.76164
590.00,9.75869,25.397602,0.000531,25.386313,-2.3541,0.029,9.76170,9.76170
591.00,9.75926,25.397665,0.000530,25.386302,-2.3540,0.029,9.76210,9.76210
592.00,9.75957,25.397759,0.000531,25.386327,-2.3539,0.029,9.76257,9.76257
593.00,9.76002,25.397658,0.000529,25.386110,-2.3539,0.029,9.76240,9.76240
594.00,9.76025,25.397735,0.000533,25.386061,-2.3538,0.029,9.76149,9.76149
595.00,9.76044,25.397829,0.000532,25.386084,-2.3535,0.029,9.76075,9.76075
596.00,9.76034,25.397899,0.000535,25.386061,-2.3531,0.029,9.76090,9.76090
597.00,9.76064,25.397954,0.000534,25.386080,-2.3528,0.030,9.76141,9.76141
598.00,9.76106,25.398017,0.000533,25.386156,-2.3525,0.030,9.76124,9.76124
599.00,9.76143,25.397994,0.000527,25.386174,-2.3520,0.030,9.76201,9.76201
600.00,9.76159,25.397996,0.000525,25.386161,-2.3513,0.030,9.76235,9.76235
601.00,9.76175,25.398088,0.000521,25.386280,-2.3509,0.031,9.76182,9.76182
602.00,9.76175,25.398162,0.000522,25.386301,-2.3507,0.031,9.76098,9.76098
603.00,9.76201,25.398229,0.000523,25.386306,-2.3505,0.031,9.76069,9.76069
604.00,9.76182,25.398231,0.000522,25.386280,-2.3503,0.031,9.76079,9.76079
605.00,9.76181,25.398290,0.000527,25.386339,-2.3501,0.031,9.76036,9.76036
606.00,9.76160,25.398289,0.000532,25.386337,-2.3498,0.031,9.76105,9.76105
607.00,9.76122,25.398322,0.000533,25.386334,-2.3495,0.031,9.76153,9.76153
608.00,9.76122,25.398393,0.000534,25.386341,-2.3491,0.031,9.76167,9.76167
609.00,9.76107,25.398484,0.000537,25.386366,-2.3489,0.032,9.76185,9.76185
610.00,9.76127,25.398446,0.000537,25.386318,-2.3487,0.032,9.76235,9.76235
611.00,9.76141,25.398317,0.000529,25.386155,-2.3484,0.032,9.76176,9.76176
612.00,9.76130,25.398207,0.000522,25.386058,-2.3481,0.032,9.76091,9.76091
613.00,9.76106,25.398141,0.000519,25.385998,-2.3480,0.032,9.76020,9.76020
614.00,9.76123,25.398170,0.000518,25.386018,-2.3476,0.033,9.75936,9.75936
615.00,9.76118,25.398187,0.000517,25.386005,-2.3472,0.033,9.75997,9.75997
616.00,9.76102,25.398224,0.000521,25.386040,-2.3470,0.033,9.75992,9.75992
617.00,9.76083,25.398398,0.000530,25.386158,-2.3467,0.033,9.76043,9.76043
618.00,9.76083,25.398424,0.000536,25.386205,-2.3463,0.033,9.76142,9.76142
619.00,9.76095,25.398381,0.000537,25.386157,-2.3460,0.033,9.76188,9.76188
620.00,9.76110,25.398388,0.000538,25.386155,-2.3458,0.033,9.76130,9.76130
621.00,9.76111,25.398557,0.000539,25.386301,-2.3456,0.033,9.76093,9.76093
622.00,9.76099,25.398475,0.000532,25.386198,-2.3454,0.033,9.76096,9.76096
623.00,9.76085,25.398486,0.000527,25.386120,-2.3451,0.033,9.76074,9.76074
624.00,9.76098,25.398805,0.000534,25.386346,-2.3449,0.033,9.76134,9.76134
625.00,9.76130,25.398846,0.000532,25.386334,-2.3446,0.033,9.76209,9.76209
626.00,9.76147,25.398845,0.000531,25.386250,-2.3442,0.034,9.76315,9.76315
627.00,9.76135,25.399041,0.000537,25.386353,-2.3437,0.033,9.76298,9.76298
628.00,9.76122,25.399166,0.000538,25.386397,-2.3434,0.034,9.76219,9.76219
629.00,9.76134,25.399050,0.000527,25.386245,-2.3430,0.034,9.76181,9.76181
630.00,9.76136,25.399156,0.000524,25.386232,-2.3427,0.034,9.76212,9.76212
631.00,9.76134,25.399174,0.000525,25.386189,-2.3425,0.034,9.76276,9.76276
632.00,9.76155,25.399118,0.000522,25.386137,-2.3421,0.035,9.76377,9.76377
633.00,9.76179,25.399129,0.000522,25.386128,-2.3418,0.035,9.76509,9.76509
634.00,9.76230,25.399013,0.000523,25.386047,-2.3414,0.035,9.76595,9.76595
635.00,9.76236,25.399022,0.000526,25.386118,-2.3411,0.035,9.76525,9.76525
636.00,9.76253,25.399154,0.000527,25.386221,-2.3409,0.035,9.76449,9.76449
637.00,9.76308,25.399180,0.000526,25.386136,-2.3410,0.036,9.76402,9.76402
638.00,9.76352,25.399291,0.000529,25.386174,-2.3408,0.036,9.76360,9.76360
639.00,9.76357,25.399376,0.000528,25.386138,-2.3406,0.036,9.76303,9.76303
640.00,9.76368,25.399434,0.000530,25.386081,-2.3404,0.036,9.76335,9.76335
641.00,9.76353,25.399329,0.000528,25.385990,-2.3400,0.036,9.76395,9.76395
642.00,9.76352,25.399350,0.000531,25.386063,-2.3396,0.036,9.76408,9.76408
643.00,9.76358,25.399184,0.000527,25.385907,-2.3393,0.036,9.76406,9.76406
644.00,9.76374,25.399271,0.000529,25.385973,-2.3391,0.036,9.76382,9.76382
645.00,9.76367,25.399404,0.000531,25.386044,-2.3386,0.036,9.76323,9.76323
646.00,9.76346,25.399500,0.000530,25.386055,-2.3383,0.036,9.76235,9.76235
647.00,9.76337,25.399442,0.000524,25.385934,-2.3379,0.037,9.76185,9.76185
648.00,9.76356,25.399622,0.000529,25.386111,-2.3376,0.037,9.76180,9.76180
649.00,9.76368,25.399638,0.000528,25.386088,-2.3372,0.037,9.76199,9.76199
650.00,9.76362,25.399613,0.000524,25.386097,-2.3370,0.037,9.76212,9.76212
651.00,9.76341,25.399662,0.000527,25.386101,-2.3367,0.037,9.76297,9.76297
652.00,9.76315,25.399796,0.000529,25.386179,-2.3363,0.037,9.76284,9.76284
653.00,9.76297,25.399857,0.000526,25.386160,-2.3361,0.038,9.76099,9.76099
654.00,9.76304,25.399942,0.000526,25.386188,-2.3359,0.038,9.75675,9.75675
655.00,9.76297,25.400013,0.000524,25.386104,-2.3357,0.038,9.75047,9.75047
656.00,9.76280,25.400081,0.000524,25.386141,-2.3355,0.038,9.74110,9.74110
657.00,9.76236,25.400176,0.000520,25.386205,-2.3353,0.038,9.73074,9.73074
658.00,9.76238,25.400201,0.000519,25.386209,-2.3348,0.039,9.72078,9.72078
659.00,9.76289,25.400185,0.000521,25.386215,-2.3345,0.039,9.71398,9.71398
660.00,9.76316,25.400189,0.000525,25.386251,-2.3341,0.039,9.71026,9.71026
@5,2.7001,5.4, 660.002999999997 
661.00,9.76460,25.400196,0.000527,25.386261,-2.3338,0.039,9.70803,9.70803
662.00,9.76120,25.400186,0.000536,25.386215,-2.3337,0.039,9.70810,9.70810
663.00,9.75401,25.400254,0.000538,25.386209,-2.3335,0.039,9.70833,9.70833
664.00,9.74142,25.400273,0.000540,25.386155,-2.3331,0.039,9.70651,9.70651
665.00,9.73043,25.400252,0.000536,25.386155,-2.3329,0.039,9.70281,9.70281
666.00,9.71842,25.400306,0.000533,25.386090,-2.3325,0.039,9.69930,9.69930
667.00,9.70935,25.400488,0.000531,25.386231,-2.3321,0.039,9.69508,9.69508
668.00,9.70497,25.400411,0.000529,25.386179,-2.3319,0.039,9.69182,9.69182
669.00,9.70748,25.400481,0.000527,25.386198,-2.3317,0.040,9.69143,9.69143
670.00,9.70799,25.400543,0.000527,25.386180,-2.3314,0.040,9.69390,9.69390
671.00,9.70903,25.400635,0.000530,25.386230,-2.3312,0.040,9.69861,9.69861
672.00,9.70863,25.400543,0.000528,25.386122,-2.3309,0.040,9.70527,9.70527
673.00,9.70513,25.400631,0.000531,25.386103,-2.3306,0.040,9.71232,9.71232
674.00,9.69838,25.400735,0.000533,25.386145,-2.3302,0.040,9.71812,9.71812
675.00,9.69347,25.400754,0.000533,25.386111,-2.3296,0.040,9.72329,9.72329
676.00,9.68960,25.400683,0.000529,25.386023,-2.3291,0.040,9.72751,9.72751
677.00,9.68864,25.400661,0.000528,25.385968,-2.3287,0.040,9.73144,9.73144
678.00,9.68914,25.400729,0.000528,25.386028,-2.3284,0.040,9.73545,9.73545
679.00,9.69640,25.400765,0.000526,25.386016,-2.3282,0.041,9.73928,9.73928
680.00,9.70572,25.400899,0.000525,25.386109,-2.3284,0.041,9.74291,9.74291
681.00,9.71329,25.400964,0.000526,25.386167,-2.3283,0.041,9.74638,9.74638
682.00,9.72170,25.401004,0.000527,25.386128,-2.3282,0.041,9.74818,9.74818
683.00,9.72421,25.401102,0.000530,25.386142,-2.3282,0.042,9.74886,9.74886
684.00,9.72623,25.401047,0.000531,25.386122,-2.3280,0.042,9.75019,9.75019
685.00,9.73156,25.401101,0.000533,25.386137,-2.3278,0.042,9.75132,9.75132
686.00,9.73445,25.401181,0.000530,25.386155,-2.3276,0.042,9.75215,9.75215
687.00,9.74113,25.401209,0.000530,25.386197,-2.3275,0.042,9.75285,9.75285
688.00,9.74407,25.401215,0.000530,25.386216,-2.3271,0.042,9.75455,9.75455
689.00,9.74648,25.401224,0.000530,25.386151,-2.3267,0.042,9.75636,9.75636
690.00,9.74763,25.401188,0.000527,25.386103,-2.3261,0.043,9.75725,9.75725
691.00,9.74867,25.401128,0.000529,25.386021,-2.3256,0.043,9.75806,9.75806
692.00,9.75000,25.401171,0.000531,25.386072,-2.3252,0.043,9.75871,9.75871
693.00,9.75131,25.401128,0.000526,25.386058,-2.3247,0.043,9.75912,9.75912
694.00,9.75235,25.401277,0.000530,25.386219,-2.3244,0.043,9.75825,9.75825
695.00,9.75327,25.401307,0.000532,25.386191,-2.3243,0.043,9.75786,9.75786
696.00,9.75467,25.401441,0.000537,25.386268,-2.3242,0.043,9.75805,9.75805
697.00,9.75530,25.401494,0.000537,25.386234,-2.3241,0.043,9.75890,9.75890
698.00,9.75569,25.401593,0.000543,25.386209,-2.3243,0.043,9.75898,9.75898
699.00,9.75609,25.401612,0.000539,25.386161,-2.3243,0.043,9.75912,9.75912
700.00,9.75669,25.401671,0.000541,25.386238,-2.3241,0.043,9.76003,9.76003
701.00,9.75694,25.401627,0.000538,25.386165,-2.3239,0.043,9.76222,9.76222
702.00,9.75778,25.401663,0.000536,25.386135,-2.3235,0.043,9.76548,9.76548
703.00,9.75823,25.401658,0.000532,25.386119,-2.3229,0.043,9.76811,9.76811
704.00,9.75872,25.401672,0.000534,25.386063,-2.3224,0.043,9.77098,9.77098
705.00,9.75853,25.401639,0.000535,25.385950,-2.3223,0.043,9.77297,9.77297
706.00,9.75846,25.401788,0.000537,25.386074,-2.3222,0.044,9.77250,9.77250
707.00,9.75888,25.401933,0.000539,25.386191,-2.3221,0.044,9.77046,9.77046
708.00,9.75891,25.401927,0.000540,25.386147,-2.3223,0.044,9.76924,9.76924
709.00,9.75685,25.401830,0.000538,25.386068,-2.3222,0.044,9.76830,9.76830
710.00,9.76244,25.401883,0.000539,25.386148,-2.3217,0.044,9.76689,9.76689
711.00,9.77191,25.401867,0.000539,25.386108,-2.3212,0.044,9.76523,9.76523
712.00,9.77626,25.401706,0.000536,25.385977,-2.3205,0.044,9.76322,9.76322
713.00,9.77363,25.401827,0.000535,25.386059,-2.3197,0.044,9.76159,9.76159
714.00,9.77241,25.402018,0.000537,25.386190,-2.3192,0.044,9.76078,9.76078
715.00,9.77088,25.402096,0.000531,25.386181,-2.3190,0.045,9.75978,9.75978
716.00,9.76961,25.402105,0.000529,25.386139,-2.3188,0.045,9.75923,9.75923
717.00,9.76778,25.402278,0.000530,25.386202,-2.3188,0.045,9.75947,9.75947
718.00,9.76605,25.402248,0.000531,25.386097,-2.3188,0.045,9.75925,9.75925
719.00,9.76471,25.402257,0.000532,25.386056,-2.3187,0.045,9.75809,9.75809
720.00,9.76302,25.402245,0.000535,25.386033,-2.3185,0.045,9.75738,9.75738
721.00,9.76216,25.402265,0.000532,25.386042,-2.3182,0.045,9.75760,9.75760
722.00,9.76162,25.402325,0.000532,25.386037,-2.3179,0.046,9.75805,9.75805
723.00,9.76090,25.402316,0.000530,25.386085,-2.3175,0.046,9.75850,9.75850
724.00,9.76021,25.402301,0.000524,25.386042,-2.3172,0.046,9.75924,9.75924
725.00,9.76009,25.402458,0.000524,25.386109,-2.3167,0.046,9.75923,9.75923
726.00,9.76003,25.402684,0.000531,25.386275,-2.3165,0.046,9.75805,9.75805
727.00,9.75962,25.402720,0.000534,25.386330,-2.3162,0.046,9.75668,9.75668
728.00,9.75900,25.402857,0.000538,25.386400,-2.3159,0.046,9.75572,9.75572
729.00,9.75827,25.402932,0.000542,25.386519,-2.3154,0.047,9.75457,9.75457
730.00,9.75799,25.402904,0.000540,25.386516,-2.3150,0.047,9.75469,9.75469
731.00,9.75767,25.402827,0.000537,25.386477,-2.3147,0.047,9.75519,9.75519
732.00,9.75753,25.402779,0.000532,25.386403,-2.3144,0.047,9.75603,9.75603
733.00,9.75715,25.402814,0.000528,25.386388,-2.3140,0.047,9.75651,9.75651
734.00,9.75688,25.402883,0.000528,25.386340,-2.3139,0.047,9.75685,9.75685
735.00,9.75683,25.402863,0.000529,25.386242,-2.3137,0.047,9.75689,9.75689
736.00,9.75697,25.402893,0.000530,25.386164,-2.3136,0.047,9.75726,9.75726
737.00,9.75691,25.402957,0.000533,25.386188,-2.3134,0.047,9.75666,9.75666
738.00,9.75696,25.402812,0.000533,25.386037,-2.3132,0.047,9.75710,9.75710
739.00,9.75705,25.402815,0.000533,25.386067,-2.3129,0.047,9.75851,9.75851
740.00,9.75731,25.402796,0.000529,25.386052,-2.3127,0.047,9.75919,9.75919
741.00,9.75745,25.402761,0.000525,25.386028,-2.3123,0.048,9.75959,9.75959
742.00,9.75748,25.402833,0.000526,25.386067,-2.3119,0.048,9.76039,9.76039
743.00,9.75750,25.403040,0.000530,25.386222,-2.3116,0.048,9.76087,9.76087
744.00,9.75751,25.403049,0.000526,25.386145,-2.3114,0.048,9.76093,9.76093
745.00,9.75771,25.403055,0.000526,25.386131,-2.3113,0.048,9.76107,9.76107
746.00,9.75819,25.403077,0.000527,25.386106,-2.3113,0.049,9.76113,9.76113
747.00,9.75860,25.403121,0.000526,25.386135,-2.3112,0.049,9.76130,9.76130
748.00,9.75889,25.403086,0.000523,25.386105,-2.3112,0.049,9.76113,9.76113
749.00,9.75929,25.403134,0.000522,25.386161,-2.3111,0.049,9.76068,9.76068
750.00,9.75943,25.403243,0.000523,25.386230,-2.3108,0.049,9.76037,9.76037
751.00,9.75955,25.403296,0.000522,25.386276,-2.3102,0.049,9.76084,9.76084
752.00,9.75976,25.403402,0.000524,25.386316,-2.3099,0.049,9.76122,9.76122
753.00,9.76007,25.403402,0.000524,25.386329,-2.3096,0.050,9.76171,9.76171
754.00,9.76035,25.403425,0.000527,25.386347,-2.3092,0.050,9.76217,9.76217
755.00,9.76081,25.403457,0.000530,25.386394,-2.3090,0.050,9.76341,9.76341
756.00,9.76119,25.403500,0.000533,25.386470,-2.3089,0.050,9.76403,9.76403
757.00,9.76162,25.403219,0.000527,25.386269,-2.3088,0.050,9.76431,9.76431
758.00,9.76193,25.403336,0.000531,25.386348,-2.3086,0.050,9.76439,9.76439
759.00,9.76201,25.403421,0.000532,25.386373,-2.3083,0.050,9.76427,9.76427
760.00,9.76206,25.403462,0.000534,25.386378,-2.3081,0.050,9.76371,9.76371
761.00,9.76224,25.403497,0.000536,25.386310,-2.3077,0.050,9.76350,9.76350
762.00,9.76252,25.403709,0.000544,25.386474,-2.3072,0.050,9.76379,9.76379
763.00,9.76271,25.403671,0.000542,25.386406,-2.3068,0.050,9.76410,9.76410
764.00,9.76278,25.403652,0.000542,25.386376,-2.3066,0.050,9.76492,9.76492
765.00,9.76308,25.403648,0.000541,25.386354,-2.3063,0.051,9.76537,9.76537
766.00,9.76338,25.403663,0.000539,25.386365,-2.3060,0.051,9.76529,9.76529
767.00,9.76364,25.403581,0.000536,25.386255,-2.3056,0.051,9.76484,9.76484
768.00,9.76366,25.403578,0.000540,25.386219,-2.3053,0.051,9.76458,9.76458
769.00,9.76366,25.403614,0.000543,25.386276,-2.3050,0.051,9.76352,9.76352
770.00,9.76379,25.403592,0.000545,25.386235,-2.3050,0.051,9.76281,9.76281
771.00,9.76373,25.403638,0.000546,25.386288,-2.3049,0.051,9.76161,9.76161
772.00,9.76356,25.403752,0.000548,25.386369,-2.3049,0.051,9.76125,9.76125
773.00,9.76353,25.403891,0.000550,25.386420,-2.3047,0.051,9.76126,9.76126
774.00,9.76360,25.403873,0.000550,25.386356,-2.3041,0.051,9.76158,9.76158
775.00,9.76341,25.403904,0.000546,25.386370,-2.3037,0.051,9.76225,9.76225
776.00,9.76339,25.403977,0.000548,25.386424,-2.3034,0.051,9.76357,9.76357
777.00,9.76347,25.404016,0.000547,25.386430,-2.3031,0.051,9.76400,9.76400
778.00,9.76350,25.404078,0.000547,25.386487,-2.3028,0.052,9.76425,9.76425
779.00,9.76354,25.404127,0.000546,25.386501,-2.3028,0.052,9.76398,9.76398
780.00,9.76354,25.404179,0.000549,25.386476,-2.3028,0.052,9.76406,9.76406
781.00,9.76343,25.404112,0.000545,25.386309,-2.3025,0.052,9.76402,9.76402
782.00,9.76318,25.404183,0.000546,25.386274,-2.3021,0.052,9.76383,9.76383
783.00,9.76295,25.404113,0.000545,25.386197,-2.3019,0.052,9.76364,9.76364
784.00,9.76308,25.404126,0.000539,25.386167,-2.3016,0.052,9.76397,9.76397
785.00,9.76310,25.404203,0.000534,25.386203,-2.3013,0.053,9.76315,9.76315
786.00,9.76296,25.404214,0.000531,25.386180,-2.3012,0.053,9.76213,9.76213
787.00,9.76284,25.404153,0.000527,25.386107,-2.3012,0.053,9.76223,9.76223
788.00,9.76276,25.404185,0.000526,25.386126,-2.3011,0.053,9.76175,9.76175
789.00,9.76279,25.404229,0.000529,25.386167,-2.3007,0.053,9.76171,9.76171
790.00,9.76282,25.404238,0.000531,25.386216,-2.3001,0.053,9.76219,9.76219
791.00,9.76312,25.404250,0.000532,25.386255,-2.2996,0.054,9.76324,9.76324
792.00,9.76337,25.404295,0.000534,25.386352,-2.2991,0.054,9.76387,9.76387
793.00,9.76356,25.404294,0.000530,25.386320,-2.2988,0.054,9.76474,9.76474
794.00,9.76352,25.404414,0.000533,25.386367,-2.2985,0.054,9.76472,9.76472
795.00,9.76346,25.404549,0.000538,25.386433,-2.2984,0.054,9.76440,9.76440
796.00,9.76345,25.404611,0.000540,25.386374,-2.2982,0.054,9.76466,9.76466
797.00,9.76356,25.404735,0.000542,25.386405,-2.2980,0.054,9.76444,9.76444
798.00,9.76358,25.404723,0.000540,25.386349,-2.2977,0.054,9.76383,9.76383
799.00,9.76357,25.404734,0.000536,25.386349,-2.2977,0.055,9.76350,9.76350
800.00,9.76338,25.404620,0.000529,25.386159,-2.2974,0.055,9.76360,9.76360
801.00,9.76333,25.404609,0.000526,25.386148,-2.2971,0.055,9.76347,9.76347
802.00,9.76339,25.404596,0.000524,25.386071,-2.2968,0.055,9.76378,9.76378
803.00,9.76342,25.404850,0.000530,25.386250,-2.2964,0.055,9.76358,9.76358
804.00,9.76373,25.404885,0.000532,25.386208,-2.2961,0.055,9.76154,9.76154
805.00,9.76402,25.404903,0.000534,25.386211,-2.2959,0.055,9.75685,9.75685
806.00,9.76407,25.404918,0.000539,25.386272,-2.2959,0.055,9.74953,9.74953
807.00,9.76375,25.404921,0.000539,25.386303,-2.2960,0.055,9.74132,9.74132
808.00,9.76368,25.404756,0.000537,25.386134,-2.2961,0.055,9.73427,9.73427
809.00,9.76330,25.404708,0.000536,25.386051,-2.2959,0.055,9.72991,9.72991
810.00,9.76335,25.404912,0.000540,25.386222,-2.2958,0.055,9.72864,9.72864
@6,2.7001,5.4, 810.049999999996 
811.00,9.76514,25.405077,0.000540,25.386282,-2.2953,0.056,9.72947,9.72947
812.00,9.76577,25.405167,0.000540,25.386269,-2.2949,0.056,9.73030,9.73030
813.00,9.76140,25.405283,0.000544,25.386323,-2.2945,0.056,9.72940,9.72940
814.00,9.75130,25.405348,0.000543,25.386348,-2.2940,0.056,9.72683,9.72683
815.00,9.73959,25.405418,0.000543,25.386394,-2.2935,0.056,9.72290,9.72290
816.00,9.72896,25.405431,0.000544,25.386362,-2.2934,0.056,9.71779,9.71779
817.00,9.72630,25.405455,0.000541,25.386323,-2.2930,0.056,9.71275,9.71275
818.00,9.72730,25.405490,0.000539,25.386281,-2.2927,0.057,9.70908,9.70908
819.00,9.72940,25.405527,0.000538,25.386253,-2.2925,0.057,9.70751,9.70751
820.00,9.73138,25.405436,0.000532,25.386065,-2.2923,0.057,9.70684,9.70684
821.00,9.73242,25.405521,0.000531,25.386076,-2.2920,0.057,9.70877,9.70877
822.00,9.72956,25.405612,0.000537,25.386193,-2.2919,0.057,9.71246,9.71246
823.00,9.72177,25.405565,0.000538,25.386191,-2.2916,0.057,9.71715,9.71715
824.00,9.71660,25.405619,0.000539,25.386216,-2.2914,0.057,9.72171,9.72171
825.00,9.71359,25.405704,0.000542,25.386294,-2.2910,0.057,9.72795,9.72795
826.00,9.70766,25.405741,0.000543,25.386319,-2.2908,0.057,9.73327,9.73327
827.00,9.70446,25.405777,0.000542,25.386279,-2.2903,0.057,9.73777,9.73777
828.00,9.70556,25.405961,0.000543,25.386438,-2.2899,0.058,9.74220,9.74220
829.00,9.70872,25.406015,0.000544,25.386475,-2.2896,0.058,9.74646,9.74646
830.00,9.71046,25.406062,0.000544,25.386473,-2.2895,0.058,9.74844,9.74844
831.00,9.71691,25.406060,0.000541,25.386449,-2.2891,0.058,9.75042,9.75042
832.00,9.72272,25.406116,0.000539,25.386470,-2.2890,0.058,9.75262,9.75262
833.00,9.72681,25.406095,0.000537,25.386348,-2.2890,0.058,9.75392,9.75392
834.00,9.73169,25.406003,0.000532,25.386266,-2.2888,0.059,9.75493,9.75493
835.00,9.74140,25.405944,0.000529,25.386238,-2.2886,0.059,9.75626,9.75626
836.00,9.74349,25.405997,0.000529,25.386295,-2.2886,0.059,9.75774,9.75774
837.00,9.74608,25.405855,0.000525,25.386207,-2.2883,0.059,9.75816,9.75816
838.00,9.74848,25.405904,0.000527,25.386302,-2.2879,0.059,9.75825,9.75825
839.00,9.75023,25.405949,0.000527,25.386336,-2.2876,0.059,9.75800,9.75800
840.00,9.75168,25.405996,0.000530,25.386329,-2.2874,0.059,9.75847,9.75847
841.00,9.75307,25.405970,0.000529,25.386271,-2.2871,0.059,9.75817,9.75817
842.00,9.75376,25.406151,0.000533,25.386429,-2.2869,0.059,9.75869,9.75869
843.00,9.75435,25.406088,0.000531,25.386315,-2.2869,0.060,9.76013,9.76013
844.00,9.75525,25.406111,0.000535,25.386306,-2.2866,0.059,9.76088,9.76088
845.00,9.75628,25.406175,0.000536,25.386330,-2.2863,0.060,9.76107,9.76107
846.00,9.75696,25.406276,0.000539,25.386372,-2.2861,0.060,9.76164,9.76164
847.00,9.75785,25.406152,0.000537,25.386215,-2.2859,0.060,9.76195,9.76195
848.00,9.75842,25.406233,0.000539,25.386275,-2.2858,0.060,9.76181,9.76181
849.00,9.75917,25.406224,0.000537,25.386257,-2.2858,0.060,9.76252,9.76252
850.00,9.75962,25.406157,0.000533,25.386191,-2.2858,0.060,9.76275,9.76275
851.00,9.76000,25.406195,0.000533,25.386184,-2.2858,0.061,9.76303,9.76303
852.00,9.76032,25.406355,0.000535,25.386270,-2.2857,0.060,9.76250,9.76250
853.00,9.76045,25.406306,0.000529,25.386143,-2.2852,0.061,9.76231,9.76231
854.00,9.76070,25.406491,0.000532,25.386216,-2.2846,0.061,9.76170,9.76170
855.00,9.76082,25.406623,0.000533,25.386210,-2.2840,0.061,9.76117,9.76117
856.00,9.76078,25.406601,0.000530,25.386100,-2.2834,0.061,9.75996,9.75996
857.00,9.76076,25.406608,0.000528,25.385990,-2.2832,0.061,9.76063,9.76063
858.00,9.76124,25.406745,0.000534,25.386084,-2.2832,0.061,9.76195,9.76195
859.00,9.76181,25.406754,0.000531,25.386024,-2.2831,0.062,9.76277,9.76277
860.00,9.76210,25.406767,0.000532,25.386053,-2.2829,0.062,9.76337,9.76337
861.00,9.76223,25.406809,0.000533,25.386104,-2.2828,0.062,9.76413,9.76413
862.00,9.76235,25.406855,0.000532,25.386193,-2.2826,0.062,9.76387,9.76387
863.00,9.76240,25.406865,0.000532,25.386182,-2.2822,0.062,9.76284,9.76284
864.00,9.76235,25.406925,0.000535,25.386280,-2.2820,0.062,9.76249,9.76249
865.00,9.76215,25.406978,0.000535,25.386374,-2.2819,0.062,9.76232,9.76232
866.00,9.76236,25.407010,0.000536,25.386420,-2.2819,0.062,9.76249,9.76249
867.00,9.76282,25.406912,0.000535,25.386334,-2.2818,0.063,9.76294,9.76294
868.00,9.76276,25.406933,0.000537,25.386342,-2.2816,0.063,9.76358,9.76358
869.00,9.76264,25.406931,0.000536,25.386281,-2.2813,0.063,9.76445,9.76445
870.00,9.76264,25.406895,0.000539,25.386125,-2.2809,0.063,9.76499,9.76499
871.00,9.76272,25.406934,0.000538,25.386060,-2.2804,0.063,9.76456,9.76456
872.00,9.76320,25.407102,0.000541,25.386133,-2.2801,0.063,9.76467,9.76467
873.00,9.76327,25.407132,0.000539,25.386145,-2.2801,0.063,9.76379,9.76379
874.00,9.76320,25.407152,0.000539,25.386108,-2.2800,0.063,9.76233,9.76233
875.00,9.76330,25.407320,0.000538,25.386218,-2.2799,0.063,9.76106,9.76106
876.00,9.76347,25.407381,0.000542,25.386260,-2.2799,0.063,9.76142,9.76142
877.00,9.76314,25.407456,0.000540,25.386278,-2.2797,0.063,9.76130,9.76130
878.00,9.76282,25.407530,0.000538,25.386319,-2.2795,0.063,9.76195,9.76195
879.00,9.76285,25.407617,0.000539,25.386410,-2.2793,0.064,9.76284,9.76284
880.00,9.76293,25.407545,0.000538,25.386380,-2.2792,0.064,9.76416,9.76416
881.00,9.76310,25.407577,0.000537,25.386366,-2.2789,0.064,9.76495,9.76495
882.00,9.76329,25.407551,0.000536,25.386309,-2.2786,0.064,9.76401,9.76401
883.00,9.76345,25.407578,0.000536,25.386250,-2.2784,0.064,9.76300,9.76300
884.00,9.76357,25.407586,0.000537,25.386156,-2.2783,0.064,9.76324,9.76324
885.00,9.76335,25.407674,0.000538,25.386139,-2.2781,0.064,9.76399,9.76399
886.00,9.76285,25.407679,0.000535,25.386146,-2.2779,0.065,9.76430,9.76430
887.00,9.76269,25.407848,0.000540,25.386269,-2.2776,0.065,9.76535,9.76535
888.00,9.76294,25.407995,0.000546,25.386395,-2.2775,0.065,9.76618,9.76618
889.00,9.76322,25.408072,0.000546,25.386468,-2.2770,0.065,9.76620,9.76620
890.00,9.76362,25.408070,0.000545,25.386435,-2.2768,0.065,9.76522,9.76522
891.00,9.76427,25.408144,0.000546,25.386444,-2.2769,0.065,9.76437,9.76437
892.00,9.76425,25.408094,0.000543,25.386336,-2.2768,0.065,9.76490,9.76490
893.00,9.76386,25.408016,0.000538,25.386185,-2.2766,0.066,9.76526,9.76526
894.00,9.76426,25.408040,0.000536,25.386179,-2.2765,0.066,9.76469,9.76469
895.00,9.76458,25.408035,0.000532,25.386175,-2.2763,0.066,9.76408,9.76408
896.00,9.76461,25.408103,0.000532,25.386188,-2.2759,0.066,9.76402,9.76402
897.00,9.76466,25.408050,0.000532,25.386128,-2.2756,0.066,9.76375,9.76375
898.00,9.76473,25.408168,0.000538,25.386230,-2.2752,0.066,9.76359,9.76359
899.00,9.76436,25.408237,0.000542,25.386262,-2.2748,0.066,9.76414,9.76414
900.00,9.76444,25.408346,0.000544,25.386311,-2.2745,0.066,9.76520,9.76520
901.00,9.76482,25.408375,0.000547,25.386303,-2.2742,0.066,9.76512,9.76512
902.00,9.76481,25.408447,0.000547,25.386347,-2.2739,0.066,9.76490,9.76490
903.00,9.76444,25.408423,0.000543,25.386287,-2.2738,0.066,9.76485,9.76485
904.00,9.76459,25.408404,0.000542,25.386212,-2.2736,0.067,9.76432,9.76432
905.00,9.76455,25.408455,0.000541,25.386219,-2.2732,0.067,9.76362,9.76362
906.00,9.76452,25.408471,0.000538,25.386262,-2.2730,0.067,9.76437,9.76437
907.00,9.76442,25.408482,0.000541,25.386279,-2.2728,0.067,9.76441,9.76441
908.00,9.76452,25.408533,0.000541,25.386296,-2.2725,0.067,9.76480,9.76480
909.00,9.76458,25.408542,0.000543,25.386277,-2.2725,0.067,9.76521,9.76521
910.00,9.76466,25.408575,0.000546,25.386279,-2.2726,0.067,9.76590,9.76590
911.00,9.76477,25.408630,0.000548,25.386244,-2.2725,0.067,9.76581,9.76581
912.00,9.76479,25.408750,0.000546,25.386260,-2.2724,0.067,9.76572,9.76572
913.00,9.76467,25.408762,0.000544,25.386227,-2.2723,0.068,9.76552,9.76552
914.00,9.76473,25.408881,0.000545,25.386302,-2.2719,0.068,9.76536,9.76536
915.00,9.76483,25.408900,0.000542,25.386307,-2.2714,0.068,9.76482,9.76482
916.00,9.76496,25.408847,0.000542,25.386256,-2.2710,0.068,9.76482,9.76482
917.00,9.76501,25.408883,0.000543,25.386323,-2.2707,0.068,9.76485,9.76485
918.00,9.76498,25.408799,0.000541,25.386228,-2.2706,0.068,9.76494,9.76494
919.00,9.76505,25.408691,0.000535,25.386146,-2.2704,0.069,9.76531,9.76531
920.00,9.76503,25.408702,0.000536,25.386156,-2.2704,0.069,9.76600,9.76600
921.00,9.76522,25.408624,0.000531,25.386105,-2.2702,0.069,9.76639,9.76639
922.00,9.76534,25.408525,0.000529,25.385993,-2.2700,0.069,9.76626,9.76626
923.00,9.76530,25.408669,0.000530,25.386148,-2.2698,0.069,9.76623,9.76623
924.00,9.76551,25.408669,0.000529,25.386100,-2.2695,0.069,9.76665,9.76665
925.00,9.76569,25.408677,0.000530,25.386004,-2.2692,0.069,9.76634,9.76634
926.00,9.76579,25.408857,0.000535,25.386069,-2.2687,0.069,9.76609,9.76609
927.00,9.76573,25.408929,0.000535,25.386060,-2.2685,0.069,9.76604,9.76604
928.00,9.76566,25.408928,0.000535,25.385970,-2.2681,0.069,9.76565,9.76565
929.00,9.76554,25.409050,0.000539,25.386058,-2.2678,0.069,9.76486,9.76486
930.00,9.76553,25.409119,0.000539,25.386157,-2.2676,0.069,9.76509,9.76509
931.00,9.76554,25.409166,0.000540,25.386183,-2.2677,0.070,9.76482,9.76482
932.00,9.76556,25.409258,0.000538,25.386260,-2.2676,0.070,9.76512,9.76512
933.00,9.76552,25.409445,0.000543,25.386444,-2.2674,0.070,9.76523,9.76523
934.00,9.76558,25.409542,0.000544,25.386504,-2.2673,0.070,9.76547,9.76547
935.00,9.76570,25.409573,0.000544,25.386504,-2.2671,0.070,9.76546,9.76546
936.00,9.76572,25.409602,0.000544,25.386542,-2.2669,0.070,9.76608,9.76608
937.00,9.76590,25.409563,0.000545,25.386477,-2.2668,0.070,9.76615,9.76615
938.00,9.76592,25.409458,0.000544,25.386310,-2.2668,0.070,9.76585,9.76585
939.00,9.76576,25.409568,0.000549,25.386366,-2.2665,0.070,9.76596,9.76596
940.00,9.76569,25.409514,0.000545,25.386266,-2.2662,0.071,9.76603,9.76603
941.00,9.76567,25.409463,0.000544,25.386114,-2.2660,0.071,9.76583,9.76583
942.00,9.76580,25.409491,0.000547,25.386112,-2.2658,0.071,9.76637,9.76637
943.00,9.76592,25.409544,0.000546,25.386157,-2.2655,0.071,9.76721,9.76721
944.00,9.76581,25.409411,0.000541,25.386037,-2.2655,0.071,9.76729,9.76729
945.00,9.76591,25.409625,0.000546,25.386208,-2.2654,0.071,9.76713,9.76713
946.00,9.76594,25.409787,0.000546,25.386346,-2.2653,0.072,9.76729,9.76729
947.00,9.76610,25.409767,0.000541,25.386294,-2.2649,0.072,9.76698,9.76698
948.00,9.76624,25.409710,0.000538,25.386196,-2.2647,0.072,9.76677,9.76677
949.00,9.76636,25.409717,0.000537,25.386162,-2.2644,0.072,9.76661,9.76661
950.00,9.76636,25.409679,0.000536,25.386129,-2.2642,0.072,9.76654,9.76654
951.00,9.76642,25.409529,0.000536,25.386057,-2.2639,0.072,9.76683,9.76683
952.00,9.76658,25.409567,0.000539,25.386135,-2.2638,0.072,9.76667,9.76667
953.00,9.76673,25.409591,0.000541,25.386127,-2.2637,0.072,9.76602,9.76602
954.00,9.76668,25.409635,0.000543,25.386161,-2.2636,0.072,9.76373,9.76373
955.00,9.76696,25.409646,0.000541,25.386129,-2.2637,0.072,9.76003,9.76003
956.00,9.76708,25.409715,0.000539,25.386167,-2.2636,0.072,9.75433,9.75433
957.00,9.76694,25.409830,0.000537,25.386193,-2.2633,0.073,9.74896,9.74896
958.00,9.76692,25.409985,0.000538,25.386400,-2.2631,0.073,9.74437,9.74437
959.00,9.76688,25.410044,0.000535,25.386435,-2.2628,0.073,9.74266,9.74266
960.00,9.76712,25.410107,0.000538,25.386493,-2.2624,0.073,9.74350,9.74350
@7,2.7001,5.4, 960.087 
961.00,9.76882,25.410138,0.000539,25.386431,-2.2619,0.073,9.74613,9.74613
962.00,9.76629,25.410188,0.000542,25.386402,-2.2615,0.073,9.74927,9.74927
963.00,9.76300,25.410162,0.000543,25.386296,-2.2613,0.073,9.75131,9.75131
964.00,9.75454,25.410274,0.000544,25.386314,-2.2611,0.073,9.75000,9.75000
965.00,9.74702,25.410291,0.000542,25.386215,-2.2611,0.073,9.74553,9.74553
966.00,9.74125,25.410385,0.000544,25.386337,-2.2613,0.074,9.73896,9.73896
967.00,9.73960,25.410425,0.000546,25.386416,-2.2614,0.074,9.73143,9.73143
968.00,9.74094,25.410462,0.000546,25.386446,-2.2613,0.074,9.72446,9.72446
969.00,9.74596,25.410393,0.000545,25.386429,-2.2612,0.074,9.72043,9.72043
970.00,9.75118,25.410406,0.000546,25.386482,-2.2608,0.074,9.71900,9.71900
971.00,9.75370,25.410484,0.000548,25.386474,-2.2604,0.074,9.71935,9.71935
972.00,9.75406,25.410585,0.000550,25.386491,-2.2600,0.074,9.72140,9.72140
973.00,9.75029,25.410681,0.000551,25.386539,-2.2598,0.074,9.72460,9.72460
974.00,9.73938,25.410749,0.000553,25.386502,-2.2597,0.074,9.72812,9.72812
975.00,9.72895,25.410819,0.000555,25.386509,-2.2596,0.074,9.73200,9.73200
976.00,9.72151,25.410802,0.000554,25.386456,-2.2596,0.074,9.73655,9.73655
977.00,9.71754,25.410750,0.000548,25.386375,-2.2595,0.074,9.74082,9.74082
978.00,9.71751,25.410659,0.000544,25.386276,-2.2593,0.074,9.74533,9.74533
979.00,9.71943,25.410586,0.000545,25.386234,-2.2591,0.074,9.74823,9.74823
980.00,9.72143,25.410594,0.000543,25.386169,-2.2589,0.074,9.75067,9.75067
981.00,9.72385,25.410612,0.000539,25.386126,-2.2586,0.075,9.75304,9.75304
982.00,9.72720,25.410783,0.000543,25.386256,-2.2586,0.075,9.75469,9.75469
983.00,9.73160,25.410882,0.000543,25.386270,-2.2583,0.075,9.75528,9.75528
984.00,9.73680,25.411048,0.000542,25.386324,-2.2579,0.075,9.75712,9.75712
985.00,9.74117,25.411030,0.000542,25.386308,-2.2575,0.075,9.75957,9.75957
986.00,9.74592,25.411046,0.000541,25.386257,-2.2573,0.075,9.76061,9.76061
987.00,9.74931,25.411003,0.000541,25.386177,-2.2568,0.075,9.76199,9.76199
988.00,9.75135,25.411050,0.000537,25.386196,-2.2565,0.076,9.76296,9.76296
989.00,9.75288,25.411068,0.000538,25.386181,-2.2564,0.076,9.76332,9.76332
990.00,9.75419,25.411087,0.000537,25.386123,-2.2564,0.076,9.76275,9.76275
991.00,9.75607,25.411172,0.000542,25.386194,-2.2563,0.076,9.76271,9.76271
992.00,9.75776,25.411169,0.000539,25.386115,-2.2561,0.076,9.76265,9.76265
993.00,9.75952,25.411177,0.000542,25.386079,-2.2558,0.076,9.76282,9.76282
994.00,9.76072,25.411090,0.000538,25.386009,-2.2556,0.076,9.76271,9.76271
995.00,9.76123,25.411171,0.000538,25.386114,-2.2554,0.076,9.76304,9.76304
996.00,9.76154,25.411212,0.000536,25.386149,-2.2554,0.077,9.76351,9.76351
997.00,9.76179,25.411211,0.000534,25.386154,-2.2554,0.077,9.76434,9.76434
998.00,9.76194,25.411220,0.000532,25.386124,-2.2555,0.077,9.76520,9.76520
999.00,9.76229,25.411375,0.000536,25.386179,-2.2555,0.077,9.76564,9.76564
1000.00,9.76284,25.411467,0.000536,25.386190,-2.2553,0.077,9.76596,9.76596
1001.00,9.76311,25.411498,0.000534,25.386214,-2.2552,0.078,9.76680,9.76680
1002.00,9.76365,25.411608,0.000538,25.386291,-2.2549,0.078,9.76673,9.76673
1003.00,9.76426,25.411777,0.000541,25.386389,-2.2546,0.078,9.76640,9.76640
1004.00,9.76444,25.411998,0.000546,25.386502,-2.2541,0.078,9.76644,9.76644
1005.00,9.76461,25.411956,0.000547,25.386414,-2.2537,0.078,9.76637,9.76637
1006.00,9.76486,25.412057,0.000550,25.386425,-2.2532,0.078,9.76562,9.76562
1007.00,9.76487,25.411904,0.000542,25.386215,-2.2528,0.078,9.76523,9.76523
1008.00,9.76494,25.411831,0.000538,25.386090,-2.2525,0.078,9.76551,9.76551
1009.00,9.76516,25.411613,0.000530,25.385965,-2.2524,0.078,9.76646,9.76646
1010.00,9.76541,25.411641,0.000528,25.385966,-2.2524,0.079,9.76679,9.76679
1011.00,9.76574,25.411578,0.000524,25.385856,-2.2523,0.079,9.76648,9.76648
1012.00,9.76603,25.411719,0.000529,25.385991,-2.2521,0.079,9.76571,9.76571
1013.00,9.76625,25.411734,0.000532,25.386030,-2.2521,0.079,9.76528,9.76528
1014.00,9.76588,25.411826,0.000532,25.386073,-2.2520,0.079,9.76502,9.76502
1015.00,9.76597,25.411904,0.000532,25.386161,-2.2518,0.079,9.76601,9.76601
1016.00,9.76588,25.411982,0.000535,25.386232,-2.2517,0.079,9.76721,9.76721
1017.00,9.76592,25.411924,0.000532,25.386160,-2.2516,0.079,9.76868,9.76868
1018.00,9.76567,25.411970,0.000530,25.386174,-2.2515,0.080,9.76961,9.76961
1019.00,9.76557,25.411940,0.000533,25.386073,-2.2513,0.080,9.76952,9.76952
1020.00,9.76567,25.412024,0.000535,25.386120,-2.2511,0.080,9.76782,9.76782
1021.00,9.76567,25.412050,0.000536,25.386108,-2.2509,0.080,9.76647,9.76647
1022.00,9.76473,25.412216,0.000542,25.386269,-2.2506,0.080,9.76518,9.76518
1023.00,9.76475,25.412247,0.000545,25.386250,-2.2501,0.080,9.76487,9.76487
1024.00,9.76798,25.412358,0.000545,25.386374,-2.2498,0.080,9.76564,9.76564
1025.00,9.76877,25.412320,0.000542,25.386253,-2.2496,0.080,9.76676,9.76676
1026.00,9.76864,25.412339,0.000545,25.386263,-2.2494,0.080,9.76798,9.76798
1027.00,9.76753,25.412384,0.000545,25.386207,-2.2496,0.080,9.76851,9.76851
1028.00,9.76705,25.412434,0.000546,25.386230,-2.2498,0.080,9.76792,9.76792
1029.00,9.76756,25.412532,0.000548,25.386295,-2.2498,0.081,9.76654,9.76654
1030.00,9.76774,25.412535,0.000548,25.386340,-2.2497,0.081,9.76550,9.76550
1031.00,9.76720,25.412592,0.000546,25.386341,-2.2496,0.081,9.76375,9.76375
1032.00,9.76670,25.412534,0.000544,25.386266,-2.2489,0.081,9.76346,9.76346
1033.00,9.76660,25.412534,0.000541,25.386215,-2.2483,0.081,9.76389,9.76389
1034.00,9.76630,25.412474,0.000539,25.386087,-2.2479,0.081,9.76472,9.76472
1035.00,9.76586,25.412592,0.000539,25.386135,-2.2474,0.081,9.76535,9.76535
1036.00,9.76547,25.412744,0.000542,25.386241,-2.2470,0.082,9.76644,9.76644
1037.00,9.76559,25.412829,0.000540,25.386280,-2.2469,0.082,9.76722,9.76722
1038.00,9.76585,25.412958,0.000538,25.386303,-2.2467,0.082,9.76731,9.76731
1039.00,9.76600,25.413119,0.000537,25.386361,-2.2466,0.082,9.76707,9.76707
1040.00,9.76624,25.413143,0.000535,25.386310,-2.2467,0.083,9.76765,9.76765
1041.00,9.76561,25.412989,0.000530,25.386177,-2.2468,0.083,9.76925,9.76925
1042.00,9.76514,25.413092,0.000534,25.386241,-2.2468,0.083,9.77043,9.77043
1043.00,9.76542,25.413043,0.000535,25.386250,-2.2468,0.083,9.77079,9.77079
1044.00,9.76585,25.412980,0.000538,25.386255,-2.2464,0.083,9.77093,9.77093
1045.00,9.76682,25.412934,0.000539,25.386228,-2.2461,0.083,9.77053,9.77053
1046.00,9.76728,25.413098,0.000541,25.386308,-2.2456,0.083,9.77015,9.77015
1047.00,9.76751,25.413190,0.000542,25.386369,-2.2450,0.083,9.77012,9.77012
1048.00,9.76813,25.413232,0.000543,25.386429,-2.2446,0.083,9.77036,9.77036
1049.00,9.76886,25.413323,0.000544,25.386488,-2.2445,0.083,9.77030,9.77030
1050.00,9.76897,25.413466,0.000547,25.386577,-2.2444,0.083,9.76946,9.76946
1051.00,9.76944,25.413438,0.000543,25.386515,-2.2441,0.083,9.76856,9.76856
1052.00,9.76976,25.413391,0.000539,25.386438,-2.2440,0.084,9.76767,9.76767
1053.00,9.77005,25.413514,0.000539,25.386443,-2.2438,0.084,9.76710,9.76710
1054.00,9.77015,25.413596,0.000539,25.386413,-2.2435,0.084,9.76703,9.76703
1055.00,9.77043,25.413580,0.000539,25.386333,-2.2433,0.084,9.76865,9.76865
1056.00,9.76975,25.413599,0.000542,25.386339,-2.2434,0.084,9.76956,9.76956
1057.00,9.76995,25.413602,0.000543,25.386348,-2.2434,0.084,9.76975,9.76975
1058.00,9.76991,25.413523,0.000540,25.386262,-2.2434,0.084,9.76974,9.76974
1059.00,9.76832,25.413390,0.000538,25.386146,-2.2435,0.084,9.76954,9.76954
1060.00,9.76825,25.413483,0.000541,25.386249,-2.2434,0.085,9.76884,9.76884
1061.00,9.76845,25.413542,0.000541,25.386289,-2.2431,0.085,9.76846,9.76846
1062.00,9.76896,25.413551,0.000542,25.386238,-2.2429,0.085,9.76877,9.76877
1063.00,9.76872,25.413653,0.000543,25.386294,-2.2429,0.085,9.76949,9.76949
1064.00,9.76873,25.413718,0.000541,25.386330,-2.2426,0.085,9.76983,9.76983
1065.00,9.76873,25.413660,0.000538,25.386243,-2.2426,0.085,9.76968,9.76968
1066.00,9.76874,25.413756,0.000539,25.386267,-2.2426,0.085,9.76900,9.76900
1067.00,9.76920,25.413858,0.000541,25.386307,-2.2426,0.085,9.76841,9.76841
1068.00,9.76922,25.413892,0.000545,25.386313,-2.2423,0.085,9.76794,9.76794
1069.00,9.76899,25.413907,0.000544,25.386307,-2.2422,0.085,9.76755,9.76755
1070.00,9.76895,25.413871,0.000541,25.386268,-2.2420,0.085,9.76592,9.76592
1071.00,9.76882,25.413811,0.000540,25.386170,-2.2417,0.085,9.76522,9.76522
1072.00,9.76827,25.413823,0.000541,25.386140,-2.2414,0.085,9.76486,9.76486
1073.00,9.76806,25.413892,0.000539,25.386150,-2.2412,0.086,9.76456,9.76456
1074.00,9.76759,25.414059,0.000542,25.386252,-2.2410,0.086,9.76515,9.76515
1075.00,9.76761,25.414219,0.000545,25.386303,-2.2408,0.086,9.76644,9.76644
1076.00,9.76735,25.414244,0.000547,25.386284,-2.2407,0.086,9.76603,9.76603
1077.00,9.76642,25.414298,0.000545,25.386246,-2.2408,0.086,9.76582,9.76582
1078.00,9.76569,25.414301,0.000546,25.386285,-2.2409,0.086,9.76634,9.76634
1079.00,9.76508,25.414137,0.000540,25.386144,-2.2410,0.086,9.76674,9.76674
1080.00,9.76546,25.414181,0.000539,25.386195,-2.2409,0.086,9.76806,9.76806
1081.00,9.76586,25.414199,0.000537,25.386230,-2.2409,0.087,9.76940,9.76940
1082.00,9.76531,25.414169,0.000533,25.386268,-2.2406,0.087,9.77017,9.77017
1083.00,9.76485,25.414245,0.000537,25.386307,-2.2401,0.087,9.76965,9.76965
1084.00,9.76542,25.414352,0.000538,25.386413,-2.2397,0.087,9.76867,9.76867
1085.00,9.76653,25.414234,0.000534,25.386310,-2.2393,0.087,9.76778,9.76778
1086.00,9.76704,25.414358,0.000536,25.386376,-2.2389,0.087,9.76669,9.76669
1087.00,9.76673,25.414382,0.000536,25.386416,-2.2387,0.088,9.76531,9.76531
1088.00,9.76809,25.414318,0.000529,25.386292,-2.2387,0.088,9.76505,9.76505
1089.00,9.76869,25.414362,0.000534,25.386279,-2.2386,0.088,9.76535,9.76535
1090.00,9.76838,25.414475,0.000539,25.386345,-2.2387,0.088,9.76552,9.76552
1091.00,9.76796,25.414436,0.000535,25.386264,-2.2386,0.088,9.76759,9.76759
1092.00,9.76721,25.414447,0.000536,25.386196,-2.2385,0.088,9.76927,9.76927
1093.00,9.76723,25.414624,0.000541,25.386309,-2.2384,0.088,9.77036,9.77036
1094.00,9.76775,25.414750,0.000539,25.386380,-2.2383,0.088,9.77107,9.77107
1095.00,9.76826,25.414845,0.000537,25.386393,-2.2382,0.088,9.77188,9.77188
1096.00,9.76806,25.414858,0.000538,25.386447,-2.2381,0.088,9.77130,9.77130
1097.00,9.76758,25.414908,0.000540,25.386534,-2.2380,0.089,9.77117,9.77117
1098.00,9.76746,25.414818,0.000538,25.386529,-2.2376,0.089,9.76953,9.76953
1099.00,9.76761,25.414697,0.000541,25.386388,-2.2372,0.089,9.76843,9.76843
1100.00,9.76827,25.414660,0.000542,25.386367,-2.2368,0.089,9.76662,9.76662
1101.00,9.76880,25.414715,0.000545,25.386366,-2.2366,0.089,9.76535,9.76535
1102.00,9.76844,25.414763,0.000543,25.386345,-2.2364,0.089,9.76548,9.76548
1103.00,9.76872,25.414843,0.000541,25.386374,-2.2365,0.089,9.76625,9.76625
1104.00,9.76951,25.415008,0.000536,25.386487,-2.2366,0.090,9.76570,9.76570
1105.00,9.76974,25.415152,0.000539,25.386606,-2.2365,0.090,9.76415,9.76415
1106.00,9.76919,25.415242,0.000542,25.386682,-2.2363,0.090,9.76116,9.76116
1107.00,9.76827,25.415200,0.000542,25.386624,-2.2362,0.090,9.75651,9.75651
1108.00,9.76711,25.415160,0.000543,25.386483,-2.2361,0.090,9.75355,9.75355
1109.00,9.76539,25.415109,0.000546,25.386422,-2.2362,0.090,9.75332,9.75332
1110.00,9.76439,25.415082,0.000549,25.386326,-2.2363,0.090,9.75643,9.75643
@8,2.7001,5.4, 1110.019 
1111.00,9.76460,25.415086,0.000545,25.386304,-2.2364,0.090,9.76206,9.76206
1112.00,9.76872,25.415188,0.000544,25.386363,-2.2363,0.090,9.76780,9.76780
1113.00,9.76691,25.415293,0.000548,25.386503,-2.2360,0.090,9.77031,9.77031
1114.00,9.76277,25.415260,0.000546,25.386443,-2.2356,0.090,9.76807,9.76807
1115.00,9.75634,25.415203,0.000542,25.386397,-2.2353,0.090,9.76201,9.76201
1116.00,9.74964,25.415281,0.000547,25.386413,-2.2350,0.090,9.75339,9.75339
1117.00,9.74767,25.415356,0.000552,25.386386,-2.2347,0.090,9.74405,9.74405
1118.00,9.75214,25.415371,0.000552,25.386339,-2.2343,0.090,9.73628,9.73628
1119.00,9.76184,25.415509,0.000554,25.386404,-2.2341,0.090,9.73160,9.73160
1120.00,9.77187,25.415538,0.000551,25.386339,-2.2337,0.090,9.72920,9.72920
1121.00,9.77677,25.415592,0.000548,25.386341,-2.2335,0.090,9.72907,9.72907
1122.00,9.77599,25.415559,0.000544,25.386273,-2.2334,0.091,9.73033,9.73033
1123.00,9.76476,25.415612,0.000545,25.386233,-2.2335,0.091,9.73369,9.73369
1124.00,9.75054,25.415533,0.000543,25.386167,-2.2335,0.091,9.73749,9.73749
1125.00,9.74165,25.415606,0.000547,25.386219,-2.2335,0.091,9.74217,9.74217
1126.00,9.73398,25.415503,0.000547,25.386102,-2.2336,0.091,9.74639,9.74639
1127.00,9.72929,25.415539,0.000546,25.386181,-2.2336,0.091,9.75065,9.75065
1128.00,9.72720,25.415488,0.000541,25.386130,-2.2336,0.091,9.75331,9.75331
1129.00,9.72836,25.415520,0.000535,25.386098,-2.2337,0.092,9.75598,9.75598
1130.00,9.72999,25.415576,0.000532,25.386101,-2.2336,0.092,9.75763,9.75763
1131.00,9.73378,25.415687,0.000530,25.386158,-2.2334,0.092,9.75903,9.75903
1132.00,9.73584,25.415757,0.000532,25.386174,-2.2332,0.092,9.76003,9.76003
1133.00,9.74257,25.415843,0.000531,25.386194,-2.2329,0.092,9.76113,9.76113
1134.00,9.74631,25.416054,0.000542,25.386333,-2.2325,0.092,9.76206,9.76206
1135.00,9.75276,25.416155,0.000544,25.386420,-2.2322,0.092,9.76333,9.76333
1136.00,9.75472,25.416142,0.000542,25.386370,-2.2320,0.092,9.76456,9.76456
1137.00,9.75595,25.416163,0.000542,25.386323,-2.2319,0.093,9.76532,9.76532
1138.00,9.75759,25.416282,0.000546,25.386419,-2.2318,0.093,9.76603,9.76603
1139.00,9.75864,25.416331,0.000540,25.386480,-2.2317,0.093,9.76628,9.76628
1140.00,9.75976,25.416365,0.000543,25.386501,-2.2317,0.093,9.76607,9.76607
1141.00,9.76099,25.416512,0.000549,25.386663,-2.2317,0.093,9.76545,9.76545
1142.00,9.76163,25.416481,0.000544,25.386613,-2.2316,0.094,9.76540,9.76540
1143.00,9.76252,25.416397,0.000541,25.386494,-2.2315,0.094,9.76534,9.76534
1144.00,9.76345,25.416276,0.000539,25.386311,-2.2312,0.094,9.76633,9.76633
1145.00,9.76409,25.416260,0.000537,25.386222,-2.2309,0.094,9.76702,9.76702
1146.00,9.76426,25.416267,0.000536,25.386167,-2.2306,0.094,9.76788,9.76788
1147.00,9.76489,25.416437,0.000541,25.386265,-2.2302,0.094,9.76726,9.76726
1148.00,9.76502,25.416441,0.000541,25.386238,-2.2299,0.094,9.76694,9.76694
1149.00,9.76522,25.416419,0.000540,25.386238,-2.2299,0.094,9.76620,9.76620
1150.00,9.76567,25.416483,0.000540,25.386290,-2.2298,0.094,9.76592,9.76592
1151.00,9.76617,25.416513,0.000541,25.386247,-2.2297,0.094,9.76568,9.76568
1152.00,9.76615,25.416454,0.000541,25.386170,-2.2297,0.095,9.76608,9.76608
1153.00,9.76611,25.416386,0.000537,25.386093,-2.2297,0.095,9.76566,9.76566
1154.00,9.76624,25.416497,0.000540,25.386094,-2.2297,0.095,9.76534,9.76534
1155.00,9.76655,25.416472,0.000539,25.386063,-2.2296,0.095,9.76514,9.76514
1156.00,9.76695,25.416414,0.000537,25.386002,-2.2294,0.095,9.76515,9.76515
1157.00,9.76705,25.416469,0.000536,25.386051,-2.2292,0.095,9.76608,9.76608
1158.00,9.76690,25.416677,0.000543,25.386210,-2.2290,0.095,9.76742,9.76742
1159.00,9.76620,25.416702,0.000541,25.386245,-2.2288,0.095,9.76772,9.76772
1160.00,9.76616,25.416940,0.000545,25.386391,-2.2287,0.095,9.76801,9.76801
1161.00,9.76548,25.417065,0.000544,25.386501,-2.2288,0.095,9.76792,9.76792
1162.00,9.76569,25.417086,0.000543,25.386500,-2.2290,0.096,9.76797,9.76797
1163.00,9.76603,25.416963,0.000539,25.386398,-2.2290,0.096,9.76772,9.76772
1164.00,9.76648,25.416922,0.000541,25.386384,-2.2292,0.096,9.76826,9.76826
1165.00,9.76682,25.416829,0.000540,25.386338,-2.2291,0.096,9.76793,9.76793
1166.00,9.76699,25.416736,0.000542,25.386252,-2.2287,0.096,9.76761,9.76761
1167.00,9.76709,25.416760,0.000546,25.386212,-2.2285,0.096,9.76699,9.76699
1168.00,9.76702,25.416982,0.000553,25.386321,-2.2282,0.096,9.76762,9.76762
1169.00,9.76712,25.417116,0.000553,25.386342,-2.2282,0.096,9.76710,9.76710
1170.00,9.76695,25.417129,0.000552,25.386222,-2.2282,0.096,9.76583,9.76583
1171.00,9.76653,25.417211,0.000549,25.386196,-2.2280,0.096,9.76498,9.76498
1172.00,9.76630,25.417084,0.000538,25.386035,-2.2278,0.096,9.76383,9.76383
1173.00,9.76656,25.417108,0.000533,25.386034,-2.2275,0.097,9.76207,9.76207
1174.00,9.76657,25.417096,0.000536,25.386005,-2.2271,0.097,9.76154,9.76154
1175.00,9.76634,25.417103,0.000534,25.386068,-2.2268,0.097,9.76280,9.76280
1176.00,9.76616,25.417153,0.000535,25.386148,-2.2268,0.097,9.76418,9.76418
1177.00,9.76577,25.417356,0.000541,25.386329,-2.2267,0.097,9.76675,9.76675
1178.00,9.76524,25.417524,0.000544,25.386495,-2.2266,0.097,9.76961,9.76961
1179.00,9.76453,25.417626,0.000541,25.386567,-2.2265,0.097,9.77227,9.77227
1180.00,9.76386,25.417633,0.000544,25.386529,-2.2264,0.097,9.77387,9.77387
1181.00,9.76412,25.417647,0.000543,25.386458,-2.2262,0.097,9.77518,9.77518
1182.00,9.76529,25.417617,0.000543,25.386442,-2.2262,0.097,9.77577,9.77577
1183.00,9.76581,25.417451,0.000538,25.386253,-2.2262,0.097,9.77555,9.77555
1184.00,9.76566,25.417499,0.000537,25.386306,-2.2262,0.098,9.77453,9.77453
1185.00,9.76708,25.417467,0.000533,25.386270,-2.2261,0.098,9.77365,9.77365
1186.00,9.76964,25.417420,0.000532,25.386224,-2.2259,0.098,9.77220,9.77220
1187.00,9.77187,25.417425,0.000533,25.386205,-2.2258,0.098,9.77060,9.77060
1188.00,9.77291,25.417473,0.000535,25.386233,-2.2255,0.098,9.76908,9.76908
1189.00,9.77328,25.417472,0.000535,25.386162,-2.2253,0.098,9.76890,9.76890
1190.00,9.77290,25.417483,0.000537,25.386075,-2.2252,0.098,9.76902,9.76902
1191.00,9.77214,25.417649,0.000539,25.386144,-2.2252,0.098,9.77001,9.77001
1192.00,9.77182,25.417814,0.000540,25.386223,-2.2251,0.098,9.77028,9.77028
1193.00,9.77227,25.417861,0.000539,25.386165,-2.2249,0.099,9.77037,9.77037
1194.00,9.77237,25.417899,0.000537,25.386151,-2.2245,0.099,9.76976,9.76976
1195.00,9.77210,25.418034,0.000537,25.386282,-2.2241,0.099,9.76994,9.76994
1196.00,9.77169,25.417984,0.000538,25.386266,-2.2237,0.099,9.76973,9.76973
1197.00,9.77131,25.417989,0.000537,25.386288,-2.2235,0.099,9.77039,9.77039
1198.00,9.77081,25.418067,0.000537,25.386374,-2.2234,0.099,9.77222,9.77222
1199.00,9.77064,25.418155,0.000540,25.386466,-2.2234,0.099,9.77381,9.77381
1200.00,9.77045,25.418255,0.000541,25.386533,-2.2234,0.100,9.77453,9.77453
1201.00,9.77052,25.418324,0.000539,25.386573,-2.2232,0.100,9.77532,9.77532
1202.00,9.77055,25.418359,0.000539,25.386495,-2.2229,0.100,9.77563,9.77563
1203.00,9.77119,25.418285,0.000538,25.386396,-2.2224,0.100,9.77536,9.77536
1204.00,9.77166,25.418334,0.000538,25.386347,-2.2221,0.100,9.77496,9.77496
1205.00,9.77223,25.418297,0.000538,25.386244,-2.2220,0.100,9.77430,9.77430
1206.00,9.77256,25.418295,0.000537,25.386209,-2.2220,0.100,9.77398,9.77398
1207.00,9.77272,25.418273,0.000534,25.386191,-2.2221,0.100,9.77369,9.77369
1208.00,9.77288,25.418315,0.000531,25.386200,-2.2222,0.101,9.77311,9.77311
1209.00,9.77290,25.418306,0.000529,25.386178,-2.2221,0.101,9.77209,9.77209
1210.00,9.77263,25.418237,0.000526,25.386085,-2.2219,0.101,9.77133,9.77133
1211.00,9.77251,25.418292,0.000526,25.386097,-2.2218,0.101,9.77082,9.77082
1212.00,9.77249,25.418457,0.000535,25.386252,-2.2217,0.101,9.77051,9.77051
1213.00,9.77270,25.418555,0.000538,25.386338,-2.2217,0.101,9.77101,9.77101
1214.00,9.77314,25.418483,0.000533,25.386298,-2.2216,0.101,9.77222,9.77222
1215.00,9.77327,25.418609,0.000534,25.386388,-2.2218,0.102,9.77278,9.77278
1216.00,9.77336,25.418593,0.000535,25.386298,-2.2219,0.102,9.77290,9.77290
1217.00,9.77319,25.418562,0.000530,25.386162,-2.2219,0.102,9.77306,9.77306
1218.00,9.77290,25.418536,0.000530,25.386106,-2.2221,0.102,9.77294,9.77294
1219.00,9.77275,25.418716,0.000540,25.386186,-2.2222,0.102,9.77191,9.77191
1220.00,9.77266,25.418742,0.000540,25.386139,-2.2220,0.102,9.77158,9.77158
1221.00,9.77239,25.418792,0.000541,25.386175,-2.2215,0.102,9.77166,9.77166
1222.00,9.77216,25.418930,0.000543,25.386276,-2.2212,0.102,9.77157,9.77157
1223.00,9.77199,25.418958,0.000540,25.386231,-2.2208,0.102,9.77149,9.77149
1224.00,9.77202,25.418982,0.000539,25.386260,-2.2205,0.102,9.77175,9.77175
1225.00,9.77194,25.418898,0.000535,25.386227,-2.2203,0.102,9.77153,9.77153
1226.00,9.77183,25.418970,0.000535,25.386248,-2.2204,0.103,9.77223,9.77223
1227.00,9.77195,25.418891,0.000531,25.386123,-2.2204,0.103,9.77292,9.77292
1228.00,9.77206,25.418859,0.000527,25.386046,-2.2204,0.103,9.77333,9.77333
1229.00,9.77237,25.418783,0.000524,25.385918,-2.2203,0.103,9.77413,9.77413
1230.00,9.77258,25.418983,0.000529,25.386004,-2.2201,0.103,9.77447,9.77447
1231.00,9.77268,25.419006,0.000529,25.385992,-2.2201,0.104,9.77372,9.77372
1232.00,9.77269,25.419056,0.000528,25.386030,-2.2201,0.104,9.77367,9.77367
1233.00,9.77261,25.419134,0.000532,25.386099,-2.2199,0.104,9.77370,9.77370
1234.00,9.77260,25.419125,0.000529,25.386008,-2.2198,0.104,9.77390,9.77390
1235.00,9.77262,25.419086,0.000529,25.385990,-2.2198,0.104,9.77440,9.77440
1236.00,9.77291,25.419086,0.000530,25.385980,-2.2197,0.104,9.77413,9.77413
1237.00,9.77331,25.419007,0.000531,25.385932,-2.2197,0.104,9.77394,9.77394
1238.00,9.77341,25.419074,0.000531,25.385967,-2.2196,0.104,9.77313,9.77313
1239.00,9.77333,25.419236,0.000538,25.386101,-2.2196,0.104,9.77218,9.77218
1240.00,9.77341,25.419289,0.000539,25.386101,-2.2195,0.104,9.77160,9.77160
1241.00,9.77361,25.419284,0.000538,25.386046,-2.2194,0.104,9.77102,9.77102
1242.00,9.77395,25.419563,0.000545,25.386208,-2.2192,0.104,9.76938,9.76938
1243.00,9.77358,25.419662,0.000550,25.386227,-2.2188,0.104,9.76852,9.76852
1244.00,9.77292,25.419613,0.000545,25.386186,-2.2186,0.105,9.76804,9.76804
1245.00,9.77229,25.419698,0.000545,25.386282,-2.2184,0.105,9.76733,9.76733
1246.00,9.77178,25.419886,0.000547,25.386453,-2.2181,0.105,9.76677,9.76677
1247.00,9.77117,25.419775,0.000548,25.386388,-2.2179,0.105,9.76653,9.76653
1248.00,9.77064,25.419801,0.000549,25.386429,-2.2179,0.105,9.76658,9.76658
1249.00,9.77045,25.419880,0.000553,25.386518,-2.2181,0.105,9.76668,9.76668
1250.00,9.76987,25.419840,0.000549,25.386465,-2.2180,0.105,9.76744,9.76744
1251.00,9.76918,25.419792,0.000549,25.386400,-2.2176,0.105,9.76865,9.76865
1252.00,9.76919,25.419980,0.000548,25.386542,-2.2176,0.105,9.76998,9.76998
1253.00,9.76921,25.419958,0.000544,25.386468,-2.2174,0.105,9.77127,9.77127
1254.00,9.76882,25.419909,0.000543,25.386334,-2.2171,0.105,9.77100,9.77100
1255.00,9.76828,25.419912,0.000545,25.386246,-2.2170,0.105,9.76953,9.76953
1256.00,9.76782,25.420010,0.000544,25.386252,-2.2169,0.106,9.76752,9.76752
1257.00,9.76790,25.419818,0.000539,25.386011,-2.2167,0.106,9.76618,9.76618
1258.00,9.76798,25.419855,0.000539,25.385998,-2.2166,0.106,9.76555,9.76555
1259.00,9.76863,25.419867,0.000540,25.386016,-2.2164,0.106,9.76841,9.76841
1260.00,9.77017,25.420066,0.000544,25.386185,-2.2163,0.106,9.77332,9.77332
1261.00,9.77043,25.419915,0.000544,25.386033,-2.2164,0.106,9.77970,9.77970
@9,2.7001,5.4, 1260.064 
1262.00,9.77129,25.419911,0.000544,25.386042,-2.2165,0.106,9.78479,9.78479
1263.00,9.77188,25.419904,0.000545,25.386077,-2.2164,0.106,9.78642,9.78642
1264.00,9.76820,25.419924,0.000545,25.386101,-2.2164,0.106,9.78305,9.78305
1265.00,9.76340,25.419813,0.000544,25.386014,-2.2162,0.106,9.77687,9.77687
1266.00,9.76239,25.420053,0.000545,25.386213,-2.2159,0.106,9.76807,9.76807
1267.00,9.76461,25.420269,0.000550,25.386352,-2.2156,0.107,9.75832,9.75832
1268.00,9.77070,25.420307,0.000546,25.386344,-2.2152,0.107,9.75050,9.75050
1269.00,9.78243,25.420533,0.000546,25.386479,-2.2148,0.107,9.74565,9.74565
1270.00,9.78778,25.420726,0.000545,25.386627,-2.2146,0.107,9.74300,9.74300
1271.00,9.79213,25.420588,0.000540,25.386518,-2.2144,0.107,9.74226,9.74226
1272.00,9.78999,25.420534,0.000537,25.386453,-2.2144,0.108,9.74290,9.74290
1273.00,9.77879,25.420495,0.000539,25.386391,-2.2145,0.108,9.74504,9.74504
1274.00,9.76570,25.420370,0.000535,25.386245,-2.2146,0.108,9.74800,9.74800
1275.00,9.75684,25.420386,0.000532,25.386181,-2.2146,0.108,9.75067,9.75067
1276.00,9.74898,25.420551,0.000535,25.386245,-2.2147,0.108,9.75395,9.75395
1277.00,9.74151,25.420539,0.000533,25.386145,-2.2148,0.108,9.75777,9.75777
1278.00,9.74035,25.420730,0.000537,25.386278,-2.2147,0.108,9.76113,9.76113
1279.00,9.74184,25.420723,0.000536,25.386217,-2.2147,0.108,9.76357,9.76357
1280.00,9.74297,25.420621,0.000536,25.386098,-2.2146,0.108,9.76591,9.76591
1281.00,9.74442,25.420542,0.000533,25.386022,-2.2144,0.109,9.76821,9.76821
1282.00,9.74527,25.420604,0.000535,25.386037,-2.2142,0.109,9.76973,9.76973
1283.00,9.75042,25.420619,0.000535,25.386031,-2.2141,0.109,9.77052,9.77052
1284.00,9.75624,25.420789,0.000541,25.386157,-2.2142,0.109,9.77061,9.77061
1285.00,9.75783,25.420901,0.000543,25.386285,-2.2141,0.109,9.77096,9.77096
1286.00,9.76095,25.420992,0.000546,25.386359,-2.2139,0.109,9.77083,9.77083
1287.00,9.76367,25.421022,0.000547,25.386475,-2.2136,0.109,9.77061,9.77061
1288.00,9.76568,25.420938,0.000542,25.386395,-2.2134,0.109,9.77119,9.77119
1289.00,9.76710,25.420898,0.000538,25.386406,-2.2133,0.110,9.77249,9.77249
1290.00,9.76765,25.420796,0.000535,25.386296,-2.2132,0.110,9.77291,9.77291
1291.00,9.76826,25.420809,0.000535,25.386275,-2.2131,0.110,9.77278,9.77278
1292.00,9.76901,25.420826,0.000533,25.386203,-2.2133,0.110,9.77274,9.77274
1293.00,9.76948,25.420902,0.000534,25.386261,-2.2133,0.110,9.77198,9.77198
1294.00,9.76955,25.420899,0.000535,25.386230,-2.2129,0.110,9.77064,9.77064
1295.00,9.76966,25.421138,0.000538,25.386390,-2.2124,0.110,9.76982,9.76982
1296.00,9.77040,25.421236,0.000538,25.386425,-2.2121,0.110,9.76950,9.76950
1297.00,9.77090,25.421339,0.000544,25.386458,-2.2118,0.110,9.77001,9.77001
1298.00,9.77099,25.421379,0.000546,25.386388,-2.2116,0.110,9.77027,9.77027
1299.00,9.77121,25.421550,0.000546,25.386468,-2.2117,0.110,9.77077,9.77077
1300.00,9.77110,25.421438,0.000544,25.386280,-2.2118,0.110,9.77097,9.77097
1301.00,9.77114,25.421455,0.000543,25.386262,-2.2118,0.111,9.77099,9.77099
1302.00,9.77107,25.421456,0.000540,25.386252,-2.2118,0.111,9.77047,9.77047
1303.00,9.77099,25.421506,0.000540,25.386275,-2.2117,0.111,9.77068,9.77068
1304.00,9.77116,25.421368,0.000538,25.386134,-2.2117,0.111,9.77122,9.77122
1305.00,9.77133,25.421488,0.000539,25.386235,-2.2118,0.111,9.77217,9.77217
1306.00,9.77144,25.421462,0.000538,25.386229,-2.2119,0.111,9.77274,9.77274
1307.00,9.77154,25.421510,0.000536,25.386317,-2.2119,0.111,9.77286,9.77286
1308.00,9.77141,25.421401,0.000531,25.386280,-2.2117,0.112,9.77231,9.77231
1309.00,9.77109,25.421569,0.000534,25.386425,-2.2113,0.112,9.77113,9.77113
1310.00,9.77089,25.421576,0.000533,25.386358,-2.2110,0.112,9.77010,9.77010
1311.00,9.77073,25.421658,0.000537,25.386366,-2.2106,0.112,9.76974,9.76974
1312.00,9.77078,25.421701,0.000537,25.386348,-2.2106,0.112,9.76992,9.76992
1313.00,9.77094,25.421910,0.000544,25.386479,-2.2105,0.112,9.76979,9.76979
1314.00,9.77110,25.421977,0.000545,25.386515,-2.2104,0.112,9.77019,9.77019
1315.00,9.77102,25.421782,0.000540,25.386372,-2.2102,0.112,9.77053,9.77053
1316.00,9.77094,25.421714,0.000534,25.386310,-2.2098,0.113,9.77057,9.77057
1317.00,9.77100,25.421616,0.000532,25.386182,-2.2095,0.113,9.77014,9.77014
1318.00,9.77095,25.421692,0.000531,25.386195,-2.2094,0.113,9.76986,9.76986
1319.00,9.77089,25.421627,0.000528,25.386086,-2.2095,0.113,9.76919,9.76919
1320.00,9.77063,25.421856,0.000532,25.386241,-2.2097,0.113,9.76877,9.76877
1321.00,9.77033,25.421904,0.000535,25.386216,-2.2099,0.113,9.76762,9.76762
1322.00,9.77016,25.422073,0.000540,25.386333,-2.2102,0.113,9.76770,9.76770
1323.00,9.77014,25.422040,0.000536,25.386287,-2.2101,0.113,9.76851,9.76851
1324.00,9.76994,25.422060,0.000535,25.386309,-2.2100,0.114,9.76854,9.76854
1325.00,9.76961,25.422130,0.000538,25.386383,-2.2098,0.114,9.76890,9.76890
1326.00,9.76929,25.422175,0.000539,25.386397,-2.2095,0.114,9.77012,9.77012
1327.00,9.76927,25.422234,0.000540,25.386435,-2.2092,0.114,9.77072,9.77072
1328.00,9.76953,25.422254,0.000544,25.386401,-2.2092,0.114,9.77022,9.77022
1329.00,9.76970,25.422303,0.000546,25.386370,-2.2091,0.114,9.77102,9.77102
1330.00,9.76974,25.422346,0.000546,25.386353,-2.2091,0.114,9.77103,9.77103
1331.00,9.76968,25.422409,0.000545,25.386375,-2.2091,0.114,9.77039,9.77039
1332.00,9.76961,25.422364,0.000542,25.386308,-2.2091,0.114,9.77000,9.77000
1333.00,9.76966,25.422280,0.000535,25.386162,-2.2088,0.115,9.77016,9.77016
1334.00,9.76961,25.422360,0.000536,25.386213,-2.2088,0.115,9.77005,9.77005
1335.00,9.76950,25.422381,0.000534,25.386215,-2.2088,0.115,9.76992,9.76992
1336.00,9.76961,25.422279,0.000534,25.386143,-2.2087,0.115,9.77021,9.77021
1337.00,9.76966,25.422326,0.000533,25.386164,-2.2088,0.115,9.77046,9.77046
1338.00,9.76980,25.422530,0.000539,25.386374,-2.2088,0.115,9.77053,9.77053
1339.00,9.76986,25.422514,0.000539,25.386315,-2.2086,0.115,9.76993,9.76993
1340.00,9.76988,25.422480,0.000542,25.386259,-2.2084,0.115,9.76970,9.76970
1341.00,9.76993,25.422643,0.000543,25.386325,-2.2083,0.115,9.76922,9.76922
1342.00,9.76999,25.422661,0.000542,25.386299,-2.2081,0.115,9.76880,9.76880
1343.00,9.76993,25.422698,0.000541,25.386266,-2.2079,0.115,9.76853,9.76853
1344.00,9.76994,25.422891,0.000542,25.386421,-2.2078,0.115,9.76936,9.76936
1345.00,9.77017,25.422940,0.000539,25.386404,-2.2077,0.116,9.77012,9.77012
1346.00,9.77021,25.422960,0.000540,25.386381,-2.2075,0.116,9.77130,9.77130
1347.00,9.77014,25.422968,0.000542,25.386332,-2.2074,0.116,9.77233,9.77233
1348.00,9.77028,25.422952,0.000542,25.386319,-2.2072,0.116,9.77292,9.77292
1349.00,9.77050,25.422924,0.000540,25.386282,-2.2068,0.116,9.77273,9.77273
1350.00,9.77061,25.422963,0.000539,25.386288,-2.2064,0.116,9.77313,9.77313
1351.00,9.77088,25.423091,0.000535,25.386347,-2.2063,0.117,9.77322,9.77322
1352.00,9.77098,25.423175,0.000532,25.386381,-2.2063,0.117,9.77227,9.77227
1353.00,9.77100,25.423240,0.000530,25.386323,-2.2062,0.117,9.77200,9.77200
1354.00,9.77107,25.423346,0.000532,25.386284,-2.2064,0.117,9.77197,9.77197
1355.00,9.77110,25.423392,0.000531,25.386257,-2.2066,0.117,9.77149,9.77149
1356.00,9.77110,25.423367,0.000531,25.386180,-2.2066,0.117,9.77122,9.77122
1357.00,9.77119,25.423372,0.000532,25.386163,-2.2065,0.117,9.77180,9.77180
1358.00,9.77137,25.423378,0.000531,25.386181,-2.2065,0.118,9.77243,9.77243
1359.00,9.77161,25.423271,0.000527,25.386146,-2.2064,0.118,9.77284,9.77284
1360.00,9.77200,25.423237,0.000525,25.386090,-2.2062,0.118,9.77191,9.77191
1361.00,9.77222,25.423324,0.000527,25.386192,-2.2058,0.118,9.77114,9.77114
1362.00,9.77205,25.423337,0.000526,25.386137,-2.2056,0.118,9.77028,9.77028
1363.00,9.77196,25.423507,0.000530,25.386232,-2.2054,0.118,9.76971,9.76971
1364.00,9.77177,25.423489,0.000530,25.386183,-2.2052,0.118,9.76942,9.76942
1365.00,9.77172,25.423605,0.000532,25.386305,-2.2051,0.119,9.76997,9.76997
1366.00,9.77151,25.423568,0.000532,25.386275,-2.2051,0.119,9.76937,9.76937
1367.00,9.77131,25.423635,0.000535,25.386366,-2.2050,0.119,9.76951,9.76951
1368.00,9.77105,25.423635,0.000535,25.386351,-2.2048,0.119,9.76981,9.76981
1369.00,9.77061,25.423800,0.000536,25.386442,-2.2043,0.119,9.77014,9.77014
1370.00,9.77061,25.423802,0.000537,25.386367,-2.2041,0.119,9.77005,9.77005
1371.00,9.77071,25.423923,0.000538,25.386379,-2.2041,0.119,9.77046,9.77046
1372.00,9.77069,25.424115,0.000540,25.386411,-2.2040,0.119,9.77075,9.77075
1373.00,9.77052,25.424021,0.000539,25.386307,-2.2039,0.119,9.77029,9.77029
1374.00,9.77044,25.423932,0.000538,25.386145,-2.2041,0.119,9.76986,9.76986
1375.00,9.77008,25.423996,0.000540,25.386197,-2.2041,0.119,9.76955,9.76955
1376.00,9.76981,25.423922,0.000539,25.386171,-2.2038,0.119,9.77016,9.77016
1377.00,9.77004,25.423768,0.000537,25.386088,-2.2038,0.119,9.76999,9.76999
1378.00,9.77015,25.423859,0.000538,25.386124,-2.2038,0.120,9.77063,9.77063
1379.00,9.77007,25.423965,0.000541,25.386240,-2.2037,0.120,9.77064,9.77064
1380.00,9.77013,25.424058,0.000541,25.386231,-2.2036,0.120,9.77092,9.77092
1381.00,9.77030,25.424181,0.000544,25.386258,-2.2036,0.120,9.77050,9.77050
1382.00,9.77021,25.424306,0.000546,25.386307,-2.2033,0.120,9.77071,9.77071
1383.00,9.77026,25.424302,0.000548,25.386345,-2.2030,0.120,9.77019,9.77019
1384.00,9.77015,25.424396,0.000552,25.386363,-2.2026,0.120,9.76967,9.76967
1385.00,9.77016,25.424350,0.000551,25.386371,-2.2023,0.120,9.76978,9.76978
1386.00,9.77034,25.424448,0.000551,25.386462,-2.2020,0.120,9.77005,9.77005
1387.00,9.77029,25.424481,0.000552,25.386475,-2.2019,0.120,9.76979,9.76979
1388.00,9.77022,25.424527,0.000551,25.386458,-2.2019,0.121,9.76945,9.76945
1389.00,9.77002,25.424391,0.000546,25.386340,-2.2020,0.121,9.77032,9.77032
1390.00,9.77016,25.424442,0.000551,25.386306,-2.2022,0.120,9.77026,9.77026
1391.00,9.77021,25.424489,0.000551,25.386277,-2.2023,0.120,9.77008,9.77008
1392.00,9.77019,25.424567,0.000549,25.386283,-2.2024,0.120,9.77012,9.77012
1393.00,9.77009,25.424770,0.000550,25.386386,-2.2023,0.121,9.76974,9.76974
1394.00,9.76983,25.424927,0.000552,25.386462,-2.2021,0.121,9.76838,9.76838
1395.00,9.76974,25.424981,0.000548,25.386493,-2.2018,0.121,9.76801,9.76801
1396.00,9.76967,25.424878,0.000545,25.386426,-2.2015,0.121,9.76783,9.76783
1397.00,9.76956,25.424825,0.000546,25.386400,-2.2011,0.121,9.76741,9.76741
1398.00,9.76936,25.424739,0.000544,25.386308,-2.2010,0.121,9.76744,9.76744
1399.00,9.76914,25.424785,0.000542,25.386314,-2.2008,0.122,9.76808,9.76808
1400.00,9.76907,25.424841,0.000542,25.386341,-2.2005,0.122,9.76810,9.76810
1401.00,9.76908,25.424924,0.000546,25.386371,-2.2002,0.122,9.76893,9.76893
1402.00,9.76894,25.424952,0.000545,25.386340,-2.2000,0.122,9.76953,9.76953
1403.00,9.76907,25.425048,0.000548,25.386347,-2.1998,0.122,9.77006,9.77006
1404.00,9.76905,25.425114,0.000550,25.386367,-2.1997,0.122,9.76862,9.76862
1405.00,9.76895,25.425094,0.000546,25.386337,-2.1995,0.122,9.76742,9.76742
1406.00,9.76863,25.425081,0.000542,25.386296,-2.1996,0.122,9.76624,9.76624
1407.00,9.76842,25.425198,0.000544,25.386379,-2.1996,0.122,9.76553,9.76553
1408.00,9.76877,25.425145,0.000541,25.386418,-2.1995,0.123,9.76663,9.76663
1409.00,9.76915,25.425140,0.000543,25.386454,-2.1993,0.123,9.77257,9.77257
1410.00,9.76994,25.425191,0.000545,25.386485,-2.1991,0.122,9.78062,9.78062
1411.00,9.77205,25.425257,0.000545,25.386468,-2.1989,0.122,9.78876,9.78876
@10,2.7001,5.4, 1410.012 
1412.00,9.77158,25.425167,0.000542,25.386340,-2.1987,0.123,9.79560,9.79560
1413.00,9.76981,25.425154,0.000541,25.386289,-2.1984,0.123,9.79968,9.79968
1414.00,9.76324,25.425088,0.000537,25.386199,-2.1982,0.123,9.79764,9.79764
1415.00,9.76366,25.425092,0.000538,25.386129,-2.1981,0.123,9.79140,9.79140
1416.00,9.76641,25.425087,0.000539,25.386111,-2.1979,0.123,9.78255,9.78255
1417.00,9.76752,25.425141,0.000538,25.386145,-2.1979,0.123,9.77381,9.77381
1418.00,9.77548,25.425131,0.000541,25.386094,-2.1982,0.123,9.76444,9.76444
1419.00,9.79129,25.425198,0.000544,25.386121,-2.1984,0.123,9.75797,9.75797
1420.00,9.80212,25.425212,0.000540,25.386119,-2.1984,0.123,9.75355,9.75355
1421.00,9.80609,25.425222,0.000538,25.386145,-2.1984,0.124,9.75092,9.75092
1422.00,9.80175,25.425330,0.000539,25.386232,-2.1983,0.124,9.74952,9.74952
1423.00,9.79569,25.425433,0.000538,25.386305,-2.1979,0.124,9.75043,9.75043
1424.00,9.78110,25.425500,0.000537,25.386340,-2.1976,0.124,9.75249,9.75249
1425.00,9.77102,25.425459,0.000535,25.386294,-2.1974,0.124,9.75467,9.75467
1426.00,9.76325,25.425546,0.000541,25.386304,-2.1971,0.125,9.75751,9.75751
1427.00,9.75786,25.425501,0.000541,25.386174,-2.1970,0.125,9.76037,9.76037
1428.00,9.74945,25.425533,0.000541,25.386121,-2.1971,0.125,9.76262,9.76262
1429.00,9.74823,25.425547,0.000540,25.386052,-2.1971,0.125,9.76330,9.76330
1430.00,9.74915,25.425737,0.000546,25.386096,-2.1971,0.125,9.76406,9.76406
1431.00,9.75087,25.425864,0.000548,25.386134,-2.1971,0.125,9.76435,9.76435
1432.00,9.75273,25.425903,0.000548,25.386158,-2.1971,0.125,9.76461,9.76461
1433.00,9.75455,25.425941,0.000549,25.386145,-2.1969,0.125,9.76508,9.76508
1434.00,9.75799,25.426000,0.000551,25.386166,-2.1967,0.125,9.76627,9.76627
1435.00,9.76083,25.426034,0.000552,25.386233,-2.1967,0.125,9.76733,9.76733
1436.00,9.76255,25.426113,0.000550,25.386301,-2.1965,0.125,9.76760,9.76760
1437.00,9.76279,25.426226,0.000551,25.386373,-2.1961,0.126,9.76770,9.76770
1438.00,9.76351,25.426204,0.000550,25.386353,-2.1959,0.126,9.76729,9.76729
1439.00,9.76426,25.426283,0.000552,25.386413,-2.1957,0.126,9.76680,9.76680
1440.00,9.76488,25.426398,0.000550,25.386467,-2.1954,0.126,9.76688,9.76688
1441.00,9.76504,25.426311,0.000549,25.386362,-2.1954,0.126,9.76776,9.76776
1442.00,9.76533,25.426179,0.000543,25.386233,-2.1955,0.126,9.76907,9.76907
1443.00,9.76604,25.426272,0.000540,25.386316,-2.1957,0.127,9.77035,9.77035
1444.00,9.76674,25.426226,0.000536,25.386247,-2.1957,0.127,9.77126,9.77126
1445.00,9.76727,25.426032,0.000537,25.386115,-2.1957,0.127,9.77120,9.77120
1446.00,9.76762,25.425985,0.000539,25.386127,-2.1957,0.127,9.77034,9.77034
1447.00,9.76827,25.426039,0.000545,25.386214,-2.1957,0.127,9.76936,9.76936
1448.00,9.76866,25.426029,0.000547,25.386168,-2.1952,0.126,9.76859,9.76859
1449.00,9.76885,25.426085,0.000549,25.386252,-2.1947,0.126,9.76852,9.76852
1450.00,9.76910,25.426149,0.000546,25.386268,-2.1944,0.127,9.76917,9.76917
1451.00,9.76942,25.426136,0.000538,25.386157,-2.1943,0.127,9.77025,9.77025
1452.00,9.76915,25.426243,0.000534,25.386162,-2.1941,0.127,9.77055,9.77055
1453.00,9.76901,25.426333,0.000533,25.386184,-2.1942,0.128,9.77108,9.77108
1454.00,9.76939,25.426329,0.000529,25.386139,-2.1942,0.128,9.77103,9.77103
1455.00,9.76959,25.426273,0.000530,25.386080,-2.1942,0.128,9.77083,9.77083
1456.00,9.76967,25.426315,0.000533,25.386154,-2.1940,0.128,9.77105,9.77105
1457.00,9.77006,25.426273,0.000533,25.386162,-2.1939,0.128,9.77081,9.77081
1458.00,9.77046,25.426336,0.000535,25.386260,-2.1938,0.128,9.77111,9.77111
1459.00,9.77032,25.426372,0.000538,25.386293,-2.1938,0.128,9.77108,9.77108
1460.00,9.77028,25.426564,0.000541,25.386444,-2.1936,0.128,9.77112,9.77112
1461.00,9.77031,25.426695,0.000544,25.386488,-2.1934,0.128,9.77087,9.77087
1462.00,9.77044,25.426785,0.000546,25.386429,-2.1931,0.128,9.77134,9.77134
1463.00,9.77048,25.426733,0.000545,25.386299,-2.1928,0.128,9.77118,9.77118
1464.00,9.77047,25.426682,0.000542,25.386196,-2.1928,0.129,9.77113,9.77113
1465.00,9.77051,25.426678,0.000540,25.386202,-2.1926,0.129,9.77084,9.77084
1466.00,9.77059,25.426775,0.000539,25.386322,-2.1926,0.129,9.77055,9.77055
1467.00,9.77081,25.426778,0.000538,25.386389,-2.1926,0.129,9.77118,9.77118
1468.00,9.77115,25.426875,0.000538,25.386434,-2.1924,0.129,9.77176,9.77176
1469.00,9.77127,25.427108,0.000541,25.386552,-2.1921,0.129,9.77168,9.77168
1470.00,9.77122,25.427164,0.000541,25.386471,-2.1917,0.129,9.77204,9.77204
1471.00,9.77118,25.427104,0.000540,25.386323,-2.1915,0.130,9.77207,9.77207
1472.00,9.77121,25.427251,0.000543,25.386372,-2.1914,0.130,9.77176,9.77176
1473.00,9.77132,25.427188,0.000543,25.386318,-2.1915,0.130,9.77129,9.77129
1474.00,9.77142,25.427197,0.000544,25.386332,-2.1918,0.130,9.77204,9.77204
1475.00,9.77138,25.427255,0.000544,25.386387,-2.1921,0.130,9.77227,9.77227
1476.00,9.77151,25.427271,0.000543,25.386400,-2.1924,0.130,9.77239,9.77239
1477.00,9.77161,25.427230,0.000540,25.386353,-2.1923,0.130,9.77247,9.77247
1478.00,9.77172,25.427354,0.000542,25.386442,-2.1923,0.130,9.77346,9.77346
1479.00,9.77200,25.427326,0.000546,25.386351,-2.1921,0.130,9.77342,9.77342
1480.00,9.77211,25.427350,0.000547,25.386270,-2.1920,0.130,9.77336,9.77336
1481.00,9.77216,25.427378,0.000546,25.386176,-2.1917,0.130,9.77363,9.77363
1482.00,9.77220,25.427452,0.000548,25.386193,-2.1914,0.130,9.77339,9.77339
1483.00,9.77209,25.427486,0.000548,25.386152,-2.1909,0.130,9.77165,9.77165
1484.00,9.77200,25.427520,0.000541,25.386176,-2.1906,0.131,9.77083,9.77083
1485.00,9.77188,25.427482,0.000542,25.386235,-2.1901,0.131,9.76948,9.76948
1486.00,9.77182,25.427568,0.000545,25.386362,-2.1900,0.131,9.76933,9.76933
1487.00,9.77180,25.427548,0.000545,25.386345,-2.1901,0.131,9.76937,9.76937
1488.00,9.77176,25.427524,0.000545,25.386345,-2.1902,0.131,9.77072,9.77072
1489.00,9.77189,25.427530,0.000548,25.386334,-2.1900,0.131,9.77130,9.77130
1490.00,9.77192,25.427587,0.000547,25.386338,-2.1901,0.131,9.77217,9.77217
1491.00,9.77190,25.427528,0.000546,25.386230,-2.1901,0.131,9.77118,9.77118
1492.00,9.77185,25.427556,0.000544,25.386243,-2.1899,0.131,9.77078,9.77078
1493.00,9.77173,25.427523,0.000543,25.386166,-2.1896,0.131,9.76986,9.76986
1494.00,9.77148,25.427548,0.000542,25.386149,-2.1895,0.132,9.76962,9.76962
1495.00,9.77098,25.427648,0.000542,25.386181,-2.1892,0.132,9.76946,9.76946
1496.00,9.77055,25.427793,0.000541,25.386297,-2.1888,0.132,9.76975,9.76975
1497.00,9.77006,25.427848,0.000542,25.386308,-2.1886,0.132,9.76979,9.76979
1498.00,9.77006,25.427891,0.000542,25.386333,-2.1886,0.132,9.76985,9.76985
1499.00,9.77026,25.427981,0.000543,25.386410,-2.1885,0.132,9.76933,9.76933
1500.00,9.77022,25.427896,0.000541,25.386260,-2.1884,0.132,9.76962,9.76962
1501.00,9.77017,25.427926,0.000546,25.386239,-2.1883,0.132,9.76981,9.76981
1502.00,9.77005,25.427922,0.000549,25.386228,-2.1883,0.132,9.76946,9.76946
1503.00,9.77003,25.428006,0.000549,25.386201,-2.1883,0.132,9.77016,9.77016
1504.00,9.77012,25.428050,0.000548,25.386166,-2.1881,0.132,9.77010,9.77010
1505.00,9.77017,25.428181,0.000549,25.386297,-2.1879,0.132,9.76951,9.76951
1506.00,9.77017,25.428172,0.000547,25.386255,-2.1876,0.133,9.76998,9.76998
1507.00,9.77017,25.428284,0.000545,25.386256,-2.1876,0.133,9.77030,9.77030
1508.00,9.77000,25.428279,0.000542,25.386250,-2.1875,0.133,9.76960,9.76960
1509.00,9.76984,25.428260,0.000541,25.386187,-2.1875,0.133,9.77021,9.77021
1510.00,9.76973,25.428262,0.000539,25.386091,-2.1875,0.133,9.77027,9.77027
1511.00,9.76970,25.428322,0.000542,25.386065,-2.1873,0.133,9.76913,9.76913
1512.00,9.76967,25.428313,0.000540,25.386005,-2.1871,0.134,9.76934,9.76934
1513.00,9.76987,25.428423,0.000545,25.386110,-2.1870,0.133,9.77039,9.77039
1514.00,9.77006,25.428512,0.000548,25.386223,-2.1869,0.133,9.77065,9.77065
1515.00,9.77012,25.428460,0.000546,25.386226,-2.1871,0.134,9.77084,9.77084
1516.00,9.77020,25.428452,0.000544,25.386196,-2.1872,0.134,9.77139,9.77139
1517.00,9.77014,25.428501,0.000545,25.386223,-2.1870,0.134,9.77086,9.77086
1518.00,9.77024,25.428555,0.000547,25.386190,-2.1868,0.134,9.76988,9.76988
1519.00,9.77027,25.428533,0.000547,25.386084,-2.1866,0.134,9.76961,9.76961
1520.00,9.77031,25.428632,0.000546,25.386068,-2.1863,0.134,9.76978,9.76978
1521.00,9.77046,25.428785,0.000549,25.386201,-2.1861,0.134,9.77037,9.77037
1522.00,9.77028,25.428807,0.000550,25.386196,-2.1859,0.134,9.77051,9.77051
1523.00,9.77011,25.428727,0.000545,25.386077,-2.1856,0.134,9.77092,9.77092
1524.00,9.77009,25.428752,0.000545,25.386047,-2.1854,0.134,9.77184,9.77184
1525.00,9.77025,25.428833,0.000551,25.386127,-2.1852,0.135,9.77244,9.77244
1526.00,9.77037,25.428708,0.000545,25.386038,-2.1850,0.135,9.77219,9.77219
1527.00,9.77078,25.428728,0.000541,25.386021,-2.1851,0.135,9.77316,9.77316
1528.00,9.77094,25.428794,0.000546,25.386080,-2.1852,0.135,9.77256,9.77256
1529.00,9.77086,25.428852,0.000547,25.386130,-2.1851,0.135,9.77130,9.77130
1530.00,9.77095,25.428922,0.000545,25.386142,-2.1850,0.135,9.77101,9.77101
1531.00,9.77124,25.428998,0.000546,25.386103,-2.1848,0.135,9.77108,9.77108
1532.00,9.77098,25.429051,0.000545,25.386076,-2.1843,0.135,9.77043,9.77043
1533.00,9.77109,25.429152,0.000543,25.386077,-2.1840,0.135,9.77078,9.77078
1534.00,9.77112,25.429254,0.000542,25.386147,-2.1838,0.135,9.77161,9.77161
1535.00,9.77118,25.429176,0.000539,25.386072,-2.1838,0.136,9.77101,9.77101
1536.00,9.77108,25.429312,0.000542,25.386206,-2.1839,0.136,9.77049,9.77049
1537.00,9.77113,25.429260,0.000541,25.386182,-2.1840,0.136,9.77046,9.77046
1538.00,9.77119,25.429241,0.000539,25.386192,-2.1839,0.136,9.77087,9.77087
1539.00,9.77134,25.429264,0.000535,25.386190,-2.1837,0.136,9.77139,9.77139
1540.00,9.77163,25.429316,0.000533,25.386210,-2.1834,0.137,9.77238,9.77238
1541.00,9.77170,25.429330,0.000533,25.386221,-2.1829,0.137,9.77317,9.77317
1542.00,9.77183,25.429316,0.000531,25.386187,-2.1826,0.137,9.77359,9.77359
1543.00,9.77168,25.429409,0.000533,25.386264,-2.1824,0.137,9.77379,9.77379
1544.00,9.77156,25.429315,0.000532,25.386144,-2.1822,0.137,9.77342,9.77342
1545.00,9.77153,25.429347,0.000536,25.386146,-2.1821,0.137,9.77310,9.77310
1546.00,9.77178,25.429239,0.000535,25.385989,-2.1820,0.137,9.77323,9.77323
1547.00,9.77193,25.429288,0.000535,25.386053,-2.1821,0.137,9.77365,9.77365
1548.00,9.77222,25.429217,0.000533,25.385971,-2.1822,0.137,9.77358,9.77358
1549.00,9.77233,25.429212,0.000533,25.385964,-2.1824,0.137,9.77389,9.77389
1550.00,9.77254,25.429205,0.000530,25.385977,-2.1824,0.137,9.77407,9.77407
1551.00,9.77277,25.429144,0.000525,25.385948,-2.1823,0.138,9.77417,9.77417
1552.00,9.77285,25.429247,0.000526,25.385990,-2.1820,0.138,9.77398,9.77398
1553.00,9.77291,25.429367,0.000530,25.386050,-2.1816,0.138,9.77347,9.77347
1554.00,9.77335,25.429515,0.000534,25.386142,-2.1812,0.138,9.77199,9.77199
1555.00,9.77365,25.429576,0.000535,25.386131,-2.1809,0.138,9.77139,9.77139
1556.00,9.77352,25.429682,0.000534,25.386225,-2.1809,0.138,9.77135,9.77135
1557.00,9.77363,25.429745,0.000532,25.386306,-2.1808,0.138,9.77184,9.77184
1558.00,9.77360,25.429794,0.000531,25.386297,-2.1807,0.139,9.77523,9.77523
1559.00,9.77390,25.429848,0.000529,25.386273,-2.1807,0.139,9.78248,9.78248
1560.00,9.77363,25.429915,0.000529,25.386248,-2.1806,0.139,9.79162,9.79162
1561.00,9.77301,25.429973,0.000531,25.386195,-2.1806,0.139,9.80121,9.80121
@11,2.7001,5.4, 1560.053 
1562.00,9.77316,25.430097,0.000537,25.386194,-2.1807,0.139,9.80982,9.80982
1563.00,9.77138,25.430078,0.000535,25.386163,-2.1806,0.139,9.81393,9.81393
1564.00,9.77070,25.430082,0.000536,25.386150,-2.1804,0.139,9.81225,9.81225
1565.00,9.77022,25.430058,0.000533,25.386106,-2.1804,0.139,9.80526,9.80526
1566.00,9.77341,25.430169,0.000533,25.386218,-2.1801,0.140,9.79494,9.79494
1567.00,9.77680,25.430101,0.000529,25.386157,-2.1797,0.140,9.78296,9.78296
1568.00,9.78859,25.430114,0.000526,25.386123,-2.1794,0.140,9.77370,9.77370
1569.00,9.80375,25.430065,0.000525,25.386061,-2.1793,0.140,9.76731,9.76731
1570.00,9.81562,25.430105,0.000529,25.386135,-2.1790,0.140,9.76355,9.76355
1571.00,9.82119,25.430055,0.000528,25.386035,-2.1788,0.140,9.76197,9.76197
1572.00,9.81964,25.430188,0.000530,25.386116,-2.1788,0.140,9.76195,9.76195
1573.00,9.80906,25.430175,0.000532,25.386110,-2.1787,0.141,9.76181,9.76181
1574.00,9.79540,25.430304,0.000535,25.386205,-2.1787,0.141,9.76268,9.76268
1575.00,9.78077,25.430396,0.000536,25.386261,-2.1786,0.141,9.76505,9.76505
1576.00,9.76967,25.430459,0.000537,25.386290,-2.1785,0.141,9.76766,9.76766
1577.00,9.76021,25.430318,0.000535,25.386099,-2.1784,0.141,9.77053,9.77053
1578.00,9.76186,25.430271,0.000535,25.386031,-2.1782,0.141,9.77264,9.77264
1579.00,9.76204,25.430192,0.000531,25.385980,-2.1781,0.141,9.77377,9.77377
1580.00,9.76173,25.430257,0.000530,25.385986,-2.1781,0.141,9.77429,9.77429
1581.00,9.76175,25.430278,0.000534,25.385983,-2.1781,0.141,9.77388,9.77388
1582.00,9.76106,25.430323,0.000530,25.385982,-2.1778,0.142,9.77320,9.77320
1583.00,9.76178,25.430500,0.000534,25.386103,-2.1775,0.142,9.77282,9.77282
1584.00,9.76788,25.430705,0.000542,25.386276,-2.1771,0.142,9.77221,9.77221
1585.00,9.77341,25.430742,0.000547,25.386298,-2.1768,0.142,9.77129,9.77129
1586.00,9.77431,25.430703,0.000543,25.386243,-2.1766,0.142,9.77202,9.77202
1587.00,9.77390,25.430640,0.000544,25.386279,-2.1764,0.142,9.77286,9.77286
1588.00,9.77401,25.430498,0.000542,25.386165,-2.1764,0.142,9.77303,9.77303
1589.00,9.77332,25.430425,0.000537,25.386046,-2.1765,0.142,9.77325,9.77325
1590.00,9.77294,25.430352,0.000534,25.385913,-2.1764,0.142,9.77347,9.77347
1591.00,9.77328,25.430473,0.000538,25.385993,-2.1762,0.142,9.77324,9.77324
1592.00,9.77316,25.430599,0.000540,25.386037,-2.1763,0.142,9.77255,9.77255
1593.00,9.77298,25.430843,0.000544,25.386196,-2.1761,0.142,9.77263,9.77263
1594.00,9.77278,25.430887,0.000546,25.386188,-2.1760,0.142,9.77286,9.77286
1595.00,9.77271,25.430922,0.000545,25.386199,-2.1758,0.142,9.77293,9.77293
1596.00,9.77275,25.431013,0.000545,25.386237,-2.1757,0.143,9.77285,9.77285
1597.00,9.77263,25.431069,0.000543,25.386179,-2.1755,0.143,9.77360,9.77360
1598.00,9.77256,25.431157,0.000544,25.386230,-2.1755,0.143,9.77392,9.77392
1599.00,9.77281,25.431298,0.000545,25.386284,-2.1754,0.143,9.77425,9.77425
1600.00,9.77295,25.431430,0.000546,25.386330,-2.1753,0.143,9.77414,9.77414
1601.00,9.77294,25.431450,0.000545,25.386249,-2.1751,0.143,9.77370,9.77370
1602.00,9.77304,25.431530,0.000548,25.386307,-2.1750,0.143,9.77343,9.77343
1603.00,9.77330,25.431388,0.000544,25.386097,-2.1749,0.143,9.77339,9.77339
1604.00,9.77342,25.431367,0.000539,25.386062,-2.1748,0.143,9.77388,9.77388
1605.00,9.77364,25.431366,0.000536,25.386042,-2.1747,0.144,9.77409,9.77409
1606.00,9.77363,25.431382,0.000535,25.386045,-2.1746,0.144,9.77448,9.77448
1607.00,9.77355,25.431402,0.000534,25.386049,-2.1745,0.144,9.77481,9.77481
1608.00,9.77372,25.431463,0.000533,25.386126,-2.1743,0.144,9.77521,9.77521
1609.00,9.77388,25.431437,0.000535,25.386089,-2.1741,0.144,9.77503,9.77503
1610.00,9.77410,25.431482,0.000536,25.386117,-2.1740,0.144,9.77548,9.77548
1611.00,9.77415,25.431519,0.000538,25.386196,-2.1740,0.144,9.77536,9.77536
1612.00,9.77430,25.431486,0.000538,25.386136,-2.1739,0.144,9.77551,9.77551
1613.00,9.77444,25.431606,0.000541,25.386224,-2.1738,0.144,9.77545,9.77545
1614.00,9.77454,25.431713,0.000542,25.386264,-2.1737,0.145,9.77509,9.77509
1615.00,9.77457,25.431781,0.000546,25.386274,-2.1737,0.145,9.77439,9.77439
1616.00,9.77445,25.431859,0.000548,25.386195,-2.1736,0.145,9.77402,9.77402
1617.00,9.77441,25.432011,0.000547,25.386243,-2.1733,0.145,9.77409,9.77409
1618.00,9.77466,25.432032,0.000544,25.386123,-2.1732,0.145,9.77530,9.77530
1619.00,9.77494,25.431991,0.000541,25.386056,-2.1730,0.145,9.77605,9.77605
1620.00,9.77505,25.432094,0.000541,25.386126,-2.1725,0.145,9.77605,9.77605
1621.00,9.77527,25.432099,0.000539,25.386228,-2.1724,0.146,9.77631,9.77631
1622.00,9.77537,25.432092,0.000540,25.386250,-2.1722,0.146,9.77591,9.77591
1623.00,9.77548,25.432131,0.000538,25.386354,-2.1721,0.146,9.77515,9.77515
1624.00,9.77550,25.432098,0.000538,25.386326,-2.1722,0.146,9.77516,9.77516
1625.00,9.77544,25.432017,0.000534,25.386269,-2.1724,0.146,9.77629,9.77629
1626.00,9.77552,25.432063,0.000530,25.386252,-2.1726,0.146,9.77769,9.77769
1627.00,9.77542,25.432129,0.000527,25.386302,-2.1725,0.147,9.77915,9.77915
1628.00,9.77510,25.432049,0.000529,25.386183,-2.1725,0.146,9.77959,9.77959
1629.00,9.77538,25.432225,0.000530,25.386323,-2.1724,0.147,9.78023,9.78023
1630.00,9.77596,25.432293,0.000530,25.386337,-2.1721,0.147,9.78047,9.78047
1631.00,9.77659,25.432243,0.000533,25.386223,-2.1720,0.147,9.77979,9.77979
1632.00,9.77726,25.432232,0.000537,25.386177,-2.1720,0.147,9.77872,9.77872
1633.00,9.77762,25.432323,0.000537,25.386179,-2.1717,0.147,9.77810,9.77810
1634.00,9.77755,25.432362,0.000538,25.386164,-2.1714,0.147,9.77672,9.77672
1635.00,9.77754,25.432261,0.000536,25.386049,-2.1712,0.147,9.77608,9.77608
1636.00,9.77758,25.432357,0.000533,25.386185,-2.1708,0.147,9.77594,9.77594
1637.00,9.77747,25.432344,0.000530,25.386202,-2.1704,0.148,9.77597,9.77597
1638.00,9.77738,25.432589,0.000537,25.386465,-2.1703,0.148,9.77643,9.77643
1639.00,9.77735,25.432643,0.000541,25.386509,-2.1702,0.147,9.77683,9.77683
1640.00,9.77776,25.432720,0.000542,25.386564,-2.1701,0.148,9.77631,9.77631
1641.00,9.77791,25.432686,0.000544,25.386446,-2.1701,0.147,9.77571,9.77571
1642.00,9.77751,25.432756,0.000546,25.386425,-2.1703,0.147,9.77570,9.77570
1643.00,9.77736,25.432521,0.000538,25.386203,-2.1702,0.148,9.77520,9.77520
1644.00,9.77731,25.432430,0.000535,25.386097,-2.1701,0.148,9.77516,9.77516
1645.00,9.77715,25.432403,0.000536,25.386044,-2.1700,0.148,9.77561,9.77561
1646.00,9.77705,25.432394,0.000531,25.386027,-2.1698,0.148,9.77647,9.77647
1647.00,9.77677,25.432605,0.000530,25.386123,-2.1697,0.148,9.77661,9.77661
1648.00,9.77634,25.432720,0.000531,25.386117,-2.1696,0.148,9.77716,9.77716
1649.00,9.77607,25.432719,0.000528,25.386021,-2.1695,0.149,9.77700,9.77700
1650.00,9.77616,25.432819,0.000529,25.386059,-2.1696,0.149,9.77723,9.77723
1651.00,9.77623,25.432922,0.000533,25.386128,-2.1697,0.149,9.77706,9.77706
1652.00,9.77628,25.432788,0.000534,25.386054,-2.1696,0.149,9.77680,9.77680
1653.00,9.77627,25.432802,0.000535,25.386078,-2.1693,0.149,9.77638,9.77638
1654.00,9.77631,25.432895,0.000540,25.386155,-2.1689,0.149,9.77642,9.77642
1655.00,9.77639,25.433008,0.000538,25.386213,-2.1686,0.149,9.77657,9.77657
1656.00,9.77646,25.433079,0.000538,25.386226,-2.1682,0.149,9.77706,9.77706
1657.00,9.77660,25.433024,0.000537,25.386164,-2.1680,0.149,9.77758,9.77758
1658.00,9.77664,25.432978,0.000535,25.386140,-2.1680,0.149,9.77755,9.77755
1659.00,9.77652,25.432866,0.000531,25.386073,-2.1680,0.150,9.77755,9.77755
1660.00,9.77659,25.432904,0.000534,25.386087,-2.1680,0.150,9.77721,9.77721
1661.00,9.77675,25.432942,0.000534,25.386044,-2.1681,0.150,9.77686,9.77686
1662.00,9.77684,25.433079,0.000536,25.386054,-2.1680,0.150,9.77639,9.77639
1663.00,9.77686,25.433156,0.000536,25.386002,-2.1680,0.150,9.77650,9.77650
1664.00,9.77689,25.433416,0.000539,25.386107,-2.1680,0.150,9.77654,9.77654
1665.00,9.77689,25.433454,0.000539,25.386089,-2.1679,0.150,9.77660,9.77660
1666.00,9.77686,25.433453,0.000539,25.386147,-2.1677,0.151,9.77640,9.77640
1667.00,9.77677,25.433390,0.000534,25.386142,-2.1675,0.151,9.77676,9.77676
1668.00,9.77680,25.433429,0.000533,25.386204,-2.1674,0.151,9.77747,9.77747
1669.00,9.77700,25.433572,0.000535,25.386302,-2.1672,0.151,9.77740,9.77740
1670.00,9.77691,25.433386,0.000532,25.386127,-2.1670,0.151,9.77702,9.77702
1671.00,9.77677,25.433419,0.000533,25.386096,-2.1669,0.151,9.77630,9.77630
1672.00,9.77659,25.433517,0.000538,25.386136,-2.1669,0.151,9.77562,9.77562
1673.00,9.77667,25.433549,0.000541,25.386155,-2.1667,0.151,9.77527,9.77527
1674.00,9.77673,25.433398,0.000544,25.386079,-2.1667,0.151,9.77505,9.77505
1675.00,9.77660,25.433681,0.000548,25.386316,-2.1666,0.151,9.77518,9.77518
1676.00,9.77642,25.433759,0.000552,25.386326,-2.1663,0.151,9.77549,9.77549
1677.00,9.77649,25.433812,0.000555,25.386348,-2.1660,0.151,9.77560,9.77560
1678.00,9.77644,25.433873,0.000556,25.386363,-2.1659,0.151,9.77513,9.77513
1679.00,9.77641,25.433970,0.000550,25.386394,-2.1657,0.151,9.77634,9.77634
1680.00,9.77622,25.433931,0.000548,25.386349,-2.1655,0.151,9.77661,9.77661
1681.00,9.77598,25.433988,0.000546,25.386366,-2.1655,0.152,9.77686,9.77686
1682.00,9.77614,25.433998,0.000543,25.386331,-2.1656,0.152,9.77681,9.77681
1683.00,9.77628,25.434026,0.000541,25.386340,-2.1657,0.152,9.77594,9.77594
1684.00,9.77611,25.433855,0.000538,25.386208,-2.1658,0.152,9.77417,9.77417
1685.00,9.77574,25.433801,0.000535,25.386086,-2.1658,0.152,9.77404,9.77404
1686.00,9.77545,25.433738,0.000533,25.386003,-2.1659,0.152,9.77368,9.77368
1687.00,9.77522,25.433689,0.000530,25.385931,-2.1657,0.153,9.77255,9.77255
1688.00,9.77526,25.433670,0.000529,25.385831,-2.1655,0.153,9.77279,9.77279
1689.00,9.77494,25.433780,0.000532,25.385910,-2.1653,0.153,9.77496,9.77496
1690.00,9.77488,25.433847,0.000533,25.385929,-2.1651,0.153,9.77784,9.77784
1691.00,9.77464,25.433839,0.000534,25.385881,-2.1649,0.153,9.78213,9.78213
1692.00,9.77464,25.434073,0.000538,25.386053,-2.1647,0.153,9.78621,9.78621
1693.00,9.77445,25.434180,0.000540,25.386115,-2.1646,0.153,9.78857,9.78857
1694.00,9.77351,25.434310,0.000542,25.386118,-2.1646,0.153,9.78750,9.78750
1695.00,9.77275,25.434312,0.000542,25.386143,-2.1645,0.154,9.78322,9.78322
1696.00,9.77276,25.434474,0.000544,25.386316,-2.1643,0.154,9.77825,9.77825
1697.00,9.77121,25.434457,0.000543,25.386253,-2.1641,0.154,9.77475,9.77475
1698.00,9.77358,25.434429,0.000544,25.386200,-2.1639,0.154,9.77186,9.77186
1699.00,9.78216,25.434473,0.000546,25.386234,-2.1636,0.154,9.77091,9.77091
1700.00,9.79014,25.434538,0.000548,25.386190,-2.1633,0.154,9.77156,9.77156
1701.00,9.79377,25.434549,0.000543,25.386124,-2.1630,0.154,9.77261,9.77261
1702.00,9.78975,25.434467,0.000540,25.386073,-2.1628,0.154,9.77322,9.77322
1703.00,9.78532,25.434503,0.000538,25.386074,-2.1627,0.154,9.77364,9.77364
1704.00,9.77694,25.434568,0.000536,25.386065,-2.1626,0.154,9.77282,9.77282
1705.00,9.76931,25.434627,0.000531,25.386100,-2.1626,0.155,9.77336,9.77336
1706.00,9.77031,25.434680,0.000529,25.386138,-2.1626,0.155,9.77445,9.77445
1707.00,9.77082,25.434828,0.000530,25.386158,-2.1626,0.155,9.77651,9.77651
1708.00,9.77166,25.435009,0.000532,25.386329,-2.1626,0.155,9.78076,9.78076
1709.00,9.77276,25.434981,0.000528,25.386305,-2.1626,0.155,9.78911,9.78911
1710.00,9.77340,25.435019,0.000527,25.386327,-2.1627,0.156,9.79908,9.79908
1711.00,9.77514,25.435007,0.000530,25.386306,-2.1627,0.156,9.80929,9.80929
@12,2.7001,5.4, 1710.09299999999 
1712.00,9.77547,25.434933,0.000534,25.386255,-2.1627,0.156,9.81829,9.81829
1713.00,9.77249,25.434968,0.000533,25.386266,-2.1628,0.156,9.82429,9.82429
1714.00,9.77027,25.434934,0.000534,25.386250,-2.1627,0.156,9.82432,9.82432
1715.00,9.77465,25.435005,0.000535,25.386308,-2.1624,0.156,9.81839,9.81839
1716.00,9.78131,25.435084,0.000535,25.386351,-2.1623,0.156,9.80860,9.80860
1717.00,9.78553,25.435116,0.000529,25.386329,-2.1620,0.157,9.79779,9.79779
1718.00,9.79424,25.434999,0.000525,25.386184,-2.1616,0.157,9.78688,9.78688
1719.00,9.80987,25.435021,0.000526,25.386154,-2.1615,0.157,9.77830,9.77830
1720.00,9.82442,25.435044,0.000529,25.386157,-2.1613,0.157,9.77262,9.77262
1721.00,9.83150,25.434977,0.000529,25.386045,-2.1613,0.157,9.76864,9.76864
1722.00,9.83045,25.435016,0.000532,25.386093,-2.1615,0.157,9.76612,9.76612
1723.00,9.82413,25.435148,0.000534,25.386163,-2.1615,0.157,9.76600,9.76600
1724.00,9.81007,25.435233,0.000535,25.386141,-2.1615,0.157,9.76715,9.76715
1725.00,9.79477,25.435170,0.000534,25.385988,-2.1614,0.158,9.76828,9.76828
1726.00,9.78347,25.435281,0.000535,25.386027,-2.1613,0.158,9.77032,9.77032
1727.00,9.77642,25.435344,0.000536,25.386021,-2.1610,0.158,9.77217,9.77217
1728.00,9.76976,25.435353,0.000538,25.385994,-2.1607,0.158,9.77295,9.77295
1729.00,9.76743,25.435313,0.000538,25.385870,-2.1604,0.158,9.77280,9.77280
1730.00,9.76592,25.435365,0.000535,25.385866,-2.1602,0.158,9.77410,9.77410
1731.00,9.76649,25.435230,0.000528,25.385701,-2.1600,0.158,9.77519,9.77519
1732.00,9.76664,25.435328,0.000527,25.385715,-2.1598,0.158,9.77600,9.77600
1733.00,9.76855,25.435211,0.000521,25.385535,-2.1598,0.158,9.77652,9.77652
1734.00,9.77035,25.435368,0.000521,25.385698,-2.1597,0.158,9.77741,9.77741
1735.00,9.77112,25.435392,0.000521,25.385661,-2.1595,0.159,9.77691,9.77691
1736.00,9.77205,25.435590,0.000527,25.385768,-2.1594,0.159,9.77632,9.77632
1737.00,9.77320,25.435543,0.000527,25.385670,-2.1595,0.159,9.77565,9.77565
1738.00,9.77412,25.435745,0.000533,25.385796,-2.1595,0.159,9.77520,9.77520
1739.00,9.77492,25.435751,0.000533,25.385776,-2.1594,0.159,9.77502,9.77502
1740.00,9.77526,25.435793,0.000534,25.385849,-2.1593,0.159,9.77480,9.77480
1741.00,9.77532,25.435799,0.000532,25.385882,-2.1592,0.160,9.77439,9.77439
1742.00,9.77515,25.435795,0.000529,25.385878,-2.1588,0.160,9.77513,9.77513
1743.00,9.77512,25.435825,0.000529,25.385924,-2.1585,0.160,9.77597,9.77597
1744.00,9.77528,25.435844,0.000528,25.385902,-2.1583,0.160,9.77654,9.77654
1745.00,9.77562,25.435808,0.000527,25.385855,-2.1581,0.160,9.77741,9.77741
1746.00,9.77591,25.435897,0.000529,25.385946,-2.1580,0.160,9.77809,9.77809
1747.00,9.77609,25.436019,0.000534,25.386072,-2.1580,0.160,9.77813,9.77813
1748.00,9.77644,25.436001,0.000533,25.385995,-2.1580,0.160,9.77863,9.77863
1749.00,9.77674,25.436017,0.000531,25.386024,-2.1579,0.160,9.77868,9.77868
1750.00,9.77688,25.436232,0.000534,25.386206,-2.1577,0.161,9.77815,9.77815
1751.00,9.77671,25.436230,0.000534,25.386147,-2.1574,0.161,9.77772,9.77772
1752.00,9.77667,25.436114,0.000532,25.385980,-2.1572,0.161,9.77677,9.77677
1753.00,9.77665,25.436185,0.000532,25.386023,-2.1571,0.161,9.77596,9.77596
1754.00,9.77643,25.436221,0.000534,25.385968,-2.1570,0.161,9.77538,9.77538
1755.00,9.77637,25.436164,0.000532,25.385842,-2.1571,0.161,9.77495,9.77495
1756.00,9.77623,25.436217,0.000532,25.385785,-2.1573,0.161,9.77451,9.77451
1757.00,9.77618,25.436350,0.000532,25.385816,-2.1575,0.162,9.77489,9.77489
1758.00,9.77639,25.436293,0.000532,25.385773,-2.1575,0.162,9.77533,9.77533
1759.00,9.77656,25.436347,0.000532,25.385850,-2.1577,0.162,9.77573,9.77573
1760.00,9.77661,25.436443,0.000535,25.385908,-2.1577,0.162,9.77696,9.77696
1761.00,9.77662,25.436376,0.000533,25.385870,-2.1575,0.162,9.77765,9.77765
1762.00,9.77691,25.436500,0.000534,25.386001,-2.1574,0.162,9.77760,9.77760
1763.00,9.77686,25.436582,0.000534,25.385983,-2.1573,0.162,9.77792,9.77792
1764.00,9.77685,25.436530,0.000532,25.385872,-2.1571,0.162,9.77815,9.77815
1765.00,9.77668,25.436588,0.000531,25.385864,-2.1569,0.162,9.77798,9.77798
1766.00,9.77638,25.436716,0.000531,25.385927,-2.1566,0.162,9.77827,9.77827
1767.00,9.77620,25.436709,0.000527,25.385884,-2.1563,0.162,9.77872,9.77872
1768.00,9.77651,25.436755,0.000528,25.385913,-2.1559,0.163,9.77810,9.77810
1769.00,9.77698,25.436861,0.000528,25.385982,-2.1555,0.163,9.77812,9.77812
1770.00,9.77706,25.436821,0.000525,25.385927,-2.1552,0.163,9.77766,9.77766
1771.00,9.77713,25.436864,0.000527,25.385953,-2.1551,0.163,9.77691,9.77691
1772.00,9.77728,25.437015,0.000534,25.386041,-2.1551,0.163,9.77616,9.77616
1773.00,9.77753,25.437082,0.000536,25.386061,-2.1548,0.163,9.77565,9.77565
1774.00,9.77729,25.437095,0.000539,25.386049,-2.1545,0.163,9.77529,9.77529
1775.00,9.77702,25.437139,0.000540,25.386050,-2.1544,0.163,9.77530,9.77530
1776.00,9.77720,25.437156,0.000541,25.386019,-2.1544,0.163,9.77553,9.77553
1777.00,9.77723,25.437039,0.000535,25.385915,-2.1545,0.163,9.77605,9.77605
1778.00,9.77706,25.437039,0.000536,25.385927,-2.1546,0.164,9.77617,9.77617
1779.00,9.77699,25.437067,0.000539,25.385908,-2.1549,0.164,9.77545,9.77545
1780.00,9.77688,25.437082,0.000540,25.385881,-2.1551,0.164,9.77482,9.77482
1781.00,9.77644,25.437077,0.000540,25.385842,-2.1551,0.164,9.77427,9.77427
1782.00,9.77620,25.437127,0.000544,25.385855,-2.1549,0.164,9.77429,9.77429
1783.00,9.77591,25.437343,0.000546,25.385951,-2.1547,0.164,9.77392,9.77392
1784.00,9.77567,25.437457,0.000545,25.386009,-2.1543,0.164,9.77412,9.77412
1785.00,9.77549,25.437559,0.000549,25.386093,-2.1539,0.164,9.77430,9.77430
1786.00,9.77546,25.437534,0.000544,25.386059,-2.1536,0.164,9.77491,9.77491
1787.00,9.77533,25.437590,0.000543,25.386076,-2.1535,0.164,9.77453,9.77453
1788.00,9.77518,25.437397,0.000539,25.385924,-2.1534,0.164,9.77466,9.77466
1789.00,9.77502,25.437376,0.000538,25.385889,-2.1535,0.164,9.77478,9.77478
1790.00,9.77485,25.437358,0.000534,25.385862,-2.1533,0.165,9.77452,9.77452
1791.00,9.77470,25.437511,0.000541,25.386028,-2.1532,0.165,9.77419,9.77419
1792.00,9.77484,25.437506,0.000536,25.386040,-2.1532,0.165,9.77484,9.77484
1793.00,9.77495,25.437586,0.000541,25.386112,-2.1532,0.165,9.77500,9.77500
1794.00,9.77483,25.437503,0.000542,25.386060,-2.1531,0.165,9.77470,9.77470
1795.00,9.77470,25.437529,0.000541,25.386054,-2.1531,0.165,9.77488,9.77488
1796.00,9.77466,25.437393,0.000534,25.385827,-2.1531,0.165,9.77542,9.77542
1797.00,9.77472,25.437365,0.000533,25.385742,-2.1530,0.166,9.77544,9.77544
1798.00,9.77481,25.437462,0.000533,25.385809,-2.1529,0.166,9.77578,9.77578
1799.00,9.77489,25.437528,0.000529,25.385852,-2.1527,0.166,9.77603,9.77603
1800.00,9.77481,25.437617,0.000535,25.385879,-2.1526,0.166,9.77533,9.77533
1801.00,9.77470,25.437812,0.000541,25.386018,-2.1528,0.166,9.77401,9.77401
1802.00,9.77455,25.438046,0.000547,25.386172,-2.1528,0.166,9.77307,9.77307
1803.00,9.77455,25.438034,0.000543,25.386092,-2.1528,0.166,9.77256,9.77256
1804.00,9.77451,25.438206,0.000546,25.386132,-2.1528,0.166,9.77212,9.77212
1805.00,9.77435,25.438271,0.000541,25.386181,-2.1528,0.166,9.77318,9.77318
1806.00,9.77430,25.438243,0.000537,25.386201,-2.1525,0.166,9.77486,9.77486
1807.00,9.77432,25.438149,0.000536,25.386125,-2.1522,0.166,9.77552,9.77552
1808.00,9.77431,25.438190,0.000534,25.386131,-2.1519,0.166,9.77597,9.77597
1809.00,9.77416,25.438182,0.000534,25.386134,-2.1517,0.167,9.77610,9.77610
1810.00,9.77454,25.438117,0.000533,25.386074,-2.1515,0.167,9.77524,9.77524
1811.00,9.77476,25.438205,0.000535,25.386113,-2.1515,0.167,9.77429,9.77429
1812.00,9.77462,25.438257,0.000534,25.386128,-2.1516,0.167,9.77452,9.77452
1813.00,9.77456,25.438273,0.000533,25.386116,-2.1515,0.167,9.77457,9.77457
1814.00,9.77430,25.438381,0.000536,25.386204,-2.1513,0.167,9.77468,9.77468
1815.00,9.77419,25.438353,0.000532,25.386142,-2.1512,0.167,9.77521,9.77521
1816.00,9.77439,25.438340,0.000532,25.386077,-2.1510,0.167,9.77541,9.77541
1817.00,9.77438,25.438307,0.000531,25.386062,-2.1506,0.167,9.77486,9.77486
1818.00,9.77444,25.438357,0.000532,25.386050,-2.1503,0.167,9.77450,9.77450
1819.00,9.77448,25.438261,0.000528,25.385885,-2.1500,0.168,9.77463,9.77463
1820.00,9.77468,25.438425,0.000530,25.385926,-2.1498,0.168,9.77441,9.77441
1821.00,9.77489,25.438444,0.000528,25.385884,-2.1496,0.168,9.77495,9.77495
1822.00,9.77496,25.438563,0.000524,25.385830,-2.1494,0.168,9.77556,9.77556
1823.00,9.77518,25.438611,0.000523,25.385898,-2.1495,0.168,9.77609,9.77609
1824.00,9.77536,25.438616,0.000522,25.385914,-2.1494,0.169,9.77626,9.77626
1825.00,9.77536,25.438643,0.000526,25.385993,-2.1492,0.169,9.77618,9.77618
1826.00,9.77515,25.438639,0.000526,25.386029,-2.1492,0.169,9.77557,9.77557
1827.00,9.77501,25.438631,0.000529,25.386118,-2.1493,0.169,9.77497,9.77497
1828.00,9.77503,25.438580,0.000529,25.386033,-2.1495,0.169,9.77514,9.77514
1829.00,9.77520,25.438633,0.000530,25.386065,-2.1499,0.169,9.77582,9.77582
1830.00,9.77551,25.438486,0.000524,25.385921,-2.1501,0.169,9.77727,9.77727
1831.00,9.77586,25.438610,0.000524,25.385943,-2.1501,0.170,9.77814,9.77814
1832.00,9.77601,25.438833,0.000526,25.386089,-2.1499,0.170,9.77853,9.77853
1833.00,9.77603,25.438859,0.000528,25.386082,-2.1496,0.170,9.77792,9.77792
1834.00,9.77605,25.438975,0.000530,25.386088,-2.1492,0.170,9.77715,9.77715
1835.00,9.77601,25.439168,0.000531,25.386161,-2.1488,0.170,9.77648,9.77648
1836.00,9.77616,25.439136,0.000530,25.386161,-2.1486,0.170,9.77655,9.77655
1837.00,9.77638,25.438947,0.000530,25.385957,-2.1486,0.170,9.77630,9.77630
1838.00,9.77655,25.439062,0.000530,25.386019,-2.1484,0.170,9.77755,9.77755
1839.00,9.77665,25.438903,0.000527,25.385924,-2.1483,0.170,9.77837,9.77837
1840.00,9.77666,25.438927,0.000529,25.385969,-2.1484,0.171,9.77871,9.77871
1841.00,9.77689,25.439023,0.000533,25.386020,-2.1484,0.171,9.77798,9.77798
1842.00,9.77726,25.438996,0.000531,25.385953,-2.1485,0.171,9.77789,9.77789
1843.00,9.77759,25.438892,0.000529,25.385850,-2.1485,0.171,9.77678,9.77678
1844.00,9.77761,25.439012,0.000528,25.385893,-2.1486,0.171,9.77634,9.77634
1845.00,9.77731,25.439023,0.000527,25.385873,-2.1486,0.171,9.77522,9.77522
1846.00,9.77711,25.439099,0.000527,25.385896,-2.1484,0.171,9.77501,9.77501
1847.00,9.77705,25.439262,0.000527,25.385976,-2.1482,0.171,9.77543,9.77543
1848.00,9.77685,25.439379,0.000530,25.386030,-2.1480,0.171,9.77520,9.77520
1849.00,9.77654,25.439380,0.000536,25.386055,-2.1478,0.171,9.77414,9.77414
1850.00,9.77668,25.439348,0.000536,25.385983,-2.1476,0.171,9.77429,9.77429
1851.00,9.77654,25.439279,0.000539,25.385887,-2.1476,0.171,9.77400,9.77400
1852.00,9.77611,25.439175,0.000542,25.385796,-2.1473,0.171,9.77375,9.77375
1853.00,9.77596,25.439191,0.000540,25.385817,-2.1470,0.171,9.77395,9.77395
1854.00,9.77579,25.439282,0.000539,25.385782,-2.1467,0.172,9.77369,9.77369
1855.00,9.77554,25.439386,0.000541,25.385821,-2.1466,0.172,9.77323,9.77323
1856.00,9.77491,25.439478,0.000537,25.385862,-2.1464,0.172,9.77417,9.77417
1857.00,9.77458,25.439609,0.000537,25.385930,-2.1466,0.172,9.77597,9.77597
1858.00,9.77438,25.439676,0.000538,25.385962,-2.1466,0.172,9.77962,9.77962
1859.00,9.77423,25.439716,0.000539,25.386048,-2.1466,0.172,9.78844,9.78844
1860.00,9.77363,25.439764,0.000540,25.386131,-2.1465,0.172,9.79955,9.79955
1861.00,9.77412,25.439771,0.000542,25.386238,-2.1464,0.172,9.81096,9.81096
@13,2.7001,5.4, 1860.028 
1862.00,9.77538,25.439694,0.000540,25.386226,-2.1462,0.172,9.82031,9.82031
1863.00,9.77411,25.439742,0.000538,25.386248,-2.1461,0.173,9.82696,9.82696
1864.00,9.77236,25.439863,0.000541,25.386328,-2.1460,0.173,9.82628,9.82628
1865.00,9.77220,25.439911,0.000541,25.386305,-2.1460,0.173,9.82001,9.82001
1866.00,9.77792,25.439944,0.000541,25.386192,-2.1458,0.173,9.80956,9.80956
1867.00,9.78455,25.440061,0.000542,25.386213,-2.1457,0.173,9.79805,9.79805
1868.00,9.79340,25.440057,0.000545,25.386125,-2.1457,0.173,9.78662,9.78662
1869.00,9.81434,25.440091,0.000548,25.386094,-2.1454,0.173,9.77728,9.77728
1870.00,9.82755,25.440055,0.000549,25.386018,-2.1454,0.173,9.77038,9.77038
1871.00,9.83458,25.439963,0.000549,25.385916,-2.1455,0.173,9.76691,9.76691
1872.00,9.83154,25.440063,0.000554,25.386030,-2.1457,0.173,9.76499,9.76499
1873.00,9.82633,25.440129,0.000554,25.386071,-2.1454,0.173,9.76431,9.76431
1874.00,9.81117,25.440066,0.000552,25.386021,-2.1454,0.173,9.76548,9.76548
1875.00,9.79629,25.439927,0.000549,25.385933,-2.1451,0.173,9.76740,9.76740
1876.00,9.78273,25.440018,0.000549,25.386018,-2.1447,0.173,9.76896,9.76896
1877.00,9.77375,25.439859,0.000540,25.385792,-2.1445,0.173,9.77025,9.77025
1878.00,9.76933,25.439826,0.000539,25.385761,-2.1445,0.173,9.77078,9.77078
1879.00,9.76458,25.439895,0.000536,25.385742,-2.1445,0.174,9.77071,9.77071
1880.00,9.76395,25.440210,0.000545,25.385915,-2.1445,0.174,9.77081,9.77081
1881.00,9.76466,25.440354,0.000547,25.385949,-2.1444,0.174,9.77116,9.77116
1882.00,9.76637,25.440493,0.000550,25.386057,-2.1440,0.174,9.77224,9.77224
1883.00,9.76744,25.440591,0.000549,25.386121,-2.1439,0.174,9.77396,9.77396
1884.00,9.76828,25.440608,0.000549,25.386100,-2.1436,0.174,9.77513,9.77513
1885.00,9.76868,25.440624,0.000546,25.386087,-2.1434,0.174,9.77594,9.77594
1886.00,9.76961,25.440598,0.000545,25.386059,-2.1433,0.174,9.77584,9.77584
1887.00,9.77059,25.440666,0.000546,25.386053,-2.1433,0.174,9.77538,9.77538
1888.00,9.77149,25.440660,0.000547,25.385938,-2.1430,0.174,9.77451,9.77451
1889.00,9.77258,25.440709,0.000548,25.385945,-2.1428,0.174,9.77415,9.77415
1890.00,9.77322,25.440646,0.000545,25.385873,-2.1429,0.174,9.77310,9.77310
1891.00,9.77343,25.440824,0.000546,25.385998,-2.1429,0.174,9.77256,9.77256
1892.00,9.77341,25.440859,0.000548,25.386047,-2.1429,0.174,9.77260,9.77260
1893.00,9.77323,25.440951,0.000543,25.386162,-2.1431,0.175,9.77373,9.77373
1894.00,9.77333,25.440916,0.000536,25.386159,-2.1433,0.175,9.77513,9.77513
1895.00,9.77376,25.440964,0.000533,25.386226,-2.1433,0.175,9.77654,9.77654
1896.00,9.77414,25.440752,0.000522,25.386040,-2.1431,0.176,9.77769,9.77769
1897.00,9.77470,25.440724,0.000519,25.385953,-2.1429,0.176,9.77776,9.77776
1898.00,9.77476,25.440625,0.000518,25.385846,-2.1429,0.176,9.77767,9.77767
1899.00,9.77442,25.440654,0.000521,25.385822,-2.1427,0.176,9.77671,9.77671
1900.00,9.77414,25.440691,0.000523,25.385827,-2.1425,0.176,9.77656,9.77656
1901.00,9.77433,25.440800,0.000526,25.385884,-2.1424,0.176,9.77672,9.77672
1902.00,9.77515,25.440862,0.000526,25.385957,-2.1422,0.176,9.77706,9.77706
1903.00,9.77623,25.440937,0.000530,25.386006,-2.1420,0.176,9.77585,9.77585
1904.00,9.77618,25.441016,0.000530,25.386062,-2.1418,0.176,9.77506,9.77506
1905.00,9.77632,25.441068,0.000528,25.386045,-2.1417,0.176,9.77472,9.77472
1906.00,9.77648,25.441059,0.000525,25.386005,-2.1417,0.177,9.77444,9.77444
1907.00,9.77603,25.440997,0.000521,25.385896,-2.1419,0.177,9.77464,9.77464
1908.00,9.77585,25.441048,0.000518,25.385953,-2.1420,0.177,9.77535,9.77535
1909.00,9.77608,25.441076,0.000516,25.385926,-2.1421,0.177,9.77637,9.77637
1910.00,9.77640,25.441070,0.000518,25.385877,-2.1421,0.177,9.77713,9.77713
1911.00,9.77594,25.441176,0.000521,25.385903,-2.1421,0.177,9.77725,9.77725
1912.00,9.77569,25.441258,0.000524,25.385954,-2.1418,0.177,9.77712,9.77712
1913.00,9.77584,25.441287,0.000524,25.385932,-2.1415,0.177,9.77745,9.77745
1914.00,9.77616,25.441250,0.000525,25.385909,-2.1413,0.177,9.77742,9.77742
1915.00,9.77619,25.441208,0.000522,25.385866,-2.1412,0.178,9.77723,9.77723
1916.00,9.77622,25.441096,0.000519,25.385770,-2.1413,0.178,9.77714,9.77714
1917.00,9.77639,25.441158,0.000519,25.385765,-2.1414,0.178,9.77675,9.77675
1918.00,9.77630,25.441251,0.000523,25.385757,-2.1412,0.178,9.77613,9.77613
1919.00,9.77616,25.441528,0.000529,25.385927,-2.1411,0.178,9.77565,9.77565
1920.00,9.77608,25.441705,0.000536,25.386019,-2.1408,0.178,9.77519,9.77519
1921.00,9.77605,25.441887,0.000541,25.386105,-2.1404,0.178,9.77512,9.77512
1922.00,9.77601,25.441878,0.000542,25.386118,-2.1402,0.178,9.77578,9.77578
1923.00,9.77622,25.441756,0.000540,25.386050,-2.1401,0.178,9.77642,9.77642
1924.00,9.77653,25.441586,0.000534,25.385899,-2.1400,0.178,9.77714,9.77714
1925.00,9.77670,25.441523,0.000532,25.385881,-2.1399,0.179,9.77723,9.77723
1926.00,9.77673,25.441403,0.000528,25.385817,-2.1396,0.179,9.77705,9.77705
1927.00,9.77672,25.441495,0.000528,25.385872,-2.1395,0.179,9.77648,9.77648
1928.00,9.77660,25.441617,0.000530,25.385927,-2.1395,0.179,9.77610,9.77610
1929.00,9.77651,25.441744,0.000534,25.385941,-2.1396,0.179,9.77580,9.77580
1930.00,9.77641,25.441802,0.000534,25.385905,-2.1397,0.179,9.77582,9.77582
1931.00,9.77625,25.441964,0.000539,25.385976,-2.1400,0.179,9.77527,9.77527
1932.00,9.77602,25.441995,0.000541,25.385952,-2.1402,0.179,9.77454,9.77454
1933.00,9.77568,25.442069,0.000541,25.385995,-2.1399,0.180,9.77322,9.77322
1934.00,9.77529,25.441947,0.000538,25.385911,-2.1395,0.180,9.77191,9.77191
1935.00,9.77497,25.442112,0.000542,25.386056,-2.1391,0.180,9.77179,9.77179
1936.00,9.77492,25.442248,0.000541,25.386124,-2.1389,0.180,9.77221,9.77221
1937.00,9.77498,25.442261,0.000540,25.386061,-2.1387,0.180,9.77297,9.77297
1938.00,9.77498,25.442208,0.000537,25.385982,-2.1385,0.180,9.77505,9.77505
1939.00,9.77472,25.442300,0.000541,25.386069,-2.1385,0.180,9.77597,9.77597
1940.00,9.77421,25.442323,0.000541,25.386086,-2.1384,0.180,9.77532,9.77532
1941.00,9.77374,25.442276,0.000541,25.386066,-2.1381,0.180,9.77523,9.77523
1942.00,9.77379,25.442377,0.000545,25.386233,-2.1379,0.180,9.77541,9.77541
1943.00,9.77430,25.442533,0.000546,25.386340,-2.1380,0.180,9.77485,9.77485
1944.00,9.77417,25.442613,0.000544,25.386325,-2.1382,0.181,9.77506,9.77506
1945.00,9.77399,25.442651,0.000541,25.386285,-2.1384,0.181,9.77571,9.77571
1946.00,9.77422,25.442631,0.000538,25.386193,-2.1385,0.181,9.77536,9.77536
1947.00,9.77445,25.442642,0.000536,25.386078,-2.1385,0.181,9.77457,9.77457
1948.00,9.77432,25.442677,0.000542,25.386003,-2.1382,0.181,9.77411,9.77411
1949.00,9.77419,25.442708,0.000545,25.386020,-2.1380,0.181,9.77331,9.77331
1950.00,9.77413,25.442655,0.000545,25.385948,-2.1378,0.181,9.77257,9.77257
1951.00,9.77399,25.442737,0.000546,25.385985,-2.1379,0.181,9.77213,9.77213
1952.00,9.77402,25.442808,0.000545,25.385967,-2.1379,0.181,9.77221,9.77221
1953.00,9.77431,25.442698,0.000540,25.385893,-2.1379,0.181,9.77258,9.77258
1954.00,9.77425,25.442706,0.000539,25.385905,-2.1378,0.182,9.77344,9.77344
1955.00,9.77385,25.442715,0.000538,25.385938,-2.1375,0.182,9.77443,9.77443
1956.00,9.77384,25.442753,0.000539,25.385983,-2.1372,0.182,9.77521,9.77521
1957.00,9.77415,25.442779,0.000540,25.386045,-2.1370,0.182,9.77523,9.77523
1958.00,9.77415,25.442863,0.000541,25.386105,-2.1369,0.182,9.77403,9.77403
1959.00,9.77408,25.442910,0.000542,25.386064,-2.1367,0.182,9.77372,9.77372
1960.00,9.77387,25.442922,0.000541,25.385995,-2.1366,0.182,9.77421,9.77421
1961.00,9.77357,25.442915,0.000541,25.385941,-2.1366,0.182,9.77569,9.77569
1962.00,9.77329,25.442873,0.000540,25.385898,-2.1366,0.182,9.77679,9.77679
1963.00,9.77336,25.442970,0.000539,25.385965,-2.1364,0.182,9.77764,9.77764
1964.00,9.77333,25.442901,0.000534,25.385914,-2.1362,0.183,9.77776,9.77776
1965.00,9.77374,25.442950,0.000532,25.385977,-2.1360,0.183,9.77749,9.77749
1966.00,9.77408,25.443012,0.000533,25.386036,-2.1359,0.183,9.77672,9.77672
1967.00,9.77313,25.442956,0.000529,25.385980,-2.1357,0.183,9.77684,9.77684
1968.00,9.77149,25.442903,0.000528,25.385875,-2.1356,0.183,9.77771,9.77771
1969.00,9.77501,25.443070,0.000531,25.385938,-2.1354,0.183,9.77819,9.77819
1970.00,9.77970,25.443171,0.000534,25.385891,-2.1354,0.184,9.77888,9.77888
1971.00,9.77966,25.443271,0.000535,25.385899,-2.1352,0.184,9.77945,9.77945
1972.00,9.77792,25.443445,0.000539,25.385940,-2.1351,0.184,9.77895,9.77895
1973.00,9.77789,25.443616,0.000542,25.386023,-2.1349,0.184,9.77811,9.77811
1974.00,9.77793,25.443598,0.000539,25.385991,-2.1351,0.184,9.77733,9.77733
1975.00,9.77828,25.443611,0.000535,25.386062,-2.1352,0.184,9.77568,9.77568
1976.00,9.77831,25.443562,0.000533,25.385983,-2.1353,0.184,9.77462,9.77462
1977.00,9.77775,25.443549,0.000533,25.385970,-2.1354,0.184,9.77463,9.77463
1978.00,9.77732,25.443606,0.000530,25.386043,-2.1356,0.185,9.77535,9.77535
1979.00,9.77698,25.443630,0.000530,25.386084,-2.1353,0.185,9.77593,9.77593
1980.00,9.77724,25.443620,0.000532,25.386034,-2.1351,0.185,9.77669,9.77669
1981.00,9.77713,25.443702,0.000534,25.386136,-2.1350,0.185,9.77726,9.77726
1982.00,9.77693,25.443743,0.000534,25.386155,-2.1347,0.185,9.77757,9.77757
1983.00,9.77683,25.443725,0.000534,25.386097,-2.1343,0.185,9.77759,9.77759
1984.00,9.77689,25.443874,0.000537,25.386163,-2.1342,0.185,9.77750,9.77750
1985.00,9.77703,25.443920,0.000537,25.386187,-2.1342,0.185,9.77734,9.77734
1986.00,9.77709,25.443916,0.000535,25.386178,-2.1341,0.185,9.77698,9.77698
1987.00,9.77698,25.443877,0.000533,25.386165,-2.1342,0.185,9.77673,9.77673
1988.00,9.77689,25.443911,0.000535,25.386201,-2.1344,0.185,9.77603,9.77603
1989.00,9.77658,25.443786,0.000534,25.386080,-2.1343,0.186,9.77479,9.77479
1990.00,9.77610,25.443782,0.000534,25.386051,-2.1339,0.186,9.77353,9.77353
1991.00,9.77563,25.443763,0.000533,25.386009,-2.1335,0.186,9.77327,9.77327
1992.00,9.77555,25.443822,0.000535,25.386062,-2.1330,0.186,9.77454,9.77454
1993.00,9.77580,25.443739,0.000534,25.386027,-2.1327,0.186,9.77730,9.77730
1994.00,9.77580,25.443844,0.000537,25.386189,-2.1326,0.186,9.78183,9.78183
1995.00,9.77555,25.443828,0.000538,25.386176,-2.1328,0.186,9.78579,9.78579
1996.00,9.77513,25.443740,0.000537,25.386072,-2.1328,0.186,9.78872,9.78872
1997.00,9.77433,25.443751,0.000537,25.386072,-2.1329,0.186,9.78994,9.78994
1998.00,9.77352,25.443847,0.000536,25.386114,-2.1329,0.187,9.78977,9.78977
1999.00,9.77165,25.443819,0.000533,25.386037,-2.1330,0.187,9.78805,9.78805
2000.00,9.77060,25.443817,0.000534,25.386030,-2.1329,0.187,9.78676,9.78676
2001.00,9.77553,25.444028,0.000538,25.386202,-2.1330,0.187,9.78550,9.78550
2002.00,9.78263,25.444172,0.000540,25.386257,-2.1329,0.187,9.78420,9.78420
2003.00,9.78838,25.444198,0.000542,25.386304,-2.1329,0.187,9.78176,9.78176
2004.00,9.79100,25.444212,0.000545,25.386372,-2.1327,0.187,9.77784,9.77784
2005.00,9.79034,25.444303,0.000545,25.386439,-2.1327,0.187,9.77336,9.77336
2006.00,9.78915,25.444314,0.000547,25.386424,-2.1325,0.187,9.76964,9.76964
2007.00,9.78781,25.444276,0.000546,25.386375,-2.1323,0.187,9.76816,9.76816
2008.00,9.78692,25.444328,0.000547,25.386297,-2.1322,0.187,9.77020,9.77020
2009.00,9.78571,25.444399,0.000545,25.386203,-2.1320,0.187,9.77783,9.77783
2010.00,9.78421,25.444471,0.000546,25.386215,-2.1317,0.187,9.79014,9.79014
2011.00,9.78368,25.444535,0.000543,25.386224,-2.1316,0.188,9.80305,9.80305
@14,2.7001,5.4, 2010.069 
2012.00,9.78216,25.444590,0.000544,25.386242,-2.1314,0.188,9.81489,9.81489
2013.00,9.77516,25.444570,0.000543,25.386191,-2.1313,0.188,9.82339,9.82339
2014.00,9.76464,25.444605,0.000545,25.386192,-2.1313,0.188,9.82552,9.82552
2015.00,9.76140,25.444658,0.000544,25.386145,-2.1313,0.188,9.82088,9.82088
2016.00,9.76535,25.444630,0.000544,25.386116,-2.1313,0.188,9.81292,9.81292
2017.00,9.77488,25.444675,0.000544,25.386110,-2.1311,0.188,9.80207,9.80207
2018.00,9.78556,25.444722,0.000542,25.386111,-2.1309,0.189,9.79108,9.79108
2019.00,9.80282,25.444709,0.000539,25.386045,-2.1306,0.189,9.78201,9.78201
2020.00,9.82219,25.444709,0.000540,25.386054,-2.1303,0.189,9.77536,9.77536
2021.00,9.82966,25.444795,0.000542,25.386097,-2.1301,0.189,9.77033,9.77033
2022.00,9.83383,25.444826,0.000544,25.386099,-2.1299,0.189,9.76809,9.76809
2023.00,9.82793,25.444832,0.000546,25.386121,-2.1296,0.189,9.76780,9.76780
2024.00,9.81329,25.444953,0.000545,25.386193,-2.1296,0.189,9.76845,9.76845
2025.00,9.79929,25.445036,0.000544,25.386162,-2.1299,0.189,9.76965,9.76965
2026.00,9.78998,25.445088,0.000540,25.386059,-2.1300,0.189,9.77139,9.77139
2027.00,9.77989,25.445145,0.000540,25.386036,-2.1302,0.189,9.77271,9.77271
2028.00,9.77305,25.445239,0.000541,25.386087,-2.1302,0.190,9.77325,9.77325
2029.00,9.76785,25.445339,0.000548,25.386153,-2.1298,0.189,9.77372,9.77372
2030.00,9.76648,25.445381,0.000547,25.386194,-2.1291,0.190,9.77387,9.77387
2031.00,9.76743,25.445350,0.000549,25.386168,-2.1285,0.190,9.77408,9.77408
2032.00,9.76878,25.445329,0.000548,25.386107,-2.1279,0.190,9.77423,9.77423
2033.00,9.77000,25.445367,0.000549,25.386034,-2.1275,0.190,9.77433,9.77433
2034.00,9.77081,25.445345,0.000545,25.385978,-2.1276,0.190,9.77452,9.77452
2035.00,9.77123,25.445411,0.000548,25.385986,-2.1278,0.190,9.77490,9.77490
2036.00,9.77181,25.445549,0.000543,25.386100,-2.1280,0.190,9.77570,9.77570
2037.00,9.77217,25.445630,0.000539,25.386179,-2.1282,0.191,9.77611,9.77611
2038.00,9.77277,25.445731,0.000536,25.386277,-2.1287,0.191,9.77728,9.77728
2039.00,9.77342,25.445779,0.000531,25.386269,-2.1288,0.191,9.77806,9.77806
2040.00,9.77417,25.445819,0.000526,25.386314,-2.1288,0.191,9.77882,9.77882
2041.00,9.77484,25.445810,0.000527,25.386263,-2.1287,0.191,9.77896,9.77896
2042.00,9.77529,25.445915,0.000530,25.386312,-2.1285,0.191,9.77881,9.77881
2043.00,9.77569,25.445863,0.000530,25.386223,-2.1281,0.191,9.77806,9.77806
2044.00,9.77601,25.445873,0.000532,25.386279,-2.1278,0.191,9.77755,9.77755
2045.00,9.77633,25.445893,0.000535,25.386300,-2.1275,0.191,9.77755,9.77755
2046.00,9.77644,25.445929,0.000536,25.386323,-2.1274,0.191,9.77725,9.77725
2047.00,9.77670,25.445926,0.000536,25.386283,-2.1273,0.191,9.77739,9.77739
2048.00,9.77684,25.445992,0.000538,25.386283,-2.1274,0.191,9.77711,9.77711
2049.00,9.77680,25.445992,0.000541,25.386228,-2.1273,0.191,9.77718,9.77718
2050.00,9.77690,25.445933,0.000539,25.386079,-2.1273,0.191,9.77682,9.77682
2051.00,9.77711,25.446015,0.000540,25.386079,-2.1272,0.192,9.77651,9.77651
2052.00,9.77721,25.445989,0.000540,25.386022,-2.1272,0.192,9.77588,9.77588
2053.00,9.77714,25.446019,0.000535,25.386033,-2.1271,0.192,9.77614,9.77614
2054.00,9.77724,25.446180,0.000536,25.386097,-2.1270,0.193,9.77589,9.77589
2055.00,9.77714,25.446273,0.000537,25.386165,-2.1268,0.193,9.77526,9.77526
2056.00,9.77702,25.446243,0.000537,25.386108,-2.1267,0.193,9.77490,9.77490
2057.00,9.77685,25.446325,0.000539,25.386134,-2.1263,0.193,9.77526,9.77526
2058.00,9.77667,25.446409,0.000539,25.386163,-2.1259,0.193,9.77536,9.77536
2059.00,9.77658,25.446414,0.000536,25.386114,-2.1255,0.193,9.77603,9.77603
2060.00,9.77662,25.446436,0.000535,25.386138,-2.1254,0.193,9.77723,9.77723
2061.00,9.77661,25.446439,0.000535,25.386154,-2.1251,0.193,9.77748,9.77748
2062.00,9.77651,25.446479,0.000532,25.386162,-2.1249,0.194,9.77792,9.77792
2063.00,9.77662,25.446497,0.000533,25.386217,-2.1250,0.194,9.77865,9.77865
2064.00,9.77681,25.446454,0.000530,25.386180,-2.1252,0.194,9.77861,9.77861
2065.00,9.77679,25.446478,0.000533,25.386152,-2.1250,0.194,9.77768,9.77768
2066.00,9.77671,25.446553,0.000534,25.386154,-2.1249,0.194,9.77744,9.77744
2067.00,9.77654,25.446678,0.000539,25.386253,-2.1249,0.194,9.77677,9.77677
2068.00,9.77654,25.446699,0.000543,25.386266,-2.1249,0.194,9.77577,9.77577
2069.00,9.77651,25.446695,0.000545,25.386273,-2.1248,0.194,9.77535,9.77535
2070.00,9.77644,25.446731,0.000546,25.386258,-2.1247,0.194,9.77543,9.77543
2071.00,9.77646,25.446724,0.000547,25.386244,-2.1247,0.194,9.77628,9.77628
2072.00,9.77654,25.446687,0.000544,25.386150,-2.1248,0.194,9.77648,9.77648
2073.00,9.77686,25.446713,0.000542,25.386113,-2.1247,0.194,9.77573,9.77573
2074.00,9.77697,25.446798,0.000545,25.386147,-2.1245,0.195,9.77469,9.77469
2075.00,9.77705,25.446746,0.000542,25.386062,-2.1244,0.195,9.77495,9.77495
2076.00,9.77686,25.446767,0.000541,25.386031,-2.1242,0.195,9.77451,9.77451
2077.00,9.77636,25.446760,0.000540,25.386000,-2.1240,0.195,9.77487,9.77487
2078.00,9.77617,25.446737,0.000536,25.385891,-2.1239,0.195,9.77597,9.77597
2079.00,9.77596,25.446707,0.000536,25.385845,-2.1238,0.195,9.77678,9.77678
2080.00,9.77538,25.446764,0.000538,25.385864,-2.1239,0.195,9.77666,9.77666
2081.00,9.77528,25.446760,0.000537,25.385870,-2.1242,0.195,9.77689,9.77689
2082.00,9.77528,25.446720,0.000539,25.385893,-2.1242,0.195,9.77618,9.77618
2083.00,9.77553,25.446800,0.000542,25.385985,-2.1242,0.195,9.77578,9.77578
2084.00,9.77580,25.446921,0.000542,25.386066,-2.1241,0.195,9.77580,9.77580
2085.00,9.77578,25.446981,0.000539,25.386176,-2.1239,0.196,9.77511,9.77511
2086.00,9.77591,25.447021,0.000536,25.386152,-2.1236,0.196,9.77354,9.77354
2087.00,9.77582,25.447100,0.000535,25.386164,-2.1234,0.196,9.77355,9.77355
2088.00,9.77542,25.447169,0.000537,25.386190,-2.1235,0.196,9.77368,9.77368
2089.00,9.77524,25.447146,0.000539,25.386136,-2.1234,0.196,9.77360,9.77360
2090.00,9.77515,25.447226,0.000539,25.386119,-2.1233,0.196,9.77430,9.77430
2091.00,9.77504,25.447254,0.000540,25.386164,-2.1230,0.196,9.77571,9.77571
2092.00,9.77515,25.447334,0.000541,25.386194,-2.1228,0.196,9.77568,9.77568
2093.00,9.77545,25.447293,0.000542,25.386111,-2.1225,0.196,9.77537,9.77537
2094.00,9.77524,25.447325,0.000539,25.386143,-2.1225,0.197,9.77509,9.77509
2095.00,9.77511,25.447313,0.000540,25.386097,-2.1226,0.197,9.77534,9.77534
2096.00,9.77499,25.447446,0.000547,25.386116,-2.1228,0.197,9.77487,9.77487
2097.00,9.77495,25.447565,0.000547,25.386166,-2.1229,0.197,9.77509,9.77509
2098.00,9.77497,25.447723,0.000543,25.386259,-2.1226,0.197,9.77584,9.77584
2099.00,9.77502,25.447757,0.000538,25.386161,-2.1222,0.197,9.77647,9.77647
2100.00,9.77517,25.447846,0.000538,25.386208,-2.1217,0.197,9.77624,9.77624
2101.00,9.77510,25.447825,0.000536,25.386169,-2.1212,0.197,9.77596,9.77596
2102.00,9.77511,25.447806,0.000534,25.386141,-2.1208,0.197,9.77605,9.77605
2103.00,9.77502,25.447777,0.000537,25.386075,-2.1206,0.197,9.77560,9.77560
2104.00,9.77527,25.447884,0.000543,25.386207,-2.1206,0.197,9.77557,9.77557
2105.00,9.77545,25.447926,0.000543,25.386208,-2.1207,0.197,9.77618,9.77618
2106.00,9.77571,25.448062,0.000543,25.386357,-2.1209,0.197,9.77735,9.77735
2107.00,9.77592,25.448085,0.000545,25.386341,-2.1211,0.197,9.77704,9.77704
2108.00,9.77601,25.448098,0.000539,25.386323,-2.1211,0.198,9.77745,9.77745
2109.00,9.77601,25.448070,0.000536,25.386241,-2.1211,0.198,9.77729,9.77729
2110.00,9.77610,25.448063,0.000535,25.386175,-2.1211,0.198,9.77728,9.77728
2111.00,9.77618,25.448029,0.000530,25.386078,-2.1209,0.198,9.77699,9.77699
2112.00,9.77643,25.448019,0.000527,25.385985,-2.1204,0.198,9.77735,9.77735
2113.00,9.77658,25.447999,0.000530,25.385958,-2.1205,0.199,9.77726,9.77726
2114.00,9.77667,25.448011,0.000530,25.385932,-2.1204,0.199,9.77712,9.77712
2115.00,9.77662,25.447947,0.000528,25.385851,-2.1201,0.199,9.77657,9.77657
2116.00,9.77667,25.447933,0.000524,25.385790,-2.1201,0.199,9.77657,9.77657
2117.00,9.77664,25.447935,0.000522,25.385806,-2.1201,0.199,9.77693,9.77693
2118.00,9.77669,25.448032,0.000523,25.385895,-2.1199,0.199,9.77755,9.77755
2119.00,9.77685,25.448111,0.000522,25.385943,-2.1197,0.200,9.77838,9.77838
2120.00,9.77717,25.448259,0.000522,25.386067,-2.1198,0.200,9.77893,9.77893
2121.00,9.77741,25.448332,0.000524,25.386078,-2.1200,0.200,9.77905,9.77905
2122.00,9.77756,25.448468,0.000526,25.386149,-2.1200,0.200,9.77956,9.77956
2123.00,9.77774,25.448470,0.000524,25.386047,-2.1201,0.200,9.77948,9.77948
2124.00,9.77781,25.448556,0.000523,25.386087,-2.1199,0.200,9.77933,9.77933
2125.00,9.77790,25.448581,0.000523,25.386083,-2.1197,0.200,9.77924,9.77924
2126.00,9.77804,25.448613,0.000524,25.386121,-2.1195,0.201,9.77891,9.77891
2127.00,9.77804,25.448602,0.000525,25.386095,-2.1193,0.201,9.77881,9.77881
2128.00,9.77818,25.448661,0.000528,25.386119,-2.1191,0.201,9.77976,9.77976
2129.00,9.77850,25.448677,0.000528,25.386137,-2.1190,0.201,9.78104,9.78104
2130.00,9.77886,25.448667,0.000529,25.386074,-2.1187,0.201,9.78182,9.78182
2131.00,9.77923,25.448778,0.000531,25.386105,-2.1186,0.201,9.78210,9.78210
2132.00,9.77948,25.448796,0.000528,25.386057,-2.1187,0.201,9.78119,9.78119
2133.00,9.77996,25.448871,0.000530,25.386106,-2.1187,0.201,9.77920,9.77920
2134.00,9.78028,25.448827,0.000528,25.385985,-2.1187,0.201,9.77795,9.77795
2135.00,9.78038,25.448900,0.000530,25.386040,-2.1187,0.202,9.77735,9.77735
2136.00,9.78070,25.448831,0.000528,25.385955,-2.1186,0.202,9.77734,9.77734
2137.00,9.78082,25.448904,0.000531,25.385963,-2.1183,0.202,9.77781,9.77781
2138.00,9.78036,25.448937,0.000527,25.385943,-2.1182,0.202,9.77861,9.77861
2139.00,9.78063,25.449070,0.000531,25.386016,-2.1179,0.202,9.77812,9.77812
2140.00,9.78106,25.449164,0.000533,25.386039,-2.1178,0.202,9.77766,9.77766
2141.00,9.77943,25.449259,0.000537,25.386060,-2.1177,0.202,9.77698,9.77698
2142.00,9.77918,25.449288,0.000538,25.386057,-2.1176,0.202,9.77651,9.77651
2143.00,9.77897,25.449296,0.000539,25.386025,-2.1175,0.202,9.77618,9.77618
2144.00,9.77872,25.449277,0.000538,25.386042,-2.1176,0.202,9.77681,9.77681
2145.00,9.77827,25.449368,0.000539,25.386111,-2.1176,0.202,9.77663,9.77663
2146.00,9.77807,25.449440,0.000542,25.386145,-2.1176,0.202,9.77707,9.77707
2147.00,9.77801,25.449491,0.000545,25.386197,-2.1175,0.202,9.77762,9.77762
2148.00,9.77765,25.449491,0.000546,25.386179,-2.1175,0.202,9.77724,9.77724
2149.00,9.77723,25.449549,0.000549,25.386151,-2.1174,0.202,9.77715,9.77715
2150.00,9.77715,25.449463,0.000548,25.386037,-2.1174,0.202,9.77737,9.77737
2151.00,9.77729,25.449397,0.000546,25.386018,-2.1174,0.202,9.77714,9.77714
2152.00,9.77743,25.449371,0.000545,25.385940,-2.1175,0.202,9.77654,9.77654
2153.00,9.77726,25.449417,0.000546,25.385978,-2.1175,0.202,9.77753,9.77753
2154.00,9.77702,25.449399,0.000544,25.385914,-2.1172,0.203,9.77650,9.77650
2155.00,9.77685,25.449423,0.000542,25.385915,-2.1171,0.203,9.77464,9.77464
2156.00,9.77675,25.449443,0.000540,25.385851,-2.1171,0.203,9.77446,9.77446
2157.00,9.77694,25.449490,0.000539,25.385847,-2.1170,0.203,9.77595,9.77595
2158.00,9.77696,25.449635,0.000538,25.385933,-2.1168,0.204,9.77867,9.77867
2159.00,9.77680,25.449762,0.000542,25.386036,-2.1167,0.204,9.78637,9.78637
2160.00,9.77662,25.449823,0.000545,25.386042,-2.1166,0.204,9.79826,9.79826
2161.00,9.77604,25.449892,0.000546,25.386127,-2.1164,0.204,9.81079,9.81079
@15,2.7001,5.4, 2160.003 
2162.00,9.77622,25.449907,0.000544,25.386174,-2.1162,0.204,9.82151,9.82151
2163.00,9.77779,25.449809,0.000544,25.386041,-2.1163,0.204,9.82978,9.82978
2164.00,9.77394,25.449728,0.000545,25.385926,-2.1165,0.204,9.83271,9.83271
2165.00,9.76998,25.449761,0.000543,25.385924,-2.1167,0.204,9.82926,9.82926
2166.00,9.77446,25.449829,0.000542,25.385907,-2.1168,0.204,9.82094,9.82094
2167.00,9.78316,25.449907,0.000548,25.385908,-2.1167,0.204,9.81049,9.81049
2168.00,9.79430,25.449946,0.000551,25.385970,-2.1166,0.204,9.79868,9.79868
2169.00,9.81175,25.450018,0.000551,25.386046,-2.1164,0.204,9.78825,9.78825
2170.00,9.82769,25.450007,0.000550,25.386022,-2.1163,0.204,9.77983,9.77983
2171.00,9.83689,25.449946,0.000549,25.385912,-2.1161,0.204,9.77432,9.77432
2172.00,9.83671,25.449838,0.000545,25.385786,-2.1160,0.204,9.77104,9.77104
2173.00,9.83554,25.449908,0.000544,25.385784,-2.1160,0.205,9.77054,9.77054
2174.00,9.82644,25.449922,0.000543,25.385768,-2.1160,0.205,9.77059,9.77059
2175.00,9.81042,25.449937,0.000545,25.385765,-2.1157,0.205,9.77190,9.77190
2176.00,9.79559,25.449983,0.000548,25.385877,-2.1154,0.205,9.77292,9.77292
2177.00,9.78446,25.450045,0.000550,25.385969,-2.1151,0.205,9.77450,9.77450
2178.00,9.77658,25.450016,0.000547,25.385988,-2.1150,0.205,9.77541,9.77541
2179.00,9.77422,25.450057,0.000544,25.386018,-2.1148,0.205,9.77692,9.77692
2180.00,9.76988,25.450127,0.000541,25.386074,-2.1149,0.205,9.77761,9.77761
2181.00,9.76969,25.450227,0.000538,25.386074,-2.1148,0.205,9.77846,9.77846
2182.00,9.77126,25.450280,0.000535,25.386088,-2.1147,0.205,9.77869,9.77869
2183.00,9.77199,25.450321,0.000533,25.386025,-2.1145,0.205,9.77812,9.77812
2184.00,9.77331,25.450336,0.000529,25.386000,-2.1143,0.205,9.77734,9.77734
2185.00,9.77425,25.450382,0.000526,25.385945,-2.1141,0.206,9.77755,9.77755
2186.00,9.77532,25.450318,0.000526,25.385857,-2.1141,0.206,9.77738,9.77738
2187.00,9.77671,25.450368,0.000524,25.385842,-2.1142,0.206,9.77738,9.77738
2188.00,9.77702,25.450428,0.000525,25.385873,-2.1142,0.206,9.77788,9.77788
2189.00,9.77696,25.450487,0.000527,25.385923,-2.1142,0.206,9.77813,9.77813
2190.00,9.77719,25.450494,0.000530,25.385968,-2.1141,0.206,9.77814,9.77814
2191.00,9.77720,25.450607,0.000531,25.386048,-2.1140,0.207,9.77874,9.77874
2192.00,9.77742,25.450657,0.000532,25.386066,-2.1140,0.207,9.77941,9.77941
2193.00,9.77769,25.450672,0.000533,25.386059,-2.1141,0.207,9.77966,9.77966
2194.00,9.77793,25.450636,0.000531,25.385975,-2.1141,0.207,9.78007,9.78007
2195.00,9.77840,25.450660,0.000534,25.385989,-2.1139,0.207,9.78129,9.78129
2196.00,9.77881,25.450570,0.000533,25.385959,-2.1137,0.207,9.78114,9.78114
2197.00,9.77902,25.450573,0.000532,25.385947,-2.1134,0.207,9.78024,9.78024
2198.00,9.77892,25.450556,0.000534,25.385903,-2.1130,0.207,9.77935,9.77935
2199.00,9.77875,25.450646,0.000538,25.385921,-2.1129,0.207,9.77813,9.77813
2200.00,9.77892,25.450646,0.000534,25.385819,-2.1129,0.207,9.77663,9.77663
2201.00,9.77922,25.450809,0.000532,25.385842,-2.1129,0.208,9.77700,9.77700
2202.00,9.77940,25.450855,0.000533,25.385856,-2.1128,0.208,9.77817,9.77817
2203.00,9.77982,25.450925,0.000529,25.385860,-2.1128,0.208,9.77904,9.77904
2204.00,9.77999,25.450898,0.000526,25.385753,-2.1126,0.208,9.77957,9.77957
2205.00,9.78003,25.450951,0.000528,25.385759,-2.1124,0.208,9.77903,9.77903
2206.00,9.77969,25.450960,0.000531,25.385743,-2.1122,0.208,9.77834,9.77834
2207.00,9.77741,25.451031,0.000532,25.385758,-2.1121,0.208,9.77826,9.77826
2208.00,9.77748,25.451090,0.000535,25.385845,-2.1121,0.208,9.77855,9.77855
2209.00,9.77835,25.451194,0.000537,25.385939,-2.1120,0.208,9.77853,9.77853
2210.00,9.77812,25.451255,0.000537,25.386022,-2.1120,0.209,9.77912,9.77912
2211.00,9.77763,25.451262,0.000538,25.386074,-2.1118,0.209,9.77991,9.77991
2212.00,9.77803,25.451309,0.000536,25.386095,-2.1116,0.209,9.77937,9.77937
2213.00,9.77820,25.451349,0.000532,25.386042,-2.1114,0.209,9.77905,9.77905
2214.00,9.77840,25.451301,0.000529,25.386046,-2.1114,0.209,9.77943,9.77943
2215.00,9.77880,25.451342,0.000527,25.386022,-2.1113,0.209,9.77922,9.77922
2216.00,9.77921,25.451399,0.000525,25.386010,-2.1114,0.210,9.77888,9.77888
2217.00,9.77921,25.451330,0.000524,25.385938,-2.1115,0.210,9.77885,9.77885
2218.00,9.77915,25.451305,0.000526,25.385915,-2.1115,0.210,9.77833,9.77833
2219.00,9.77909,25.451390,0.000527,25.385874,-2.1113,0.210,9.77793,9.77793
2220.00,9.77891,25.451413,0.000526,25.385835,-2.1114,0.210,9.77816,9.77816
2221.00,9.77882,25.451446,0.000527,25.385824,-2.1113,0.210,9.77790,9.77790
2222.00,9.77868,25.451543,0.000528,25.385853,-2.1112,0.210,9.77796,9.77796
2223.00,9.77860,25.451616,0.000528,25.385875,-2.1108,0.210,9.77840,9.77840
2224.00,9.77861,25.451616,0.000529,25.385869,-2.1106,0.210,9.77871,9.77871
2225.00,9.77871,25.451642,0.000529,25.385912,-2.1103,0.210,9.77875,9.77875
2226.00,9.77883,25.451697,0.000528,25.385853,-2.1100,0.210,9.77859,9.77859
2227.00,9.77866,25.451698,0.000526,25.385790,-2.1099,0.211,9.77781,9.77781
2228.00,9.77844,25.451700,0.000527,25.385733,-2.1099,0.211,9.77807,9.77807
2229.00,9.77867,25.451811,0.000529,25.385820,-2.1097,0.211,9.77925,9.77925
2230.00,9.77864,25.451787,0.000530,25.385778,-2.1095,0.211,9.78044,9.78044
2231.00,9.77846,25.451778,0.000535,25.385862,-2.1094,0.211,9.78190,9.78190
2232.00,9.77841,25.451824,0.000538,25.385926,-2.1093,0.211,9.78339,9.78339
2233.00,9.77836,25.451868,0.000538,25.385984,-2.1091,0.211,9.78380,9.78380
2234.00,9.77856,25.451832,0.000536,25.385921,-2.1090,0.211,9.78293,9.78293
2235.00,9.77866,25.451843,0.000534,25.385901,-2.1089,0.212,9.78176,9.78176
2236.00,9.77860,25.451851,0.000531,25.385813,-2.1087,0.212,9.78167,9.78167
2237.00,9.77844,25.451846,0.000528,25.385779,-2.1085,0.212,9.78136,9.78136
2238.00,9.78038,25.451865,0.000527,25.385703,-2.1084,0.212,9.78077,9.78077
2239.00,9.78296,25.451837,0.000526,25.385630,-2.1083,0.212,9.77955,9.77955
2240.00,9.78309,25.451957,0.000530,25.385712,-2.1084,0.212,9.77945,9.77945
2241.00,9.78254,25.451963,0.000529,25.385734,-2.1083,0.212,9.77899,9.77899
2242.00,9.78233,25.452012,0.000532,25.385749,-2.1084,0.212,9.77916,9.77916
2243.00,9.78182,25.452065,0.000534,25.385841,-2.1083,0.212,9.77906,9.77906
2244.00,9.78122,25.452200,0.000537,25.385936,-2.1084,0.212,9.78033,9.78033
2245.00,9.78124,25.452206,0.000534,25.385939,-2.1085,0.212,9.78118,9.78118
2246.00,9.78058,25.452267,0.000533,25.385961,-2.1085,0.213,9.78168,9.78168
2247.00,9.77998,25.452260,0.000533,25.385917,-2.1083,0.213,9.78221,9.78221
2248.00,9.77985,25.452300,0.000534,25.385909,-2.1085,0.213,9.78307,9.78307
2249.00,9.77992,25.452273,0.000536,25.385904,-2.1083,0.213,9.78338,9.78338
2250.00,9.78024,25.452293,0.000539,25.385889,-2.1081,0.213,9.78390,9.78390
2251.00,9.78077,25.452371,0.000545,25.385912,-2.1082,0.213,9.78354,9.78354
2252.00,9.78114,25.452456,0.000543,25.385990,-2.1081,0.213,9.78323,9.78323
2253.00,9.78149,25.452462,0.000539,25.386002,-2.1079,0.213,9.78257,9.78257
2254.00,9.78144,25.452502,0.000538,25.386024,-2.1080,0.213,9.78151,9.78151
2255.00,9.78150,25.452562,0.000539,25.386058,-2.1078,0.213,9.78059,9.78059
2256.00,9.78122,25.452558,0.000536,25.385988,-2.1077,0.213,9.78020,9.78020
2257.00,9.78113,25.452539,0.000536,25.385938,-2.1079,0.213,9.77979,9.77979
2258.00,9.78114,25.452530,0.000537,25.385886,-2.1080,0.213,9.78007,9.78007
2259.00,9.78150,25.452508,0.000535,25.385815,-2.1081,0.214,9.78121,9.78121
2260.00,9.78170,25.452526,0.000532,25.385804,-2.1082,0.214,9.78221,9.78221
2261.00,9.78188,25.452522,0.000529,25.385830,-2.1082,0.214,9.78277,9.78277
2262.00,9.78194,25.452629,0.000526,25.385863,-2.1078,0.215,9.78304,9.78304
2263.00,9.78211,25.452668,0.000526,25.385910,-2.1075,0.215,9.78328,9.78328
2264.00,9.78226,25.452750,0.000526,25.385970,-2.1074,0.215,9.78300,9.78300
2265.00,9.78220,25.452714,0.000529,25.385893,-2.1072,0.215,9.78223,9.78223
2266.00,9.78214,25.452754,0.000531,25.385928,-2.1072,0.215,9.78191,9.78191
2267.00,9.78201,25.452785,0.000533,25.385963,-2.1073,0.215,9.78173,9.78173
2268.00,9.78184,25.452858,0.000531,25.385945,-2.1072,0.215,9.78178,9.78178
2269.00,9.78167,25.452905,0.000527,25.385937,-2.1070,0.215,9.78132,9.78132
2270.00,9.78158,25.452979,0.000524,25.385962,-2.1067,0.215,9.78116,9.78116
2271.00,9.78151,25.453032,0.000525,25.385975,-2.1065,0.216,9.78144,9.78144
2272.00,9.78164,25.453017,0.000528,25.385976,-2.1064,0.216,9.78218,9.78218
2273.00,9.78175,25.453028,0.000531,25.385971,-2.1065,0.216,9.78212,9.78212
2274.00,9.78193,25.453028,0.000534,25.385954,-2.1066,0.216,9.78275,9.78275
2275.00,9.78219,25.453051,0.000535,25.385989,-2.1069,0.216,9.78347,9.78347
2276.00,9.78229,25.453048,0.000534,25.385911,-2.1071,0.216,9.78303,9.78303
2277.00,9.78224,25.453129,0.000529,25.385876,-2.1071,0.216,9.78187,9.78187
2278.00,9.78228,25.453232,0.000528,25.385913,-2.1070,0.216,9.78153,9.78153
2279.00,9.78205,25.453321,0.000526,25.385973,-2.1067,0.217,9.78111,9.78111
2280.00,9.78197,25.453370,0.000528,25.385944,-2.1062,0.217,9.77998,9.77998
2281.00,9.78183,25.453553,0.000529,25.386024,-2.1058,0.217,9.77981,9.77981
2282.00,9.78160,25.453624,0.000533,25.386044,-2.1056,0.217,9.78076,9.78076
2283.00,9.78155,25.453648,0.000535,25.386020,-2.1054,0.217,9.78168,9.78168
2284.00,9.78183,25.453673,0.000537,25.385987,-2.1055,0.217,9.78245,9.78245
2285.00,9.78191,25.453753,0.000538,25.386038,-2.1056,0.217,9.78355,9.78355
2286.00,9.78199,25.453733,0.000537,25.386062,-2.1056,0.217,9.78434,9.78434
2287.00,9.78214,25.453723,0.000538,25.386063,-2.1058,0.218,9.78389,9.78389
2288.00,9.78235,25.453723,0.000538,25.386084,-2.1061,0.218,9.78344,9.78344
2289.00,9.78230,25.453720,0.000538,25.386082,-2.1061,0.218,9.78287,9.78287
2290.00,9.78215,25.453658,0.000538,25.386013,-2.1062,0.218,9.78362,9.78362
2291.00,9.78198,25.453654,0.000537,25.385938,-2.1064,0.218,9.78325,9.78325
2292.00,9.78230,25.453682,0.000540,25.385912,-2.1064,0.218,9.78371,9.78371
2293.00,9.78231,25.453726,0.000541,25.385914,-2.1060,0.218,9.78369,9.78369
2294.00,9.78262,25.453763,0.000544,25.385954,-2.1056,0.218,9.78298,9.78298
2295.00,9.78277,25.453780,0.000544,25.385918,-2.1052,0.218,9.78124,9.78124
2296.00,9.78249,25.453731,0.000545,25.385913,-2.1047,0.218,9.78117,9.78117
2297.00,9.78238,25.453673,0.000542,25.385857,-2.1044,0.218,9.78117,9.78117
2298.00,9.78269,25.453670,0.000542,25.385808,-2.1043,0.218,9.78124,9.78124
2299.00,9.78292,25.453684,0.000540,25.385733,-2.1043,0.218,9.78187,9.78187
2300.00,9.78296,25.453791,0.000543,25.385824,-2.1045,0.218,9.78221,9.78221
2301.00,9.78282,25.453932,0.000543,25.385934,-2.1044,0.218,9.78237,9.78237
2302.00,9.78258,25.453993,0.000545,25.386025,-2.1044,0.218,9.78253,9.78253
