# Supplementary material for: Inositol pyrophosphates promote the interaction of SPX domains with the coiled-coil motif of PHR transcription factors to regulate plant phosphate homeostasis
Source: Nat Commun. 2021 Jan 15;12:384. doi: 10.1038/s41467-020-20681-4 (PMC7810988; doi:10.1038/s41467-020-20681-4)
Supplement: Supplementary file 4 — Source Data [file 41467_2020_20681_MOESM4_ESM.zip › Ried_PHR_raw_data/fig_1b/2019_05_10_400uM_5IP7_in_40_uM_OsSPX4_and_40_uM_OsPHR2_wt.itc]

$ITC
$ 15 
$NOT
$ 25 
$ 60 
$ 750 
$ 10 
$ 2 
$ADCGainCode:  0 
$False,True,True
$ 0.4 , 0.8 , 150 , 5 
$ 2.7 , 5.4 , 150 , 5 
$ 2.7 , 5.4 , 150 , 5 
$ 2.7 , 5.4 , 150 , 5 
$ 2.7 , 5.4 , 150 , 5 
$ 2.7 , 5.4 , 150 , 5 
$ 2.7 , 5.4 , 150 , 5 
$ 2.7 , 5.4 , 150 , 5 
$ 2.7 , 5.4 , 150 , 5 
$ 2.7 , 5.4 , 150 , 5 
$ 2.7 , 5.4 , 150 , 5 
$ 2.7 , 5.4 , 150 , 5 
$ 2.7 , 5.4 , 150 , 5 
$ 2.7 , 5.4 , 150 , 5 
$ 2.7 , 5.4 , 150 , 5 
# 0 
# 0.4 
# 0.04 
# 0.2078 
# 25 
# 4 
# 5.52 
# 1 
?
% MICROCALITC_MAL1204348
% 0.2078 
% 4 
%-0.613725 , 29.65039 
%-0.327817 , 29.42888 
% 0.8333333 
% 167700 , 167800 
% 0.25 , 81 
%-0.015071 ,-0.033921 
%-20 , 8 
% 0 , 0 
% 0 
% 128000       128878 
% 43.1 
% 500 , 750 , 1000 , 750 
% 0.05865 ,-0.00167 ,-0.0000385169 , 0.00000114666 ,-0.00000000679705 
% MicroCalITC Ver: 1.29.32 Run time:5/10/2019 2:42:37 PM
@0
5.00,9.89913,25.034591,0.000543,24.984973,-1.8505,0.180,9.90033,9.90033
6.00,9.89929,25.034636,0.000542,24.984974,-1.8504,0.180,9.90094,9.90094
7.00,9.89945,25.034577,0.000539,24.984903,-1.8502,0.180,9.90148,9.90148
8.00,9.89957,25.034456,0.000534,24.984725,-1.8500,0.180,9.90250,9.90250
9.00,9.89979,25.034516,0.000530,24.984691,-1.8499,0.181,9.90346,9.90346
10.00,9.90001,25.034549,0.000531,24.984666,-1.8498,0.181,9.90332,9.90332
11.00,9.90021,25.034511,0.000533,24.984638,-1.8496,0.181,9.90306,9.90306
12.00,9.90020,25.034550,0.000534,24.984620,-1.8495,0.181,9.90360,9.90360
13.00,9.90044,25.034570,0.000536,24.984602,-1.8496,0.181,9.90424,9.90424
14.00,9.90092,25.034526,0.000539,24.984560,-1.8494,0.181,9.90399,9.90399
15.00,9.90140,25.034435,0.000537,24.984498,-1.8492,0.181,9.90442,9.90442
16.00,9.90171,25.034406,0.000534,24.984435,-1.8491,0.181,9.90465,9.90465
17.00,9.90185,25.034538,0.000535,24.984585,-1.8490,0.182,9.90405,9.90405
18.00,9.90236,25.034671,0.000535,24.984763,-1.8486,0.182,9.90248,9.90248
19.00,9.90265,25.034367,0.000528,24.984420,-1.8486,0.182,9.90207,9.90207
20.00,9.90294,25.034553,0.000531,24.984570,-1.8485,0.182,9.90153,9.90153
21.00,9.90314,25.034632,0.000533,24.984630,-1.8486,0.182,9.90209,9.90209
22.00,9.90306,25.034518,0.000531,24.984437,-1.8488,0.182,9.90289,9.90289
23.00,9.90322,25.034656,0.000538,24.984526,-1.8490,0.182,9.90400,9.90400
24.00,9.90326,25.034914,0.000543,24.984747,-1.8491,0.182,9.90431,9.90431
25.00,9.90343,25.034749,0.000538,24.984559,-1.8493,0.183,9.90368,9.90368
26.00,9.90350,25.034805,0.000537,24.984639,-1.8492,0.183,9.90258,9.90258
27.00,9.90335,25.034881,0.000539,24.984697,-1.8490,0.183,9.90197,9.90197
28.00,9.90303,25.034887,0.000538,24.984602,-1.8488,0.183,9.90107,9.90107
29.00,9.90279,25.034796,0.000534,24.984515,-1.8482,0.183,9.90029,9.90029
30.00,9.90263,25.034921,0.000537,24.984673,-1.8476,0.183,9.90075,9.90075
31.00,9.90261,25.035188,0.000543,24.984897,-1.8475,0.183,9.90083,9.90083
32.00,9.90242,25.035207,0.000547,24.984890,-1.8475,0.183,9.90067,9.90067
33.00,9.90207,25.034993,0.000541,24.984672,-1.8473,0.183,9.90065,9.90065
34.00,9.90199,25.035296,0.000547,24.984868,-1.8474,0.183,9.90036,9.90036
35.00,9.90183,25.035240,0.000545,24.984647,-1.8474,0.183,9.89998,9.89998
36.00,9.90160,25.035138,0.000541,24.984429,-1.8471,0.183,9.90063,9.90063
37.00,9.90156,25.035291,0.000540,24.984475,-1.8470,0.184,9.90082,9.90082
38.00,9.90171,25.035542,0.000545,24.984745,-1.8470,0.184,9.90143,9.90143
39.00,9.90176,25.035568,0.000545,24.984780,-1.8470,0.184,9.90179,9.90179
40.00,9.90171,25.035773,0.000550,24.985015,-1.8469,0.184,9.90255,9.90255
41.00,9.90166,25.035938,0.000555,24.985220,-1.8467,0.184,9.90206,9.90206
42.00,9.90147,25.035945,0.000551,24.985224,-1.8465,0.184,9.90231,9.90231
43.00,9.90147,25.035900,0.000543,24.985050,-1.8462,0.185,9.90256,9.90256
44.00,9.90142,25.035856,0.000538,24.984891,-1.8460,0.185,9.90315,9.90315
45.00,9.90147,25.035909,0.000536,24.984831,-1.8459,0.185,9.90266,9.90266
46.00,9.90163,25.035673,0.000526,24.984508,-1.8460,0.185,9.90331,9.90331
47.00,9.90167,25.035512,0.000520,24.984350,-1.8461,0.185,9.90279,9.90279
48.00,9.90161,25.035562,0.000521,24.984435,-1.8462,0.185,9.90167,9.90167
49.00,9.90154,25.035612,0.000518,24.984435,-1.8464,0.186,9.90079,9.90079
50.00,9.90152,25.035579,0.000513,24.984411,-1.8464,0.186,9.90083,9.90083
51.00,9.90155,25.036060,0.000523,24.984768,-1.8463,0.186,9.89989,9.89989
52.00,9.90165,25.036362,0.000533,24.985063,-1.8460,0.186,9.89892,9.89892
53.00,9.90192,25.036507,0.000537,24.985250,-1.8459,0.186,9.89608,9.89608
54.00,9.90189,25.036553,0.000538,24.985416,-1.8455,0.186,9.89159,9.89159
55.00,9.90180,25.036638,0.000542,24.985461,-1.8452,0.186,9.88539,9.88539
56.00,9.90178,25.036130,0.000534,24.984975,-1.8451,0.186,9.87948,9.87948
57.00,9.90136,25.036028,0.000532,24.984794,-1.8451,0.186,9.87436,9.87436
58.00,9.90075,25.035831,0.000529,24.984388,-1.8451,0.187,9.87207,9.87207
59.00,9.90004,25.035498,0.000525,24.983913,-1.8450,0.187,9.87220,9.87220
60.00,9.90066,25.035408,0.000526,24.983850,-1.8451,0.187,9.87434,9.87434
@1,0.4000,0.8, 60.0550000000003 
61.00,9.89909,25.035809,0.000534,24.984256,-1.8451,0.187,9.87679,9.87679
62.00,9.89560,25.035906,0.000537,24.984385,-1.8451,0.187,9.87933,9.87933
63.00,9.88520,25.035946,0.000540,24.984531,-1.8450,0.187,9.88178,9.88178
64.00,9.87662,25.036032,0.000542,24.984640,-1.8450,0.187,9.88364,9.88364
65.00,9.87115,25.036138,0.000543,24.984676,-1.8451,0.187,9.88411,9.88411
66.00,9.87033,25.036131,0.000541,24.984641,-1.8451,0.187,9.88559,9.88559
67.00,9.87243,25.036265,0.000541,24.984787,-1.8449,0.187,9.88761,9.88761
68.00,9.87452,25.036093,0.000537,24.984475,-1.8446,0.187,9.88843,9.88843
69.00,9.87659,25.036457,0.000543,24.984789,-1.8443,0.188,9.88892,9.88892
70.00,9.87856,25.036734,0.000547,24.984990,-1.8439,0.187,9.89030,9.89030
71.00,9.88012,25.036584,0.000545,24.984696,-1.8438,0.187,9.89098,9.89098
72.00,9.88179,25.036606,0.000544,24.984561,-1.8437,0.187,9.89148,9.89148
73.00,9.88289,25.036865,0.000546,24.984817,-1.8436,0.187,9.89222,9.89222
74.00,9.88454,25.036782,0.000543,24.984665,-1.8435,0.187,9.89279,9.89279
75.00,9.88642,25.036670,0.000539,24.984568,-1.8432,0.188,9.89326,9.89326
76.00,9.88767,25.036990,0.000540,24.984963,-1.8428,0.188,9.89430,9.89430
77.00,9.88859,25.036891,0.000537,24.984840,-1.8427,0.188,9.89467,9.89467
78.00,9.88921,25.037137,0.000542,24.985046,-1.8430,0.188,9.89472,9.89472
79.00,9.89029,25.037205,0.000541,24.985081,-1.8431,0.188,9.89524,9.89524
80.00,9.89124,25.037170,0.000537,24.984931,-1.8431,0.188,9.89583,9.89583
81.00,9.89176,25.037011,0.000534,24.984692,-1.8429,0.189,9.89560,9.89560
82.00,9.89216,25.037152,0.000537,24.984758,-1.8428,0.189,9.89566,9.89566
83.00,9.89290,25.037015,0.000533,24.984500,-1.8425,0.189,9.89667,9.89667
84.00,9.89358,25.037066,0.000531,24.984549,-1.8424,0.189,9.89750,9.89750
85.00,9.89411,25.037146,0.000536,24.984707,-1.8426,0.189,9.89830,9.89830
86.00,9.89448,25.037377,0.000541,24.984935,-1.8431,0.189,9.89847,9.89847
87.00,9.89497,25.037287,0.000540,24.984899,-1.8431,0.189,9.89796,9.89796
88.00,9.89512,25.037339,0.000539,24.985022,-1.8431,0.189,9.89769,9.89769
89.00,9.89564,25.037398,0.000540,24.985027,-1.8430,0.189,9.89784,9.89784
90.00,9.89606,25.037510,0.000543,24.985043,-1.8428,0.189,9.89789,9.89789
91.00,9.89652,25.037336,0.000540,24.984836,-1.8427,0.189,9.89828,9.89828
92.00,9.89667,25.037463,0.000538,24.984929,-1.8425,0.190,9.89853,9.89853
93.00,9.89681,25.037334,0.000534,24.984722,-1.8424,0.190,9.89884,9.89884
94.00,9.89726,25.037430,0.000534,24.984789,-1.8422,0.190,9.89848,9.89848
95.00,9.89742,25.037338,0.000526,24.984642,-1.8417,0.190,9.89765,9.89765
96.00,9.89749,25.037414,0.000526,24.984663,-1.8414,0.190,9.89750,9.89750
97.00,9.89752,25.037411,0.000528,24.984531,-1.8413,0.190,9.89783,9.89783
98.00,9.89786,25.037560,0.000532,24.984676,-1.8412,0.190,9.89799,9.89799
99.00,9.89799,25.037398,0.000533,24.984519,-1.8412,0.190,9.89869,9.89869
100.00,9.89823,25.037474,0.000539,24.984594,-1.8411,0.190,9.89964,9.89964
101.00,9.89848,25.037457,0.000540,24.984559,-1.8408,0.190,9.89978,9.89978
102.00,9.89853,25.037420,0.000535,24.984626,-1.8405,0.190,9.89958,9.89958
103.00,9.89838,25.037442,0.000534,24.984650,-1.8401,0.191,9.89876,9.89876
104.00,9.89828,25.037609,0.000532,24.984791,-1.8399,0.191,9.89840,9.89840
105.00,9.89822,25.037618,0.000532,24.984774,-1.8401,0.191,9.89868,9.89868
106.00,9.89858,25.037693,0.000534,24.984784,-1.8401,0.191,9.89945,9.89945
107.00,9.89897,25.037717,0.000535,24.984672,-1.8402,0.191,9.90051,9.90051
108.00,9.89922,25.037807,0.000537,24.984673,-1.8404,0.191,9.90215,9.90215
109.00,9.89946,25.037690,0.000535,24.984537,-1.8403,0.192,9.90359,9.90359
110.00,9.89958,25.037730,0.000535,24.984602,-1.8401,0.192,9.90365,9.90365
111.00,9.89989,25.037653,0.000533,24.984567,-1.8402,0.192,9.90316,9.90316
112.00,9.90026,25.037739,0.000531,24.984642,-1.8403,0.192,9.90249,9.90249
113.00,9.90062,25.037751,0.000531,24.984656,-1.8404,0.192,9.90184,9.90184
114.00,9.90100,25.037937,0.000534,24.984771,-1.8403,0.192,9.90037,9.90037
115.00,9.90091,25.038005,0.000533,24.984790,-1.8402,0.192,9.89982,9.89982
116.00,9.90079,25.038023,0.000529,24.984759,-1.8398,0.193,9.89911,9.89911
117.00,9.90058,25.037966,0.000529,24.984631,-1.8393,0.193,9.89852,9.89852
118.00,9.90040,25.038184,0.000534,24.984773,-1.8388,0.193,9.89757,9.89757
119.00,9.90040,25.038218,0.000532,24.984734,-1.8385,0.193,9.89657,9.89657
120.00,9.90089,25.038126,0.000527,24.984506,-1.8384,0.193,9.89600,9.89600
121.00,9.90091,25.038292,0.000531,24.984544,-1.8382,0.193,9.89592,9.89592
122.00,9.90019,25.038487,0.000534,24.984713,-1.8382,0.193,9.89629,9.89629
123.00,9.89980,25.038312,0.000531,24.984550,-1.8381,0.193,9.89592,9.89592
124.00,9.89939,25.038236,0.000531,24.984512,-1.8380,0.193,9.89604,9.89604
125.00,9.89900,25.038387,0.000536,24.984700,-1.8377,0.193,9.89556,9.89556
126.00,9.89859,25.038365,0.000535,24.984762,-1.8376,0.193,9.89563,9.89563
127.00,9.89820,25.038219,0.000535,24.984653,-1.8376,0.193,9.89454,9.89454
128.00,9.89773,25.038282,0.000538,24.984697,-1.8375,0.193,9.89453,9.89453
129.00,9.89719,25.038336,0.000539,24.984699,-1.8375,0.193,9.89457,9.89457
130.00,9.89669,25.038376,0.000539,24.984747,-1.8374,0.193,9.89452,9.89452
131.00,9.89629,25.038456,0.000540,24.984740,-1.8372,0.193,9.89417,9.89417
132.00,9.89611,25.038467,0.000536,24.984705,-1.8369,0.194,9.89455,9.89455
133.00,9.89573,25.038494,0.000534,24.984664,-1.8369,0.194,9.89433,9.89433
134.00,9.89532,25.038538,0.000533,24.984689,-1.8370,0.194,9.89333,9.89333
135.00,9.89486,25.038506,0.000531,24.984605,-1.8372,0.194,9.89251,9.89251
136.00,9.89461,25.038497,0.000529,24.984573,-1.8375,0.195,9.89254,9.89254
137.00,9.89455,25.038711,0.000530,24.984696,-1.8378,0.195,9.89274,9.89274
138.00,9.89449,25.038864,0.000527,24.984812,-1.8378,0.195,9.89323,9.89323
139.00,9.89450,25.038943,0.000526,24.984840,-1.8376,0.195,9.89408,9.89408
140.00,9.89438,25.038851,0.000520,24.984683,-1.8375,0.195,9.89539,9.89539
141.00,9.89408,25.038717,0.000520,24.984512,-1.8374,0.196,9.89490,9.89490
142.00,9.89398,25.038683,0.000525,24.984474,-1.8374,0.195,9.89475,9.89475
143.00,9.89381,25.038727,0.000532,24.984496,-1.8372,0.195,9.89430,9.89430
144.00,9.89393,25.038688,0.000531,24.984375,-1.8370,0.195,9.89431,9.89431
145.00,9.89396,25.038848,0.000533,24.984490,-1.8368,0.196,9.89421,9.89421
146.00,9.89396,25.039052,0.000531,24.984621,-1.8368,0.196,9.89509,9.89509
147.00,9.89398,25.039097,0.000525,24.984648,-1.8366,0.196,9.89563,9.89563
148.00,9.89429,25.039254,0.000525,24.984753,-1.8364,0.196,9.89596,9.89596
149.00,9.89443,25.039318,0.000525,24.984789,-1.8365,0.196,9.89600,9.89600
150.00,9.89440,25.039595,0.000530,24.985048,-1.8364,0.196,9.89564,9.89564
151.00,9.89448,25.039746,0.000536,24.985132,-1.8361,0.197,9.89513,9.89513
152.00,9.89430,25.039956,0.000541,24.985352,-1.8359,0.197,9.89395,9.89395
153.00,9.89427,25.039868,0.000540,24.985217,-1.8360,0.197,9.89364,9.89364
154.00,9.89441,25.039964,0.000543,24.985334,-1.8359,0.197,9.89371,9.89371
155.00,9.89470,25.039579,0.000537,24.985009,-1.8358,0.197,9.89325,9.89325
156.00,9.89457,25.039601,0.000537,24.985109,-1.8357,0.197,9.89326,9.89326
157.00,9.89460,25.039481,0.000533,24.984855,-1.8357,0.197,9.89454,9.89454
158.00,9.89477,25.039512,0.000529,24.984950,-1.8354,0.197,9.89521,9.89521
159.00,9.89477,25.039571,0.000531,24.984974,-1.8356,0.197,9.89483,9.89483
160.00,9.89461,25.039771,0.000533,24.985080,-1.8355,0.198,9.89510,9.89510
161.00,9.89460,25.039820,0.000532,24.985003,-1.8354,0.198,9.89521,9.89521
162.00,9.89469,25.039914,0.000536,24.985096,-1.8351,0.198,9.89448,9.89448
163.00,9.89455,25.039900,0.000537,24.984937,-1.8349,0.198,9.89312,9.89312
164.00,9.89442,25.039835,0.000533,24.984800,-1.8345,0.198,9.89271,9.89271
165.00,9.89423,25.039885,0.000533,24.984779,-1.8343,0.199,9.89267,9.89267
166.00,9.89393,25.039820,0.000535,24.984721,-1.8343,0.199,9.89260,9.89260
167.00,9.89383,25.039775,0.000532,24.984602,-1.8343,0.199,9.89223,9.89223
168.00,9.89365,25.039761,0.000533,24.984587,-1.8343,0.199,9.89300,9.89300
169.00,9.89365,25.039799,0.000535,24.984602,-1.8343,0.199,9.89306,9.89306
170.00,9.89355,25.039969,0.000541,24.984735,-1.8344,0.199,9.89320,9.89320
171.00,9.89355,25.039933,0.000537,24.984604,-1.8342,0.199,9.89338,9.89338
172.00,9.89366,25.040014,0.000538,24.984617,-1.8342,0.199,9.89343,9.89343
173.00,9.89370,25.039945,0.000532,24.984490,-1.8341,0.199,9.89298,9.89298
174.00,9.89375,25.040134,0.000535,24.984623,-1.8341,0.199,9.89366,9.89366
175.00,9.89365,25.040142,0.000533,24.984580,-1.8337,0.199,9.89374,9.89374
176.00,9.89366,25.040214,0.000535,24.984653,-1.8333,0.200,9.89341,9.89341
177.00,9.89347,25.040202,0.000534,24.984730,-1.8328,0.200,9.89313,9.89313
178.00,9.89314,25.040522,0.000546,24.985129,-1.8324,0.200,9.89285,9.89285
179.00,9.89286,25.040540,0.000546,24.985144,-1.8322,0.200,9.89177,9.89177
180.00,9.89271,25.040497,0.000546,24.985053,-1.8322,0.200,9.89088,9.89088
181.00,9.89250,25.040742,0.000551,24.985290,-1.8328,0.200,9.89004,9.89004
182.00,9.89227,25.040693,0.000550,24.985143,-1.8334,0.200,9.89033,9.89033
183.00,9.89239,25.040564,0.000544,24.984901,-1.8337,0.200,9.89112,9.89112
184.00,9.89255,25.040443,0.000537,24.984770,-1.8338,0.200,9.89105,9.89105
185.00,9.89237,25.040445,0.000538,24.984783,-1.8338,0.200,9.89141,9.89141
186.00,9.89217,25.040305,0.000538,24.984601,-1.8338,0.200,9.89170,9.89170
187.00,9.89209,25.040392,0.000540,24.984665,-1.8336,0.200,9.89062,9.89062
188.00,9.89197,25.040390,0.000541,24.984630,-1.8334,0.201,9.88983,9.88983
189.00,9.89169,25.040427,0.000544,24.984631,-1.8331,0.201,9.89013,9.89013
190.00,9.89152,25.040470,0.000543,24.984621,-1.8333,0.201,9.88986,9.88986
191.00,9.89123,25.040491,0.000542,24.984620,-1.8332,0.201,9.88938,9.88938
192.00,9.89115,25.040696,0.000545,24.984747,-1.8332,0.201,9.88880,9.88880
193.00,9.89068,25.040877,0.000549,24.984867,-1.8331,0.201,9.88792,9.88792
194.00,9.89030,25.040836,0.000547,24.984766,-1.8330,0.201,9.88775,9.88775
195.00,9.89008,25.041058,0.000551,24.984978,-1.8323,0.201,9.88759,9.88759
196.00,9.88976,25.041171,0.000551,24.985058,-1.8320,0.201,9.88719,9.88719
197.00,9.88942,25.040960,0.000544,24.984884,-1.8318,0.201,9.88755,9.88755
198.00,9.88929,25.040828,0.000539,24.984715,-1.8316,0.201,9.88768,9.88768
199.00,9.88926,25.040749,0.000538,24.984555,-1.8318,0.201,9.88678,9.88678
200.00,9.88905,25.040782,0.000539,24.984532,-1.8320,0.201,9.88590,9.88590
201.00,9.88850,25.040510,0.000538,24.984195,-1.8317,0.202,9.88522,9.88522
202.00,9.88818,25.040607,0.000541,24.984216,-1.8313,0.202,9.88471,9.88471
203.00,9.88778,25.040418,0.000539,24.983970,-1.8309,0.202,9.88083,9.88083
204.00,9.88740,25.040522,0.000539,24.984076,-1.8306,0.202,9.87249,9.87249
205.00,9.88703,25.040279,0.000530,24.983704,-1.8304,0.202,9.85727,9.85727
206.00,9.88646,25.040509,0.000527,24.983906,-1.8306,0.202,9.83622,9.83622
207.00,9.88662,25.040505,0.000524,24.983938,-1.8308,0.202,9.80883,9.80883
208.00,9.88589,25.040788,0.000527,24.984238,-1.8308,0.202,9.78198,9.78198
209.00,9.88524,25.040970,0.000532,24.984369,-1.8308,0.203,9.75961,9.75961
210.00,9.88436,25.041161,0.000537,24.984600,-1.8309,0.203,9.74548,9.74548
@2,2.7001,5.4, 210.004999999997 
211.00,9.88357,25.041156,0.000538,24.984570,-1.8307,0.203,9.73919,9.73919
212.00,9.88342,25.041340,0.000541,24.984633,-1.8304,0.203,9.74012,9.74012
213.00,9.86685,25.041420,0.000544,24.984644,-1.8303,0.203,9.74382,9.74382
214.00,9.84306,25.041617,0.000550,24.984854,-1.8300,0.203,9.74670,9.74670
215.00,9.80923,25.041850,0.000554,24.985149,-1.8294,0.203,9.74762,9.74762
216.00,9.77809,25.041656,0.000550,24.984953,-1.8291,0.203,9.74834,9.74834
217.00,9.74699,25.041644,0.000549,24.984959,-1.8290,0.203,9.74988,9.74988
218.00,9.73270,25.041705,0.000549,24.985047,-1.8290,0.203,9.75426,9.75426
219.00,9.73141,25.041592,0.000543,24.984967,-1.8290,0.203,9.76327,9.76327
220.00,9.73852,25.040896,0.000525,24.984222,-1.8295,0.203,9.77580,9.77580
221.00,9.74669,25.041144,0.000530,24.984431,-1.8300,0.204,9.78986,9.78986
222.00,9.75140,25.040892,0.000526,24.984132,-1.8302,0.204,9.80492,9.80492
223.00,9.75109,25.040709,0.000521,24.983928,-1.8306,0.204,9.81967,9.81967
224.00,9.74574,25.040681,0.000521,24.983843,-1.8308,0.204,9.83200,9.83200
225.00,9.74326,25.041259,0.000530,24.984410,-1.8307,0.204,9.84251,9.84251
226.00,9.75032,25.041356,0.000534,24.984497,-1.8304,0.204,9.85079,9.85079
227.00,9.75906,25.041660,0.000536,24.984731,-1.8304,0.204,9.85647,9.85647
228.00,9.77326,25.041859,0.000541,24.984873,-1.8299,0.204,9.86014,9.86014
229.00,9.79065,25.042047,0.000541,24.985010,-1.8297,0.204,9.86330,9.86330
230.00,9.80571,25.042159,0.000544,24.984931,-1.8294,0.205,9.86487,9.86487
231.00,9.82065,25.042093,0.000535,24.984791,-1.8293,0.205,9.86606,9.86606
232.00,9.83450,25.041983,0.000532,24.984698,-1.8290,0.205,9.86742,9.86742
233.00,9.84671,25.042030,0.000530,24.984722,-1.8289,0.205,9.86868,9.86868
234.00,9.85229,25.041927,0.000528,24.984522,-1.8289,0.206,9.86926,9.86926
235.00,9.85793,25.041832,0.000525,24.984466,-1.8291,0.206,9.87084,9.87084
236.00,9.86142,25.041977,0.000531,24.984607,-1.8290,0.206,9.87225,9.87225
237.00,9.86334,25.042092,0.000537,24.984694,-1.8289,0.206,9.87299,9.87299
238.00,9.86457,25.042185,0.000536,24.984761,-1.8286,0.206,9.87370,9.87370
239.00,9.86583,25.042265,0.000536,24.984859,-1.8285,0.206,9.87507,9.87507
240.00,9.86707,25.042263,0.000535,24.984850,-1.8285,0.206,9.87571,9.87571
241.00,9.86821,25.042213,0.000531,24.984803,-1.8284,0.206,9.87624,9.87624
242.00,9.86928,25.042307,0.000529,24.984924,-1.8284,0.206,9.87726,9.87726
243.00,9.87027,25.042222,0.000527,24.984811,-1.8287,0.206,9.87836,9.87836
244.00,9.87132,25.042210,0.000529,24.984795,-1.8285,0.207,9.87797,9.87797
245.00,9.87207,25.042264,0.000532,24.984837,-1.8282,0.207,9.87715,9.87715
246.00,9.87242,25.042365,0.000535,24.984915,-1.8280,0.207,9.87639,9.87639
247.00,9.87309,25.042486,0.000539,24.984961,-1.8278,0.207,9.87590,9.87590
248.00,9.87390,25.042628,0.000544,24.985052,-1.8272,0.207,9.87477,9.87477
249.00,9.87426,25.042765,0.000544,24.985112,-1.8270,0.207,9.87472,9.87472
250.00,9.87454,25.042744,0.000544,24.985002,-1.8271,0.207,9.87485,9.87485
251.00,9.87498,25.042717,0.000543,24.984856,-1.8270,0.207,9.87517,9.87517
252.00,9.87553,25.042604,0.000536,24.984683,-1.8270,0.207,9.87515,9.87515
253.00,9.87590,25.042423,0.000528,24.984413,-1.8274,0.207,9.87544,9.87544
254.00,9.87611,25.042356,0.000524,24.984330,-1.8272,0.208,9.87594,9.87594
255.00,9.87615,25.042512,0.000526,24.984426,-1.8268,0.208,9.87635,9.87635
256.00,9.87624,25.042699,0.000528,24.984550,-1.8265,0.208,9.87609,9.87609
257.00,9.87617,25.042757,0.000531,24.984571,-1.8261,0.208,9.87634,9.87634
258.00,9.87620,25.042909,0.000537,24.984686,-1.8257,0.208,9.87591,9.87591
259.00,9.87606,25.042965,0.000537,24.984569,-1.8258,0.208,9.87534,9.87534
260.00,9.87591,25.042969,0.000533,24.984501,-1.8259,0.209,9.87519,9.87519
261.00,9.87579,25.043015,0.000533,24.984582,-1.8259,0.209,9.87509,9.87509
262.00,9.87557,25.043017,0.000532,24.984502,-1.8261,0.209,9.87491,9.87491
263.00,9.87550,25.043059,0.000528,24.984536,-1.8262,0.209,9.87544,9.87544
264.00,9.87533,25.042975,0.000526,24.984501,-1.8263,0.209,9.87533,9.87533
265.00,9.87538,25.042949,0.000528,24.984477,-1.8263,0.209,9.87544,9.87544
266.00,9.87555,25.042892,0.000525,24.984340,-1.8263,0.210,9.87600,9.87600
267.00,9.87557,25.042960,0.000525,24.984401,-1.8262,0.210,9.87601,9.87601
268.00,9.87568,25.043070,0.000526,24.984441,-1.8261,0.210,9.87616,9.87616
269.00,9.87572,25.043330,0.000530,24.984599,-1.8259,0.210,9.87604,9.87604
270.00,9.87564,25.043461,0.000530,24.984654,-1.8262,0.210,9.87579,9.87579
271.00,9.87578,25.043524,0.000533,24.984691,-1.8263,0.210,9.87602,9.87602
272.00,9.87573,25.043571,0.000534,24.984666,-1.8264,0.210,9.87554,9.87554
273.00,9.87567,25.043579,0.000539,24.984639,-1.8261,0.210,9.87498,9.87498
274.00,9.87559,25.043672,0.000545,24.984778,-1.8259,0.210,9.87539,9.87539
275.00,9.87541,25.043955,0.000552,24.985111,-1.8254,0.210,9.87496,9.87496
276.00,9.87531,25.044200,0.000558,24.985345,-1.8250,0.210,9.87406,9.87406
277.00,9.87520,25.044287,0.000560,24.985444,-1.8249,0.210,9.87381,9.87381
278.00,9.87499,25.044199,0.000554,24.985341,-1.8251,0.210,9.87310,9.87310
279.00,9.87480,25.044081,0.000553,24.985167,-1.8251,0.210,9.87212,9.87212
280.00,9.87466,25.043746,0.000545,24.984742,-1.8252,0.211,9.87189,9.87189
281.00,9.87448,25.043946,0.000546,24.984868,-1.8254,0.211,9.87196,9.87196
282.00,9.87443,25.043904,0.000545,24.984765,-1.8254,0.211,9.87192,9.87192
283.00,9.87423,25.044243,0.000555,24.985016,-1.8255,0.211,9.87232,9.87232
284.00,9.87409,25.044299,0.000554,24.985017,-1.8255,0.211,9.87264,9.87264
285.00,9.87400,25.044355,0.000554,24.985052,-1.8254,0.211,9.87304,9.87304
286.00,9.87379,25.043924,0.000546,24.984624,-1.8250,0.211,9.87287,9.87287
287.00,9.87376,25.044256,0.000550,24.984918,-1.8248,0.211,9.87357,9.87357
288.00,9.87360,25.043720,0.000538,24.984410,-1.8247,0.211,9.87349,9.87349
289.00,9.87345,25.043985,0.000546,24.984660,-1.8245,0.211,9.87370,9.87370
290.00,9.87338,25.044138,0.000548,24.984759,-1.8244,0.211,9.87315,9.87315
291.00,9.87311,25.044279,0.000550,24.984814,-1.8240,0.212,9.87320,9.87320
292.00,9.87303,25.044023,0.000547,24.984566,-1.8238,0.212,9.87279,9.87279
293.00,9.87305,25.044426,0.000552,24.984919,-1.8232,0.212,9.87329,9.87329
294.00,9.87300,25.044269,0.000545,24.984660,-1.8228,0.212,9.87333,9.87333
295.00,9.87298,25.044311,0.000544,24.984649,-1.8226,0.212,9.87415,9.87415
296.00,9.87320,25.044205,0.000539,24.984463,-1.8227,0.212,9.87506,9.87506
297.00,9.87331,25.044322,0.000542,24.984488,-1.8229,0.213,9.87481,9.87481
298.00,9.87346,25.044325,0.000542,24.984459,-1.8231,0.213,9.87437,9.87437
299.00,9.87354,25.044411,0.000547,24.984539,-1.8232,0.213,9.87412,9.87412
300.00,9.87354,25.044194,0.000542,24.984277,-1.8234,0.213,9.87386,9.87386
301.00,9.87358,25.044199,0.000541,24.984324,-1.8234,0.213,9.87342,9.87342
302.00,9.87365,25.044308,0.000538,24.984419,-1.8234,0.213,9.87426,9.87426
303.00,9.87388,25.044395,0.000539,24.984518,-1.8235,0.213,9.87459,9.87459
304.00,9.87393,25.044420,0.000540,24.984537,-1.8234,0.213,9.87461,9.87461
305.00,9.87396,25.044724,0.000546,24.984827,-1.8231,0.213,9.87460,9.87460
306.00,9.87395,25.044738,0.000548,24.984781,-1.8228,0.213,9.87393,9.87393
307.00,9.87379,25.044676,0.000546,24.984683,-1.8226,0.213,9.87326,9.87326
308.00,9.87384,25.044643,0.000544,24.984602,-1.8222,0.213,9.87351,9.87351
309.00,9.87396,25.044572,0.000533,24.984495,-1.8223,0.214,9.87396,9.87396
310.00,9.87420,25.044336,0.000522,24.984188,-1.8224,0.214,9.87492,9.87492
311.00,9.87440,25.044347,0.000519,24.984169,-1.8224,0.214,9.87534,9.87534
312.00,9.87445,25.044271,0.000520,24.984061,-1.8223,0.214,9.87559,9.87559
313.00,9.87444,25.044204,0.000519,24.984019,-1.8223,0.214,9.87516,9.87516
314.00,9.87444,25.044433,0.000527,24.984316,-1.8224,0.214,9.87532,9.87532
315.00,9.87457,25.044495,0.000529,24.984411,-1.8225,0.214,9.87505,9.87505
316.00,9.87448,25.044915,0.000537,24.984835,-1.8224,0.215,9.87467,9.87467
317.00,9.87444,25.045116,0.000535,24.985051,-1.8225,0.215,9.87490,9.87490
318.00,9.87461,25.045218,0.000532,24.985010,-1.8226,0.215,9.87541,9.87541
319.00,9.87477,25.045155,0.000529,24.984893,-1.8227,0.215,9.87458,9.87458
320.00,9.87465,25.045281,0.000533,24.984988,-1.8223,0.215,9.87374,9.87374
321.00,9.87448,25.045187,0.000531,24.984847,-1.8221,0.215,9.87355,9.87355
322.00,9.87429,25.045088,0.000535,24.984658,-1.8218,0.215,9.87276,9.87276
323.00,9.87413,25.045124,0.000539,24.984690,-1.8217,0.215,9.87234,9.87234
324.00,9.87413,25.045073,0.000541,24.984508,-1.8214,0.215,9.87260,9.87260
325.00,9.87410,25.045265,0.000544,24.984596,-1.8217,0.215,9.87284,9.87284
326.00,9.87416,25.045174,0.000545,24.984366,-1.8220,0.215,9.87312,9.87312
327.00,9.87414,25.045194,0.000539,24.984341,-1.8224,0.215,9.87314,9.87314
328.00,9.87401,25.045137,0.000536,24.984293,-1.8223,0.216,9.87271,9.87271
329.00,9.87372,25.045247,0.000536,24.984393,-1.8223,0.216,9.87239,9.87239
330.00,9.87348,25.045044,0.000533,24.984199,-1.8219,0.216,9.87157,9.87157
331.00,9.87324,25.044983,0.000530,24.984189,-1.8216,0.216,9.87154,9.87154
332.00,9.87314,25.045110,0.000534,24.984307,-1.8213,0.216,9.87137,9.87137
333.00,9.87294,25.045274,0.000536,24.984405,-1.8214,0.216,9.87104,9.87104
334.00,9.87271,25.045125,0.000534,24.984179,-1.8215,0.216,9.87077,9.87077
335.00,9.87242,25.045383,0.000538,24.984436,-1.8217,0.217,9.87105,9.87105
336.00,9.87224,25.045522,0.000543,24.984535,-1.8218,0.217,9.87051,9.87051
337.00,9.87205,25.045707,0.000545,24.984675,-1.8217,0.217,9.87041,9.87041
338.00,9.87179,25.045811,0.000550,24.984701,-1.8214,0.217,9.87054,9.87054
339.00,9.87155,25.046187,0.000556,24.985106,-1.8213,0.217,9.87018,9.87018
340.00,9.87140,25.046024,0.000554,24.984909,-1.8212,0.217,9.86985,9.86985
341.00,9.87132,25.045890,0.000548,24.984759,-1.8208,0.217,9.87024,9.87024
342.00,9.87139,25.045898,0.000549,24.984780,-1.8206,0.217,9.87056,9.87056
343.00,9.87122,25.045792,0.000541,24.984731,-1.8207,0.217,9.86993,9.86993
344.00,9.87086,25.045517,0.000533,24.984489,-1.8205,0.218,9.86929,9.86929
345.00,9.87053,25.045744,0.000535,24.984711,-1.8203,0.218,9.86931,9.86931
346.00,9.87038,25.045924,0.000539,24.984854,-1.8205,0.218,9.86895,9.86895
347.00,9.87027,25.045628,0.000532,24.984482,-1.8206,0.218,9.86847,9.86847
348.00,9.87016,25.045763,0.000538,24.984507,-1.8207,0.218,9.86909,9.86909
349.00,9.87011,25.045851,0.000539,24.984508,-1.8210,0.218,9.87036,9.87036
350.00,9.87017,25.045819,0.000536,24.984439,-1.8214,0.218,9.87077,9.87077
351.00,9.87013,25.046127,0.000540,24.984741,-1.8216,0.218,9.87060,9.87060
352.00,9.87006,25.046237,0.000540,24.984806,-1.8217,0.219,9.86976,9.86976
353.00,9.86998,25.046227,0.000540,24.984799,-1.8215,0.219,9.86681,9.86681
354.00,9.86995,25.046413,0.000545,24.984939,-1.8213,0.219,9.85972,9.85972
355.00,9.86989,25.046505,0.000550,24.984999,-1.8210,0.219,9.84681,9.84681
356.00,9.86991,25.046273,0.000546,24.984678,-1.8207,0.219,9.82875,9.82875
357.00,9.86967,25.046599,0.000554,24.985035,-1.8204,0.219,9.80603,9.80603
358.00,9.87051,25.046749,0.000559,24.985128,-1.8203,0.219,9.78326,9.78326
359.00,9.87095,25.046497,0.000550,24.984808,-1.8202,0.219,9.76299,9.76299
360.00,9.87082,25.046462,0.000549,24.984728,-1.8200,0.219,9.74860,9.74860
@3,2.7001,5.4, 360.044000000002 
361.00,9.86876,25.046570,0.000550,24.984834,-1.8199,0.219,9.73994,9.73994
362.00,9.86570,25.046271,0.000543,24.984493,-1.8200,0.219,9.73617,9.73617
363.00,9.85613,25.046212,0.000539,24.984449,-1.8201,0.219,9.73403,9.73403
364.00,9.83618,25.046450,0.000545,24.984759,-1.8201,0.219,9.73294,9.73294
365.00,9.80689,25.046468,0.000546,24.984815,-1.8200,0.219,9.73249,9.73249
366.00,9.77855,25.046594,0.000546,24.984966,-1.8198,0.220,9.73326,9.73326
367.00,9.75242,25.046595,0.000546,24.984878,-1.8199,0.220,9.73633,9.73633
368.00,9.74239,25.046729,0.000547,24.984912,-1.8198,0.220,9.74257,9.74257
369.00,9.73508,25.046737,0.000545,24.984740,-1.8196,0.220,9.75207,9.75207
370.00,9.73493,25.046797,0.000545,24.984655,-1.8198,0.220,9.76455,9.76455
371.00,9.73519,25.046618,0.000542,24.984385,-1.8200,0.220,9.77849,9.77849
372.00,9.73329,25.046762,0.000541,24.984512,-1.8196,0.220,9.79302,9.79302
373.00,9.73159,25.046697,0.000539,24.984444,-1.8193,0.221,9.80687,9.80687
374.00,9.72967,25.046659,0.000533,24.984476,-1.8190,0.221,9.81935,9.81935
375.00,9.73264,25.046537,0.000527,24.984346,-1.8189,0.221,9.82866,9.82866
376.00,9.73925,25.046580,0.000529,24.984441,-1.8186,0.221,9.83600,9.83600
377.00,9.74884,25.046447,0.000527,24.984314,-1.8187,0.221,9.84173,9.84173
378.00,9.76261,25.046449,0.000530,24.984328,-1.8190,0.221,9.84604,9.84604
379.00,9.77718,25.046526,0.000536,24.984355,-1.8194,0.221,9.84857,9.84857
380.00,9.79493,25.046576,0.000537,24.984425,-1.8194,0.221,9.85127,9.85127
381.00,9.80885,25.046802,0.000542,24.984544,-1.8195,0.221,9.85342,9.85342
382.00,9.82132,25.047083,0.000544,24.984767,-1.8196,0.221,9.85493,9.85493
383.00,9.83201,25.047156,0.000542,24.984759,-1.8194,0.222,9.85538,9.85538
384.00,9.83941,25.047222,0.000540,24.984793,-1.8192,0.222,9.85577,9.85577
385.00,9.84210,25.047206,0.000539,24.984697,-1.8193,0.222,9.85570,9.85570
386.00,9.84582,25.047157,0.000537,24.984562,-1.8193,0.222,9.85593,9.85593
387.00,9.84896,25.047220,0.000542,24.984555,-1.8193,0.222,9.85545,9.85545
388.00,9.85084,25.047289,0.000544,24.984591,-1.8193,0.222,9.85534,9.85534
389.00,9.85236,25.047318,0.000545,24.984591,-1.8192,0.222,9.85536,9.85536
390.00,9.85284,25.047608,0.000549,24.984833,-1.8189,0.223,9.85486,9.85486
391.00,9.85339,25.047611,0.000549,24.984849,-1.8187,0.223,9.85427,9.85427
392.00,9.85361,25.047546,0.000541,24.984818,-1.8185,0.223,9.85462,9.85462
393.00,9.85359,25.047562,0.000539,24.984778,-1.8184,0.223,9.85472,9.85472
394.00,9.85385,25.047516,0.000536,24.984710,-1.8182,0.223,9.85571,9.85571
395.00,9.85434,25.047439,0.000536,24.984637,-1.8182,0.223,9.85703,9.85703
396.00,9.85505,25.047359,0.000534,24.984567,-1.8184,0.223,9.85769,9.85769
397.00,9.85554,25.047344,0.000531,24.984476,-1.8184,0.223,9.85804,9.85804
398.00,9.85589,25.047352,0.000528,24.984456,-1.8185,0.223,9.85849,9.85849
399.00,9.85616,25.047516,0.000529,24.984598,-1.8185,0.223,9.85826,9.85826
400.00,9.85627,25.047613,0.000531,24.984706,-1.8186,0.223,9.85698,9.85698
401.00,9.85616,25.047690,0.000534,24.984746,-1.8184,0.224,9.85642,9.85642
402.00,9.85602,25.047759,0.000540,24.984826,-1.8183,0.224,9.85560,9.85560
403.00,9.85605,25.047801,0.000543,24.984898,-1.8182,0.224,9.85503,9.85503
404.00,9.85600,25.047733,0.000542,24.984801,-1.8181,0.224,9.85485,9.85485
405.00,9.85615,25.047653,0.000536,24.984642,-1.8181,0.224,9.85594,9.85594
406.00,9.85617,25.047932,0.000537,24.984906,-1.8182,0.224,9.85608,9.85608
407.00,9.85612,25.048080,0.000539,24.985014,-1.8184,0.224,9.85622,9.85622
408.00,9.85622,25.048091,0.000541,24.984960,-1.8184,0.224,9.85632,9.85632
409.00,9.85646,25.048145,0.000539,24.984929,-1.8183,0.224,9.85622,9.85622
410.00,9.85646,25.048257,0.000544,24.985025,-1.8180,0.224,9.85588,9.85588
411.00,9.85654,25.048369,0.000546,24.985003,-1.8173,0.224,9.85614,9.85614
412.00,9.85662,25.048333,0.000539,24.984912,-1.8166,0.224,9.85718,9.85718
413.00,9.85675,25.048380,0.000537,24.984904,-1.8161,0.225,9.85733,9.85733
414.00,9.85669,25.048457,0.000540,24.984944,-1.8159,0.225,9.85721,9.85721
415.00,9.85661,25.048506,0.000537,24.984916,-1.8160,0.225,9.85746,9.85746
416.00,9.85652,25.048313,0.000528,24.984699,-1.8165,0.225,9.85741,9.85741
417.00,9.85650,25.048198,0.000527,24.984629,-1.8169,0.225,9.85696,9.85696
418.00,9.85655,25.048248,0.000530,24.984636,-1.8171,0.225,9.85792,9.85792
419.00,9.85666,25.048092,0.000529,24.984494,-1.8170,0.225,9.85823,9.85823
420.00,9.85678,25.048164,0.000536,24.984608,-1.8171,0.225,9.85762,9.85762
421.00,9.85680,25.048097,0.000534,24.984500,-1.8170,0.225,9.85782,9.85782
422.00,9.85692,25.048568,0.000540,24.984857,-1.8170,0.225,9.85752,9.85752
423.00,9.85708,25.048638,0.000538,24.984918,-1.8170,0.225,9.85725,9.85725
424.00,9.85719,25.048920,0.000538,24.985142,-1.8171,0.225,9.85740,9.85740
425.00,9.85721,25.048820,0.000528,24.984897,-1.8171,0.226,9.85776,9.85776
426.00,9.85729,25.048785,0.000527,24.984821,-1.8168,0.226,9.85815,9.85815
427.00,9.85749,25.048556,0.000525,24.984551,-1.8167,0.226,9.85850,9.85850
428.00,9.85761,25.048673,0.000523,24.984585,-1.8166,0.226,9.85791,9.85791
429.00,9.85773,25.048665,0.000521,24.984522,-1.8165,0.226,9.85771,9.85771
430.00,9.85772,25.048852,0.000524,24.984628,-1.8165,0.226,9.85816,9.85816
431.00,9.85762,25.049116,0.000527,24.984816,-1.8165,0.226,9.85788,9.85788
432.00,9.85769,25.049091,0.000525,24.984687,-1.8162,0.226,9.85810,9.85810
433.00,9.85786,25.049135,0.000529,24.984704,-1.8162,0.227,9.85896,9.85896
434.00,9.85805,25.049319,0.000536,24.984847,-1.8164,0.227,9.85892,9.85892
435.00,9.85806,25.049288,0.000536,24.984876,-1.8163,0.227,9.85883,9.85883
436.00,9.85812,25.049280,0.000533,24.984930,-1.8164,0.227,9.85863,9.85863
437.00,9.85803,25.049493,0.000536,24.985174,-1.8167,0.228,9.85758,9.85758
438.00,9.85778,25.049575,0.000538,24.985277,-1.8167,0.228,9.85623,9.85623
439.00,9.85754,25.049240,0.000529,24.984902,-1.8166,0.228,9.85619,9.85619
440.00,9.85762,25.049277,0.000527,24.984868,-1.8166,0.228,9.85609,9.85609
441.00,9.85775,25.049321,0.000532,24.984885,-1.8165,0.228,9.85634,9.85634
442.00,9.85779,25.049311,0.000530,24.984917,-1.8162,0.228,9.85718,9.85718
443.00,9.85782,25.049073,0.000521,24.984601,-1.8160,0.228,9.85841,9.85841
444.00,9.85790,25.049378,0.000531,24.984812,-1.8159,0.228,9.85914,9.85914
445.00,9.85804,25.049433,0.000529,24.984852,-1.8158,0.229,9.85921,9.85921
446.00,9.85800,25.049580,0.000533,24.984924,-1.8158,0.229,9.85872,9.85872
447.00,9.85798,25.049405,0.000534,24.984637,-1.8158,0.229,9.85838,9.85838
448.00,9.85786,25.049634,0.000538,24.984851,-1.8159,0.229,9.85781,9.85781
449.00,9.85787,25.049539,0.000530,24.984818,-1.8157,0.230,9.85695,9.85695
450.00,9.85774,25.049521,0.000534,24.984816,-1.8155,0.230,9.85665,9.85665
451.00,9.85766,25.049445,0.000531,24.984750,-1.8154,0.230,9.85697,9.85697
452.00,9.85768,25.049644,0.000531,24.984906,-1.8156,0.230,9.85749,9.85749
453.00,9.85745,25.049644,0.000532,24.984860,-1.8154,0.230,9.85746,9.85746
454.00,9.85750,25.049733,0.000540,24.984876,-1.8152,0.230,9.85747,9.85747
455.00,9.85752,25.049797,0.000540,24.984865,-1.8152,0.230,9.85759,9.85759
456.00,9.85747,25.049924,0.000541,24.984927,-1.8154,0.230,9.85789,9.85789
457.00,9.85750,25.049839,0.000539,24.984873,-1.8151,0.230,9.85697,9.85697
458.00,9.85751,25.049856,0.000542,24.984887,-1.8150,0.230,9.85660,9.85660
459.00,9.85751,25.049869,0.000542,24.984932,-1.8151,0.230,9.85623,9.85623
460.00,9.85734,25.049941,0.000544,24.984949,-1.8150,0.230,9.85535,9.85535
461.00,9.85692,25.049827,0.000544,24.984724,-1.8150,0.230,9.85321,9.85321
462.00,9.85662,25.050039,0.000548,24.984818,-1.8153,0.230,9.85351,9.85351
463.00,9.85638,25.050071,0.000544,24.984840,-1.8155,0.230,9.85263,9.85263
464.00,9.85589,25.050129,0.000544,24.984768,-1.8155,0.230,9.85198,9.85198
465.00,9.85547,25.050259,0.000545,24.984874,-1.8157,0.231,9.85174,9.85174
466.00,9.85521,25.050325,0.000543,24.984980,-1.8154,0.231,9.85226,9.85226
467.00,9.85497,25.050409,0.000545,24.985042,-1.8151,0.231,9.85168,9.85168
468.00,9.85473,25.050497,0.000545,24.985066,-1.8148,0.231,9.85245,9.85245
469.00,9.85447,25.050468,0.000544,24.985006,-1.8148,0.231,9.85321,9.85321
470.00,9.85391,25.050386,0.000543,24.984873,-1.8147,0.231,9.85369,9.85369
471.00,9.85393,25.050409,0.000543,24.984873,-1.8147,0.231,9.85425,9.85425
472.00,9.85396,25.050361,0.000545,24.984810,-1.8149,0.231,9.85405,9.85405
473.00,9.85382,25.050425,0.000552,24.984819,-1.8151,0.231,9.85360,9.85360
474.00,9.85364,25.050409,0.000551,24.984786,-1.8152,0.231,9.85310,9.85310
475.00,9.85349,25.050425,0.000550,24.984758,-1.8153,0.232,9.85313,9.85313
476.00,9.85310,25.050456,0.000556,24.984798,-1.8152,0.231,9.85239,9.85239
477.00,9.85288,25.050488,0.000553,24.984828,-1.8149,0.232,9.85272,9.85272
478.00,9.85278,25.050461,0.000550,24.984781,-1.8147,0.232,9.85343,9.85343
479.00,9.85295,25.050597,0.000555,24.984934,-1.8146,0.232,9.85324,9.85324
480.00,9.85288,25.050725,0.000557,24.985060,-1.8145,0.232,9.85330,9.85330
481.00,9.85311,25.050812,0.000553,24.985055,-1.8146,0.232,9.85398,9.85398
482.00,9.85312,25.050838,0.000551,24.985009,-1.8144,0.232,9.85345,9.85345
483.00,9.85298,25.050808,0.000553,24.984965,-1.8143,0.232,9.85243,9.85243
484.00,9.85304,25.050993,0.000554,24.985077,-1.8143,0.232,9.85302,9.85302
485.00,9.85322,25.050957,0.000552,24.985013,-1.8143,0.232,9.85256,9.85256
486.00,9.85323,25.051108,0.000555,24.985120,-1.8143,0.232,9.85212,9.85212
487.00,9.85310,25.051351,0.000561,24.985359,-1.8146,0.232,9.85160,9.85160
488.00,9.85279,25.051433,0.000560,24.985357,-1.8145,0.232,9.85098,9.85098
489.00,9.85243,25.051298,0.000557,24.985217,-1.8143,0.232,9.84992,9.84992
490.00,9.85233,25.051280,0.000557,24.985143,-1.8140,0.233,9.85006,9.85006
491.00,9.85216,25.051121,0.000554,24.984955,-1.8138,0.233,9.84982,9.84982
492.00,9.85208,25.051063,0.000553,24.984872,-1.8137,0.233,9.85032,9.85032
493.00,9.85198,25.051004,0.000551,24.984809,-1.8138,0.233,9.85108,9.85108
494.00,9.85193,25.051213,0.000550,24.984941,-1.8140,0.233,9.85135,9.85135
495.00,9.85182,25.051187,0.000547,24.984825,-1.8143,0.233,9.85121,9.85121
496.00,9.85178,25.051306,0.000548,24.984914,-1.8147,0.233,9.85183,9.85183
497.00,9.85168,25.051218,0.000545,24.984708,-1.8149,0.234,9.85168,9.85168
498.00,9.85154,25.051202,0.000547,24.984609,-1.8152,0.234,9.85128,9.85128
499.00,9.85149,25.051231,0.000550,24.984675,-1.8152,0.234,9.85207,9.85207
500.00,9.85158,25.051326,0.000555,24.984825,-1.8153,0.233,9.85209,9.85209
501.00,9.85137,25.051345,0.000556,24.984881,-1.8152,0.233,9.85165,9.85165
502.00,9.85131,25.051293,0.000556,24.984775,-1.8148,0.233,9.85199,9.85199
503.00,9.85111,25.051378,0.000553,24.984821,-1.8141,0.234,9.84984,9.84984
504.00,9.85114,25.051322,0.000553,24.984604,-1.8137,0.234,9.84316,9.84316
505.00,9.85151,25.051285,0.000545,24.984426,-1.8133,0.234,9.83199,9.83199
506.00,9.85162,25.051328,0.000541,24.984270,-1.8132,0.234,9.81633,9.81633
507.00,9.85172,25.051394,0.000540,24.984301,-1.8135,0.234,9.79646,9.79646
508.00,9.85185,25.051418,0.000537,24.984313,-1.8141,0.234,9.77687,9.77687
509.00,9.85168,25.051357,0.000533,24.984274,-1.8145,0.234,9.75991,9.75991
510.00,9.85188,25.051491,0.000537,24.984406,-1.8148,0.235,9.74787,9.74787
@4,2.7001,5.4, 510.087 
511.00,9.85131,25.051401,0.000536,24.984442,-1.8151,0.235,9.74019,9.74019
512.00,9.85175,25.051508,0.000536,24.984593,-1.8153,0.235,9.73660,9.73660
513.00,9.83958,25.051783,0.000544,24.984876,-1.8153,0.235,9.73434,9.73434
514.00,9.82093,25.051943,0.000545,24.984986,-1.8152,0.235,9.73190,9.73190
515.00,9.79612,25.051967,0.000547,24.985083,-1.8146,0.235,9.73046,9.73046
516.00,9.77290,25.051943,0.000546,24.985006,-1.8141,0.235,9.73019,9.73019
517.00,9.75282,25.052016,0.000549,24.984986,-1.8135,0.235,9.73141,9.73141
518.00,9.74165,25.051677,0.000541,24.984587,-1.8132,0.235,9.73509,9.73509
519.00,9.73637,25.051885,0.000546,24.984764,-1.8131,0.235,9.74355,9.74355
520.00,9.73584,25.052049,0.000543,24.984779,-1.8134,0.236,9.75424,9.75424
521.00,9.73455,25.052208,0.000548,24.984875,-1.8135,0.236,9.76665,9.76665
522.00,9.73469,25.052082,0.000544,24.984821,-1.8135,0.236,9.77970,9.77970
523.00,9.73036,25.052455,0.000550,24.985177,-1.8136,0.236,9.79237,9.79237
524.00,9.72411,25.052278,0.000545,24.985055,-1.8137,0.236,9.80366,9.80366
525.00,9.72863,25.052079,0.000543,24.984921,-1.8137,0.236,9.81269,9.81269
526.00,9.73311,25.051989,0.000539,24.984821,-1.8137,0.236,9.82015,9.82015
527.00,9.74091,25.052057,0.000539,24.984798,-1.8135,0.237,9.82589,9.82589
528.00,9.74891,25.051870,0.000537,24.984538,-1.8132,0.237,9.83039,9.83039
529.00,9.76633,25.051948,0.000538,24.984545,-1.8131,0.237,9.83346,9.83346
530.00,9.78211,25.051987,0.000540,24.984522,-1.8132,0.237,9.83540,9.83540
531.00,9.79511,25.052095,0.000544,24.984638,-1.8129,0.237,9.83620,9.83620
532.00,9.80594,25.052131,0.000544,24.984697,-1.8129,0.237,9.83647,9.83647
533.00,9.81225,25.052138,0.000541,24.984730,-1.8125,0.237,9.83736,9.83736
534.00,9.82277,25.052037,0.000535,24.984630,-1.8122,0.237,9.83741,9.83741
535.00,9.82736,25.052276,0.000537,24.984912,-1.8121,0.238,9.83759,9.83759
536.00,9.83176,25.052232,0.000531,24.984812,-1.8123,0.238,9.83816,9.83816
537.00,9.83373,25.052254,0.000529,24.984813,-1.8128,0.238,9.83843,9.83843
538.00,9.83497,25.052323,0.000531,24.984850,-1.8133,0.238,9.83793,9.83793
539.00,9.83544,25.052288,0.000535,24.984718,-1.8136,0.238,9.83770,9.83770
540.00,9.83606,25.052100,0.000534,24.984412,-1.8133,0.238,9.83815,9.83815
541.00,9.83647,25.052213,0.000539,24.984450,-1.8130,0.238,9.83857,9.83857
542.00,9.83655,25.052210,0.000540,24.984358,-1.8128,0.238,9.83949,9.83949
543.00,9.83693,25.052234,0.000540,24.984365,-1.8126,0.238,9.84035,9.84035
544.00,9.83745,25.052427,0.000540,24.984542,-1.8123,0.239,9.84058,9.84058
545.00,9.83769,25.052471,0.000537,24.984531,-1.8121,0.239,9.84066,9.84066
546.00,9.83823,25.052455,0.000535,24.984463,-1.8118,0.239,9.84116,9.84116
547.00,9.83872,25.052422,0.000532,24.984402,-1.8112,0.239,9.84072,9.84072
548.00,9.83899,25.052690,0.000536,24.984614,-1.8107,0.239,9.84056,9.84056
549.00,9.83911,25.052595,0.000535,24.984507,-1.8104,0.239,9.84137,9.84137
550.00,9.83946,25.052680,0.000539,24.984541,-1.8104,0.239,9.84208,9.84208
551.00,9.83976,25.052746,0.000541,24.984608,-1.8107,0.239,9.84258,9.84258
552.00,9.84028,25.052956,0.000543,24.984742,-1.8108,0.239,9.84321,9.84321
553.00,9.84050,25.053050,0.000543,24.984754,-1.8109,0.239,9.84333,9.84333
554.00,9.84066,25.053175,0.000542,24.984834,-1.8106,0.240,9.84325,9.84325
555.00,9.84083,25.053338,0.000541,24.985035,-1.8101,0.240,9.84259,9.84259
556.00,9.84093,25.053413,0.000541,24.985035,-1.8096,0.240,9.84154,9.84154
557.00,9.84124,25.053424,0.000541,24.985006,-1.8096,0.240,9.84138,9.84138
558.00,9.84168,25.053244,0.000539,24.984758,-1.8098,0.240,9.84198,9.84198
559.00,9.84178,25.053398,0.000544,24.984864,-1.8102,0.240,9.84185,9.84185
560.00,9.84177,25.053573,0.000550,24.984970,-1.8107,0.240,9.84207,9.84207
561.00,9.84187,25.053530,0.000549,24.984967,-1.8111,0.241,9.84279,9.84279
562.00,9.84199,25.053488,0.000548,24.984949,-1.8112,0.241,9.84314,9.84314
563.00,9.84210,25.053492,0.000548,24.985020,-1.8111,0.241,9.84147,9.84147
564.00,9.84180,25.053422,0.000541,24.984963,-1.8111,0.241,9.84075,9.84075
565.00,9.84173,25.053320,0.000540,24.984831,-1.8110,0.241,9.83980,9.83980
566.00,9.84145,25.053578,0.000549,24.984998,-1.8106,0.241,9.83825,9.83825
567.00,9.84117,25.053533,0.000547,24.984937,-1.8104,0.241,9.83693,9.83693
568.00,9.84125,25.053559,0.000552,24.984976,-1.8102,0.241,9.83848,9.83848
569.00,9.84114,25.053491,0.000557,24.984893,-1.8102,0.241,9.83934,9.83934
570.00,9.84072,25.053243,0.000548,24.984626,-1.8101,0.241,9.83979,9.83979
571.00,9.84055,25.053147,0.000542,24.984487,-1.8105,0.241,9.84069,9.84069
572.00,9.84044,25.053324,0.000545,24.984601,-1.8110,0.241,9.84115,9.84115
573.00,9.84045,25.053400,0.000543,24.984563,-1.8110,0.241,9.84078,9.84078
574.00,9.84046,25.053407,0.000535,24.984479,-1.8107,0.242,9.84011,9.84011
575.00,9.84045,25.053535,0.000538,24.984548,-1.8107,0.242,9.83947,9.83947
576.00,9.84033,25.053460,0.000537,24.984472,-1.8104,0.242,9.83974,9.83974
577.00,9.84009,25.053509,0.000540,24.984500,-1.8103,0.242,9.84035,9.84035
578.00,9.83978,25.053449,0.000539,24.984461,-1.8104,0.242,9.83968,9.83968
579.00,9.84000,25.053598,0.000544,24.984633,-1.8102,0.242,9.83906,9.83906
580.00,9.83969,25.053549,0.000544,24.984635,-1.8099,0.242,9.83878,9.83878
581.00,9.83938,25.053641,0.000546,24.984700,-1.8096,0.242,9.83833,9.83833
582.00,9.83908,25.053619,0.000544,24.984650,-1.8092,0.243,9.83747,9.83747
583.00,9.83914,25.053772,0.000546,24.984795,-1.8091,0.243,9.83871,9.83871
584.00,9.83938,25.053643,0.000545,24.984649,-1.8094,0.243,9.83964,9.83964
585.00,9.83961,25.053756,0.000546,24.984680,-1.8099,0.243,9.84114,9.84114
586.00,9.83928,25.053878,0.000545,24.984806,-1.8104,0.243,9.84103,9.84103
587.00,9.83908,25.054020,0.000547,24.984903,-1.8106,0.243,9.84115,9.84115
588.00,9.83882,25.053857,0.000539,24.984632,-1.8103,0.243,9.84030,9.84030
589.00,9.83929,25.053945,0.000536,24.984656,-1.8101,0.244,9.84129,9.84129
590.00,9.83956,25.054197,0.000539,24.984879,-1.8099,0.244,9.84053,9.84053
591.00,9.83970,25.054150,0.000535,24.984775,-1.8095,0.244,9.84051,9.84051
592.00,9.83995,25.054072,0.000532,24.984715,-1.8092,0.244,9.84066,9.84066
593.00,9.84020,25.054237,0.000536,24.984926,-1.8090,0.244,9.84030,9.84030
594.00,9.84003,25.054457,0.000546,24.985107,-1.8089,0.244,9.83943,9.83943
595.00,9.83984,25.054336,0.000543,24.984976,-1.8085,0.244,9.83977,9.83977
596.00,9.83981,25.054502,0.000550,24.985102,-1.8082,0.244,9.84030,9.84030
597.00,9.83998,25.054452,0.000548,24.985002,-1.8080,0.244,9.84040,9.84040
598.00,9.84022,25.054464,0.000550,24.984974,-1.8080,0.244,9.84085,9.84085
599.00,9.84026,25.054478,0.000547,24.985003,-1.8078,0.244,9.84027,9.84027
600.00,9.84046,25.054495,0.000548,24.985046,-1.8077,0.244,9.83968,9.83968
601.00,9.84050,25.054333,0.000543,24.984885,-1.8078,0.244,9.83835,9.83835
602.00,9.84015,25.054637,0.000550,24.985147,-1.8080,0.244,9.83750,9.83750
603.00,9.83975,25.054582,0.000548,24.985000,-1.8082,0.244,9.83770,9.83770
604.00,9.83973,25.054365,0.000540,24.984753,-1.8084,0.245,9.83795,9.83795
605.00,9.83957,25.054419,0.000537,24.984718,-1.8085,0.245,9.83799,9.83799
606.00,9.83940,25.054528,0.000539,24.984763,-1.8088,0.245,9.83831,9.83831
607.00,9.83936,25.054294,0.000532,24.984584,-1.8090,0.245,9.83900,9.83900
608.00,9.83930,25.054258,0.000530,24.984605,-1.8091,0.245,9.83905,9.83905
609.00,9.83928,25.054416,0.000533,24.984688,-1.8091,0.245,9.83886,9.83886
610.00,9.83916,25.054574,0.000535,24.984835,-1.8094,0.245,9.83905,9.83905
611.00,9.83908,25.054359,0.000528,24.984579,-1.8094,0.245,9.83903,9.83903
612.00,9.83898,25.054379,0.000528,24.984418,-1.8096,0.246,9.83907,9.83907
613.00,9.83899,25.054450,0.000525,24.984362,-1.8098,0.246,9.83870,9.83870
614.00,9.83891,25.054504,0.000527,24.984322,-1.8098,0.246,9.83846,9.83846
615.00,9.83878,25.054470,0.000525,24.984185,-1.8095,0.246,9.83830,9.83830
616.00,9.83858,25.054818,0.000532,24.984443,-1.8092,0.246,9.83847,9.83847
617.00,9.83845,25.054821,0.000528,24.984410,-1.8083,0.246,9.83826,9.83826
618.00,9.83839,25.054862,0.000532,24.984410,-1.8076,0.246,9.83811,9.83811
619.00,9.83840,25.054886,0.000532,24.984433,-1.8074,0.246,9.83821,9.83821
620.00,9.83840,25.054732,0.000528,24.984236,-1.8075,0.246,9.83824,9.83824
621.00,9.83842,25.054797,0.000529,24.984286,-1.8074,0.247,9.83825,9.83825
622.00,9.83869,25.055000,0.000536,24.984558,-1.8077,0.247,9.83902,9.83902
623.00,9.83887,25.055256,0.000540,24.984821,-1.8079,0.247,9.83939,9.83939
624.00,9.83882,25.055345,0.000541,24.984916,-1.8080,0.247,9.83984,9.83984
625.00,9.83893,25.055461,0.000544,24.985032,-1.8079,0.247,9.84039,9.84039
626.00,9.83903,25.055503,0.000541,24.985123,-1.8078,0.247,9.84053,9.84053
627.00,9.83905,25.055458,0.000538,24.985012,-1.8077,0.247,9.83959,9.83959
628.00,9.83891,25.055221,0.000531,24.984771,-1.8076,0.248,9.83913,9.83913
629.00,9.83885,25.054985,0.000527,24.984512,-1.8073,0.248,9.83833,9.83833
630.00,9.83895,25.055015,0.000526,24.984593,-1.8071,0.248,9.83771,9.83771
631.00,9.83883,25.054973,0.000533,24.984488,-1.8072,0.248,9.83817,9.83817
632.00,9.83868,25.054979,0.000537,24.984446,-1.8070,0.248,9.83899,9.83899
633.00,9.83891,25.055074,0.000536,24.984388,-1.8069,0.248,9.83909,9.83909
634.00,9.83898,25.055213,0.000535,24.984479,-1.8069,0.248,9.83966,9.83966
635.00,9.83899,25.055397,0.000539,24.984517,-1.8067,0.248,9.83968,9.83968
636.00,9.83906,25.055488,0.000535,24.984534,-1.8065,0.248,9.83933,9.83933
637.00,9.83903,25.055514,0.000532,24.984569,-1.8064,0.249,9.83834,9.83834
638.00,9.83901,25.055641,0.000538,24.984794,-1.8063,0.248,9.83751,9.83751
639.00,9.83914,25.055679,0.000538,24.984811,-1.8063,0.249,9.83730,9.83730
640.00,9.83899,25.055649,0.000540,24.984825,-1.8063,0.249,9.83651,9.83651
641.00,9.83865,25.055708,0.000542,24.984855,-1.8064,0.249,9.83643,9.83643
642.00,9.83831,25.055982,0.000545,24.985082,-1.8065,0.249,9.83751,9.83751
643.00,9.83838,25.056123,0.000545,24.985145,-1.8062,0.249,9.83869,9.83869
644.00,9.83850,25.056369,0.000548,24.985272,-1.8060,0.249,9.83870,9.83870
645.00,9.83838,25.056317,0.000543,24.985159,-1.8059,0.249,9.83914,9.83914
646.00,9.83808,25.056259,0.000540,24.985079,-1.8056,0.250,9.83790,9.83790
647.00,9.83790,25.056204,0.000541,24.984945,-1.8054,0.250,9.83652,9.83652
648.00,9.83790,25.056187,0.000541,24.984866,-1.8056,0.250,9.83534,9.83534
649.00,9.83791,25.056150,0.000541,24.984845,-1.8055,0.250,9.83490,9.83490
650.00,9.83748,25.056371,0.000542,24.985037,-1.8056,0.250,9.83499,9.83499
651.00,9.83729,25.056341,0.000541,24.985002,-1.8056,0.250,9.83532,9.83532
652.00,9.83703,25.056119,0.000536,24.984699,-1.8057,0.250,9.83534,9.83534
653.00,9.83678,25.056056,0.000534,24.984620,-1.8059,0.250,9.83407,9.83407
654.00,9.83681,25.055920,0.000528,24.984391,-1.8063,0.250,9.82944,9.82944
655.00,9.83669,25.055861,0.000529,24.984297,-1.8064,0.250,9.82158,9.82158
656.00,9.83681,25.056199,0.000536,24.984629,-1.8067,0.250,9.81030,9.81030
657.00,9.83589,25.056343,0.000538,24.984847,-1.8068,0.250,9.79464,9.79464
658.00,9.83506,25.056423,0.000541,24.984903,-1.8066,0.251,9.77800,9.77800
659.00,9.83532,25.056668,0.000545,24.985124,-1.8063,0.251,9.76406,9.76406
660.00,9.83562,25.056573,0.000542,24.984945,-1.8061,0.251,9.75295,9.75295
@5,2.7001,5.4, 660.021000000001 
661.00,9.83464,25.056126,0.000527,24.984366,-1.8061,0.251,9.74567,9.74567
662.00,9.83602,25.056242,0.000530,24.984356,-1.8062,0.251,9.74157,9.74157
663.00,9.82845,25.056403,0.000534,24.984469,-1.8064,0.251,9.73860,9.73860
664.00,9.81234,25.056388,0.000538,24.984460,-1.8065,0.251,9.73524,9.73524
665.00,9.79681,25.056425,0.000539,24.984541,-1.8063,0.251,9.73207,9.73207
666.00,9.77811,25.056585,0.000548,24.984730,-1.8058,0.251,9.72894,9.72894
667.00,9.75752,25.056677,0.000547,24.984892,-1.8052,0.251,9.72855,9.72855
668.00,9.74533,25.056565,0.000542,24.984763,-1.8050,0.251,9.73136,9.73136
669.00,9.74268,25.056690,0.000540,24.984884,-1.8049,0.252,9.73810,9.73810
670.00,9.74138,25.056915,0.000542,24.985006,-1.8052,0.252,9.74716,9.74716
671.00,9.74153,25.057157,0.000545,24.985178,-1.8057,0.252,9.75830,9.75830
672.00,9.73693,25.057085,0.000541,24.984932,-1.8061,0.252,9.77018,9.77018
673.00,9.73039,25.057156,0.000544,24.984875,-1.8064,0.252,9.78167,9.78167
674.00,9.72599,25.057046,0.000543,24.984750,-1.8065,0.252,9.79178,9.79178
675.00,9.72543,25.057015,0.000544,24.984789,-1.8065,0.252,9.80058,9.80058
676.00,9.72619,25.056841,0.000541,24.984673,-1.8062,0.252,9.80724,9.80724
677.00,9.73493,25.056974,0.000547,24.984906,-1.8060,0.252,9.81175,9.81175
678.00,9.74460,25.056975,0.000544,24.985031,-1.8057,0.253,9.81486,9.81486
679.00,9.75933,25.056982,0.000543,24.984994,-1.8056,0.253,9.81717,9.81717
680.00,9.77082,25.056945,0.000543,24.984858,-1.8054,0.253,9.81904,9.81904
681.00,9.78179,25.057029,0.000544,24.984867,-1.8054,0.253,9.82059,9.82059
682.00,9.79429,25.057042,0.000540,24.984776,-1.8054,0.253,9.82228,9.82228
683.00,9.80206,25.057251,0.000546,24.984916,-1.8056,0.253,9.82363,9.82363
684.00,9.80989,25.057181,0.000547,24.984817,-1.8057,0.253,9.82397,9.82397
685.00,9.81388,25.057328,0.000549,24.984921,-1.8058,0.253,9.82374,9.82374
686.00,9.81533,25.057490,0.000547,24.985072,-1.8060,0.253,9.82364,9.82364
687.00,9.81720,25.057616,0.000553,24.985226,-1.8060,0.253,9.82281,9.82281
688.00,9.81892,25.057640,0.000553,24.985222,-1.8057,0.253,9.82193,9.82193
689.00,9.82008,25.058022,0.000559,24.985556,-1.8055,0.253,9.82131,9.82131
690.00,9.82058,25.057945,0.000556,24.985497,-1.8055,0.253,9.82135,9.82135
691.00,9.82070,25.057925,0.000560,24.985459,-1.8054,0.253,9.82151,9.82151
692.00,9.82071,25.057866,0.000555,24.985360,-1.8053,0.253,9.82208,9.82208
693.00,9.82098,25.057822,0.000553,24.985258,-1.8055,0.254,9.82227,9.82227
694.00,9.82111,25.057456,0.000543,24.984799,-1.8056,0.254,9.82264,9.82264
695.00,9.82159,25.057510,0.000546,24.984735,-1.8055,0.254,9.82336,9.82336
696.00,9.82223,25.057746,0.000548,24.984918,-1.8056,0.254,9.82454,9.82454
697.00,9.82288,25.057804,0.000550,24.984886,-1.8055,0.254,9.82532,9.82532
698.00,9.82339,25.057723,0.000545,24.984768,-1.8055,0.254,9.82636,9.82636
699.00,9.82364,25.057957,0.000550,24.984986,-1.8052,0.254,9.82701,9.82701
700.00,9.82371,25.058075,0.000548,24.985104,-1.8052,0.254,9.82704,9.82704
701.00,9.82366,25.057866,0.000542,24.984799,-1.8049,0.255,9.82611,9.82611
702.00,9.82366,25.057700,0.000538,24.984634,-1.8049,0.255,9.82561,9.82561
703.00,9.82382,25.057877,0.000544,24.984797,-1.8049,0.255,9.82622,9.82622
704.00,9.82445,25.057970,0.000546,24.984920,-1.8049,0.255,9.82668,9.82668
705.00,9.82501,25.057861,0.000544,24.984825,-1.8052,0.255,9.82673,9.82673
706.00,9.82515,25.057692,0.000540,24.984645,-1.8053,0.255,9.82690,9.82690
707.00,9.82543,25.058211,0.000549,24.985212,-1.8054,0.255,9.82684,9.82684
708.00,9.82570,25.058009,0.000542,24.984977,-1.8052,0.255,9.82688,9.82688
709.00,9.82569,25.057925,0.000541,24.984840,-1.8051,0.255,9.82630,9.82630
710.00,9.82579,25.058075,0.000545,24.984947,-1.8049,0.255,9.82579,9.82579
711.00,9.82581,25.058295,0.000548,24.985157,-1.8048,0.255,9.82550,9.82550
712.00,9.82578,25.057950,0.000541,24.984733,-1.8048,0.255,9.82525,9.82525
713.00,9.82618,25.058015,0.000543,24.984731,-1.8049,0.255,9.82448,9.82448
714.00,9.82616,25.058110,0.000539,24.984807,-1.8051,0.256,9.82470,9.82470
715.00,9.82610,25.058153,0.000538,24.984794,-1.8050,0.256,9.82506,9.82506
716.00,9.82594,25.058423,0.000542,24.985043,-1.8050,0.256,9.82579,9.82579
717.00,9.82603,25.058547,0.000543,24.985108,-1.8050,0.256,9.82657,9.82657
718.00,9.82613,25.058477,0.000542,24.984996,-1.8050,0.256,9.82734,9.82734
719.00,9.82621,25.058280,0.000539,24.984769,-1.8050,0.257,9.82769,9.82769
720.00,9.82628,25.058117,0.000539,24.984571,-1.8050,0.257,9.82753,9.82753
721.00,9.82627,25.057754,0.000534,24.984167,-1.8048,0.257,9.82704,9.82704
722.00,9.82630,25.057775,0.000537,24.984053,-1.8047,0.256,9.82669,9.82669
723.00,9.82624,25.058009,0.000541,24.984254,-1.8047,0.257,9.82587,9.82587
724.00,9.82602,25.058194,0.000545,24.984381,-1.8048,0.257,9.82504,9.82504
725.00,9.82585,25.058284,0.000547,24.984419,-1.8050,0.257,9.82443,9.82443
726.00,9.82578,25.058458,0.000548,24.984575,-1.8053,0.257,9.82420,9.82420
727.00,9.82565,25.058380,0.000544,24.984660,-1.8054,0.257,9.82355,9.82355
728.00,9.82540,25.058366,0.000544,24.984718,-1.8053,0.257,9.82353,9.82353
729.00,9.82535,25.058378,0.000545,24.984745,-1.8051,0.257,9.82380,9.82380
730.00,9.82534,25.058414,0.000541,24.984783,-1.8049,0.257,9.82410,9.82410
731.00,9.82525,25.058520,0.000541,24.984837,-1.8049,0.257,9.82402,9.82402
732.00,9.82522,25.058764,0.000541,24.984937,-1.8050,0.258,9.82410,9.82410
733.00,9.82528,25.058780,0.000540,24.984808,-1.8050,0.258,9.82440,9.82440
734.00,9.82528,25.058867,0.000541,24.984807,-1.8050,0.258,9.82477,9.82477
735.00,9.82540,25.059012,0.000547,24.984886,-1.8050,0.258,9.82551,9.82551
736.00,9.82542,25.059001,0.000547,24.984863,-1.8049,0.258,9.82649,9.82649
737.00,9.82542,25.058872,0.000544,24.984775,-1.8047,0.258,9.82689,9.82689
738.00,9.82516,25.058821,0.000541,24.984770,-1.8047,0.258,9.82634,9.82634
739.00,9.82494,25.059158,0.000547,24.985123,-1.8047,0.258,9.82581,9.82581
740.00,9.82490,25.059020,0.000537,24.984995,-1.8045,0.259,9.82573,9.82573
741.00,9.82500,25.058803,0.000529,24.984728,-1.8041,0.259,9.82528,9.82528
742.00,9.82496,25.058820,0.000526,24.984687,-1.8038,0.259,9.82558,9.82558
743.00,9.82504,25.059040,0.000528,24.984846,-1.8036,0.260,9.82620,9.82620
744.00,9.82520,25.058690,0.000520,24.984489,-1.8035,0.260,9.82650,9.82650
745.00,9.82533,25.058556,0.000517,24.984317,-1.8037,0.260,9.82554,9.82554
746.00,9.82529,25.058867,0.000526,24.984634,-1.8041,0.260,9.82471,9.82471
747.00,9.82536,25.058741,0.000528,24.984445,-1.8043,0.260,9.82419,9.82419
748.00,9.82522,25.058731,0.000531,24.984386,-1.8044,0.259,9.82450,9.82450
749.00,9.82533,25.058804,0.000532,24.984377,-1.8041,0.260,9.82417,9.82417
750.00,9.82531,25.059141,0.000539,24.984704,-1.8037,0.260,9.82473,9.82473
751.00,9.82542,25.059144,0.000537,24.984666,-1.8033,0.260,9.82534,9.82534
752.00,9.82555,25.059297,0.000538,24.984815,-1.8031,0.260,9.82624,9.82624
753.00,9.82538,25.059276,0.000536,24.984834,-1.8031,0.261,9.82591,9.82591
754.00,9.82509,25.059325,0.000538,24.984897,-1.8033,0.261,9.82608,9.82608
755.00,9.82524,25.059249,0.000538,24.984819,-1.8036,0.261,9.82626,9.82626
756.00,9.82526,25.059249,0.000541,24.984844,-1.8040,0.261,9.82617,9.82617
757.00,9.82553,25.059324,0.000545,24.984848,-1.8041,0.261,9.82530,9.82530
758.00,9.82552,25.059408,0.000547,24.984843,-1.8043,0.261,9.82442,9.82442
759.00,9.82539,25.059422,0.000547,24.984838,-1.8043,0.261,9.82450,9.82450
760.00,9.82524,25.059535,0.000552,24.984915,-1.8043,0.261,9.82414,9.82414
761.00,9.82506,25.059529,0.000551,24.984896,-1.8041,0.261,9.82380,9.82380
762.00,9.82494,25.059549,0.000544,24.984936,-1.8043,0.261,9.82318,9.82318
763.00,9.82460,25.059533,0.000539,24.984928,-1.8042,0.261,9.82267,9.82267
764.00,9.82426,25.059730,0.000544,24.985030,-1.8040,0.261,9.82215,9.82215
765.00,9.82420,25.059734,0.000541,24.984969,-1.8037,0.262,9.82132,9.82132
766.00,9.82412,25.059794,0.000539,24.984924,-1.8036,0.262,9.82146,9.82146
767.00,9.82419,25.059811,0.000543,24.984879,-1.8034,0.262,9.82161,9.82161
768.00,9.82389,25.059903,0.000546,24.984914,-1.8036,0.262,9.82198,9.82198
769.00,9.82368,25.059810,0.000539,24.984855,-1.8038,0.262,9.82187,9.82187
770.00,9.82358,25.059864,0.000535,24.984880,-1.8042,0.262,9.82217,9.82217
771.00,9.82335,25.059961,0.000536,24.984989,-1.8045,0.263,9.82198,9.82198
772.00,9.82294,25.059918,0.000539,24.984934,-1.8045,0.262,9.82231,9.82231
773.00,9.82291,25.059925,0.000540,24.984932,-1.8042,0.263,9.82258,9.82258
774.00,9.82291,25.059930,0.000541,24.984858,-1.8039,0.263,9.82300,9.82300
775.00,9.82281,25.059863,0.000542,24.984820,-1.8036,0.262,9.82303,9.82303
776.00,9.82255,25.059983,0.000542,24.984832,-1.8033,0.263,9.82264,9.82264
777.00,9.82246,25.060132,0.000541,24.984979,-1.8032,0.263,9.82276,9.82276
778.00,9.82263,25.060133,0.000543,24.984938,-1.8037,0.263,9.82385,9.82385
779.00,9.82276,25.060171,0.000544,24.984929,-1.8040,0.263,9.82377,9.82377
780.00,9.82263,25.060203,0.000543,24.984875,-1.8042,0.263,9.82383,9.82383
781.00,9.82256,25.060085,0.000540,24.984825,-1.8043,0.263,9.82376,9.82376
782.00,9.82236,25.060009,0.000535,24.984718,-1.8042,0.263,9.82236,9.82236
783.00,9.82249,25.060045,0.000530,24.984705,-1.8037,0.264,9.82116,9.82116
784.00,9.82261,25.060173,0.000531,24.984793,-1.8032,0.264,9.82091,9.82091
785.00,9.82265,25.060323,0.000533,24.984874,-1.8030,0.264,9.82055,9.82055
786.00,9.82267,25.060438,0.000538,24.984902,-1.8032,0.264,9.82061,9.82061
787.00,9.82260,25.060576,0.000541,24.985014,-1.8031,0.264,9.82129,9.82129
788.00,9.82250,25.060756,0.000543,24.985233,-1.8030,0.264,9.82090,9.82090
789.00,9.82240,25.060770,0.000541,24.985271,-1.8029,0.264,9.82046,9.82046
790.00,9.82215,25.060724,0.000541,24.985296,-1.8029,0.264,9.82017,9.82017
791.00,9.82189,25.060691,0.000539,24.985262,-1.8029,0.264,9.82013,9.82013
792.00,9.82169,25.060674,0.000533,24.985174,-1.8033,0.264,9.82016,9.82016
793.00,9.82148,25.060650,0.000533,24.985066,-1.8038,0.264,9.82039,9.82039
794.00,9.82139,25.060635,0.000532,24.984995,-1.8039,0.265,9.82077,9.82077
795.00,9.82143,25.060714,0.000535,24.984988,-1.8036,0.265,9.82133,9.82133
796.00,9.82147,25.060733,0.000535,24.985024,-1.8030,0.265,9.82140,9.82140
797.00,9.82136,25.060760,0.000538,24.985027,-1.8024,0.265,9.82178,9.82178
798.00,9.82122,25.060632,0.000536,24.984855,-1.8020,0.265,9.82174,9.82174
799.00,9.82093,25.060496,0.000530,24.984740,-1.8020,0.265,9.82122,9.82122
800.00,9.82079,25.060431,0.000523,24.984608,-1.8020,0.265,9.82101,9.82101
801.00,9.82079,25.060440,0.000522,24.984468,-1.8022,0.266,9.82114,9.82114
802.00,9.82095,25.060641,0.000523,24.984538,-1.8023,0.266,9.82149,9.82149
803.00,9.82086,25.060740,0.000525,24.984453,-1.8022,0.266,9.81967,9.81967
804.00,9.82089,25.060980,0.000531,24.984540,-1.8020,0.266,9.81588,9.81588
805.00,9.82095,25.061294,0.000538,24.984746,-1.8018,0.266,9.80825,9.80825
806.00,9.82122,25.061431,0.000542,24.984801,-1.8017,0.266,9.79702,9.79702
807.00,9.82131,25.061208,0.000540,24.984560,-1.8019,0.266,9.78308,9.78308
808.00,9.82114,25.061301,0.000542,24.984696,-1.8020,0.266,9.77043,9.77043
809.00,9.82104,25.061295,0.000539,24.984629,-1.8023,0.266,9.76097,9.76097
810.00,9.82066,25.061196,0.000536,24.984522,-1.8027,0.266,9.75393,9.75393
@6,2.7001,5.4, 810.065999999999 
811.00,9.82150,25.061295,0.000537,24.984572,-1.8029,0.267,9.75035,9.75035
812.00,9.82387,25.061524,0.000539,24.984770,-1.8029,0.267,9.74760,9.74760
813.00,9.81279,25.061512,0.000537,24.984721,-1.8027,0.267,9.74521,9.74521
814.00,9.80025,25.061568,0.000542,24.984776,-1.8026,0.267,9.74051,9.74051
815.00,9.78262,25.061634,0.000546,24.984862,-1.8025,0.267,9.73622,9.73622
816.00,9.76539,25.061507,0.000544,24.984722,-1.8022,0.267,9.73198,9.73198
817.00,9.75451,25.061637,0.000544,24.984856,-1.8019,0.267,9.73036,9.73036
818.00,9.75031,25.061618,0.000544,24.984858,-1.8017,0.267,9.73073,9.73073
819.00,9.74991,25.061663,0.000547,24.984879,-1.8014,0.267,9.73479,9.73479
820.00,9.74855,25.061611,0.000542,24.984717,-1.8011,0.267,9.74145,9.74145
821.00,9.74550,25.061709,0.000545,24.984778,-1.8012,0.267,9.75061,9.75061
822.00,9.74079,25.061752,0.000548,24.984770,-1.8015,0.267,9.76009,9.76009
823.00,9.73708,25.061839,0.000548,24.984847,-1.8017,0.267,9.77002,9.77002
824.00,9.72973,25.061959,0.000547,24.984901,-1.8017,0.268,9.77856,9.77856
825.00,9.72612,25.061955,0.000547,24.984910,-1.8020,0.268,9.78643,9.78643
826.00,9.72609,25.061818,0.000541,24.984830,-1.8019,0.268,9.79282,9.79282
827.00,9.73274,25.061598,0.000537,24.984643,-1.8016,0.268,9.79828,9.79828
828.00,9.73933,25.061570,0.000538,24.984584,-1.8016,0.268,9.80265,9.80265
829.00,9.74976,25.061529,0.000537,24.984586,-1.8015,0.268,9.80645,9.80645
830.00,9.75950,25.061581,0.000539,24.984607,-1.8012,0.268,9.80910,9.80910
831.00,9.77172,25.061730,0.000543,24.984689,-1.8009,0.268,9.81056,9.81056
832.00,9.78015,25.061807,0.000542,24.984750,-1.8008,0.269,9.81050,9.81050
833.00,9.78882,25.061951,0.000541,24.984813,-1.8007,0.269,9.81013,9.81013
834.00,9.79264,25.061998,0.000539,24.984782,-1.8007,0.269,9.80962,9.80962
835.00,9.79867,25.062146,0.000538,24.984916,-1.8007,0.269,9.80871,9.80871
836.00,9.80392,25.062164,0.000536,24.984894,-1.8011,0.269,9.80897,9.80897
837.00,9.80708,25.062248,0.000537,24.984942,-1.8012,0.269,9.80913,9.80913
838.00,9.80938,25.062357,0.000543,24.985123,-1.8010,0.269,9.80899,9.80899
839.00,9.80982,25.062327,0.000545,24.985159,-1.8009,0.270,9.80950,9.80950
840.00,9.80945,25.062301,0.000546,24.985120,-1.8008,0.270,9.81088,9.81088
841.00,9.80935,25.062281,0.000546,24.985101,-1.8006,0.270,9.81048,9.81048
842.00,9.80936,25.062233,0.000544,24.984990,-1.8005,0.270,9.81087,9.81087
843.00,9.80960,25.062212,0.000543,24.984962,-1.8005,0.270,9.81129,9.81129
844.00,9.80984,25.062489,0.000550,24.985206,-1.8006,0.270,9.81145,9.81145
845.00,9.80993,25.062317,0.000548,24.984965,-1.8008,0.270,9.81098,9.81098
846.00,9.81025,25.062431,0.000552,24.985079,-1.8009,0.270,9.81131,9.81131
847.00,9.81030,25.062378,0.000556,24.985024,-1.8010,0.270,9.81197,9.81197
848.00,9.81012,25.062223,0.000550,24.984800,-1.8012,0.270,9.81257,9.81257
849.00,9.81031,25.062073,0.000544,24.984616,-1.8014,0.270,9.81237,9.81237
850.00,9.81064,25.062383,0.000550,24.984968,-1.8014,0.270,9.81162,9.81162
851.00,9.81079,25.062425,0.000550,24.984914,-1.8014,0.270,9.81116,9.81116
852.00,9.81072,25.062519,0.000548,24.984994,-1.8015,0.271,9.81104,9.81104
853.00,9.81084,25.062543,0.000551,24.984996,-1.8017,0.271,9.81078,9.81078
854.00,9.81097,25.062353,0.000551,24.984728,-1.8018,0.270,9.81088,9.81088
855.00,9.81122,25.062535,0.000556,24.984865,-1.8018,0.270,9.81191,9.81191
856.00,9.81133,25.062633,0.000555,24.984928,-1.8020,0.271,9.81216,9.81216
857.00,9.81132,25.062545,0.000553,24.984736,-1.8019,0.271,9.81176,9.81176
858.00,9.81158,25.062699,0.000549,24.984797,-1.8016,0.271,9.81112,9.81112
859.00,9.81142,25.062823,0.000545,24.984886,-1.8013,0.271,9.81091,9.81091
860.00,9.81125,25.062618,0.000537,24.984631,-1.8011,0.271,9.81065,9.81065
861.00,9.81132,25.062530,0.000534,24.984517,-1.8011,0.272,9.81076,9.81076
862.00,9.81144,25.062670,0.000537,24.984712,-1.8011,0.272,9.81073,9.81073
863.00,9.81146,25.062843,0.000546,24.984873,-1.8012,0.272,9.81142,9.81142
864.00,9.81153,25.062968,0.000550,24.985029,-1.8014,0.272,9.81214,9.81214
865.00,9.81167,25.062977,0.000550,24.984990,-1.8015,0.272,9.81281,9.81281
866.00,9.81180,25.063034,0.000550,24.985073,-1.8013,0.272,9.81315,9.81315
867.00,9.81169,25.063085,0.000552,24.985086,-1.8013,0.272,9.81315,9.81315
868.00,9.81161,25.062940,0.000547,24.984921,-1.8013,0.272,9.81319,9.81319
869.00,9.81165,25.062913,0.000542,24.984881,-1.8011,0.272,9.81290,9.81290
870.00,9.81191,25.062935,0.000540,24.984914,-1.8009,0.272,9.81237,9.81237
871.00,9.81204,25.062977,0.000538,24.984948,-1.8007,0.273,9.81246,9.81246
872.00,9.81202,25.063000,0.000537,24.984971,-1.8005,0.273,9.81327,9.81327
873.00,9.81199,25.063114,0.000537,24.985044,-1.7999,0.273,9.81303,9.81303
874.00,9.81215,25.063146,0.000536,24.984938,-1.7997,0.273,9.81278,9.81278
875.00,9.81248,25.063201,0.000533,24.984887,-1.7996,0.273,9.81336,9.81336
876.00,9.81249,25.063193,0.000530,24.984782,-1.7995,0.273,9.81394,9.81394
877.00,9.81268,25.063268,0.000528,24.984770,-1.7995,0.273,9.81425,9.81425
878.00,9.81305,25.063275,0.000524,24.984762,-1.7996,0.274,9.81524,9.81524
879.00,9.81335,25.063387,0.000526,24.984875,-1.7998,0.274,9.81599,9.81599
880.00,9.81358,25.063414,0.000524,24.984888,-1.7999,0.274,9.81615,9.81615
881.00,9.81379,25.063605,0.000533,24.985008,-1.8000,0.274,9.81597,9.81597
882.00,9.81396,25.063716,0.000533,24.985043,-1.8000,0.274,9.81563,9.81563
883.00,9.81416,25.063604,0.000532,24.984939,-1.8001,0.274,9.81541,9.81541
884.00,9.81410,25.063595,0.000534,24.984950,-1.8002,0.274,9.81518,9.81518
885.00,9.81438,25.063623,0.000541,24.984959,-1.8001,0.274,9.81474,9.81474
886.00,9.81442,25.063485,0.000537,24.984837,-1.7999,0.274,9.81426,9.81426
887.00,9.81437,25.063479,0.000541,24.984880,-1.7999,0.274,9.81448,9.81448
888.00,9.81448,25.063683,0.000552,24.985015,-1.7997,0.274,9.81442,9.81442
889.00,9.81452,25.063698,0.000551,24.984960,-1.7995,0.274,9.81410,9.81410
890.00,9.81451,25.063802,0.000549,24.985027,-1.7996,0.274,9.81394,9.81394
891.00,9.81452,25.063875,0.000551,24.985059,-1.7996,0.274,9.81376,9.81376
892.00,9.81432,25.063718,0.000545,24.984815,-1.7994,0.274,9.81229,9.81229
893.00,9.81409,25.063765,0.000540,24.984786,-1.7993,0.275,9.81149,9.81149
894.00,9.81408,25.063932,0.000541,24.984920,-1.7992,0.275,9.81090,9.81090
895.00,9.81386,25.064189,0.000547,24.985171,-1.7988,0.275,9.80981,9.80981
896.00,9.81347,25.064356,0.000547,24.985271,-1.7985,0.275,9.80920,9.80920
897.00,9.81312,25.064751,0.000551,24.985595,-1.7983,0.275,9.80932,9.80932
898.00,9.81271,25.064686,0.000550,24.985506,-1.7980,0.275,9.80871,9.80871
899.00,9.81228,25.064607,0.000546,24.985327,-1.7978,0.275,9.80830,9.80830
900.00,9.81185,25.064257,0.000534,24.984918,-1.7977,0.276,9.80830,9.80830
901.00,9.81151,25.064068,0.000530,24.984651,-1.7980,0.276,9.80927,9.80927
902.00,9.81148,25.064073,0.000530,24.984584,-1.7985,0.276,9.81028,9.81028
903.00,9.81150,25.064246,0.000530,24.984682,-1.7990,0.276,9.81098,9.81098
904.00,9.81137,25.064336,0.000533,24.984735,-1.7995,0.276,9.81195,9.81195
905.00,9.81130,25.064499,0.000538,24.984829,-1.7998,0.277,9.81287,9.81287
906.00,9.81113,25.064708,0.000542,24.985030,-1.7997,0.277,9.81188,9.81188
907.00,9.81073,25.064660,0.000540,24.984949,-1.7998,0.277,9.81139,9.81139
908.00,9.81040,25.064604,0.000541,24.984825,-1.7996,0.277,9.81105,9.81105
909.00,9.81026,25.064660,0.000539,24.984867,-1.7997,0.277,9.81060,9.81060
910.00,9.81029,25.064716,0.000543,24.984893,-1.7997,0.277,9.81023,9.81023
911.00,9.81029,25.064585,0.000540,24.984778,-1.7999,0.277,9.81085,9.81085
912.00,9.81029,25.064611,0.000539,24.984833,-1.7997,0.277,9.81083,9.81083
913.00,9.81043,25.064698,0.000539,24.984947,-1.7995,0.277,9.81096,9.81096
914.00,9.81043,25.064716,0.000539,24.984910,-1.7991,0.277,9.81074,9.81074
915.00,9.81041,25.064702,0.000538,24.984879,-1.7991,0.277,9.81049,9.81049
916.00,9.81055,25.064838,0.000542,24.984924,-1.7988,0.277,9.81054,9.81054
917.00,9.81076,25.064900,0.000543,24.984910,-1.7988,0.278,9.81114,9.81114
918.00,9.81101,25.064921,0.000545,24.984896,-1.7988,0.278,9.81157,9.81157
919.00,9.81127,25.064943,0.000549,24.984862,-1.7989,0.277,9.81210,9.81210
920.00,9.81142,25.065055,0.000548,24.984873,-1.7986,0.278,9.81236,9.81236
921.00,9.81141,25.065152,0.000549,24.984872,-1.7983,0.278,9.81196,9.81196
922.00,9.81120,25.065156,0.000551,24.984797,-1.7980,0.278,9.81144,9.81144
923.00,9.81120,25.065257,0.000549,24.984841,-1.7979,0.278,9.81109,9.81109
924.00,9.81109,25.065331,0.000549,24.984896,-1.7976,0.278,9.81094,9.81094
925.00,9.81106,25.065305,0.000547,24.984904,-1.7975,0.278,9.81112,9.81112
926.00,9.81113,25.065302,0.000545,24.984969,-1.7974,0.278,9.81192,9.81192
927.00,9.81131,25.065169,0.000538,24.984905,-1.7972,0.279,9.81187,9.81187
928.00,9.81135,25.065146,0.000537,24.984890,-1.7971,0.279,9.81184,9.81184
929.00,9.81140,25.065290,0.000538,24.985073,-1.7970,0.279,9.81192,9.81192
930.00,9.81148,25.065274,0.000536,24.985051,-1.7969,0.279,9.81224,9.81224
931.00,9.81158,25.065324,0.000535,24.985098,-1.7969,0.279,9.81177,9.81177
932.00,9.81150,25.065566,0.000540,24.985289,-1.7974,0.279,9.81139,9.81139
933.00,9.81150,25.065495,0.000537,24.985167,-1.7978,0.280,9.81163,9.81163
934.00,9.81152,25.065269,0.000532,24.984895,-1.7981,0.280,9.81092,9.81092
935.00,9.81142,25.065341,0.000534,24.984890,-1.7985,0.280,9.80968,9.80968
936.00,9.81122,25.065303,0.000536,24.984811,-1.7987,0.280,9.80861,9.80861
937.00,9.81096,25.065394,0.000541,24.984863,-1.7987,0.280,9.80892,9.80892
938.00,9.81079,25.065216,0.000537,24.984702,-1.7983,0.280,9.80910,9.80910
939.00,9.81088,25.065353,0.000544,24.984851,-1.7979,0.280,9.80997,9.80997
940.00,9.81100,25.065331,0.000544,24.984859,-1.7976,0.280,9.81121,9.81121
941.00,9.81109,25.065384,0.000544,24.984887,-1.7970,0.280,9.81205,9.81205
942.00,9.81101,25.065439,0.000539,24.985016,-1.7966,0.280,9.81186,9.81186
943.00,9.81100,25.065865,0.000550,24.985381,-1.7965,0.280,9.81150,9.81150
944.00,9.81087,25.065791,0.000545,24.985289,-1.7966,0.280,9.81097,9.81097
945.00,9.81069,25.065801,0.000547,24.985297,-1.7965,0.280,9.81110,9.81110
946.00,9.81076,25.065726,0.000545,24.985230,-1.7967,0.281,9.81091,9.81091
947.00,9.81073,25.065576,0.000543,24.984945,-1.7969,0.281,9.81099,9.81099
948.00,9.81079,25.065523,0.000541,24.984889,-1.7970,0.281,9.81036,9.81036
949.00,9.81062,25.065441,0.000541,24.984747,-1.7970,0.281,9.81017,9.81017
950.00,9.81045,25.065632,0.000542,24.984878,-1.7970,0.281,9.80949,9.80949
951.00,9.81023,25.065835,0.000544,24.984968,-1.7969,0.281,9.80893,9.80893
952.00,9.81014,25.065935,0.000545,24.984928,-1.7967,0.281,9.80891,9.80891
953.00,9.81021,25.066062,0.000544,24.984860,-1.7966,0.281,9.80809,9.80809
954.00,9.81058,25.066160,0.000541,24.984765,-1.7963,0.282,9.80428,9.80428
955.00,9.81045,25.066229,0.000541,24.984615,-1.7962,0.282,9.79805,9.79805
956.00,9.81005,25.066091,0.000540,24.984408,-1.7963,0.282,9.78991,9.78991
957.00,9.80990,25.065860,0.000536,24.984231,-1.7960,0.282,9.77899,9.77899
958.00,9.80967,25.065775,0.000536,24.984182,-1.7959,0.282,9.76862,9.76862
959.00,9.80889,25.065800,0.000540,24.984270,-1.7960,0.282,9.76134,9.76134
960.00,9.80883,25.065695,0.000537,24.984307,-1.7959,0.282,9.75655,9.75655
@7,2.7001,5.4, 960.101999999999 
961.00,9.80775,25.065900,0.000541,24.984518,-1.7956,0.282,9.75399,9.75399
962.00,9.81027,25.066218,0.000548,24.984846,-1.7957,0.282,9.75330,9.75330
963.00,9.80332,25.066210,0.000544,24.984873,-1.7956,0.282,9.75121,9.75121
964.00,9.78998,25.066358,0.000543,24.985008,-1.7955,0.282,9.74746,9.74746
965.00,9.77924,25.066402,0.000542,24.985030,-1.7954,0.282,9.74186,9.74186
966.00,9.76671,25.066432,0.000540,24.985068,-1.7954,0.283,9.73607,9.73607
967.00,9.75579,25.066374,0.000534,24.984903,-1.7954,0.283,9.73141,9.73141
968.00,9.75213,25.066569,0.000534,24.985117,-1.7956,0.283,9.73010,9.73010
969.00,9.75325,25.066505,0.000530,24.985053,-1.7956,0.283,9.73239,9.73239
970.00,9.75400,25.066512,0.000532,24.985015,-1.7953,0.283,9.73841,9.73841
971.00,9.75455,25.066641,0.000535,24.985065,-1.7951,0.283,9.74751,9.74751
972.00,9.75220,25.066573,0.000531,24.984969,-1.7952,0.284,9.75728,9.75728
973.00,9.74113,25.066326,0.000532,24.984561,-1.7950,0.283,9.76779,9.76779
974.00,9.73476,25.066300,0.000537,24.984415,-1.7946,0.283,9.77668,9.77668
975.00,9.72755,25.066366,0.000540,24.984360,-1.7945,0.283,9.78378,9.78378
976.00,9.72517,25.066350,0.000539,24.984320,-1.7944,0.283,9.78913,9.78913
977.00,9.72916,25.066508,0.000542,24.984483,-1.7941,0.283,9.79406,9.79406
978.00,9.73451,25.066790,0.000544,24.984782,-1.7940,0.284,9.79651,9.79651
979.00,9.74626,25.067098,0.000548,24.985080,-1.7940,0.284,9.79849,9.79849
980.00,9.75738,25.067213,0.000546,24.985205,-1.7942,0.284,9.79974,9.79974
981.00,9.77031,25.067012,0.000544,24.984957,-1.7944,0.284,9.79962,9.79962
982.00,9.77799,25.067050,0.000548,24.984973,-1.7944,0.284,9.79828,9.79828
983.00,9.78695,25.066896,0.000547,24.984775,-1.7944,0.284,9.79763,9.79763
984.00,9.79099,25.066919,0.000543,24.984755,-1.7945,0.284,9.79724,9.79724
985.00,9.79371,25.066826,0.000539,24.984624,-1.7944,0.284,9.79704,9.79704
986.00,9.79653,25.067130,0.000542,24.984876,-1.7945,0.284,9.79733,9.79733
987.00,9.79740,25.067094,0.000537,24.984775,-1.7947,0.285,9.79823,9.79823
988.00,9.79719,25.067253,0.000535,24.984870,-1.7948,0.285,9.79890,9.79890
989.00,9.79720,25.067154,0.000539,24.984755,-1.7948,0.285,9.79952,9.79952
990.00,9.79737,25.067206,0.000542,24.984841,-1.7947,0.285,9.80021,9.80021
991.00,9.79772,25.067179,0.000544,24.984853,-1.7944,0.285,9.80086,9.80086
992.00,9.79814,25.067468,0.000549,24.985131,-1.7940,0.285,9.80103,9.80103
993.00,9.79846,25.067661,0.000551,24.985299,-1.7936,0.285,9.80129,9.80129
994.00,9.79890,25.067737,0.000549,24.985359,-1.7933,0.285,9.80187,9.80187
995.00,9.79966,25.067966,0.000552,24.985520,-1.7933,0.285,9.80308,9.80308
996.00,9.80030,25.067690,0.000545,24.985137,-1.7935,0.285,9.80398,9.80398
997.00,9.80038,25.067532,0.000545,24.984926,-1.7936,0.285,9.80405,9.80405
998.00,9.80048,25.067401,0.000542,24.984782,-1.7936,0.285,9.80433,9.80433
999.00,9.80055,25.067363,0.000538,24.984678,-1.7939,0.285,9.80358,9.80358
1000.00,9.80065,25.067137,0.000532,24.984353,-1.7936,0.285,9.80266,9.80266
1001.00,9.80115,25.067585,0.000538,24.984761,-1.7934,0.286,9.80154,9.80154
1002.00,9.80167,25.067761,0.000537,24.984875,-1.7931,0.286,9.80154,9.80154
1003.00,9.80218,25.067561,0.000535,24.984688,-1.7930,0.286,9.80222,9.80222
1004.00,9.80258,25.067620,0.000538,24.984773,-1.7929,0.286,9.80279,9.80279
1005.00,9.80264,25.067790,0.000540,24.984947,-1.7928,0.286,9.80307,9.80307
1006.00,9.80250,25.067683,0.000539,24.984837,-1.7928,0.286,9.80396,9.80396
1007.00,9.80275,25.067425,0.000533,24.984542,-1.7930,0.286,9.80411,9.80411
1008.00,9.80295,25.067680,0.000535,24.984699,-1.7930,0.287,9.80311,9.80311
1009.00,9.80282,25.067710,0.000534,24.984654,-1.7932,0.287,9.80296,9.80296
1010.00,9.80293,25.067760,0.000535,24.984644,-1.7932,0.287,9.80335,9.80335
1011.00,9.80325,25.067673,0.000530,24.984476,-1.7929,0.287,9.80424,9.80424
1012.00,9.80357,25.067968,0.000536,24.984748,-1.7926,0.287,9.80505,9.80505
1013.00,9.80377,25.068013,0.000538,24.984705,-1.7923,0.287,9.80534,9.80534
1014.00,9.80370,25.068045,0.000534,24.984687,-1.7920,0.288,9.80571,9.80571
1015.00,9.80352,25.068062,0.000533,24.984722,-1.7921,0.288,9.80631,9.80631
1016.00,9.80353,25.068212,0.000539,24.984865,-1.7921,0.288,9.80639,9.80639
1017.00,9.80376,25.068161,0.000534,24.984802,-1.7925,0.288,9.80725,9.80725
1018.00,9.80414,25.068263,0.000531,24.984925,-1.7928,0.288,9.80857,9.80857
1019.00,9.80427,25.068219,0.000529,24.984895,-1.7930,0.288,9.80987,9.80987
1020.00,9.80483,25.068296,0.000529,24.984861,-1.7929,0.288,9.80997,9.80997
1021.00,9.80559,25.068347,0.000523,24.984923,-1.7930,0.289,9.80934,9.80934
1022.00,9.80616,25.068321,0.000525,24.984802,-1.7929,0.289,9.80866,9.80866
1023.00,9.80647,25.068307,0.000530,24.984743,-1.7929,0.289,9.80754,9.80754
1024.00,9.80728,25.068491,0.000536,24.984862,-1.7930,0.289,9.80563,9.80563
1025.00,9.80795,25.068649,0.000542,24.984966,-1.7931,0.289,9.80491,9.80491
1026.00,9.80785,25.068585,0.000542,24.984824,-1.7932,0.289,9.80486,9.80486
1027.00,9.80729,25.068860,0.000548,24.985100,-1.7930,0.289,9.80468,9.80468
1028.00,9.80701,25.069125,0.000552,24.985306,-1.7927,0.289,9.80503,9.80503
1029.00,9.80688,25.069110,0.000553,24.985182,-1.7924,0.289,9.80551,9.80551
1030.00,9.80668,25.069348,0.000555,24.985401,-1.7921,0.289,9.80542,9.80542
1031.00,9.80675,25.069368,0.000553,24.985397,-1.7921,0.290,9.80569,9.80569
1032.00,9.80694,25.069332,0.000552,24.985371,-1.7918,0.290,9.80584,9.80584
1033.00,9.80694,25.069287,0.000553,24.985358,-1.7918,0.290,9.80555,9.80555
1034.00,9.80677,25.069235,0.000556,24.985349,-1.7918,0.290,9.80560,9.80560
1035.00,9.80649,25.068823,0.000549,24.985046,-1.7919,0.290,9.80506,9.80506
1036.00,9.80612,25.068958,0.000555,24.985225,-1.7919,0.290,9.80416,9.80416
1037.00,9.80576,25.068873,0.000551,24.985089,-1.7922,0.290,9.80292,9.80292
1038.00,9.80529,25.068677,0.000549,24.984839,-1.7923,0.290,9.80201,9.80201
1039.00,9.80482,25.069006,0.000555,24.985149,-1.7926,0.290,9.80204,9.80204
1040.00,9.80440,25.068983,0.000554,24.985068,-1.7930,0.290,9.80210,9.80210
1041.00,9.80417,25.068916,0.000554,24.984924,-1.7931,0.290,9.80204,9.80204
1042.00,9.80408,25.068923,0.000557,24.984922,-1.7931,0.290,9.80226,9.80226
1043.00,9.80386,25.069020,0.000555,24.985077,-1.7935,0.290,9.80261,9.80261
1044.00,9.80380,25.068865,0.000547,24.984844,-1.7935,0.290,9.80207,9.80207
1045.00,9.80368,25.069000,0.000546,24.984836,-1.7932,0.290,9.80202,9.80202
1046.00,9.80339,25.068976,0.000543,24.984686,-1.7933,0.291,9.80257,9.80257
1047.00,9.80329,25.069053,0.000542,24.984642,-1.7935,0.291,9.80297,9.80297
1048.00,9.80341,25.069127,0.000544,24.984526,-1.7935,0.291,9.80297,9.80297
1049.00,9.80323,25.069140,0.000542,24.984481,-1.7934,0.291,9.80303,9.80303
1050.00,9.80294,25.069039,0.000539,24.984341,-1.7934,0.291,9.80310,9.80310
1051.00,9.80272,25.069178,0.000538,24.984496,-1.7931,0.291,9.80211,9.80211
1052.00,9.80253,25.068911,0.000529,24.984201,-1.7931,0.291,9.80131,9.80131
1053.00,9.80228,25.068922,0.000525,24.984189,-1.7927,0.291,9.80150,9.80150
1054.00,9.80211,25.068896,0.000523,24.984183,-1.7928,0.292,9.80177,9.80177
1055.00,9.80208,25.069224,0.000527,24.984501,-1.7930,0.292,9.80104,9.80104
1056.00,9.80210,25.069427,0.000533,24.984669,-1.7932,0.292,9.80114,9.80114
1057.00,9.80204,25.069656,0.000537,24.984964,-1.7930,0.292,9.80213,9.80213
1058.00,9.80226,25.069751,0.000534,24.985096,-1.7930,0.292,9.80226,9.80226
1059.00,9.80230,25.069773,0.000528,24.985100,-1.7928,0.293,9.80199,9.80199
1060.00,9.80216,25.069728,0.000527,24.985020,-1.7924,0.293,9.80235,9.80235
1061.00,9.80209,25.069678,0.000520,24.984930,-1.7920,0.293,9.80246,9.80246
1062.00,9.80213,25.070001,0.000525,24.985081,-1.7919,0.293,9.80185,9.80185
1063.00,9.80216,25.069980,0.000530,24.984980,-1.7918,0.293,9.80219,9.80219
1064.00,9.80236,25.070014,0.000535,24.984948,-1.7916,0.293,9.80308,9.80308
1065.00,9.80256,25.069970,0.000533,24.984857,-1.7915,0.293,9.80397,9.80397
1066.00,9.80259,25.070001,0.000534,24.984853,-1.7917,0.293,9.80430,9.80430
1067.00,9.80242,25.069865,0.000529,24.984742,-1.7918,0.293,9.80413,9.80413
1068.00,9.80239,25.069935,0.000528,24.984779,-1.7918,0.294,9.80385,9.80385
1069.00,9.80241,25.069907,0.000525,24.984683,-1.7917,0.294,9.80287,9.80287
1070.00,9.80237,25.069966,0.000524,24.984722,-1.7918,0.294,9.80178,9.80178
1071.00,9.80232,25.069846,0.000519,24.984511,-1.7916,0.294,9.80130,9.80130
1072.00,9.80251,25.069911,0.000521,24.984422,-1.7914,0.294,9.80146,9.80146
1073.00,9.80242,25.070105,0.000526,24.984503,-1.7914,0.294,9.80146,9.80146
1074.00,9.80244,25.070645,0.000539,24.984986,-1.7916,0.295,9.80205,9.80205
1075.00,9.80257,25.071066,0.000553,24.985282,-1.7915,0.295,9.80248,9.80248
1076.00,9.80252,25.071284,0.000559,24.985439,-1.7916,0.295,9.80250,9.80250
1077.00,9.80260,25.071421,0.000564,24.985636,-1.7919,0.295,9.80225,9.80225
1078.00,9.80247,25.071413,0.000566,24.985627,-1.7922,0.294,9.80168,9.80168
1079.00,9.80229,25.071178,0.000561,24.985371,-1.7924,0.294,9.80101,9.80101
1080.00,9.80215,25.070840,0.000551,24.985089,-1.7926,0.295,9.80000,9.80000
1081.00,9.80209,25.070782,0.000548,24.985018,-1.7928,0.295,9.79999,9.79999
1082.00,9.80200,25.070849,0.000552,24.985075,-1.7928,0.295,9.80107,9.80107
1083.00,9.80207,25.070824,0.000551,24.985124,-1.7927,0.295,9.80145,9.80145
1084.00,9.80196,25.070609,0.000544,24.984917,-1.7925,0.295,9.80141,9.80141
1085.00,9.80165,25.070706,0.000543,24.984989,-1.7924,0.295,9.80178,9.80178
1086.00,9.80144,25.070826,0.000544,24.985124,-1.7920,0.296,9.80159,9.80159
1087.00,9.80133,25.070694,0.000537,24.984909,-1.7917,0.296,9.79999,9.79999
1088.00,9.80104,25.070816,0.000538,24.984961,-1.7914,0.296,9.79908,9.79908
1089.00,9.80093,25.071020,0.000545,24.985073,-1.7913,0.296,9.79902,9.79902
1090.00,9.80090,25.071004,0.000546,24.984974,-1.7909,0.296,9.79890,9.79890
1091.00,9.80077,25.071157,0.000550,24.985117,-1.7904,0.296,9.79864,9.79864
1092.00,9.80063,25.071256,0.000553,24.985280,-1.7901,0.296,9.79923,9.79923
1093.00,9.80031,25.071442,0.000559,24.985468,-1.7900,0.296,9.80007,9.80007
1094.00,9.80024,25.071465,0.000556,24.985590,-1.7899,0.296,9.79973,9.79973
1095.00,9.80022,25.071530,0.000558,24.985669,-1.7901,0.296,9.80036,9.80036
1096.00,9.80022,25.071327,0.000555,24.985465,-1.7905,0.297,9.80010,9.80010
1097.00,9.80011,25.071281,0.000552,24.985394,-1.7910,0.297,9.79957,9.79957
1098.00,9.79998,25.070936,0.000544,24.985022,-1.7912,0.297,9.79947,9.79947
1099.00,9.79999,25.071021,0.000547,24.984974,-1.7912,0.297,9.79946,9.79946
1100.00,9.80004,25.070946,0.000544,24.984866,-1.7912,0.297,9.79945,9.79945
1101.00,9.79972,25.071018,0.000546,24.984908,-1.7910,0.297,9.80066,9.80066
1102.00,9.79989,25.071097,0.000544,24.984824,-1.7907,0.297,9.80088,9.80088
1103.00,9.79982,25.071355,0.000544,24.984927,-1.7905,0.297,9.80084,9.80084
1104.00,9.79981,25.071443,0.000542,24.984972,-1.7906,0.298,9.79917,9.79917
1105.00,9.80009,25.071585,0.000543,24.985036,-1.7909,0.298,9.79410,9.79410
1106.00,9.80020,25.071636,0.000541,24.985012,-1.7910,0.298,9.78736,9.78736
1107.00,9.80030,25.071861,0.000548,24.985242,-1.7910,0.298,9.77980,9.77980
1108.00,9.80029,25.071668,0.000547,24.985068,-1.7909,0.298,9.76984,9.76984
1109.00,9.80062,25.071401,0.000542,24.984798,-1.7907,0.298,9.76285,9.76285
1110.00,9.80150,25.071445,0.000542,24.984874,-1.7907,0.298,9.75895,9.75895
@8,2.7001,5.4, 1110.034 
1111.00,9.80299,25.071275,0.000536,24.984679,-1.7906,0.298,9.75677,9.75677
1112.00,9.80064,25.070900,0.000528,24.984327,-1.7910,0.298,9.75590,9.75590
1113.00,9.80026,25.070885,0.000523,24.984344,-1.7913,0.298,9.75513,9.75513
1114.00,9.79058,25.071136,0.000527,24.984541,-1.7913,0.298,9.75183,9.75183
1115.00,9.77678,25.071192,0.000529,24.984599,-1.7913,0.299,9.74642,9.74642
1116.00,9.76963,25.071453,0.000536,24.984863,-1.7912,0.299,9.74001,9.74001
1117.00,9.76147,25.071831,0.000541,24.985201,-1.7912,0.299,9.73396,9.73396
1118.00,9.75259,25.071873,0.000543,24.985208,-1.7910,0.299,9.73118,9.73118
1119.00,9.75479,25.071792,0.000541,24.985123,-1.7909,0.299,9.73237,9.73237
1120.00,9.75668,25.071694,0.000538,24.984947,-1.7906,0.299,9.73727,9.73727
1121.00,9.75847,25.071863,0.000542,24.985008,-1.7901,0.299,9.74471,9.74471
1122.00,9.75689,25.071723,0.000542,24.984750,-1.7899,0.299,9.75366,9.75366
1123.00,9.74692,25.071805,0.000541,24.984734,-1.7900,0.299,9.76377,9.76377
1124.00,9.73919,25.071849,0.000539,24.984747,-1.7900,0.299,9.77155,9.77155
1125.00,9.73047,25.071884,0.000539,24.984743,-1.7902,0.300,9.77887,9.77887
1126.00,9.72678,25.071668,0.000530,24.984630,-1.7906,0.300,9.78461,9.78461
1127.00,9.72773,25.071660,0.000529,24.984727,-1.7909,0.300,9.78918,9.78918
1128.00,9.73300,25.071682,0.000532,24.984793,-1.7911,0.300,9.79167,9.79167
1129.00,9.74515,25.071609,0.000533,24.984699,-1.7912,0.300,9.79376,9.79376
1130.00,9.75472,25.071541,0.000534,24.984592,-1.7913,0.300,9.79491,9.79491
1131.00,9.76375,25.071609,0.000539,24.984551,-1.7911,0.300,9.79566,9.79566
1132.00,9.77180,25.071583,0.000539,24.984451,-1.7908,0.300,9.79546,9.79546
1133.00,9.78326,25.071717,0.000537,24.984516,-1.7905,0.300,9.79487,9.79487
1134.00,9.78437,25.072201,0.000544,24.984962,-1.7903,0.301,9.79486,9.79486
1135.00,9.78947,25.072399,0.000543,24.985091,-1.7901,0.301,9.79410,9.79410
1136.00,9.79184,25.072554,0.000544,24.985139,-1.7900,0.301,9.79376,9.79376
1137.00,9.79304,25.072639,0.000544,24.985133,-1.7897,0.301,9.79318,9.79318
1138.00,9.79363,25.072388,0.000538,24.984833,-1.7897,0.301,9.79265,9.79265
1139.00,9.79361,25.072139,0.000534,24.984576,-1.7898,0.301,9.79255,9.79255
1140.00,9.79366,25.072165,0.000533,24.984616,-1.7901,0.301,9.79350,9.79350
1141.00,9.79335,25.072218,0.000533,24.984736,-1.7903,0.301,9.79408,9.79408
1142.00,9.79350,25.072271,0.000534,24.984739,-1.7907,0.301,9.79492,9.79492
1143.00,9.79384,25.072712,0.000544,24.985161,-1.7907,0.301,9.79584,9.79584
1144.00,9.79408,25.072752,0.000546,24.985176,-1.7907,0.301,9.79612,9.79612
1145.00,9.79448,25.072946,0.000549,24.985284,-1.7904,0.301,9.79611,9.79611
1146.00,9.79449,25.073139,0.000549,24.985352,-1.7902,0.301,9.79592,9.79592
1147.00,9.79434,25.073235,0.000548,24.985441,-1.7899,0.302,9.79620,9.79620
1148.00,9.79413,25.073238,0.000549,24.985363,-1.7897,0.302,9.79625,9.79625
1149.00,9.79439,25.073200,0.000547,24.985234,-1.7898,0.302,9.79569,9.79569
1150.00,9.79477,25.073295,0.000550,24.985346,-1.7900,0.302,9.79478,9.79478
1151.00,9.79492,25.073095,0.000546,24.985162,-1.7901,0.302,9.79457,9.79457
1152.00,9.79472,25.072991,0.000544,24.985031,-1.7901,0.302,9.79371,9.79371
1153.00,9.79465,25.073120,0.000543,24.985153,-1.7901,0.302,9.79372,9.79372
1154.00,9.79462,25.073380,0.000544,24.985366,-1.7897,0.302,9.79424,9.79424
1155.00,9.79472,25.073117,0.000535,24.985046,-1.7896,0.303,9.79474,9.79474
1156.00,9.79482,25.073379,0.000540,24.985299,-1.7894,0.303,9.79469,9.79469
1157.00,9.79487,25.073583,0.000541,24.985483,-1.7896,0.303,9.79458,9.79458
1158.00,9.79509,25.073270,0.000534,24.985102,-1.7897,0.303,9.79372,9.79372
1159.00,9.79488,25.073287,0.000536,24.985104,-1.7899,0.303,9.79338,9.79338
1160.00,9.79477,25.073211,0.000536,24.985001,-1.7902,0.304,9.79307,9.79307
1161.00,9.79464,25.073055,0.000539,24.984718,-1.7905,0.303,9.79313,9.79313
1162.00,9.79455,25.072898,0.000535,24.984490,-1.7907,0.303,9.79361,9.79361
1163.00,9.79457,25.072929,0.000537,24.984451,-1.7908,0.303,9.79464,9.79464
1164.00,9.79458,25.072980,0.000537,24.984403,-1.7908,0.303,9.79551,9.79551
1165.00,9.79435,25.073332,0.000543,24.984723,-1.7907,0.303,9.79577,9.79577
1166.00,9.79431,25.073398,0.000540,24.984772,-1.7906,0.304,9.79548,9.79548
1167.00,9.79434,25.073678,0.000546,24.985031,-1.7903,0.304,9.79542,9.79542
1168.00,9.79436,25.073794,0.000546,24.985238,-1.7901,0.304,9.79389,9.79389
1169.00,9.79445,25.073575,0.000542,24.985042,-1.7900,0.304,9.79305,9.79305
1170.00,9.79408,25.073538,0.000540,24.984970,-1.7899,0.304,9.79316,9.79316
1171.00,9.79420,25.073598,0.000540,24.985039,-1.7898,0.304,9.79360,9.79360
1172.00,9.79428,25.073422,0.000535,24.984894,-1.7896,0.305,9.79371,9.79371
1173.00,9.79431,25.073487,0.000538,24.984825,-1.7895,0.305,9.79508,9.79508
1174.00,9.79423,25.073883,0.000545,24.985135,-1.7894,0.305,9.79565,9.79565
1175.00,9.79416,25.074121,0.000550,24.985280,-1.7893,0.305,9.79530,9.79530
1176.00,9.79452,25.074081,0.000550,24.985223,-1.7893,0.305,9.79459,9.79459
1177.00,9.79472,25.074193,0.000548,24.985248,-1.7894,0.305,9.79396,9.79396
1178.00,9.79474,25.074251,0.000547,24.985273,-1.7898,0.305,9.79372,9.79372
1179.00,9.79472,25.074126,0.000543,24.985063,-1.7904,0.305,9.79317,9.79317
1180.00,9.79445,25.073891,0.000537,24.984752,-1.7907,0.305,9.79277,9.79277
1181.00,9.79424,25.073753,0.000533,24.984505,-1.7908,0.306,9.79283,9.79283
1182.00,9.79410,25.074241,0.000546,24.984950,-1.7908,0.306,9.79338,9.79338
1183.00,9.79403,25.074376,0.000548,24.985048,-1.7905,0.306,9.79369,9.79369
1184.00,9.79384,25.074505,0.000549,24.985201,-1.7900,0.306,9.79404,9.79404
1185.00,9.79375,25.074586,0.000548,24.985297,-1.7897,0.306,9.79507,9.79507
1186.00,9.79392,25.074685,0.000547,24.985383,-1.7896,0.306,9.79601,9.79601
1187.00,9.79421,25.074411,0.000537,24.985108,-1.7894,0.307,9.79597,9.79597
1188.00,9.79444,25.074270,0.000536,24.984937,-1.7892,0.307,9.79619,9.79619
1189.00,9.79472,25.074235,0.000535,24.984867,-1.7894,0.307,9.79591,9.79591
1190.00,9.79469,25.074096,0.000535,24.984598,-1.7899,0.307,9.79539,9.79539
1191.00,9.79457,25.074341,0.000541,24.984755,-1.7901,0.307,9.79471,9.79471
1192.00,9.79452,25.073958,0.000533,24.984261,-1.7906,0.307,9.79449,9.79449
1193.00,9.79442,25.073917,0.000528,24.984201,-1.7910,0.307,9.79362,9.79362
1194.00,9.79423,25.073985,0.000531,24.984264,-1.7911,0.307,9.79415,9.79415
1195.00,9.79429,25.074304,0.000537,24.984674,-1.7907,0.307,9.79427,9.79427
1196.00,9.79442,25.074131,0.000535,24.984515,-1.7906,0.307,9.79424,9.79424
1197.00,9.79452,25.074437,0.000543,24.984812,-1.7905,0.307,9.79452,9.79452
1198.00,9.79461,25.074623,0.000547,24.984947,-1.7906,0.307,9.79503,9.79503
1199.00,9.79470,25.074667,0.000545,24.984945,-1.7904,0.307,9.79491,9.79491
1200.00,9.79473,25.074625,0.000546,24.984810,-1.7903,0.307,9.79429,9.79429
1201.00,9.79483,25.074771,0.000544,24.984891,-1.7900,0.308,9.79484,9.79484
1202.00,9.79494,25.074960,0.000545,24.985059,-1.7899,0.308,9.79505,9.79505
1203.00,9.79496,25.075130,0.000549,24.985138,-1.7897,0.308,9.79479,9.79479
1204.00,9.79481,25.074828,0.000544,24.984820,-1.7897,0.308,9.79438,9.79438
1205.00,9.79467,25.074914,0.000545,24.984953,-1.7898,0.308,9.79419,9.79419
1206.00,9.79450,25.075067,0.000553,24.985165,-1.7899,0.308,9.79387,9.79387
1207.00,9.79439,25.075097,0.000556,24.985165,-1.7899,0.308,9.79332,9.79332
1208.00,9.79421,25.074919,0.000553,24.985043,-1.7899,0.308,9.79292,9.79292
1209.00,9.79398,25.074913,0.000552,24.984969,-1.7897,0.308,9.79229,9.79229
1210.00,9.79384,25.074841,0.000551,24.984900,-1.7895,0.309,9.79241,9.79241
1211.00,9.79370,25.074865,0.000548,24.984841,-1.7893,0.309,9.79150,9.79150
1212.00,9.79358,25.074920,0.000544,24.984838,-1.7893,0.309,9.79123,9.79123
1213.00,9.79351,25.075127,0.000546,24.984983,-1.7894,0.309,9.79120,9.79120
1214.00,9.79340,25.075286,0.000550,24.985090,-1.7899,0.309,9.79153,9.79153
1215.00,9.79316,25.075305,0.000550,24.984965,-1.7907,0.309,9.79139,9.79139
1216.00,9.79309,25.075339,0.000551,24.984955,-1.7912,0.309,9.79231,9.79231
1217.00,9.79317,25.075400,0.000556,24.984973,-1.7915,0.309,9.79298,9.79298
1218.00,9.79301,25.075339,0.000552,24.984857,-1.7913,0.309,9.79303,9.79303
1219.00,9.79280,25.075565,0.000557,24.985107,-1.7908,0.310,9.79266,9.79266
1220.00,9.79276,25.075370,0.000548,24.984936,-1.7903,0.310,9.79294,9.79294
1221.00,9.79268,25.075210,0.000545,24.984731,-1.7900,0.310,9.79270,9.79270
1222.00,9.79256,25.075057,0.000539,24.984570,-1.7898,0.310,9.79243,9.79243
1223.00,9.79247,25.075202,0.000542,24.984720,-1.7899,0.310,9.79242,9.79242
1224.00,9.79229,25.075513,0.000548,24.984994,-1.7901,0.310,9.79236,9.79236
1225.00,9.79220,25.075734,0.000555,24.985146,-1.7902,0.310,9.79176,9.79176
1226.00,9.79212,25.075676,0.000554,24.985062,-1.7900,0.310,9.79069,9.79069
1227.00,9.79212,25.075694,0.000554,24.985071,-1.7898,0.310,9.79026,9.79026
1228.00,9.79186,25.075605,0.000551,24.984967,-1.7896,0.310,9.78981,9.78981
1229.00,9.79166,25.075290,0.000543,24.984611,-1.7894,0.310,9.78982,9.78982
1230.00,9.79162,25.075375,0.000543,24.984726,-1.7892,0.310,9.79026,9.79026
1231.00,9.79168,25.075470,0.000543,24.984841,-1.7893,0.311,9.79155,9.79155
1232.00,9.79181,25.075679,0.000546,24.985081,-1.7894,0.311,9.79153,9.79153
1233.00,9.79181,25.075591,0.000543,24.984958,-1.7896,0.311,9.79192,9.79192
1234.00,9.79184,25.075631,0.000545,24.985023,-1.7898,0.311,9.79263,9.79263
1235.00,9.79194,25.075829,0.000547,24.985143,-1.7899,0.311,9.79287,9.79287
1236.00,9.79189,25.076182,0.000552,24.985448,-1.7900,0.311,9.79229,9.79229
1237.00,9.79172,25.076213,0.000555,24.985273,-1.7900,0.311,9.79249,9.79249
1238.00,9.79171,25.076445,0.000559,24.985428,-1.7899,0.311,9.79265,9.79265
1239.00,9.79162,25.076356,0.000553,24.985204,-1.7899,0.312,9.79274,9.79274
1240.00,9.79157,25.076339,0.000554,24.985054,-1.7899,0.312,9.79293,9.79293
1241.00,9.79180,25.076144,0.000550,24.984761,-1.7898,0.312,9.79261,9.79261
1242.00,9.79169,25.076130,0.000549,24.984798,-1.7897,0.312,9.79206,9.79206
1243.00,9.79152,25.075900,0.000545,24.984516,-1.7898,0.312,9.79109,9.79109
1244.00,9.79133,25.075926,0.000548,24.984495,-1.7898,0.312,9.79007,9.79007
1245.00,9.79138,25.075825,0.000542,24.984408,-1.7896,0.312,9.78969,9.78969
1246.00,9.79144,25.075910,0.000542,24.984457,-1.7895,0.312,9.78947,9.78947
1247.00,9.79148,25.075960,0.000542,24.984517,-1.7894,0.312,9.78992,9.78992
1248.00,9.79161,25.076208,0.000545,24.984770,-1.7889,0.312,9.79070,9.79070
1249.00,9.79163,25.076443,0.000545,24.985021,-1.7885,0.312,9.79111,9.79111
1250.00,9.79148,25.076635,0.000547,24.985258,-1.7884,0.312,9.79178,9.79178
1251.00,9.79138,25.076754,0.000548,24.985372,-1.7886,0.312,9.79240,9.79240
1252.00,9.79135,25.076755,0.000544,24.985300,-1.7887,0.313,9.79291,9.79291
1253.00,9.79162,25.076863,0.000543,24.985374,-1.7888,0.313,9.79251,9.79251
1254.00,9.79153,25.076964,0.000545,24.985346,-1.7889,0.313,9.78955,9.78955
1255.00,9.79145,25.076840,0.000541,24.985186,-1.7889,0.313,9.78499,9.78499
1256.00,9.79103,25.076746,0.000538,24.985030,-1.7889,0.313,9.77923,9.77923
1257.00,9.79117,25.076565,0.000533,24.984893,-1.7889,0.314,9.77171,9.77171
1258.00,9.79190,25.076808,0.000541,24.985150,-1.7890,0.314,9.76437,9.76437
1259.00,9.79228,25.076515,0.000537,24.984963,-1.7890,0.314,9.76011,9.76011
1260.00,9.79319,25.076545,0.000536,24.984922,-1.7888,0.314,9.75805,9.75805
1261.00,9.79332,25.076792,0.000541,24.985132,-1.7887,0.314,9.75787,9.75787
@9,2.7001,5.4, 1260.077 
1262.00,9.79390,25.077143,0.000546,24.985367,-1.7887,0.314,9.75843,9.75843
1263.00,9.78900,25.076782,0.000537,24.984910,-1.7886,0.314,9.75779,9.75779
1264.00,9.77671,25.077166,0.000540,24.985224,-1.7886,0.315,9.75443,9.75443
1265.00,9.77274,25.077415,0.000546,24.985464,-1.7888,0.315,9.74886,9.74886
1266.00,9.76404,25.077584,0.000550,24.985639,-1.7891,0.315,9.74280,9.74280
1267.00,9.75586,25.077565,0.000549,24.985550,-1.7895,0.315,9.73677,9.73677
1268.00,9.75384,25.077778,0.000551,24.985719,-1.7900,0.315,9.73365,9.73365
1269.00,9.75723,25.077730,0.000551,24.985632,-1.7903,0.315,9.73439,9.73439
1270.00,9.75985,25.077690,0.000548,24.985511,-1.7905,0.315,9.73817,9.73817
1271.00,9.76240,25.077386,0.000538,24.985192,-1.7903,0.315,9.74433,9.74433
1272.00,9.75869,25.077289,0.000538,24.985092,-1.7900,0.315,9.75287,9.75287
1273.00,9.74924,25.077346,0.000536,24.985130,-1.7896,0.315,9.76168,9.76168
1274.00,9.73865,25.077434,0.000538,24.985082,-1.7893,0.315,9.76955,9.76955
1275.00,9.73471,25.077177,0.000532,24.984749,-1.7891,0.315,9.77521,9.77521
1276.00,9.73231,25.077305,0.000535,24.984783,-1.7891,0.315,9.77913,9.77913
1277.00,9.73042,25.077584,0.000541,24.984966,-1.7891,0.316,9.78224,9.78224
1278.00,9.73374,25.077636,0.000543,24.984966,-1.7889,0.316,9.78485,9.78485
1279.00,9.74223,25.077769,0.000544,24.985073,-1.7888,0.316,9.78623,9.78623
1280.00,9.75361,25.077937,0.000546,24.985236,-1.7884,0.316,9.78766,9.78766
1281.00,9.76345,25.077894,0.000548,24.985182,-1.7882,0.316,9.78832,9.78832
1282.00,9.77136,25.077642,0.000544,24.984942,-1.7882,0.316,9.78896,9.78896
1283.00,9.77747,25.077511,0.000546,24.984783,-1.7880,0.316,9.78826,9.78826
1284.00,9.78068,25.077258,0.000541,24.984539,-1.7882,0.316,9.78810,9.78810
1285.00,9.78228,25.077425,0.000548,24.984764,-1.7886,0.316,9.78765,9.78765
1286.00,9.78452,25.077513,0.000547,24.984798,-1.7887,0.316,9.78774,9.78774
1287.00,9.78547,25.077791,0.000551,24.985068,-1.7887,0.317,9.78702,9.78702
1288.00,9.78603,25.077873,0.000550,24.985100,-1.7889,0.317,9.78694,9.78694
1289.00,9.78625,25.078059,0.000554,24.985290,-1.7890,0.317,9.78754,9.78754
1290.00,9.78633,25.078139,0.000556,24.985265,-1.7889,0.317,9.78818,9.78818
1291.00,9.78651,25.078067,0.000556,24.985169,-1.7889,0.317,9.78827,9.78827
1292.00,9.78683,25.077881,0.000551,24.984977,-1.7890,0.317,9.78871,9.78871
1293.00,9.78703,25.077826,0.000546,24.984969,-1.7891,0.317,9.78899,9.78899
1294.00,9.78742,25.077816,0.000547,24.984951,-1.7890,0.317,9.78848,9.78848
1295.00,9.78774,25.077584,0.000540,24.984758,-1.7888,0.317,9.78829,9.78829
1296.00,9.78809,25.077766,0.000542,24.984991,-1.7888,0.317,9.78850,9.78850
1297.00,9.78822,25.077854,0.000545,24.985034,-1.7886,0.318,9.78815,9.78815
1298.00,9.78811,25.077836,0.000544,24.984926,-1.7887,0.318,9.78830,9.78830
1299.00,9.78807,25.077686,0.000539,24.984755,-1.7887,0.318,9.78823,9.78823
1300.00,9.78808,25.077923,0.000543,24.984986,-1.7888,0.318,9.78818,9.78818
1301.00,9.78805,25.077703,0.000537,24.984707,-1.7886,0.318,9.78778,9.78778
1302.00,9.78797,25.077675,0.000531,24.984638,-1.7887,0.318,9.78744,9.78744
1303.00,9.78768,25.077690,0.000529,24.984637,-1.7885,0.318,9.78612,9.78612
1304.00,9.78747,25.078071,0.000538,24.984993,-1.7881,0.318,9.78528,9.78528
1305.00,9.78731,25.077929,0.000535,24.984778,-1.7877,0.319,9.78442,9.78442
1306.00,9.78723,25.077999,0.000535,24.984793,-1.7875,0.319,9.78453,9.78453
1307.00,9.78732,25.078209,0.000541,24.984974,-1.7873,0.319,9.78517,9.78517
1308.00,9.78738,25.078342,0.000543,24.985060,-1.7874,0.319,9.78611,9.78611
1309.00,9.78729,25.078198,0.000537,24.984855,-1.7876,0.319,9.78660,9.78660
1310.00,9.78701,25.078317,0.000541,24.984898,-1.7878,0.319,9.78719,9.78719
1311.00,9.78689,25.078405,0.000543,24.984921,-1.7880,0.319,9.78792,9.78792
1312.00,9.78682,25.078432,0.000542,24.984887,-1.7883,0.319,9.78836,9.78836
1313.00,9.78713,25.078374,0.000541,24.984826,-1.7887,0.319,9.78916,9.78916
1314.00,9.78712,25.078392,0.000542,24.984872,-1.7890,0.319,9.78963,9.78963
1315.00,9.78719,25.078082,0.000532,24.984594,-1.7893,0.320,9.78943,9.78943
1316.00,9.78730,25.078176,0.000533,24.984680,-1.7896,0.320,9.78834,9.78834
1317.00,9.78722,25.078133,0.000534,24.984549,-1.7898,0.320,9.78827,9.78827
1318.00,9.78729,25.078345,0.000537,24.984688,-1.7896,0.320,9.78747,9.78747
1319.00,9.78717,25.078328,0.000531,24.984629,-1.7893,0.320,9.78803,9.78803
1320.00,9.78714,25.078792,0.000540,24.985074,-1.7891,0.320,9.78919,9.78919
1321.00,9.78752,25.078723,0.000539,24.985056,-1.7887,0.321,9.78996,9.78996
1322.00,9.78801,25.078677,0.000540,24.985046,-1.7884,0.321,9.78983,9.78983
1323.00,9.78850,25.078691,0.000542,24.985075,-1.7879,0.320,9.78962,9.78962
1324.00,9.78875,25.078958,0.000550,24.985222,-1.7877,0.320,9.78884,9.78884
1325.00,9.78881,25.078738,0.000544,24.984968,-1.7876,0.321,9.78754,9.78754
1326.00,9.78861,25.078612,0.000540,24.984779,-1.7877,0.321,9.78786,9.78786
1327.00,9.78851,25.078838,0.000541,24.985022,-1.7879,0.321,9.78796,9.78796
1328.00,9.78873,25.078928,0.000545,24.985097,-1.7881,0.321,9.78779,9.78779
1329.00,9.78866,25.078807,0.000544,24.984983,-1.7882,0.321,9.78778,9.78778
1330.00,9.78861,25.078852,0.000544,24.984979,-1.7882,0.321,9.78802,9.78802
1331.00,9.78834,25.079217,0.000549,24.985309,-1.7884,0.321,9.78721,9.78721
1332.00,9.78815,25.079027,0.000542,24.985066,-1.7883,0.321,9.78659,9.78659
1333.00,9.78806,25.079216,0.000541,24.985230,-1.7883,0.322,9.78744,9.78744
1334.00,9.78825,25.079300,0.000540,24.985260,-1.7885,0.322,9.78761,9.78761
1335.00,9.78830,25.079517,0.000546,24.985404,-1.7887,0.322,9.78673,9.78673
1336.00,9.78799,25.079585,0.000547,24.985346,-1.7887,0.322,9.78630,9.78630
1337.00,9.78769,25.079651,0.000549,24.985333,-1.7886,0.322,9.78571,9.78571
1338.00,9.78749,25.079447,0.000547,24.985023,-1.7887,0.322,9.78500,9.78500
1339.00,9.78738,25.079372,0.000545,24.984897,-1.7886,0.322,9.78471,9.78471
1340.00,9.78711,25.079416,0.000543,24.984925,-1.7884,0.322,9.78562,9.78562
1341.00,9.78689,25.079367,0.000542,24.984905,-1.7883,0.322,9.78687,9.78687
1342.00,9.78677,25.079513,0.000545,24.985070,-1.7879,0.322,9.78725,9.78725
1343.00,9.78691,25.079716,0.000549,24.985289,-1.7875,0.322,9.78724,9.78724
1344.00,9.78692,25.079642,0.000549,24.985279,-1.7873,0.322,9.78707,9.78707
1345.00,9.78670,25.079528,0.000549,24.985093,-1.7872,0.322,9.78668,9.78668
1346.00,9.78652,25.079701,0.000554,24.985258,-1.7871,0.322,9.78522,9.78522
1347.00,9.78618,25.079525,0.000545,24.985035,-1.7876,0.323,9.78458,9.78458
1348.00,9.78606,25.079291,0.000536,24.984800,-1.7880,0.323,9.78475,9.78475
1349.00,9.78596,25.079482,0.000538,24.984907,-1.7881,0.323,9.78515,9.78515
1350.00,9.78609,25.079615,0.000536,24.985068,-1.7879,0.323,9.78598,9.78598
1351.00,9.78627,25.079606,0.000533,24.984974,-1.7877,0.323,9.78674,9.78674
1352.00,9.78624,25.080015,0.000544,24.985329,-1.7874,0.323,9.78728,9.78728
1353.00,9.78604,25.080500,0.000553,24.985725,-1.7872,0.323,9.78700,9.78700
1354.00,9.78588,25.080620,0.000558,24.985797,-1.7874,0.323,9.78611,9.78611
1355.00,9.78581,25.080756,0.000562,24.985888,-1.7876,0.323,9.78542,9.78542
1356.00,9.78599,25.080583,0.000561,24.985714,-1.7877,0.323,9.78561,9.78561
1357.00,9.78608,25.080197,0.000551,24.985266,-1.7879,0.324,9.78606,9.78606
1358.00,9.78601,25.079555,0.000538,24.984575,-1.7880,0.324,9.78592,9.78592
1359.00,9.78592,25.079614,0.000540,24.984587,-1.7878,0.324,9.78590,9.78590
1360.00,9.78588,25.079550,0.000535,24.984474,-1.7880,0.324,9.78511,9.78511
1361.00,9.78557,25.079656,0.000536,24.984506,-1.7880,0.324,9.78447,9.78447
1362.00,9.78557,25.079797,0.000539,24.984655,-1.7876,0.324,9.78480,9.78480
1363.00,9.78565,25.080177,0.000545,24.985009,-1.7876,0.324,9.78503,9.78503
1364.00,9.78565,25.080100,0.000543,24.984952,-1.7875,0.324,9.78526,9.78526
1365.00,9.78566,25.080197,0.000548,24.985066,-1.7872,0.324,9.78546,9.78546
1366.00,9.78570,25.080213,0.000549,24.985079,-1.7872,0.324,9.78534,9.78534
1367.00,9.78574,25.080296,0.000551,24.985118,-1.7874,0.324,9.78398,9.78398
1368.00,9.78549,25.080215,0.000548,24.985051,-1.7872,0.324,9.78316,9.78316
1369.00,9.78513,25.080294,0.000544,24.985035,-1.7870,0.325,9.78290,9.78290
1370.00,9.78495,25.080306,0.000544,24.984988,-1.7866,0.325,9.78321,9.78321
1371.00,9.78479,25.080282,0.000540,24.984977,-1.7863,0.325,9.78256,9.78256
1372.00,9.78460,25.080304,0.000540,24.984961,-1.7864,0.325,9.78264,9.78264
1373.00,9.78453,25.080408,0.000541,24.984985,-1.7870,0.325,9.78336,9.78336
1374.00,9.78431,25.080325,0.000539,24.984873,-1.7875,0.325,9.78443,9.78443
1375.00,9.78451,25.080328,0.000537,24.984886,-1.7878,0.326,9.78438,9.78438
1376.00,9.78441,25.080513,0.000540,24.984947,-1.7879,0.326,9.78493,9.78493
1377.00,9.78422,25.080579,0.000539,24.984962,-1.7879,0.326,9.78508,9.78508
1378.00,9.78411,25.080593,0.000542,24.984923,-1.7875,0.326,9.78501,9.78501
1379.00,9.78422,25.080529,0.000543,24.984801,-1.7873,0.326,9.78471,9.78471
1380.00,9.78434,25.080675,0.000543,24.984823,-1.7874,0.326,9.78537,9.78537
1381.00,9.78397,25.080642,0.000537,24.984774,-1.7877,0.326,9.78610,9.78610
1382.00,9.78392,25.080658,0.000538,24.984687,-1.7877,0.327,9.78741,9.78741
1383.00,9.78410,25.080840,0.000540,24.984778,-1.7876,0.327,9.78812,9.78812
1384.00,9.78459,25.080923,0.000536,24.984884,-1.7876,0.327,9.78813,9.78813
1385.00,9.78507,25.080869,0.000536,24.984830,-1.7877,0.327,9.78865,9.78865
1386.00,9.78538,25.081090,0.000540,24.984995,-1.7878,0.327,9.78872,9.78872
1387.00,9.78583,25.081172,0.000538,24.985129,-1.7877,0.327,9.78852,9.78852
1388.00,9.78614,25.081164,0.000533,24.985159,-1.7877,0.328,9.78836,9.78836
1389.00,9.78633,25.081191,0.000533,24.985130,-1.7876,0.328,9.78831,9.78831
1390.00,9.78646,25.081083,0.000531,24.984897,-1.7876,0.328,9.78778,9.78778
1391.00,9.78669,25.081149,0.000536,24.984923,-1.7874,0.328,9.78770,9.78770
1392.00,9.78696,25.081047,0.000533,24.984755,-1.7873,0.328,9.78741,9.78741
1393.00,9.78720,25.080988,0.000536,24.984715,-1.7871,0.328,9.78745,9.78745
1394.00,9.78716,25.081102,0.000541,24.984805,-1.7871,0.328,9.78728,9.78728
1395.00,9.78725,25.081380,0.000548,24.985102,-1.7869,0.328,9.78812,9.78812
1396.00,9.78761,25.081083,0.000541,24.984836,-1.7865,0.328,9.78816,9.78816
1397.00,9.78773,25.081315,0.000547,24.985070,-1.7864,0.328,9.78792,9.78792
1398.00,9.78781,25.081447,0.000547,24.985123,-1.7864,0.328,9.78736,9.78736
1399.00,9.78784,25.081528,0.000545,24.985192,-1.7863,0.329,9.78767,9.78767
1400.00,9.78783,25.081400,0.000542,24.985075,-1.7864,0.329,9.78663,9.78663
1401.00,9.78778,25.081627,0.000548,24.985198,-1.7865,0.329,9.78632,9.78632
1402.00,9.78760,25.081358,0.000544,24.984913,-1.7866,0.329,9.78615,9.78615
1403.00,9.78751,25.081359,0.000547,24.984921,-1.7865,0.329,9.78636,9.78636
1404.00,9.78735,25.081329,0.000548,24.984803,-1.7866,0.329,9.78425,9.78425
1405.00,9.78719,25.081575,0.000555,24.985043,-1.7868,0.329,9.78049,9.78049
1406.00,9.78719,25.081466,0.000547,24.984963,-1.7870,0.329,9.77555,9.77555
1407.00,9.78713,25.081680,0.000550,24.985128,-1.7873,0.329,9.76970,9.76970
1408.00,9.78707,25.081463,0.000542,24.984865,-1.7874,0.329,9.76260,9.76260
1409.00,9.78632,25.081386,0.000541,24.984799,-1.7871,0.329,9.75795,9.75795
1410.00,9.78634,25.080925,0.000529,24.984300,-1.7865,0.330,9.75651,9.75651
1411.00,9.78567,25.081084,0.000536,24.984466,-1.7861,0.330,9.75650,9.75650
@10,2.7001,5.4, 1410.008 
1412.00,9.78577,25.080828,0.000528,24.984193,-1.7858,0.330,9.75648,9.75648
1413.00,9.78525,25.080935,0.000531,24.984282,-1.7857,0.330,9.75683,9.75683
1414.00,9.77693,25.080974,0.000534,24.984274,-1.7859,0.330,9.75493,9.75493
1415.00,9.76760,25.081100,0.000536,24.984368,-1.7861,0.330,9.74935,9.74935
1416.00,9.76146,25.081088,0.000535,24.984318,-1.7860,0.330,9.74293,9.74293
1417.00,9.75625,25.081427,0.000546,24.984643,-1.7859,0.330,9.73699,9.73699
1418.00,9.75368,25.081610,0.000551,24.984735,-1.7860,0.330,9.73214,9.73214
1419.00,9.75610,25.081543,0.000545,24.984639,-1.7859,0.330,9.73011,9.73011
1420.00,9.75690,25.081649,0.000546,24.984679,-1.7862,0.330,9.73298,9.73298
1421.00,9.75911,25.081554,0.000545,24.984536,-1.7865,0.330,9.73812,9.73812
1422.00,9.75682,25.081495,0.000541,24.984509,-1.7868,0.330,9.74460,9.74460
1423.00,9.75228,25.081359,0.000535,24.984445,-1.7869,0.331,9.75344,9.75344
1424.00,9.74404,25.081661,0.000542,24.984750,-1.7868,0.331,9.76176,9.76176
1425.00,9.73282,25.081758,0.000541,24.984773,-1.7866,0.331,9.76838,9.76838
1426.00,9.72921,25.081740,0.000538,24.984670,-1.7865,0.331,9.77384,9.77384
1427.00,9.72774,25.081899,0.000542,24.984689,-1.7863,0.331,9.77867,9.77867
1428.00,9.72804,25.082019,0.000545,24.984689,-1.7860,0.331,9.78113,9.78113
1429.00,9.73403,25.082217,0.000547,24.984803,-1.7861,0.331,9.78311,9.78311
1430.00,9.74685,25.082229,0.000549,24.984754,-1.7864,0.331,9.78334,9.78334
1431.00,9.75488,25.082375,0.000549,24.984854,-1.7865,0.331,9.78400,9.78400
1432.00,9.75933,25.082350,0.000546,24.984782,-1.7865,0.331,9.78413,9.78413
1433.00,9.77204,25.082423,0.000547,24.984816,-1.7864,0.332,9.78377,9.78377
1434.00,9.77560,25.082275,0.000545,24.984710,-1.7861,0.331,9.78387,9.78387
1435.00,9.77961,25.082394,0.000546,24.984867,-1.7856,0.332,9.78426,9.78426
1436.00,9.78150,25.082451,0.000547,24.984883,-1.7856,0.332,9.78406,9.78406
1437.00,9.78246,25.082486,0.000544,24.984877,-1.7857,0.332,9.78329,9.78329
1438.00,9.78282,25.082514,0.000540,24.984860,-1.7858,0.332,9.78302,9.78302
1439.00,9.78303,25.082573,0.000539,24.984795,-1.7859,0.332,9.78236,9.78236
1440.00,9.78321,25.082441,0.000536,24.984585,-1.7859,0.332,9.78242,9.78242
1441.00,9.78298,25.082622,0.000542,24.984742,-1.7857,0.332,9.78243,9.78243
1442.00,9.78293,25.082524,0.000540,24.984590,-1.7854,0.332,9.78306,9.78306
1443.00,9.78309,25.082456,0.000540,24.984473,-1.7851,0.332,9.78369,9.78369
1444.00,9.78339,25.082486,0.000539,24.984459,-1.7848,0.333,9.78392,9.78392
1445.00,9.78355,25.082712,0.000540,24.984669,-1.7848,0.333,9.78446,9.78446
1446.00,9.78365,25.082588,0.000534,24.984508,-1.7846,0.333,9.78480,9.78480
1447.00,9.78387,25.082885,0.000540,24.984782,-1.7844,0.333,9.78519,9.78519
1448.00,9.78382,25.082914,0.000539,24.984799,-1.7847,0.333,9.78493,9.78493
1449.00,9.78379,25.082864,0.000537,24.984710,-1.7851,0.333,9.78500,9.78500
1450.00,9.78389,25.083064,0.000542,24.984876,-1.7851,0.333,9.78482,9.78482
1451.00,9.78401,25.083082,0.000544,24.984867,-1.7854,0.333,9.78473,9.78473
1452.00,9.78407,25.082908,0.000542,24.984694,-1.7857,0.333,9.78495,9.78495
1453.00,9.78415,25.082971,0.000543,24.984751,-1.7855,0.333,9.78434,9.78434
1454.00,9.78387,25.083000,0.000545,24.984731,-1.7850,0.333,9.78372,9.78372
1455.00,9.78375,25.082646,0.000534,24.984274,-1.7849,0.333,9.78275,9.78275
1456.00,9.78358,25.082444,0.000523,24.984002,-1.7848,0.334,9.78207,9.78207
1457.00,9.78353,25.082578,0.000521,24.984043,-1.7846,0.334,9.78109,9.78109
1458.00,9.78355,25.082796,0.000523,24.984197,-1.7846,0.334,9.78102,9.78102
1459.00,9.78340,25.082897,0.000519,24.984275,-1.7846,0.334,9.78054,9.78054
1460.00,9.78324,25.082982,0.000521,24.984318,-1.7843,0.334,9.78075,9.78075
1461.00,9.78318,25.083294,0.000529,24.984640,-1.7841,0.334,9.78071,9.78071
1462.00,9.78304,25.083154,0.000524,24.984542,-1.7842,0.335,9.78098,9.78098
1463.00,9.78284,25.083067,0.000523,24.984509,-1.7845,0.335,9.78171,9.78171
1464.00,9.78247,25.083246,0.000531,24.984696,-1.7848,0.335,9.78264,9.78264
1465.00,9.78252,25.083541,0.000536,24.984985,-1.7851,0.335,9.78287,9.78287
1466.00,9.78258,25.083593,0.000539,24.984936,-1.7853,0.335,9.78263,9.78263
1467.00,9.78247,25.083705,0.000546,24.984975,-1.7854,0.335,9.78294,9.78294
1468.00,9.78237,25.083725,0.000546,24.984897,-1.7855,0.335,9.78339,9.78339
1469.00,9.78256,25.083801,0.000550,24.984864,-1.7856,0.335,9.78337,9.78337
1470.00,9.78250,25.083697,0.000549,24.984767,-1.7858,0.335,9.78356,9.78356
1471.00,9.78233,25.083666,0.000545,24.984802,-1.7859,0.335,9.78380,9.78380
1472.00,9.78219,25.083987,0.000549,24.985009,-1.7859,0.335,9.78343,9.78343
1473.00,9.78212,25.084006,0.000547,24.984923,-1.7858,0.335,9.78240,9.78240
1474.00,9.78207,25.083764,0.000534,24.984674,-1.7854,0.335,9.78153,9.78153
1475.00,9.78203,25.083843,0.000533,24.984683,-1.7851,0.335,9.78096,9.78096
1476.00,9.78206,25.084075,0.000539,24.984869,-1.7848,0.336,9.78140,9.78140
1477.00,9.78214,25.084141,0.000538,24.984944,-1.7844,0.336,9.78120,9.78120
1478.00,9.78220,25.084275,0.000541,24.985075,-1.7843,0.336,9.78172,9.78172
1479.00,9.78240,25.084502,0.000548,24.985224,-1.7843,0.336,9.78264,9.78264
1480.00,9.78268,25.084411,0.000545,24.985092,-1.7843,0.336,9.78379,9.78379
1481.00,9.78291,25.084289,0.000543,24.984949,-1.7844,0.336,9.78411,9.78411
1482.00,9.78298,25.084075,0.000537,24.984790,-1.7844,0.336,9.78406,9.78406
1483.00,9.78286,25.084011,0.000536,24.984680,-1.7846,0.336,9.78382,9.78382
1484.00,9.78279,25.084084,0.000533,24.984742,-1.7846,0.337,9.78303,9.78303
1485.00,9.78261,25.084310,0.000537,24.984935,-1.7847,0.337,9.78178,9.78178
1486.00,9.78265,25.084302,0.000537,24.984795,-1.7847,0.337,9.78189,9.78189
1487.00,9.78285,25.084400,0.000541,24.984816,-1.7848,0.337,9.78298,9.78298
1488.00,9.78270,25.084659,0.000544,24.985134,-1.7847,0.337,9.78381,9.78381
1489.00,9.78276,25.084417,0.000542,24.985006,-1.7847,0.337,9.78426,9.78426
1490.00,9.78286,25.084221,0.000537,24.984819,-1.7846,0.337,9.78470,9.78470
1491.00,9.78293,25.084174,0.000534,24.984831,-1.7846,0.338,9.78436,9.78436
1492.00,9.78323,25.084215,0.000536,24.984826,-1.7845,0.338,9.78410,9.78410
1493.00,9.78336,25.084246,0.000540,24.984837,-1.7843,0.337,9.78412,9.78412
1494.00,9.78345,25.084406,0.000544,24.984880,-1.7841,0.338,9.78480,9.78480
1495.00,9.78358,25.084556,0.000549,24.985008,-1.7841,0.338,9.78511,9.78511
1496.00,9.78359,25.084691,0.000551,24.985163,-1.7841,0.338,9.78507,9.78507
1497.00,9.78389,25.084612,0.000549,24.985136,-1.7842,0.338,9.78468,9.78468
1498.00,9.78396,25.084303,0.000541,24.984805,-1.7844,0.338,9.78458,9.78458
1499.00,9.78399,25.084316,0.000541,24.984791,-1.7846,0.338,9.78467,9.78467
1500.00,9.78395,25.084359,0.000540,24.984815,-1.7850,0.338,9.78440,9.78440
1501.00,9.78397,25.084506,0.000540,24.984879,-1.7852,0.338,9.78351,9.78351
1502.00,9.78366,25.084371,0.000535,24.984620,-1.7854,0.338,9.78243,9.78243
1503.00,9.78346,25.084405,0.000532,24.984550,-1.7854,0.338,9.78118,9.78118
1504.00,9.78347,25.084488,0.000532,24.984591,-1.7853,0.338,9.78046,9.78046
1505.00,9.78351,25.084619,0.000534,24.984727,-1.7850,0.338,9.77968,9.77968
1506.00,9.78331,25.084688,0.000535,24.984768,-1.7846,0.338,9.77944,9.77944
1507.00,9.78290,25.084740,0.000535,24.984871,-1.7844,0.338,9.78002,9.78002
1508.00,9.78273,25.085032,0.000543,24.985182,-1.7843,0.338,9.78035,9.78035
1509.00,9.78267,25.085152,0.000544,24.985286,-1.7842,0.339,9.77991,9.77991
1510.00,9.78221,25.084986,0.000537,24.985049,-1.7843,0.339,9.78026,9.78026
1511.00,9.78189,25.084818,0.000534,24.984821,-1.7844,0.339,9.78108,9.78108
1512.00,9.78170,25.084895,0.000536,24.984771,-1.7844,0.339,9.78158,9.78158
1513.00,9.78175,25.084853,0.000531,24.984640,-1.7844,0.339,9.78145,9.78145
1514.00,9.78172,25.084839,0.000528,24.984584,-1.7846,0.339,9.78146,9.78146
1515.00,9.78145,25.084999,0.000535,24.984749,-1.7844,0.339,9.78082,9.78082
1516.00,9.78114,25.085153,0.000536,24.984898,-1.7842,0.339,9.77987,9.77987
1517.00,9.78085,25.085350,0.000539,24.985135,-1.7843,0.339,9.77906,9.77906
1518.00,9.78074,25.085378,0.000540,24.985176,-1.7842,0.340,9.77953,9.77953
1519.00,9.78049,25.085244,0.000536,24.985055,-1.7838,0.340,9.77953,9.77953
1520.00,9.78023,25.085277,0.000532,24.985065,-1.7838,0.340,9.78021,9.78021
1521.00,9.78026,25.085200,0.000528,24.984970,-1.7838,0.340,9.78065,9.78065
1522.00,9.78038,25.085253,0.000528,24.985044,-1.7838,0.340,9.78156,9.78156
1523.00,9.78039,25.085299,0.000531,24.985082,-1.7837,0.341,9.78186,9.78186
1524.00,9.78064,25.085441,0.000537,24.985138,-1.7839,0.340,9.78216,9.78216
1525.00,9.78092,25.085491,0.000542,24.985106,-1.7836,0.340,9.78188,9.78188
1526.00,9.78097,25.085639,0.000547,24.985255,-1.7836,0.341,9.78195,9.78195
1527.00,9.78088,25.085611,0.000540,24.985163,-1.7835,0.341,9.78208,9.78208
1528.00,9.78107,25.085727,0.000535,24.985168,-1.7837,0.341,9.78160,9.78160
1529.00,9.78117,25.085869,0.000537,24.985291,-1.7837,0.341,9.78243,9.78243
1530.00,9.78104,25.085792,0.000533,24.985262,-1.7838,0.341,9.78314,9.78314
1531.00,9.78131,25.085509,0.000525,24.984867,-1.7836,0.342,9.78312,9.78312
1532.00,9.78133,25.085497,0.000532,24.984811,-1.7836,0.341,9.78330,9.78330
1533.00,9.78145,25.085328,0.000530,24.984619,-1.7834,0.342,9.78372,9.78372
1534.00,9.78189,25.085231,0.000528,24.984487,-1.7835,0.342,9.78292,9.78292
1535.00,9.78220,25.085229,0.000528,24.984392,-1.7837,0.342,9.78263,9.78263
1536.00,9.78226,25.085647,0.000535,24.984829,-1.7839,0.342,9.78266,9.78266
1537.00,9.78226,25.085840,0.000536,24.984970,-1.7841,0.342,9.78254,9.78254
1538.00,9.78232,25.085860,0.000536,24.984982,-1.7839,0.342,9.78308,9.78308
1539.00,9.78263,25.085768,0.000530,24.984871,-1.7837,0.342,9.78340,9.78340
1540.00,9.78276,25.085801,0.000528,24.984805,-1.7832,0.342,9.78353,9.78353
1541.00,9.78278,25.085739,0.000525,24.984646,-1.7826,0.343,9.78334,9.78334
1542.00,9.78279,25.085718,0.000525,24.984575,-1.7824,0.343,9.78344,9.78344
1543.00,9.78286,25.086014,0.000531,24.984877,-1.7824,0.343,9.78325,9.78325
1544.00,9.78308,25.086088,0.000530,24.984917,-1.7826,0.343,9.78330,9.78330
1545.00,9.78331,25.086209,0.000533,24.985049,-1.7826,0.343,9.78391,9.78391
1546.00,9.78329,25.086349,0.000537,24.985179,-1.7826,0.343,9.78487,9.78487
1547.00,9.78333,25.086234,0.000532,24.985057,-1.7824,0.344,9.78497,9.78497
1548.00,9.78348,25.086183,0.000529,24.984954,-1.7824,0.344,9.78546,9.78546
1549.00,9.78361,25.086294,0.000530,24.985057,-1.7823,0.344,9.78612,9.78612
1550.00,9.78374,25.086329,0.000531,24.985032,-1.7826,0.344,9.78564,9.78564
1551.00,9.78392,25.086202,0.000528,24.984901,-1.7831,0.345,9.78502,9.78502
1552.00,9.78395,25.086028,0.000528,24.984653,-1.7833,0.344,9.78443,9.78443
1553.00,9.78394,25.086031,0.000529,24.984564,-1.7833,0.344,9.78348,9.78348
1554.00,9.78425,25.085983,0.000530,24.984429,-1.7832,0.345,9.78062,9.78062
1555.00,9.78423,25.085966,0.000530,24.984422,-1.7829,0.345,9.77730,9.77730
1556.00,9.78435,25.085966,0.000531,24.984416,-1.7827,0.345,9.77325,9.77325
1557.00,9.78477,25.086335,0.000538,24.984779,-1.7828,0.345,9.76779,9.76779
1558.00,9.78477,25.086265,0.000535,24.984776,-1.7825,0.345,9.76171,9.76171
1559.00,9.78477,25.086406,0.000538,24.984885,-1.7822,0.345,9.75862,9.75862
1560.00,9.78394,25.086691,0.000544,24.985113,-1.7823,0.345,9.75808,9.75808
1561.00,9.78197,25.086827,0.000545,24.985207,-1.7822,0.345,9.75875,9.75875
@11,2.7001,5.4, 1560.05 
1562.00,9.78283,25.086662,0.000541,24.985022,-1.7822,0.345,9.76011,9.76011
1563.00,9.78250,25.086662,0.000543,24.984939,-1.7824,0.345,9.76022,9.76022
1564.00,9.77254,25.086599,0.000543,24.984891,-1.7828,0.345,9.75842,9.75842
1565.00,9.76608,25.086322,0.000534,24.984612,-1.7827,0.345,9.75379,9.75379
1566.00,9.76153,25.086181,0.000530,24.984343,-1.7827,0.345,9.74705,9.74705
1567.00,9.75589,25.086464,0.000538,24.984579,-1.7827,0.345,9.74032,9.74032
1568.00,9.75643,25.086511,0.000537,24.984580,-1.7826,0.346,9.73556,9.73556
1569.00,9.75871,25.086522,0.000533,24.984518,-1.7823,0.346,9.73373,9.73373
1570.00,9.76080,25.086613,0.000536,24.984556,-1.7822,0.346,9.73490,9.73490
1571.00,9.76359,25.086836,0.000542,24.984755,-1.7821,0.346,9.73960,9.73960
1572.00,9.76179,25.086742,0.000536,24.984612,-1.7818,0.346,9.74655,9.74655
1573.00,9.75381,25.086836,0.000538,24.984680,-1.7817,0.346,9.75429,9.75429
1574.00,9.74798,25.086871,0.000539,24.984661,-1.7818,0.346,9.76185,9.76185
1575.00,9.74012,25.087174,0.000544,24.984893,-1.7817,0.346,9.76810,9.76810
1576.00,9.73128,25.087242,0.000540,24.984887,-1.7816,0.347,9.77312,9.77312
1577.00,9.72913,25.087312,0.000541,24.984936,-1.7814,0.347,9.77646,9.77646
1578.00,9.73055,25.087290,0.000539,24.984861,-1.7814,0.347,9.77894,9.77894
1579.00,9.73877,25.087428,0.000541,24.984961,-1.7815,0.347,9.78042,9.78042
1580.00,9.74613,25.087366,0.000541,24.984842,-1.7818,0.347,9.78199,9.78199
1581.00,9.75474,25.087206,0.000537,24.984695,-1.7821,0.347,9.78229,9.78229
1582.00,9.76321,25.087463,0.000541,24.984904,-1.7827,0.347,9.78240,9.78240
1583.00,9.76856,25.087526,0.000541,24.984906,-1.7829,0.347,9.78240,9.78240
1584.00,9.77587,25.087726,0.000540,24.985101,-1.7827,0.347,9.78213,9.78213
1585.00,9.77774,25.087685,0.000536,24.985041,-1.7823,0.347,9.78164,9.78164
1586.00,9.77890,25.087838,0.000535,24.985179,-1.7822,0.348,9.78148,9.78148
1587.00,9.78037,25.087802,0.000533,24.985130,-1.7821,0.348,9.78166,9.78166
1588.00,9.78058,25.087944,0.000537,24.985301,-1.7821,0.348,9.78191,9.78191
1589.00,9.78081,25.087696,0.000533,24.985025,-1.7820,0.348,9.78176,9.78176
1590.00,9.78093,25.087639,0.000534,24.984950,-1.7818,0.348,9.78091,9.78091
1591.00,9.78104,25.087614,0.000534,24.984930,-1.7816,0.348,9.78076,9.78076
1592.00,9.78098,25.087606,0.000532,24.984926,-1.7813,0.348,9.78028,9.78028
1593.00,9.78101,25.087449,0.000525,24.984735,-1.7813,0.349,9.78001,9.78001
1594.00,9.78104,25.087453,0.000523,24.984742,-1.7814,0.349,9.78045,9.78045
1595.00,9.78140,25.087493,0.000525,24.984818,-1.7815,0.349,9.78181,9.78181
1596.00,9.78163,25.087524,0.000527,24.984804,-1.7816,0.349,9.78187,9.78187
1597.00,9.78158,25.087513,0.000528,24.984804,-1.7815,0.349,9.78201,9.78201
1598.00,9.78159,25.087552,0.000528,24.984835,-1.7814,0.349,9.78187,9.78187
1599.00,9.78155,25.087660,0.000535,24.984871,-1.7814,0.349,9.78157,9.78157
1600.00,9.78143,25.087855,0.000538,24.985010,-1.7817,0.349,9.78128,9.78128
1601.00,9.78138,25.088017,0.000540,24.985128,-1.7820,0.349,9.78129,9.78129
1602.00,9.78141,25.088018,0.000539,24.985016,-1.7821,0.350,9.78165,9.78165
1603.00,9.78130,25.088170,0.000544,24.985092,-1.7820,0.350,9.78166,9.78166
1604.00,9.78130,25.088180,0.000539,24.985064,-1.7816,0.350,9.78089,9.78089
1605.00,9.78127,25.088220,0.000535,24.985050,-1.7811,0.350,9.78006,9.78006
1606.00,9.78112,25.088110,0.000531,24.984891,-1.7808,0.350,9.77977,9.77977
1607.00,9.78092,25.087966,0.000526,24.984664,-1.7807,0.350,9.77940,9.77940
1608.00,9.78075,25.087812,0.000523,24.984385,-1.7808,0.350,9.77932,9.77932
1609.00,9.78060,25.088092,0.000531,24.984621,-1.7810,0.350,9.77905,9.77905
1610.00,9.78043,25.087863,0.000529,24.984238,-1.7812,0.350,9.77829,9.77829
1611.00,9.78020,25.088035,0.000531,24.984356,-1.7815,0.351,9.77746,9.77746
1612.00,9.78002,25.088228,0.000536,24.984482,-1.7817,0.351,9.77682,9.77682
1613.00,9.77986,25.088423,0.000539,24.984712,-1.7819,0.351,9.77608,9.77608
1614.00,9.77957,25.088210,0.000529,24.984480,-1.7819,0.351,9.77606,9.77606
1615.00,9.77914,25.088409,0.000531,24.984766,-1.7818,0.351,9.77596,9.77596
1616.00,9.77870,25.088315,0.000535,24.984698,-1.7817,0.351,9.77586,9.77586
1617.00,9.77851,25.088376,0.000537,24.984829,-1.7816,0.351,9.77603,9.77603
1618.00,9.77840,25.088429,0.000538,24.984918,-1.7817,0.351,9.77674,9.77674
1619.00,9.77801,25.088553,0.000542,24.985095,-1.7818,0.351,9.77693,9.77693
1620.00,9.77789,25.088486,0.000541,24.984982,-1.7816,0.351,9.77676,9.77676
1621.00,9.77766,25.088530,0.000540,24.984986,-1.7811,0.351,9.77712,9.77712
1622.00,9.77750,25.088504,0.000535,24.984947,-1.7807,0.351,9.77738,9.77738
1623.00,9.77733,25.088556,0.000540,24.984973,-1.7804,0.351,9.77690,9.77690
1624.00,9.77717,25.088504,0.000544,24.984806,-1.7802,0.351,9.77636,9.77636
1625.00,9.77697,25.088551,0.000542,24.984857,-1.7802,0.351,9.77683,9.77683
1626.00,9.77666,25.088628,0.000540,24.984897,-1.7803,0.351,9.77712,9.77712
1627.00,9.77647,25.088737,0.000546,24.984930,-1.7805,0.351,9.77690,9.77690
1628.00,9.77654,25.088728,0.000541,24.984852,-1.7807,0.352,9.77726,9.77726
1629.00,9.77664,25.088751,0.000535,24.984821,-1.7810,0.352,9.77793,9.77793
1630.00,9.77689,25.088790,0.000534,24.984789,-1.7811,0.352,9.77888,9.77888
1631.00,9.77727,25.088867,0.000533,24.984857,-1.7813,0.352,9.77986,9.77986
1632.00,9.77765,25.088849,0.000530,24.984836,-1.7813,0.352,9.78083,9.78083
1633.00,9.77786,25.088848,0.000526,24.984785,-1.7811,0.353,9.78081,9.78081
1634.00,9.77794,25.088933,0.000527,24.984845,-1.7809,0.353,9.78070,9.78070
1635.00,9.77808,25.089032,0.000526,24.984916,-1.7807,0.353,9.78032,9.78032
1636.00,9.77827,25.089085,0.000528,24.984887,-1.7807,0.353,9.77929,9.77929
1637.00,9.77840,25.089185,0.000527,24.984884,-1.7805,0.353,9.77861,9.77861
1638.00,9.77842,25.089263,0.000527,24.984893,-1.7805,0.353,9.77897,9.77897
1639.00,9.77849,25.089328,0.000528,24.984907,-1.7805,0.353,9.77915,9.77915
1640.00,9.77875,25.089305,0.000527,24.984864,-1.7806,0.354,9.77941,9.77941
1641.00,9.77901,25.089454,0.000529,24.984997,-1.7806,0.354,9.77958,9.77958
1642.00,9.77911,25.089340,0.000529,24.984887,-1.7805,0.354,9.77984,9.77984
1643.00,9.77915,25.089415,0.000532,24.984903,-1.7803,0.354,9.77956,9.77956
1644.00,9.77924,25.089477,0.000534,24.984887,-1.7800,0.354,9.77961,9.77961
1645.00,9.77942,25.089352,0.000533,24.984689,-1.7799,0.354,9.77935,9.77935
1646.00,9.77956,25.089348,0.000531,24.984620,-1.7799,0.354,9.77993,9.77993
1647.00,9.77976,25.089316,0.000532,24.984513,-1.7801,0.354,9.77993,9.77993
1648.00,9.77984,25.089299,0.000534,24.984498,-1.7803,0.354,9.78026,9.78026
1649.00,9.77997,25.089337,0.000534,24.984579,-1.7804,0.354,9.78057,9.78057
1650.00,9.78004,25.089573,0.000540,24.984828,-1.7804,0.354,9.78088,9.78088
1651.00,9.77996,25.089276,0.000532,24.984481,-1.7803,0.354,9.78085,9.78085
1652.00,9.77984,25.089605,0.000536,24.984787,-1.7800,0.355,9.78064,9.78064
1653.00,9.77972,25.089483,0.000531,24.984628,-1.7798,0.355,9.78005,9.78005
1654.00,9.77971,25.089675,0.000537,24.984729,-1.7796,0.355,9.77948,9.77948
1655.00,9.77975,25.089721,0.000536,24.984647,-1.7795,0.355,9.77946,9.77946
1656.00,9.77989,25.089924,0.000539,24.984798,-1.7796,0.355,9.77947,9.77947
1657.00,9.77998,25.089954,0.000539,24.984827,-1.7797,0.355,9.77962,9.77962
1658.00,9.78000,25.090236,0.000542,24.985137,-1.7801,0.355,9.77995,9.77995
1659.00,9.77993,25.090139,0.000539,24.985071,-1.7802,0.355,9.77997,9.77997
1660.00,9.77980,25.090285,0.000543,24.985316,-1.7802,0.356,9.77914,9.77914
1661.00,9.77975,25.090305,0.000547,24.985366,-1.7803,0.355,9.77873,9.77873
1662.00,9.77979,25.089970,0.000540,24.985051,-1.7802,0.356,9.77777,9.77777
1663.00,9.77971,25.089907,0.000541,24.984912,-1.7802,0.356,9.77725,9.77725
1664.00,9.77939,25.089687,0.000537,24.984651,-1.7803,0.356,9.77730,9.77730
1665.00,9.77925,25.089670,0.000537,24.984530,-1.7804,0.356,9.77735,9.77735
1666.00,9.77905,25.089638,0.000538,24.984435,-1.7803,0.356,9.77613,9.77613
1667.00,9.77868,25.089789,0.000545,24.984506,-1.7803,0.356,9.77636,9.77636
1668.00,9.77851,25.089751,0.000544,24.984422,-1.7801,0.356,9.77648,9.77648
1669.00,9.77844,25.089681,0.000539,24.984335,-1.7798,0.356,9.77699,9.77699
1670.00,9.77845,25.089518,0.000532,24.984220,-1.7795,0.356,9.77769,9.77769
1671.00,9.77829,25.089725,0.000534,24.984446,-1.7794,0.356,9.77868,9.77868
1672.00,9.77821,25.089724,0.000530,24.984410,-1.7794,0.356,9.77929,9.77929
1673.00,9.77819,25.089956,0.000534,24.984604,-1.7795,0.357,9.77954,9.77954
1674.00,9.77795,25.090133,0.000536,24.984729,-1.7797,0.357,9.77895,9.77895
1675.00,9.77791,25.090327,0.000538,24.984780,-1.7799,0.357,9.77863,9.77863
1676.00,9.77770,25.090208,0.000531,24.984596,-1.7799,0.357,9.77860,9.77860
1677.00,9.77768,25.090354,0.000533,24.984672,-1.7800,0.357,9.77923,9.77923
1678.00,9.77790,25.090291,0.000531,24.984593,-1.7798,0.357,9.77988,9.77988
1679.00,9.77802,25.090425,0.000534,24.984672,-1.7795,0.357,9.78011,9.78011
1680.00,9.77829,25.090262,0.000532,24.984534,-1.7795,0.357,9.77973,9.77973
1681.00,9.77856,25.090311,0.000532,24.984546,-1.7794,0.358,9.77969,9.77969
1682.00,9.77843,25.090361,0.000532,24.984623,-1.7793,0.358,9.77875,9.77875
1683.00,9.77853,25.090448,0.000534,24.984761,-1.7792,0.358,9.77860,9.77860
1684.00,9.77868,25.090559,0.000536,24.984936,-1.7793,0.358,9.77897,9.77897
1685.00,9.77898,25.090727,0.000537,24.985129,-1.7793,0.358,9.77958,9.77958
1686.00,9.77935,25.090831,0.000539,24.985279,-1.7796,0.358,9.78016,9.78016
1687.00,9.77945,25.090538,0.000533,24.984904,-1.7799,0.358,9.78037,9.78037
1688.00,9.77934,25.090522,0.000529,24.984766,-1.7801,0.358,9.78041,9.78041
1689.00,9.77947,25.090487,0.000527,24.984634,-1.7803,0.359,9.78097,9.78097
1690.00,9.77948,25.090598,0.000527,24.984639,-1.7805,0.359,9.78087,9.78087
1691.00,9.77978,25.090669,0.000527,24.984640,-1.7805,0.359,9.78057,9.78057
1692.00,9.77993,25.091011,0.000536,24.984984,-1.7803,0.359,9.78036,9.78036
1693.00,9.77985,25.090763,0.000531,24.984805,-1.7801,0.359,9.77863,9.77863
1694.00,9.77943,25.090682,0.000530,24.984747,-1.7797,0.359,9.77742,9.77742
1695.00,9.77937,25.090588,0.000533,24.984659,-1.7792,0.359,9.77715,9.77715
1696.00,9.77938,25.090522,0.000535,24.984555,-1.7789,0.359,9.77705,9.77705
1697.00,9.77914,25.090611,0.000531,24.984584,-1.7788,0.359,9.77749,9.77749
1698.00,9.77909,25.090913,0.000534,24.984748,-1.7791,0.360,9.77845,9.77845
1699.00,9.77917,25.091062,0.000536,24.984782,-1.7792,0.360,9.77797,9.77797
1700.00,9.77936,25.091340,0.000540,24.984963,-1.7792,0.360,9.77812,9.77812
1701.00,9.77914,25.091436,0.000539,24.985010,-1.7792,0.360,9.77776,9.77776
1702.00,9.77885,25.091365,0.000541,24.984909,-1.7792,0.360,9.77754,9.77754
1703.00,9.77870,25.091364,0.000543,24.984905,-1.7794,0.360,9.77746,9.77746
1704.00,9.77850,25.091460,0.000547,24.984964,-1.7794,0.360,9.77600,9.77600
1705.00,9.77831,25.091443,0.000544,24.984902,-1.7792,0.360,9.77237,9.77237
1706.00,9.77766,25.091489,0.000542,24.984975,-1.7792,0.360,9.76882,9.76882
1707.00,9.77745,25.091577,0.000544,24.985044,-1.7791,0.361,9.76285,9.76285
1708.00,9.77792,25.091572,0.000543,24.984978,-1.7788,0.361,9.75697,9.75697
1709.00,9.77784,25.091443,0.000539,24.984904,-1.7789,0.361,9.75436,9.75436
1710.00,9.77729,25.091277,0.000535,24.984801,-1.7793,0.361,9.75395,9.75395
1711.00,9.77742,25.091386,0.000537,24.984838,-1.7797,0.361,9.75479,9.75479
@12,2.7001,5.4, 1710.095 
1712.00,9.77840,25.091291,0.000533,24.984700,-1.7798,0.361,9.75847,9.75847
1713.00,9.77665,25.091557,0.000540,24.984959,-1.7799,0.361,9.76124,9.76124
1714.00,9.76827,25.091664,0.000541,24.984992,-1.7800,0.361,9.76104,9.76104
1715.00,9.76111,25.091779,0.000544,24.984977,-1.7797,0.361,9.75775,9.75775
1716.00,9.75856,25.091615,0.000542,24.984806,-1.7791,0.361,9.75207,9.75207
1717.00,9.75063,25.091801,0.000545,24.985026,-1.7790,0.361,9.74490,9.74490
1718.00,9.74995,25.091466,0.000535,24.984633,-1.7789,0.362,9.73895,9.73895
1719.00,9.75524,25.091442,0.000534,24.984503,-1.7788,0.362,9.73536,9.73536
1720.00,9.75900,25.091311,0.000527,24.984377,-1.7791,0.362,9.73515,9.73515
1721.00,9.76264,25.091526,0.000530,24.984487,-1.7795,0.362,9.73967,9.73967
1722.00,9.76496,25.091493,0.000527,24.984337,-1.7797,0.362,9.74569,9.74569
1723.00,9.76161,25.091839,0.000534,24.984595,-1.7795,0.362,9.75246,9.75246
1724.00,9.75421,25.091866,0.000531,24.984684,-1.7794,0.362,9.75974,9.75974
1725.00,9.74249,25.092122,0.000534,24.984934,-1.7789,0.362,9.76721,9.76721
1726.00,9.73453,25.091892,0.000529,24.984677,-1.7786,0.363,9.77146,9.77146
1727.00,9.73213,25.091998,0.000531,24.984801,-1.7785,0.363,9.77526,9.77526
1728.00,9.73323,25.091922,0.000526,24.984746,-1.7785,0.363,9.77809,9.77809
1729.00,9.73628,25.091913,0.000528,24.984710,-1.7784,0.363,9.77952,9.77952
1730.00,9.74151,25.091857,0.000528,24.984591,-1.7784,0.363,9.77987,9.77987
1731.00,9.75690,25.092205,0.000531,24.984923,-1.7782,0.363,9.77996,9.77996
1732.00,9.76168,25.092363,0.000533,24.985012,-1.7779,0.363,9.77921,9.77921
1733.00,9.76583,25.092330,0.000532,24.984918,-1.7778,0.363,9.77857,9.77857
1734.00,9.77282,25.092647,0.000533,24.985103,-1.7778,0.364,9.77807,9.77807
1735.00,9.77767,25.092701,0.000537,24.985097,-1.7779,0.364,9.77725,9.77725
1736.00,9.77875,25.092501,0.000538,24.984746,-1.7778,0.364,9.77686,9.77686
1737.00,9.77923,25.092607,0.000541,24.984757,-1.7776,0.364,9.77674,9.77674
1738.00,9.77916,25.092637,0.000545,24.984716,-1.7776,0.364,9.77687,9.77687
1739.00,9.77872,25.092495,0.000542,24.984615,-1.7777,0.364,9.77712,9.77712
1740.00,9.77838,25.092376,0.000536,24.984509,-1.7777,0.364,9.77752,9.77752
1741.00,9.77814,25.092694,0.000538,24.984907,-1.7779,0.364,9.77789,9.77789
1742.00,9.77815,25.092589,0.000540,24.984779,-1.7781,0.364,9.77781,9.77781
1743.00,9.77813,25.092709,0.000541,24.984886,-1.7779,0.364,9.77767,9.77767
1744.00,9.77799,25.092823,0.000546,24.984919,-1.7778,0.365,9.77725,9.77725
1745.00,9.77788,25.093109,0.000552,24.985126,-1.7776,0.365,9.77654,9.77654
1746.00,9.77775,25.093182,0.000558,24.985158,-1.7775,0.365,9.77604,9.77604
1747.00,9.77756,25.093258,0.000559,24.985200,-1.7775,0.365,9.77599,9.77599
1748.00,9.77732,25.093245,0.000561,24.985130,-1.7774,0.365,9.77560,9.77560
1749.00,9.77704,25.093204,0.000563,24.985012,-1.7774,0.365,9.77552,9.77552
1750.00,9.77695,25.093277,0.000566,24.985097,-1.7774,0.364,9.77604,9.77604
1751.00,9.77684,25.093049,0.000555,24.984850,-1.7774,0.365,9.77641,9.77641
1752.00,9.77680,25.093040,0.000549,24.984844,-1.7776,0.365,9.77674,9.77674
1753.00,9.77674,25.093160,0.000548,24.984995,-1.7780,0.365,9.77649,9.77649
1754.00,9.77654,25.093258,0.000544,24.985133,-1.7781,0.365,9.77599,9.77599
1755.00,9.77648,25.093133,0.000541,24.984945,-1.7780,0.365,9.77585,9.77585
1756.00,9.77642,25.093203,0.000546,24.985015,-1.7780,0.365,9.77501,9.77501
1757.00,9.77621,25.093248,0.000549,24.985101,-1.7779,0.365,9.77387,9.77387
1758.00,9.77603,25.093180,0.000545,24.985037,-1.7777,0.365,9.77436,9.77436
1759.00,9.77601,25.093098,0.000546,24.984933,-1.7779,0.365,9.77518,9.77518
1760.00,9.77591,25.093061,0.000544,24.984877,-1.7782,0.365,9.77549,9.77549
1761.00,9.77580,25.092892,0.000538,24.984646,-1.7784,0.366,9.77571,9.77571
1762.00,9.77583,25.092835,0.000535,24.984522,-1.7783,0.366,9.77624,9.77624
1763.00,9.77565,25.092957,0.000539,24.984525,-1.7781,0.366,9.77555,9.77555
1764.00,9.77544,25.092714,0.000534,24.984213,-1.7781,0.366,9.77462,9.77462
1765.00,9.77527,25.092959,0.000538,24.984407,-1.7783,0.366,9.77323,9.77323
1766.00,9.77520,25.093075,0.000544,24.984464,-1.7783,0.366,9.77294,9.77294
1767.00,9.77517,25.093296,0.000547,24.984566,-1.7782,0.366,9.77258,9.77258
1768.00,9.77484,25.093234,0.000545,24.984488,-1.7780,0.366,9.77324,9.77324
1769.00,9.77447,25.093579,0.000555,24.984742,-1.7778,0.366,9.77341,9.77341
1770.00,9.77429,25.093418,0.000555,24.984457,-1.7774,0.366,9.77421,9.77421
1771.00,9.77433,25.093878,0.000563,24.984896,-1.7772,0.366,9.77400,9.77400
1772.00,9.77435,25.093695,0.000559,24.984715,-1.7775,0.366,9.77479,9.77479
1773.00,9.77448,25.093560,0.000552,24.984519,-1.7780,0.366,9.77548,9.77548
1774.00,9.77477,25.093834,0.000552,24.984803,-1.7783,0.366,9.77628,9.77628
1775.00,9.77492,25.094099,0.000554,24.985129,-1.7786,0.367,9.77660,9.77660
1776.00,9.77496,25.093992,0.000547,24.984967,-1.7787,0.367,9.77748,9.77748
1777.00,9.77517,25.093992,0.000551,24.984893,-1.7786,0.367,9.77737,9.77737
1778.00,9.77518,25.094089,0.000554,24.984925,-1.7782,0.367,9.77589,9.77589
1779.00,9.77488,25.094069,0.000553,24.984847,-1.7778,0.367,9.77543,9.77543
1780.00,9.77468,25.093906,0.000548,24.984658,-1.7775,0.367,9.77519,9.77519
1781.00,9.77480,25.093369,0.000538,24.984000,-1.7772,0.367,9.77401,9.77401
1782.00,9.77499,25.093441,0.000533,24.984085,-1.7771,0.368,9.77368,9.77368
1783.00,9.77522,25.093666,0.000536,24.984317,-1.7771,0.368,9.77452,9.77452
1784.00,9.77510,25.093408,0.000532,24.984055,-1.7769,0.368,9.77491,9.77491
1785.00,9.77521,25.093208,0.000524,24.983841,-1.7765,0.368,9.77540,9.77540
1786.00,9.77547,25.093487,0.000526,24.984205,-1.7765,0.368,9.77686,9.77686
1787.00,9.77575,25.093503,0.000528,24.984194,-1.7764,0.368,9.77758,9.77758
1788.00,9.77579,25.093328,0.000526,24.984027,-1.7765,0.368,9.77687,9.77687
1789.00,9.77562,25.093489,0.000526,24.984134,-1.7769,0.368,9.77593,9.77593
1790.00,9.77569,25.093793,0.000533,24.984371,-1.7775,0.369,9.77602,9.77602
1791.00,9.77579,25.093757,0.000535,24.984249,-1.7778,0.369,9.77584,9.77584
1792.00,9.77548,25.093811,0.000536,24.984242,-1.7780,0.369,9.77512,9.77512
1793.00,9.77552,25.094114,0.000541,24.984503,-1.7781,0.369,9.77570,9.77570
1794.00,9.77558,25.094072,0.000540,24.984437,-1.7781,0.369,9.77571,9.77571
1795.00,9.77547,25.093665,0.000533,24.984049,-1.7779,0.369,9.77459,9.77459
1796.00,9.77550,25.093774,0.000534,24.984164,-1.7779,0.369,9.77423,9.77423
1797.00,9.77555,25.093655,0.000529,24.984037,-1.7782,0.369,9.77466,9.77466
1798.00,9.77530,25.093500,0.000520,24.983841,-1.7784,0.370,9.77509,9.77509
1799.00,9.77542,25.093700,0.000523,24.984041,-1.7785,0.370,9.77554,9.77554
1800.00,9.77575,25.094331,0.000536,24.984620,-1.7785,0.370,9.77609,9.77609
1801.00,9.77582,25.094434,0.000536,24.984641,-1.7785,0.370,9.77639,9.77639
1802.00,9.77596,25.094658,0.000535,24.984930,-1.7787,0.370,9.77694,9.77694
1803.00,9.77610,25.094715,0.000544,24.985025,-1.7787,0.370,9.77680,9.77680
1804.00,9.77612,25.094747,0.000543,24.985016,-1.7784,0.370,9.77731,9.77731
1805.00,9.77603,25.094535,0.000538,24.984749,-1.7784,0.370,9.77743,9.77743
1806.00,9.77585,25.094521,0.000537,24.984769,-1.7784,0.370,9.77676,9.77676
1807.00,9.77575,25.094525,0.000543,24.984639,-1.7778,0.370,9.77592,9.77592
1808.00,9.77579,25.094690,0.000543,24.984697,-1.7771,0.370,9.77640,9.77640
1809.00,9.77622,25.094676,0.000538,24.984655,-1.7769,0.371,9.77689,9.77689
1810.00,9.77625,25.094852,0.000539,24.984751,-1.7769,0.371,9.77663,9.77663
1811.00,9.77615,25.094975,0.000542,24.984795,-1.7767,0.371,9.77710,9.77710
1812.00,9.77618,25.094894,0.000536,24.984691,-1.7771,0.371,9.77753,9.77753
1813.00,9.77630,25.094766,0.000529,24.984483,-1.7776,0.371,9.77688,9.77688
1814.00,9.77656,25.094937,0.000534,24.984547,-1.7777,0.371,9.77589,9.77589
1815.00,9.77678,25.094899,0.000536,24.984522,-1.7774,0.371,9.77620,9.77620
1816.00,9.77679,25.095113,0.000540,24.984703,-1.7770,0.371,9.77641,9.77641
1817.00,9.77693,25.095180,0.000543,24.984748,-1.7766,0.371,9.77605,9.77605
1818.00,9.77676,25.095257,0.000547,24.984834,-1.7763,0.371,9.77561,9.77561
1819.00,9.77673,25.095304,0.000548,24.984890,-1.7763,0.371,9.77603,9.77603
1820.00,9.77654,25.095446,0.000551,24.984902,-1.7766,0.371,9.77551,9.77551
1821.00,9.77637,25.095408,0.000545,24.984819,-1.7769,0.371,9.77449,9.77449
1822.00,9.77605,25.095773,0.000545,24.985167,-1.7770,0.372,9.77420,9.77420
1823.00,9.77587,25.095808,0.000543,24.985128,-1.7772,0.372,9.77454,9.77454
1824.00,9.77587,25.095610,0.000537,24.984893,-1.7770,0.372,9.77471,9.77471
1825.00,9.77588,25.095599,0.000532,24.984958,-1.7768,0.372,9.77527,9.77527
1826.00,9.77587,25.095545,0.000533,24.984873,-1.7769,0.372,9.77548,9.77548
1827.00,9.77591,25.095393,0.000532,24.984640,-1.7768,0.373,9.77588,9.77588
1828.00,9.77582,25.095334,0.000533,24.984545,-1.7769,0.373,9.77564,9.77564
1829.00,9.77558,25.095334,0.000534,24.984558,-1.7771,0.373,9.77535,9.77535
1830.00,9.77553,25.095257,0.000536,24.984466,-1.7775,0.373,9.77483,9.77483
1831.00,9.77544,25.095090,0.000535,24.984276,-1.7776,0.373,9.77512,9.77512
1832.00,9.77538,25.095088,0.000536,24.984240,-1.7778,0.373,9.77473,9.77473
1833.00,9.77521,25.095253,0.000539,24.984412,-1.7777,0.373,9.77460,9.77460
1834.00,9.77508,25.095309,0.000539,24.984361,-1.7774,0.373,9.77347,9.77347
1835.00,9.77485,25.095239,0.000536,24.984225,-1.7771,0.373,9.77310,9.77310
1836.00,9.77459,25.095159,0.000531,24.984180,-1.7770,0.373,9.77282,9.77282
1837.00,9.77438,25.095109,0.000530,24.984182,-1.7766,0.373,9.77240,9.77240
1838.00,9.77430,25.095278,0.000533,24.984349,-1.7766,0.373,9.77227,9.77227
1839.00,9.77422,25.095155,0.000534,24.984226,-1.7766,0.373,9.77309,9.77309
1840.00,9.77417,25.095063,0.000532,24.984086,-1.7763,0.373,9.77349,9.77349
1841.00,9.77421,25.095421,0.000543,24.984287,-1.7760,0.373,9.77373,9.77373
1842.00,9.77440,25.095532,0.000544,24.984280,-1.7759,0.373,9.77486,9.77486
1843.00,9.77449,25.095497,0.000541,24.984201,-1.7760,0.373,9.77541,9.77541
1844.00,9.77445,25.095656,0.000541,24.984362,-1.7763,0.374,9.77562,9.77562
1845.00,9.77443,25.095965,0.000546,24.984672,-1.7767,0.374,9.77651,9.77651
1846.00,9.77455,25.095896,0.000539,24.984651,-1.7769,0.374,9.77665,9.77665
1847.00,9.77458,25.095767,0.000535,24.984506,-1.7770,0.374,9.77625,9.77625
1848.00,9.77460,25.095758,0.000534,24.984431,-1.7770,0.374,9.77627,9.77627
1849.00,9.77465,25.095672,0.000528,24.984262,-1.7767,0.375,9.77642,9.77642
1850.00,9.77470,25.095672,0.000523,24.984166,-1.7765,0.375,9.77602,9.77602
1851.00,9.77490,25.095703,0.000526,24.984104,-1.7765,0.375,9.77662,9.77662
1852.00,9.77509,25.095718,0.000519,24.984068,-1.7764,0.375,9.77753,9.77753
1853.00,9.77535,25.095808,0.000519,24.984131,-1.7766,0.375,9.77743,9.77743
1854.00,9.77574,25.096133,0.000528,24.984465,-1.7767,0.376,9.77621,9.77621
1855.00,9.77619,25.096403,0.000537,24.984815,-1.7764,0.375,9.77366,9.77366
1856.00,9.77650,25.096384,0.000537,24.984825,-1.7766,0.376,9.76942,9.76942
1857.00,9.77681,25.096317,0.000542,24.984756,-1.7768,0.376,9.76419,9.76419
1858.00,9.77693,25.096079,0.000540,24.984534,-1.7768,0.375,9.75911,9.75911
1859.00,9.77687,25.095944,0.000538,24.984326,-1.7770,0.375,9.75552,9.75552
1860.00,9.77752,25.095919,0.000533,24.984170,-1.7775,0.376,9.75539,9.75539
1861.00,9.77824,25.096120,0.000537,24.984279,-1.7775,0.376,9.75766,9.75766
@13,2.7001,5.4, 1860.026 
1862.00,9.77934,25.096488,0.000546,24.984553,-1.7772,0.376,9.76001,9.76001
1863.00,9.77561,25.096630,0.000544,24.984579,-1.7768,0.376,9.76171,9.76171
1864.00,9.77090,25.096948,0.000546,24.984848,-1.7764,0.376,9.76112,9.76112
1865.00,9.76411,25.096790,0.000543,24.984664,-1.7760,0.376,9.75709,9.75709
1866.00,9.75685,25.096744,0.000540,24.984642,-1.7756,0.376,9.75044,9.75044
1867.00,9.75349,25.096684,0.000536,24.984609,-1.7755,0.377,9.74354,9.74354
1868.00,9.75160,25.096582,0.000534,24.984553,-1.7753,0.377,9.73836,9.73836
1869.00,9.75296,25.096506,0.000536,24.984479,-1.7751,0.377,9.73494,9.73494
1870.00,9.76313,25.096516,0.000537,24.984550,-1.7753,0.377,9.73421,9.73421
1871.00,9.76756,25.096653,0.000540,24.984674,-1.7755,0.377,9.73670,9.73670
1872.00,9.76505,25.096612,0.000539,24.984572,-1.7755,0.377,9.74237,9.74237
1873.00,9.75856,25.096681,0.000544,24.984612,-1.7758,0.377,9.74894,9.74894
1874.00,9.75000,25.096318,0.000534,24.984221,-1.7764,0.377,9.75587,9.75587
1875.00,9.74332,25.096322,0.000533,24.984132,-1.7765,0.377,9.76192,9.76192
1876.00,9.73521,25.096434,0.000536,24.984124,-1.7767,0.377,9.76644,9.76644
1877.00,9.73157,25.096667,0.000542,24.984333,-1.7767,0.377,9.76966,9.76966
1878.00,9.73219,25.096798,0.000541,24.984387,-1.7764,0.377,9.77099,9.77099
1879.00,9.73310,25.097102,0.000547,24.984654,-1.7760,0.377,9.77274,9.77274
1880.00,9.73958,25.097406,0.000549,24.984937,-1.7756,0.378,9.77451,9.77451
1881.00,9.74750,25.097244,0.000542,24.984770,-1.7754,0.378,9.77596,9.77596
1882.00,9.75908,25.097070,0.000535,24.984569,-1.7756,0.378,9.77565,9.77565
1883.00,9.76579,25.097205,0.000533,24.984676,-1.7757,0.378,9.77658,9.77658
1884.00,9.76751,25.097202,0.000532,24.984648,-1.7758,0.378,9.77659,9.77659
1885.00,9.76936,25.097212,0.000534,24.984587,-1.7759,0.378,9.77578,9.77578
1886.00,9.77096,25.097335,0.000539,24.984676,-1.7758,0.379,9.77526,9.77526
1887.00,9.77258,25.097509,0.000547,24.984822,-1.7757,0.378,9.77494,9.77494
1888.00,9.77318,25.097256,0.000544,24.984554,-1.7755,0.378,9.77393,9.77393
1889.00,9.77363,25.097474,0.000547,24.984739,-1.7752,0.379,9.77316,9.77316
1890.00,9.77367,25.097500,0.000547,24.984805,-1.7749,0.379,9.77259,9.77259
1891.00,9.77347,25.097670,0.000551,24.984992,-1.7747,0.379,9.77176,9.77176
1892.00,9.77326,25.097450,0.000540,24.984742,-1.7744,0.379,9.77150,9.77150
1893.00,9.77310,25.097830,0.000549,24.985099,-1.7742,0.379,9.77147,9.77147
1894.00,9.77339,25.097781,0.000549,24.985063,-1.7745,0.379,9.77143,9.77143
1895.00,9.77357,25.097631,0.000543,24.984796,-1.7748,0.380,9.77141,9.77141
1896.00,9.77367,25.097533,0.000538,24.984651,-1.7749,0.380,9.77207,9.77207
1897.00,9.77376,25.097775,0.000544,24.984889,-1.7752,0.380,9.77292,9.77292
1898.00,9.77384,25.097575,0.000537,24.984681,-1.7754,0.380,9.77365,9.77365
1899.00,9.77384,25.097465,0.000535,24.984549,-1.7752,0.380,9.77379,9.77379
1900.00,9.77364,25.097511,0.000538,24.984644,-1.7750,0.380,9.77434,9.77434
1901.00,9.77346,25.097453,0.000535,24.984603,-1.7747,0.380,9.77454,9.77454
1902.00,9.77345,25.097407,0.000532,24.984518,-1.7745,0.380,9.77460,9.77460
1903.00,9.77349,25.097596,0.000536,24.984693,-1.7744,0.380,9.77466,9.77466
1904.00,9.77338,25.097648,0.000534,24.984692,-1.7744,0.381,9.77499,9.77499
1905.00,9.77327,25.097684,0.000532,24.984685,-1.7744,0.381,9.77517,9.77517
1906.00,9.77326,25.097673,0.000529,24.984581,-1.7745,0.381,9.77594,9.77594
1907.00,9.77359,25.097942,0.000532,24.984816,-1.7748,0.381,9.77587,9.77587
1908.00,9.77376,25.097963,0.000531,24.984799,-1.7749,0.381,9.77548,9.77548
1909.00,9.77388,25.098090,0.000532,24.984921,-1.7748,0.381,9.77563,9.77563
1910.00,9.77407,25.098266,0.000534,24.984997,-1.7749,0.382,9.77559,9.77559
1911.00,9.77419,25.098479,0.000539,24.985190,-1.7749,0.382,9.77486,9.77486
1912.00,9.77445,25.098167,0.000533,24.984749,-1.7747,0.382,9.77439,9.77439
1913.00,9.77451,25.098352,0.000536,24.984843,-1.7746,0.382,9.77469,9.77469
1914.00,9.77466,25.098507,0.000539,24.984905,-1.7746,0.382,9.77419,9.77419
1915.00,9.77477,25.098438,0.000541,24.984825,-1.7745,0.382,9.77446,9.77446
1916.00,9.77496,25.098178,0.000534,24.984493,-1.7743,0.382,9.77480,9.77480
1917.00,9.77509,25.098156,0.000529,24.984480,-1.7740,0.382,9.77568,9.77568
1918.00,9.77517,25.098003,0.000522,24.984284,-1.7737,0.382,9.77614,9.77614
1919.00,9.77533,25.097965,0.000517,24.984173,-1.7736,0.383,9.77745,9.77745
1920.00,9.77543,25.097825,0.000510,24.984001,-1.7736,0.383,9.77776,9.77776
1921.00,9.77572,25.098013,0.000516,24.984210,-1.7737,0.383,9.77726,9.77726
1922.00,9.77576,25.097986,0.000517,24.984181,-1.7736,0.383,9.77652,9.77652
1923.00,9.77579,25.098037,0.000522,24.984271,-1.7737,0.383,9.77605,9.77605
1924.00,9.77570,25.098156,0.000526,24.984373,-1.7738,0.383,9.77515,9.77515
1925.00,9.77558,25.098434,0.000538,24.984652,-1.7740,0.383,9.77425,9.77425
1926.00,9.77534,25.098416,0.000541,24.984561,-1.7743,0.383,9.77391,9.77391
1927.00,9.77520,25.098765,0.000552,24.984916,-1.7746,0.383,9.77400,9.77400
1928.00,9.77529,25.098732,0.000552,24.984845,-1.7747,0.383,9.77371,9.77371
1929.00,9.77530,25.098784,0.000558,24.984951,-1.7744,0.383,9.77307,9.77307
1930.00,9.77532,25.098681,0.000554,24.984767,-1.7739,0.383,9.77278,9.77278
1931.00,9.77525,25.098933,0.000557,24.985027,-1.7736,0.383,9.77237,9.77237
1932.00,9.77486,25.099077,0.000559,24.985181,-1.7732,0.383,9.77147,9.77147
1933.00,9.77435,25.099157,0.000560,24.985211,-1.7729,0.383,9.77086,9.77086
1934.00,9.77415,25.098890,0.000554,24.984894,-1.7729,0.383,9.77095,9.77095
1935.00,9.77408,25.098884,0.000551,24.984881,-1.7730,0.383,9.77113,9.77113
1936.00,9.77381,25.098635,0.000544,24.984575,-1.7730,0.383,9.77110,9.77110
1937.00,9.77345,25.098605,0.000544,24.984443,-1.7733,0.384,9.77084,9.77084
1938.00,9.77303,25.098502,0.000539,24.984241,-1.7738,0.384,9.77079,9.77079
1939.00,9.77258,25.098787,0.000542,24.984450,-1.7742,0.384,9.76988,9.76988
1940.00,9.77201,25.098859,0.000541,24.984478,-1.7743,0.384,9.76931,9.76931
1941.00,9.77181,25.098951,0.000541,24.984530,-1.7744,0.384,9.76967,9.76967
1942.00,9.77177,25.098994,0.000541,24.984537,-1.7744,0.384,9.77053,9.77053
1943.00,9.77153,25.099196,0.000548,24.984756,-1.7743,0.385,9.77051,9.77051
1944.00,9.77122,25.099137,0.000548,24.984659,-1.7741,0.385,9.77151,9.77151
1945.00,9.77104,25.099207,0.000549,24.984719,-1.7742,0.385,9.77233,9.77233
1946.00,9.77120,25.099309,0.000554,24.984837,-1.7742,0.385,9.77219,9.77219
1947.00,9.77122,25.099370,0.000552,24.984855,-1.7742,0.385,9.77189,9.77189
1948.00,9.77110,25.099319,0.000548,24.984722,-1.7742,0.385,9.77209,9.77209
1949.00,9.77103,25.099381,0.000547,24.984766,-1.7739,0.385,9.77165,9.77165
1950.00,9.77096,25.099485,0.000551,24.984791,-1.7734,0.385,9.77143,9.77143
1951.00,9.77108,25.099655,0.000551,24.984862,-1.7732,0.385,9.77144,9.77144
1952.00,9.77117,25.099503,0.000549,24.984747,-1.7731,0.385,9.77162,9.77162
1953.00,9.77125,25.099787,0.000553,24.985046,-1.7730,0.385,9.77167,9.77167
1954.00,9.77121,25.099751,0.000551,24.985014,-1.7731,0.386,9.77217,9.77217
1955.00,9.77118,25.099730,0.000545,24.984994,-1.7734,0.386,9.77147,9.77147
1956.00,9.77116,25.099520,0.000540,24.984766,-1.7731,0.386,9.77125,9.77125
1957.00,9.77114,25.099672,0.000544,24.984779,-1.7725,0.386,9.77082,9.77082
1958.00,9.77127,25.099712,0.000546,24.984727,-1.7721,0.386,9.77087,9.77087
1959.00,9.77136,25.099791,0.000548,24.984673,-1.7719,0.386,9.77081,9.77081
1960.00,9.77161,25.099901,0.000550,24.984741,-1.7719,0.386,9.77130,9.77130
1961.00,9.77159,25.100032,0.000555,24.984846,-1.7721,0.386,9.77122,9.77122
1962.00,9.77141,25.100028,0.000551,24.984833,-1.7725,0.386,9.77113,9.77113
1963.00,9.77143,25.099720,0.000544,24.984551,-1.7730,0.386,9.77127,9.77127
1964.00,9.77140,25.099763,0.000544,24.984618,-1.7732,0.386,9.77041,9.77041
1965.00,9.77112,25.099673,0.000543,24.984504,-1.7733,0.386,9.76971,9.76971
1966.00,9.77092,25.099758,0.000542,24.984583,-1.7733,0.387,9.76969,9.76969
1967.00,9.77100,25.099734,0.000543,24.984549,-1.7734,0.387,9.77051,9.77051
1968.00,9.77102,25.099904,0.000546,24.984682,-1.7732,0.387,9.77033,9.77033
1969.00,9.77101,25.099846,0.000544,24.984590,-1.7733,0.387,9.77086,9.77086
1970.00,9.77102,25.099954,0.000547,24.984668,-1.7732,0.387,9.77166,9.77166
1971.00,9.77102,25.100172,0.000553,24.984835,-1.7731,0.387,9.77265,9.77265
1972.00,9.77119,25.100333,0.000553,24.984841,-1.7731,0.387,9.77233,9.77233
1973.00,9.77121,25.100244,0.000550,24.984656,-1.7732,0.387,9.77237,9.77237
1974.00,9.77116,25.100278,0.000552,24.984608,-1.7731,0.387,9.77237,9.77237
1975.00,9.77121,25.100204,0.000550,24.984484,-1.7730,0.387,9.77170,9.77170
1976.00,9.77131,25.099998,0.000542,24.984236,-1.7730,0.388,9.77049,9.77049
1977.00,9.77109,25.099869,0.000543,24.984185,-1.7727,0.388,9.76997,9.76997
1978.00,9.77094,25.100094,0.000547,24.984387,-1.7725,0.388,9.76960,9.76960
1979.00,9.77079,25.100303,0.000551,24.984554,-1.7724,0.388,9.77038,9.77038
1980.00,9.77102,25.100302,0.000550,24.984466,-1.7725,0.388,9.77140,9.77140
1981.00,9.77120,25.100145,0.000549,24.984227,-1.7723,0.388,9.77234,9.77234
1982.00,9.77136,25.100287,0.000550,24.984346,-1.7720,0.388,9.77278,9.77278
1983.00,9.77139,25.100033,0.000545,24.984104,-1.7717,0.388,9.77326,9.77326
1984.00,9.77144,25.099985,0.000539,24.984099,-1.7715,0.388,9.77251,9.77251
1985.00,9.77154,25.100232,0.000542,24.984364,-1.7714,0.388,9.77177,9.77177
1986.00,9.77167,25.100640,0.000548,24.984766,-1.7717,0.388,9.77150,9.77150
1987.00,9.77163,25.100779,0.000549,24.984788,-1.7723,0.388,9.77132,9.77132
1988.00,9.77161,25.101163,0.000556,24.985097,-1.7729,0.388,9.77115,9.77115
1989.00,9.77146,25.100997,0.000553,24.984886,-1.7730,0.388,9.77100,9.77100
1990.00,9.77139,25.100952,0.000550,24.984804,-1.7729,0.389,9.77052,9.77052
1991.00,9.77125,25.100809,0.000547,24.984688,-1.7727,0.389,9.76991,9.76991
1992.00,9.77106,25.100880,0.000547,24.984881,-1.7724,0.389,9.77013,9.77013
1993.00,9.77100,25.100574,0.000539,24.984603,-1.7721,0.389,9.76976,9.76976
1994.00,9.77097,25.100816,0.000546,24.984758,-1.7720,0.389,9.77030,9.77030
1995.00,9.77120,25.100987,0.000549,24.984960,-1.7717,0.389,9.77171,9.77171
1996.00,9.77147,25.100783,0.000545,24.984649,-1.7713,0.389,9.77240,9.77240
1997.00,9.77162,25.100709,0.000545,24.984411,-1.7710,0.389,9.77261,9.77261
1998.00,9.77177,25.101145,0.000554,24.984812,-1.7709,0.389,9.77293,9.77293
1999.00,9.77168,25.101250,0.000551,24.984853,-1.7706,0.389,9.77224,9.77224
2000.00,9.77139,25.101192,0.000551,24.984730,-1.7704,0.389,9.77119,9.77119
2001.00,9.77126,25.101449,0.000553,24.984977,-1.7705,0.389,9.77125,9.77125
2002.00,9.77133,25.101361,0.000549,24.984904,-1.7706,0.390,9.77163,9.77163
2003.00,9.77131,25.101287,0.000547,24.984771,-1.7709,0.390,9.77245,9.77245
2004.00,9.77139,25.101200,0.000546,24.984773,-1.7713,0.390,9.77232,9.77232
2005.00,9.77139,25.101194,0.000545,24.984702,-1.7717,0.390,9.77028,9.77028
2006.00,9.77160,25.101264,0.000546,24.984751,-1.7719,0.390,9.76724,9.76724
2007.00,9.77202,25.101302,0.000543,24.984839,-1.7719,0.390,9.76322,9.76322
2008.00,9.77229,25.101218,0.000539,24.984760,-1.7716,0.390,9.75874,9.75874
2009.00,9.77179,25.101177,0.000536,24.984642,-1.7715,0.391,9.75568,9.75568
2010.00,9.77154,25.101197,0.000533,24.984694,-1.7717,0.391,9.75613,9.75613
2011.00,9.77278,25.101177,0.000529,24.984623,-1.7720,0.391,9.75805,9.75805
@14,2.7001,5.4, 2010.07 
2012.00,9.77455,25.101223,0.000530,24.984560,-1.7722,0.391,9.76138,9.76138
2013.00,9.77488,25.101239,0.000529,24.984502,-1.7724,0.392,9.76379,9.76379
2014.00,9.76900,25.101632,0.000535,24.984900,-1.7723,0.392,9.76455,9.76455
2015.00,9.75983,25.101687,0.000537,24.984862,-1.7723,0.392,9.76171,9.76171
2016.00,9.75742,25.101733,0.000537,24.984943,-1.7722,0.392,9.75647,9.75647
2017.00,9.75515,25.101864,0.000541,24.984984,-1.7719,0.392,9.74941,9.74941
2018.00,9.75394,25.101981,0.000544,24.985162,-1.7714,0.392,9.74369,9.74369
2019.00,9.75411,25.101673,0.000539,24.984854,-1.7713,0.392,9.73993,9.73993
2020.00,9.76188,25.101727,0.000540,24.984972,-1.7713,0.392,9.73936,9.73936
2021.00,9.76747,25.101657,0.000539,24.984856,-1.7711,0.392,9.74102,9.74102
2022.00,9.76971,25.101670,0.000536,24.984954,-1.7714,0.392,9.74534,9.74534
2023.00,9.76499,25.101684,0.000536,24.984853,-1.7715,0.392,9.75098,9.75098
2024.00,9.75729,25.101753,0.000536,24.984807,-1.7716,0.392,9.75725,9.75725
2025.00,9.74782,25.101781,0.000537,24.984668,-1.7713,0.392,9.76318,9.76318
2026.00,9.74114,25.101973,0.000539,24.984778,-1.7712,0.393,9.76837,9.76837
2027.00,9.73720,25.101966,0.000540,24.984593,-1.7711,0.393,9.77195,9.77195
2028.00,9.73776,25.102016,0.000539,24.984606,-1.7712,0.393,9.77398,9.77398
2029.00,9.73969,25.102050,0.000539,24.984652,-1.7712,0.393,9.77557,9.77557
2030.00,9.74497,25.102133,0.000540,24.984750,-1.7712,0.393,9.77618,9.77618
2031.00,9.74944,25.102378,0.000548,24.985020,-1.7712,0.393,9.77600,9.77600
2032.00,9.75710,25.102375,0.000545,24.985045,-1.7712,0.393,9.77567,9.77567
2033.00,9.76468,25.102431,0.000544,24.985082,-1.7713,0.393,9.77514,9.77514
2034.00,9.76964,25.102453,0.000549,24.985066,-1.7713,0.393,9.77408,9.77408
2035.00,9.77367,25.102169,0.000543,24.984799,-1.7712,0.393,9.77322,9.77322
2036.00,9.77438,25.102043,0.000541,24.984688,-1.7710,0.393,9.77315,9.77315
2037.00,9.77523,25.102094,0.000545,24.984800,-1.7707,0.393,9.77331,9.77331
2038.00,9.77508,25.101866,0.000545,24.984594,-1.7704,0.393,9.77360,9.77360
2039.00,9.77459,25.101864,0.000540,24.984516,-1.7704,0.393,9.77384,9.77384
2040.00,9.77443,25.102075,0.000541,24.984641,-1.7704,0.394,9.77375,9.77375
2041.00,9.77437,25.102037,0.000537,24.984488,-1.7707,0.394,9.77364,9.77364
2042.00,9.77426,25.102182,0.000536,24.984531,-1.7709,0.394,9.77307,9.77307
2043.00,9.77408,25.102505,0.000539,24.984746,-1.7708,0.394,9.77212,9.77212
2044.00,9.77370,25.102538,0.000544,24.984731,-1.7707,0.394,9.77091,9.77091
2045.00,9.77350,25.102391,0.000542,24.984522,-1.7707,0.394,9.77051,9.77051
2046.00,9.77334,25.102382,0.000544,24.984486,-1.7708,0.394,9.77016,9.77016
2047.00,9.77317,25.102491,0.000546,24.984568,-1.7710,0.394,9.77030,9.77030
2048.00,9.77300,25.102412,0.000538,24.984454,-1.7713,0.395,9.77062,9.77062
2049.00,9.77263,25.102518,0.000538,24.984423,-1.7715,0.395,9.77071,9.77071
2050.00,9.77220,25.102778,0.000540,24.984661,-1.7714,0.395,9.77100,9.77100
2051.00,9.77195,25.102703,0.000536,24.984578,-1.7715,0.395,9.77111,9.77111
2052.00,9.77188,25.102410,0.000528,24.984226,-1.7715,0.395,9.77143,9.77143
2053.00,9.77186,25.102474,0.000529,24.984275,-1.7713,0.396,9.77156,9.77156
2054.00,9.77185,25.102517,0.000526,24.984398,-1.7711,0.396,9.77266,9.77266
2055.00,9.77192,25.102579,0.000525,24.984454,-1.7708,0.396,9.77313,9.77313
2056.00,9.77195,25.102828,0.000530,24.984712,-1.7705,0.396,9.77262,9.77262
2057.00,9.77177,25.102946,0.000536,24.984905,-1.7705,0.396,9.77200,9.77200
2058.00,9.77160,25.102709,0.000537,24.984637,-1.7705,0.396,9.77190,9.77190
2059.00,9.77147,25.102664,0.000539,24.984628,-1.7708,0.396,9.77140,9.77140
2060.00,9.77126,25.102729,0.000544,24.984686,-1.7712,0.396,9.77109,9.77109
2061.00,9.77126,25.102635,0.000542,24.984540,-1.7715,0.396,9.77136,9.77136
2062.00,9.77141,25.102793,0.000547,24.984607,-1.7716,0.396,9.77135,9.77135
2063.00,9.77140,25.103084,0.000548,24.984940,-1.7717,0.396,9.77176,9.77176
2064.00,9.77160,25.103156,0.000549,24.984976,-1.7718,0.396,9.77238,9.77238
2065.00,9.77179,25.102991,0.000546,24.984764,-1.7717,0.397,9.77250,9.77250
2066.00,9.77182,25.103052,0.000547,24.984772,-1.7718,0.397,9.77267,9.77267
2067.00,9.77190,25.102819,0.000543,24.984508,-1.7716,0.397,9.77192,9.77192
2068.00,9.77160,25.102715,0.000543,24.984319,-1.7712,0.396,9.77109,9.77109
2069.00,9.77158,25.102732,0.000541,24.984237,-1.7710,0.397,9.76996,9.76996
2070.00,9.77153,25.102843,0.000540,24.984287,-1.7710,0.397,9.76906,9.76906
2071.00,9.77137,25.102731,0.000534,24.984137,-1.7709,0.397,9.76848,9.76848
2072.00,9.77117,25.102933,0.000536,24.984337,-1.7708,0.397,9.76912,9.76912
2073.00,9.77101,25.103268,0.000543,24.984691,-1.7709,0.398,9.76910,9.76910
2074.00,9.77076,25.103311,0.000543,24.984795,-1.7708,0.398,9.76889,9.76889
2075.00,9.77081,25.103249,0.000542,24.984737,-1.7705,0.398,9.76858,9.76858
2076.00,9.77069,25.103370,0.000547,24.984844,-1.7703,0.398,9.76902,9.76902
2077.00,9.77040,25.103528,0.000549,24.984906,-1.7700,0.398,9.76959,9.76959
2078.00,9.77016,25.103115,0.000541,24.984394,-1.7701,0.398,9.76974,9.76974
2079.00,9.77030,25.103177,0.000539,24.984398,-1.7703,0.398,9.76994,9.76994
2080.00,9.77016,25.103255,0.000541,24.984482,-1.7703,0.398,9.77007,9.77007
2081.00,9.76998,25.103395,0.000542,24.984557,-1.7703,0.398,9.76962,9.76962
2082.00,9.76990,25.103225,0.000539,24.984347,-1.7703,0.398,9.76870,9.76870
2083.00,9.76978,25.103545,0.000544,24.984584,-1.7701,0.398,9.76907,9.76907
2084.00,9.76957,25.103592,0.000545,24.984554,-1.7698,0.398,9.76919,9.76919
2085.00,9.76920,25.103953,0.000548,24.984821,-1.7697,0.398,9.76927,9.76927
2086.00,9.76921,25.103707,0.000544,24.984535,-1.7699,0.398,9.76873,9.76873
2087.00,9.76915,25.103865,0.000545,24.984668,-1.7701,0.399,9.76943,9.76943
2088.00,9.76930,25.103835,0.000543,24.984639,-1.7705,0.399,9.76956,9.76956
2089.00,9.76939,25.103892,0.000541,24.984710,-1.7707,0.399,9.76998,9.76998
2090.00,9.76962,25.103636,0.000538,24.984417,-1.7708,0.399,9.77103,9.77103
2091.00,9.76987,25.104052,0.000543,24.984791,-1.7707,0.399,9.77256,9.77256
2092.00,9.77001,25.104168,0.000542,24.984887,-1.7706,0.399,9.77225,9.77225
2093.00,9.77006,25.104238,0.000539,24.984936,-1.7702,0.400,9.77209,9.77209
2094.00,9.77028,25.104107,0.000539,24.984763,-1.7702,0.400,9.77137,9.77137
2095.00,9.77028,25.103978,0.000532,24.984619,-1.7699,0.400,9.77048,9.77048
2096.00,9.77005,25.103933,0.000530,24.984614,-1.7699,0.400,9.77009,9.77009
2097.00,9.77008,25.103637,0.000527,24.984336,-1.7698,0.400,9.77015,9.77015
2098.00,9.77020,25.103626,0.000528,24.984347,-1.7697,0.400,9.77003,9.77003
2099.00,9.77026,25.103601,0.000526,24.984259,-1.7695,0.400,9.77101,9.77101
2100.00,9.77051,25.103928,0.000530,24.984553,-1.7694,0.400,9.77180,9.77180
2101.00,9.77074,25.104209,0.000533,24.984789,-1.7692,0.401,9.77200,9.77200
2102.00,9.77087,25.104470,0.000535,24.984908,-1.7691,0.401,9.77212,9.77212
2103.00,9.77106,25.104476,0.000535,24.984817,-1.7692,0.401,9.77305,9.77305
2104.00,9.77124,25.104575,0.000538,24.984865,-1.7695,0.401,9.77338,9.77338
2105.00,9.77162,25.104497,0.000540,24.984804,-1.7698,0.401,9.77269,9.77269
2106.00,9.77188,25.104288,0.000536,24.984586,-1.7699,0.401,9.77187,9.77187
2107.00,9.77177,25.104526,0.000544,24.984860,-1.7700,0.401,9.77107,9.77107
2108.00,9.77141,25.104729,0.000547,24.985102,-1.7700,0.401,9.77016,9.77016
2109.00,9.77131,25.104850,0.000547,24.985188,-1.7696,0.401,9.76965,9.76965
2110.00,9.77107,25.104997,0.000548,24.985218,-1.7694,0.401,9.77026,9.77026
2111.00,9.77111,25.105021,0.000549,24.985135,-1.7693,0.401,9.77055,9.77055
2112.00,9.77130,25.104720,0.000543,24.984805,-1.7691,0.402,9.77141,9.77141
2113.00,9.77148,25.104622,0.000541,24.984630,-1.7688,0.402,9.77182,9.77182
2114.00,9.77160,25.104578,0.000543,24.984575,-1.7689,0.401,9.77211,9.77211
2115.00,9.77154,25.104521,0.000539,24.984515,-1.7692,0.402,9.77160,9.77160
2116.00,9.77147,25.104449,0.000539,24.984408,-1.7694,0.402,9.77184,9.77184
2117.00,9.77158,25.104678,0.000542,24.984593,-1.7696,0.402,9.77171,9.77171
2118.00,9.77157,25.104752,0.000542,24.984582,-1.7696,0.402,9.77132,9.77132
2119.00,9.77145,25.104672,0.000536,24.984472,-1.7695,0.402,9.77064,9.77064
2120.00,9.77133,25.104859,0.000541,24.984612,-1.7692,0.402,9.77034,9.77034
2121.00,9.77112,25.104734,0.000535,24.984434,-1.7689,0.402,9.76995,9.76995
2122.00,9.77103,25.104815,0.000533,24.984534,-1.7688,0.403,9.76979,9.76979
2123.00,9.77089,25.104961,0.000532,24.984707,-1.7689,0.403,9.76960,9.76960
2124.00,9.77061,25.105117,0.000537,24.984843,-1.7690,0.403,9.76974,9.76974
2125.00,9.77052,25.104713,0.000527,24.984405,-1.7690,0.403,9.77011,9.77011
2126.00,9.77070,25.105034,0.000535,24.984708,-1.7690,0.403,9.77102,9.77102
2127.00,9.77104,25.104922,0.000538,24.984499,-1.7688,0.403,9.77182,9.77182
2128.00,9.77126,25.104726,0.000538,24.984248,-1.7686,0.403,9.77238,9.77238
2129.00,9.77123,25.104930,0.000543,24.984439,-1.7684,0.403,9.77233,9.77233
2130.00,9.77118,25.105237,0.000548,24.984711,-1.7682,0.403,9.77246,9.77246
2131.00,9.77101,25.105212,0.000547,24.984656,-1.7683,0.403,9.77086,9.77086
2132.00,9.77084,25.105158,0.000545,24.984619,-1.7686,0.403,9.76959,9.76959
2133.00,9.77071,25.105290,0.000546,24.984787,-1.7687,0.403,9.76957,9.76957
2134.00,9.77053,25.105341,0.000545,24.984829,-1.7687,0.404,9.77003,9.77003
2135.00,9.77062,25.105498,0.000550,24.985011,-1.7689,0.404,9.76966,9.76966
2136.00,9.77060,25.105514,0.000551,24.985038,-1.7690,0.404,9.76988,9.76988
2137.00,9.77050,25.105408,0.000545,24.984854,-1.7689,0.404,9.77031,9.77031
2138.00,9.77038,25.105431,0.000543,24.984818,-1.7688,0.404,9.76985,9.76985
2139.00,9.77045,25.105490,0.000543,24.984745,-1.7691,0.404,9.76916,9.76916
2140.00,9.77045,25.105343,0.000539,24.984549,-1.7691,0.404,9.76900,9.76900
2141.00,9.77047,25.105322,0.000540,24.984472,-1.7690,0.404,9.76871,9.76871
2142.00,9.77051,25.105523,0.000548,24.984700,-1.7692,0.404,9.76811,9.76811
2143.00,9.77034,25.105710,0.000555,24.984785,-1.7695,0.405,9.76761,9.76761
2144.00,9.76990,25.105654,0.000552,24.984679,-1.7693,0.405,9.76773,9.76773
2145.00,9.76963,25.105698,0.000551,24.984669,-1.7692,0.405,9.76796,9.76796
2146.00,9.76952,25.105949,0.000552,24.984884,-1.7692,0.405,9.76900,9.76900
2147.00,9.76949,25.106026,0.000549,24.984875,-1.7691,0.405,9.76949,9.76949
2148.00,9.76933,25.105969,0.000543,24.984837,-1.7690,0.405,9.77034,9.77034
2149.00,9.76940,25.105909,0.000543,24.984801,-1.7690,0.405,9.77059,9.77059
2150.00,9.76931,25.106041,0.000547,24.984947,-1.7687,0.405,9.77046,9.77046
2151.00,9.76945,25.105848,0.000544,24.984695,-1.7684,0.405,9.77054,9.77054
2152.00,9.76941,25.105916,0.000545,24.984734,-1.7682,0.405,9.77046,9.77046
2153.00,9.76939,25.105915,0.000543,24.984720,-1.7681,0.406,9.77003,9.77003
2154.00,9.76930,25.106070,0.000544,24.984836,-1.7678,0.406,9.76865,9.76865
2155.00,9.76935,25.106039,0.000539,24.984751,-1.7678,0.406,9.76677,9.76677
2156.00,9.76932,25.106172,0.000540,24.984924,-1.7679,0.406,9.76349,9.76349
2157.00,9.76969,25.106205,0.000537,24.984949,-1.7679,0.406,9.76121,9.76121
2158.00,9.77024,25.106305,0.000539,24.984959,-1.7676,0.406,9.75830,9.75830
2159.00,9.77035,25.106209,0.000533,24.984854,-1.7678,0.407,9.75749,9.75749
2160.00,9.77037,25.106185,0.000530,24.984753,-1.7679,0.407,9.75831,9.75831
2161.00,9.77000,25.106196,0.000528,24.984656,-1.7681,0.407,9.76107,9.76107
@15,2.7001,5.4, 2160.125 
2162.00,9.76909,25.106220,0.000528,24.984589,-1.7682,0.407,9.76386,9.76386
2163.00,9.76813,25.106194,0.000529,24.984520,-1.7685,0.407,9.76637,9.76637
2164.00,9.76413,25.106171,0.000531,24.984351,-1.7686,0.407,9.76631,9.76631
2165.00,9.75985,25.106142,0.000531,24.984289,-1.7688,0.407,9.76293,9.76293
2166.00,9.75750,25.106072,0.000527,24.984283,-1.7690,0.407,9.75678,9.75678
2167.00,9.75748,25.105944,0.000524,24.984207,-1.7692,0.408,9.74921,9.74921
2168.00,9.75759,25.106079,0.000523,24.984368,-1.7691,0.408,9.74277,9.74277
2169.00,9.75945,25.106121,0.000523,24.984524,-1.7688,0.408,9.73876,9.73876
2170.00,9.76379,25.106305,0.000527,24.984753,-1.7686,0.408,9.73817,9.73817
2171.00,9.76819,25.106337,0.000526,24.984735,-1.7684,0.408,9.74132,9.74132
2172.00,9.76972,25.106488,0.000532,24.984825,-1.7683,0.408,9.74680,9.74680
2173.00,9.76755,25.106361,0.000529,24.984619,-1.7683,0.408,9.75331,9.75331
2174.00,9.75983,25.106560,0.000535,24.984809,-1.7685,0.408,9.75983,9.75983
2175.00,9.74713,25.106593,0.000535,24.984778,-1.7685,0.408,9.76611,9.76611
2176.00,9.73814,25.106655,0.000539,24.984704,-1.7684,0.408,9.77095,9.77095
2177.00,9.73471,25.106782,0.000537,24.984755,-1.7684,0.409,9.77467,9.77467
2178.00,9.73592,25.106849,0.000540,24.984765,-1.7684,0.409,9.77631,9.77631
2179.00,9.73984,25.106767,0.000536,24.984598,-1.7686,0.409,9.77699,9.77699
2180.00,9.74417,25.106612,0.000530,24.984360,-1.7689,0.409,9.77759,9.77759
2181.00,9.75375,25.106806,0.000532,24.984572,-1.7692,0.409,9.77712,9.77712
2182.00,9.76086,25.106730,0.000535,24.984509,-1.7694,0.409,9.77613,9.77613
2183.00,9.76795,25.106857,0.000539,24.984694,-1.7692,0.409,9.77597,9.77597
2184.00,9.77236,25.106863,0.000537,24.984634,-1.7689,0.409,9.77644,9.77644
2185.00,9.77525,25.107147,0.000545,24.985001,-1.7686,0.409,9.77494,9.77494
2186.00,9.77616,25.106926,0.000542,24.984763,-1.7683,0.409,9.77330,9.77330
2187.00,9.77640,25.107151,0.000545,24.984992,-1.7679,0.409,9.77216,9.77216
2188.00,9.77618,25.107060,0.000541,24.984846,-1.7680,0.409,9.77089,9.77089
2189.00,9.77613,25.107040,0.000542,24.984803,-1.7683,0.409,9.76920,9.76920
2190.00,9.77518,25.107034,0.000542,24.984698,-1.7685,0.409,9.76911,9.76911
2191.00,9.77435,25.107152,0.000541,24.984730,-1.7688,0.409,9.76975,9.76975
2192.00,9.77425,25.107105,0.000539,24.984535,-1.7691,0.409,9.77015,9.77015
2193.00,9.77377,25.107123,0.000536,24.984433,-1.7691,0.410,9.77054,9.77054
2194.00,9.77312,25.107189,0.000536,24.984412,-1.7689,0.410,9.77068,9.77068
2195.00,9.77219,25.107102,0.000537,24.984281,-1.7690,0.410,9.77110,9.77110
2196.00,9.77169,25.107116,0.000537,24.984241,-1.7691,0.410,9.77089,9.77089
2197.00,9.77154,25.107241,0.000538,24.984368,-1.7692,0.410,9.77091,9.77091
2198.00,9.77146,25.107344,0.000538,24.984462,-1.7690,0.410,9.77085,9.77085
2199.00,9.77138,25.107359,0.000537,24.984514,-1.7688,0.410,9.77093,9.77093
2200.00,9.77131,25.107435,0.000535,24.984569,-1.7685,0.411,9.77064,9.77064
2201.00,9.77124,25.107487,0.000538,24.984619,-1.7682,0.411,9.77090,9.77090
2202.00,9.77107,25.107341,0.000538,24.984447,-1.7679,0.410,9.77108,9.77108
2203.00,9.77108,25.107397,0.000540,24.984456,-1.7679,0.410,9.77178,9.77178
2204.00,9.77082,25.107547,0.000545,24.984536,-1.7678,0.410,9.77157,9.77157
2205.00,9.77045,25.107449,0.000540,24.984342,-1.7676,0.410,9.77066,9.77066
2206.00,9.77045,25.107460,0.000533,24.984309,-1.7675,0.411,9.77052,9.77052
2207.00,9.77064,25.107487,0.000530,24.984327,-1.7673,0.411,9.77079,9.77079
2208.00,9.77087,25.107529,0.000530,24.984352,-1.7673,0.411,9.77073,9.77073
2209.00,9.77105,25.107522,0.000525,24.984322,-1.7674,0.411,9.77125,9.77125
2210.00,9.77113,25.107683,0.000532,24.984521,-1.7674,0.411,9.77217,9.77217
2211.00,9.77116,25.107790,0.000535,24.984577,-1.7673,0.411,9.77266,9.77266
2212.00,9.77122,25.108021,0.000535,24.984715,-1.7676,0.412,9.77252,9.77252
2213.00,9.77121,25.108089,0.000538,24.984757,-1.7677,0.412,9.77204,9.77204
2214.00,9.77137,25.108086,0.000540,24.984720,-1.7677,0.412,9.77125,9.77125
2215.00,9.77147,25.108013,0.000538,24.984596,-1.7679,0.412,9.77147,9.77147
2216.00,9.77157,25.108145,0.000540,24.984707,-1.7681,0.412,9.77084,9.77084
2217.00,9.77147,25.108141,0.000543,24.984722,-1.7678,0.412,9.77001,9.77001
2218.00,9.77136,25.108184,0.000545,24.984667,-1.7676,0.412,9.77012,9.77012
2219.00,9.77115,25.108322,0.000543,24.984803,-1.7675,0.412,9.77024,9.77024
2220.00,9.77105,25.108375,0.000539,24.984710,-1.7676,0.413,9.76983,9.76983
2221.00,9.77098,25.108382,0.000540,24.984679,-1.7678,0.413,9.76929,9.76929
2222.00,9.77080,25.108166,0.000535,24.984436,-1.7683,0.413,9.76949,9.76949
2223.00,9.77053,25.108186,0.000535,24.984501,-1.7686,0.413,9.76880,9.76880
2224.00,9.77038,25.108112,0.000538,24.984401,-1.7688,0.413,9.76859,9.76859
2225.00,9.77037,25.108441,0.000549,24.984811,-1.7685,0.413,9.76831,9.76831
2226.00,9.77046,25.108421,0.000548,24.984792,-1.7682,0.413,9.76894,9.76894
2227.00,9.77034,25.108513,0.000546,24.984848,-1.7679,0.413,9.76872,9.76872
2228.00,9.77008,25.108455,0.000543,24.984741,-1.7678,0.413,9.76913,9.76913
2229.00,9.76993,25.108481,0.000543,24.984646,-1.7676,0.413,9.77028,9.77028
2230.00,9.76990,25.108280,0.000537,24.984407,-1.7675,0.414,9.77016,9.77016
2231.00,9.76984,25.108412,0.000541,24.984504,-1.7675,0.414,9.77030,9.77030
2232.00,9.76989,25.108515,0.000544,24.984579,-1.7673,0.414,9.77139,9.77139
2233.00,9.76995,25.108782,0.000549,24.984804,-1.7670,0.414,9.77178,9.77178
2234.00,9.76995,25.108847,0.000550,24.984846,-1.7668,0.414,9.77058,9.77058
2235.00,9.76987,25.108957,0.000548,24.984837,-1.7670,0.414,9.77116,9.77116
2236.00,9.76999,25.108865,0.000546,24.984725,-1.7672,0.414,9.77197,9.77197
2237.00,9.77023,25.109015,0.000547,24.984813,-1.7676,0.414,9.77151,9.77151
2238.00,9.77020,25.109020,0.000541,24.984817,-1.7677,0.414,9.77111,9.77111
2239.00,9.77032,25.109157,0.000542,24.984922,-1.7677,0.415,9.77212,9.77212
2240.00,9.77046,25.109229,0.000543,24.984949,-1.7676,0.415,9.77258,9.77258
2241.00,9.77070,25.109184,0.000540,24.984807,-1.7672,0.415,9.77244,9.77244
2242.00,9.77099,25.109159,0.000541,24.984688,-1.7668,0.415,9.77297,9.77297
2243.00,9.77133,25.108895,0.000538,24.984294,-1.7666,0.415,9.77379,9.77379
2244.00,9.77162,25.108842,0.000536,24.984204,-1.7664,0.415,9.77367,9.77367
2245.00,9.77183,25.108836,0.000537,24.984154,-1.7662,0.415,9.77370,9.77370
2246.00,9.77197,25.108823,0.000536,24.984067,-1.7660,0.415,9.77286,9.77286
2247.00,9.77211,25.108661,0.000528,24.983940,-1.7659,0.415,9.77216,9.77216
2248.00,9.77214,25.108808,0.000529,24.984212,-1.7662,0.415,9.77165,9.77165
2249.00,9.77211,25.108746,0.000524,24.984185,-1.7665,0.416,9.77147,9.77147
2250.00,9.77213,25.109115,0.000531,24.984560,-1.7667,0.416,9.77159,9.77159
2251.00,9.77230,25.109369,0.000536,24.984834,-1.7672,0.416,9.77200,9.77200
2252.00,9.77222,25.109572,0.000542,24.984968,-1.7675,0.416,9.77168,9.77168
2253.00,9.77201,25.109282,0.000536,24.984546,-1.7675,0.416,9.77139,9.77139
2254.00,9.77210,25.109342,0.000537,24.984536,-1.7675,0.416,9.77129,9.77129
2255.00,9.77219,25.109031,0.000527,24.984210,-1.7676,0.416,9.77042,9.77042
2256.00,9.77197,25.109101,0.000528,24.984307,-1.7676,0.416,9.77004,9.77004
2257.00,9.77188,25.109025,0.000524,24.984291,-1.7676,0.417,9.77129,9.77129
2258.00,9.77208,25.109078,0.000528,24.984350,-1.7676,0.417,9.77176,9.77176
2259.00,9.77207,25.109335,0.000536,24.984631,-1.7675,0.417,9.77154,9.77154
2260.00,9.77193,25.109410,0.000538,24.984712,-1.7672,0.417,9.77155,9.77155
2261.00,9.77167,25.109245,0.000533,24.984484,-1.7668,0.417,9.77143,9.77143
2262.00,9.77148,25.109299,0.000540,24.984421,-1.7665,0.417,9.77039,9.77039
2263.00,9.77133,25.109677,0.000548,24.984782,-1.7663,0.417,9.77011,9.77011
2264.00,9.77113,25.109455,0.000543,24.984542,-1.7661,0.417,9.76952,9.76952
2265.00,9.77087,25.109310,0.000542,24.984436,-1.7660,0.417,9.76925,9.76925
2266.00,9.77074,25.109535,0.000546,24.984689,-1.7659,0.417,9.76966,9.76966
2267.00,9.77078,25.109686,0.000549,24.984866,-1.7659,0.417,9.76971,9.76971
2268.00,9.77064,25.109660,0.000544,24.984814,-1.7658,0.418,9.76972,9.76972
2269.00,9.77042,25.109935,0.000548,24.985107,-1.7659,0.418,9.77031,9.77031
2270.00,9.77044,25.110145,0.000550,24.985211,-1.7660,0.418,9.77061,9.77061
2271.00,9.77037,25.110152,0.000547,24.985118,-1.7660,0.418,9.76996,9.76996
2272.00,9.77024,25.110301,0.000548,24.985145,-1.7660,0.418,9.76967,9.76967
2273.00,9.77021,25.110442,0.000552,24.985251,-1.7659,0.418,9.76886,9.76886
2274.00,9.77004,25.110142,0.000550,24.984794,-1.7655,0.418,9.76802,9.76802
2275.00,9.76978,25.110010,0.000548,24.984661,-1.7654,0.418,9.76755,9.76755
2276.00,9.76968,25.110357,0.000557,24.985024,-1.7651,0.418,9.76731,9.76731
2277.00,9.76934,25.110067,0.000546,24.984771,-1.7650,0.418,9.76684,9.76684
2278.00,9.76895,25.109980,0.000544,24.984557,-1.7652,0.418,9.76645,9.76645
2279.00,9.76868,25.110254,0.000544,24.984828,-1.7654,0.419,9.76636,9.76636
2280.00,9.76847,25.110265,0.000546,24.984741,-1.7655,0.419,9.76638,9.76638
2281.00,9.76842,25.109841,0.000535,24.984284,-1.7658,0.419,9.76653,9.76653
2282.00,9.76834,25.109995,0.000539,24.984438,-1.7661,0.419,9.76700,9.76700
2283.00,9.76824,25.110155,0.000540,24.984660,-1.7663,0.419,9.76776,9.76776
2284.00,9.76823,25.110018,0.000542,24.984519,-1.7665,0.419,9.76843,9.76843
2285.00,9.76840,25.110230,0.000546,24.984801,-1.7665,0.419,9.76928,9.76928
2286.00,9.76841,25.110097,0.000548,24.984628,-1.7666,0.419,9.76987,9.76987
2287.00,9.76847,25.110118,0.000547,24.984617,-1.7664,0.419,9.77040,9.77040
2288.00,9.76853,25.110013,0.000545,24.984484,-1.7660,0.419,9.77099,9.77099
2289.00,9.76855,25.110231,0.000544,24.984637,-1.7659,0.419,9.77146,9.77146
2290.00,9.76862,25.110145,0.000536,24.984483,-1.7660,0.419,9.77126,9.77126
2291.00,9.76863,25.110387,0.000533,24.984687,-1.7660,0.420,9.77052,9.77052
2292.00,9.76856,25.110371,0.000533,24.984623,-1.7660,0.420,9.76976,9.76976
2293.00,9.76846,25.110399,0.000534,24.984628,-1.7661,0.420,9.76861,9.76861
2294.00,9.76852,25.110357,0.000535,24.984561,-1.7663,0.420,9.76814,9.76814
2295.00,9.76867,25.110512,0.000540,24.984649,-1.7663,0.420,9.76796,9.76796
2296.00,9.76878,25.110639,0.000545,24.984753,-1.7661,0.420,9.76852,9.76852
2297.00,9.76889,25.110725,0.000543,24.984819,-1.7660,0.420,9.76875,9.76875
2298.00,9.76911,25.110798,0.000539,24.984807,-1.7657,0.420,9.76968,9.76968
2299.00,9.76944,25.110861,0.000536,24.984787,-1.7655,0.420,9.76977,9.76977
2300.00,9.76961,25.110769,0.000534,24.984631,-1.7656,0.420,9.76954,9.76954
2301.00,9.76959,25.110774,0.000532,24.984555,-1.7658,0.421,9.76926,9.76926
2302.00,9.76956,25.110900,0.000535,24.984583,-1.7659,0.421,9.76890,9.76890
2303.00,9.76935,25.110855,0.000535,24.984502,-1.7660,0.421,9.76793,9.76793
2304.00,9.76919,25.110935,0.000534,24.984641,-1.7664,0.421,9.76718,9.76718
2305.00,9.76906,25.110986,0.000535,24.984714,-1.7666,0.421,9.76725,9.76725
2306.00,9.76902,25.111038,0.000534,24.984758,-1.7667,0.421,9.76760,9.76760
2307.00,9.76895,25.111122,0.000536,24.984821,-1.7670,0.421,9.76829,9.76829
2308.00,9.76898,25.111214,0.000537,24.984929,-1.7671,0.421,9.76962,9.76962
2309.00,9.76902,25.111114,0.000536,24.984724,-1.7672,0.421,9.77117,9.77117
2310.00,9.76907,25.111278,0.000539,24.984815,-1.7671,0.422,9.77147,9.77147
2311.00,9.76917,25.111243,0.000537,24.984785,-1.7671,0.422,9.77186,9.77186
