# Supplementary material for: Inositol pyrophosphates promote the interaction of SPX domains with the coiled-coil motif of PHR transcription factors to regulate plant phosphate homeostasis
Source: Nat Commun. 2021 Jan 15;12:384. doi: 10.1038/s41467-020-20681-4 (PMC7810988; doi:10.1038/s41467-020-20681-4)
Supplement: Supplementary file 4 — Source Data [file 41467_2020_20681_MOESM4_ESM.zip › Ried_PHR_raw_data/fig_2ab/OMNISEC_SEC_RALS_AtPHR1_280_360_and_AtPHR1_222_358_wt_Olig1_Olig2_KHR.xlsx]

## Sheet: wt 222 - 358 Chromatogram
Retention volume (mL)	RI	Retention volume (mL)	LALS	Retention volume (mL)	RALS	Retention volume (mL)	DP	Retention volume (mL)	IP
0	-6.76729	-0.0863333	215.567	-0.0863333	100.765	-0.191333	6.53414	-0.191333	36.8927
0.00233333	-6.76732	-0.084	215.566	-0.084	100.766	-0.189	6.57746	-0.189	36.8915
0.00466667	-6.76686	-0.0816667	215.566	-0.0816667	100.766	-0.186667	6.63103	-0.186667	36.8919
0.007	-6.7664	-0.0793333	215.566	-0.0793333	100.767	-0.184333	6.69553	-0.184333	36.8946
0.00933333	-6.76864	-0.077	215.566	-0.077	100.767	-0.182	6.75814	-0.182	36.8995
0.0116667	-6.77027	-0.0746667	215.566	-0.0746667	100.767	-0.179667	6.80816	-0.179667	36.9063
0.014	-6.76981	-0.0723333	215.566	-0.0723333	100.767	-0.177333	6.84305	-0.177333	36.9143
0.0163333	-6.76805	-0.07	215.566	-0.07	100.767	-0.175	6.84079	-0.175	36.9226
0.0186667	-6.76409	-0.0676667	215.566	-0.0676667	100.767	-0.172667	6.72068	-0.172667	36.9286
0.021	-6.76063	-0.0653333	215.565	-0.0653333	100.768	-0.170333	6.52479	-0.170333	36.9285
0.0233333	-6.75766	-0.063	215.566	-0.063	100.769	-0.168	6.28751	-0.168	36.9207
0.0256667	-6.7544	-0.0606667	215.567	-0.0606667	100.771	-0.165667	6.06583	-0.165667	36.9046
0.028	-6.75274	-0.0583333	215.568	-0.0583333	100.773	-0.163333	5.96961	-0.163333	36.883
0.0303333	-6.75168	-0.056	215.57	-0.056	100.776	-0.161	5.96392	-0.161	36.8606
0.0326667	-6.75481	-0.0536667	215.571	-0.0536667	100.778	-0.158667	6.00681	-0.158667	36.8397
0.035	-6.76605	-0.0513333	215.573	-0.0513333	100.78	-0.156333	6.05666	-0.156333	36.8216
0.0373333	-6.77959	-0.049	215.575	-0.049	100.781	-0.154	6.08711	-0.154	36.8058
0.0396667	-6.79173	-0.0466667	215.577	-0.0466667	100.781	-0.151667	6.10284	-0.151667	36.7915
0.042	-6.80106	-0.0443333	215.579	-0.0443333	100.781	-0.149333	6.11459	-0.149333	36.7785
0.0443333	-6.8077	-0.042	215.582	-0.042	100.781	-0.147	6.13402	-0.147	36.7665
0.0466667	-6.81304	-0.0396667	215.585	-0.0396667	100.781	-0.144667	6.15388	-0.144667	36.7557
0.049	-6.81758	-0.0373333	215.589	-0.0373333	100.782	-0.142333	6.17497	-0.142333	36.7462
0.0513333	-6.82292	-0.035	215.592	-0.035	100.782	-0.14	6.20306	-0.14	36.7378
0.0536667	-6.82625	-0.0326667	215.597	-0.0326667	100.783	-0.137667	6.23818	-0.137667	36.7309
0.056	-6.82939	-0.0303333	215.603	-0.0303333	100.784	-0.135333	6.28074	-0.135333	36.7255
0.0583333	-6.83143	-0.028	215.608	-0.028	100.785	-0.133	6.32565	-0.133	36.7218
0.0606667	-6.83376	-0.0256667	215.613	-0.0256667	100.786	-0.130667	6.36196	-0.130667	36.7195
0.063	-6.8365	-0.0233333	215.618	-0.0233333	100.787	-0.128333	6.40453	-0.128333	36.7183
0.0653333	-6.84014	-0.021	215.624	-0.021	100.787	-0.126	6.52136	-0.126	36.7197
0.0676667	-6.84108	-0.0186667	215.632	-0.0186667	100.789	-0.123667	6.64169	-0.123667	36.7253
0.07	-6.83942	-0.0163333	215.638	-0.0163333	100.789	-0.121333	6.70824	-0.121333	36.7341
0.0723333	-6.83935	-0.014	215.644	-0.014	100.788	-0.119	6.67442	-0.119	36.7433
0.0746667	-6.83799	-0.0116667	215.651	-0.0116667	100.787	-0.116667	6.48008	-0.116667	36.7478
0.077	-6.83853	-0.00933333	215.657	-0.00933333	100.786	-0.114333	6.23208	-0.114333	36.7435
0.0793333	-6.83247	-0.007	215.661	-0.007	100.784	-0.112	6.01401	-0.112	36.7306
0.0816667	-6.8266	-0.00466666	215.662	-0.00466666	100.782	-0.109667	5.85965	-0.109667	36.7112
0.084	-6.82314	-0.00233333	215.661	-0.00233333	100.781	-0.107333	5.76415	-0.107333	36.6881
0.0863333	-6.82498	3.259629E-09	215.659	3.259629E-09	100.781	-0.105	5.6879	-0.105	36.663
0.0886667	-6.82972	0.00233334	215.656	0.00233334	100.78	-0.102667	5.62073	-0.102667	36.6364
0.091	-6.83845	0.00466667	215.654	0.00466667	100.78	-0.100333	5.56793	-0.100333	36.6087
0.0933333	-6.85159	0.007	215.651	0.007	100.78	-0.098	5.53777	-0.098	36.5805
0.0956667	-6.86563	0.00933334	215.648	0.00933334	100.78	-0.0956667	5.53477	-0.0956667	36.5527
0.098	-6.87977	0.0116667	215.646	0.0116667	100.781	-0.0933333	5.5514	-0.0933333	36.5259
0.100333	-6.8898	0.014	215.644	0.014	100.782	-0.091	5.58498	-0.091	36.5011
0.102667	-6.90224	0.0163333	215.643	0.0163333	100.783	-0.0886667	5.64072	-0.0886667	36.4792
0.105	-6.91468	0.0186667	215.642	0.0186667	100.784	-0.0863333	5.71924	-0.0863333	36.461
0.107333	-6.92632	0.021	215.642	0.021	100.785	-0.084	5.81548	-0.084	36.447
0.109667	-6.93515	0.0233333	215.641	0.0233333	100.786	-0.0816667	5.9135	-0.0816667	36.4376
0.112	-6.94329	0.0256667	215.638	0.0256667	100.786	-0.0793333	5.99913	-0.0793333	36.4321
0.114333	-6.95233	0.028	215.635	0.028	100.785	-0.077	6.06976	-0.077	36.4299
0.116667	-6.95827	0.0303333	215.631	0.0303333	100.784	-0.0746667	6.12578	-0.0746667	36.4299
0.119	-6.96211	0.0326667	215.626	0.0326667	100.784	-0.0723333	6.1703	-0.0723333	36.4318
0.121333	-6.96384	0.035	215.621	0.035	100.783	-0.07	6.18484	-0.07	36.4346
0.123667	-6.96238	0.0373333	215.617	0.0373333	100.783	-0.0676667	6.15459	-0.0676667	36.437
0.126	-6.96142	0.0396667	215.615	0.0396667	100.783	-0.0653333	6.11279	-0.0653333	36.438
0.128333	-6.95876	0.042	215.616	0.042	100.783	-0.063	6.09092	-0.063	36.4378
0.130667	-6.95559	0.0443333	215.617	0.0443333	100.783	-0.0606667	6.11072	-0.0606667	36.4375
0.133	-6.95493	0.0466667	215.619	0.0466667	100.784	-0.0583333	6.18491	-0.0583333	36.4388
0.135333	-6.95347	0.049	215.62	0.049	100.784	-0.056	6.26659	-0.056	36.4428
0.137667	-6.95341	0.0513333	215.62	0.0513333	100.783	-0.0536667	6.32661	-0.0536667	36.4491
0.14	-6.95254	0.0536667	215.619	0.0536667	100.782	-0.0513333	6.36838	-0.0513333	36.4571
0.142333	-6.94988	0.056	215.618	0.056	100.782	-0.049	6.39729	-0.049	36.4662
0.144667	-6.94602	0.0583333	215.614	0.0583333	100.78	-0.0466667	6.4284	-0.0466667	36.4762
0.147	-6.94206	0.0606667	215.611	0.0606667	100.778	-0.0443333	6.46581	-0.0443333	36.4872
0.149333	-6.9383	0.063	215.608	0.063	100.776	-0.042	6.50713	-0.042	36.4991
0.151667	-6.93413	0.0653333	215.604	0.0653333	100.775	-0.0396667	6.55821	-0.0396667	36.5122
0.154	-6.92937	0.0676667	215.601	0.0676667	100.775	-0.0373333	6.62078	-0.0373333	36.5266
0.156333	-6.92621	0.07	215.599	0.07	100.775	-0.035	6.69399	-0.035	36.5428
0.158667	-6.92164	0.0723333	215.599	0.0723333	100.776	-0.0326667	6.76654	-0.0326667	36.561
0.161	-6.91398	0.0746667	215.599	0.0746667	100.778	-0.0303333	6.82676	-0.0303333	36.5809
0.163333	-6.90942	0.077	215.598	0.077	100.778	-0.028	6.87267	-0.028	36.6021
0.165667	-6.90146	0.0793333	215.602	0.0793333	100.78	-0.0256667	6.90186	-0.0256667	36.6238
0.168	-6.8926	0.0816667	215.609	0.0816667	100.782	-0.0233333	6.9194	-0.0233333	36.6454
0.170333	-6.88463	0.084	215.617	0.084	100.784	-0.021	6.91756	-0.021	36.6661
0.172667	-6.87557	0.0863333	215.623	0.0863333	100.786	-0.0186667	6.86186	-0.0186667	36.6846
0.175	-6.86631	0.0886667	215.629	0.0886667	100.788	-0.0163333	6.75631	-0.0163333	36.699
0.177333	-6.85635	0.091	215.636	0.091	100.791	-0.014	6.64272	-0.014	36.7086
0.179667	-6.84518	0.0933333	215.64	0.0933333	100.793	-0.0116667	6.54716	-0.0116667	36.7139
0.182	-6.83872	0.0956667	215.642	0.0956667	100.794	-0.00933333	6.50777	-0.00933333	36.7165
0.184333	-6.83246	0.098	215.645	0.098	100.795	-0.007	6.51605	-0.007	36.7184
0.186667	-6.8288	0.100333	215.648	0.100333	100.797	-0.00466666	6.53286	-0.00466666	36.7208
0.189	-6.82683	0.102667	215.651	0.102667	100.798	-0.00233333	6.54479	-0.00233333	36.7235
0.191333	-6.82647	0.105	215.653	0.105	100.799	2.793968E-09	6.55112	2.793968E-09	36.7262
0.193667	-6.82561	0.107333	215.653	0.107333	100.799	0.00233334	6.55605	0.00233334	36.7289
0.196	-6.82365	0.109667	215.651	0.109667	100.798	0.00466667	6.56588	0.00466667	36.7315
0.198333	-6.82208	0.112	215.649	0.112	100.797	0.007	6.57876	0.007	36.7343
0.200667	-6.82032	0.114333	215.647	0.114333	100.796	0.00933334	6.60271	0.00933334	36.7375
0.203	-6.81756	0.116667	215.643	0.116667	100.795	0.0116667	6.64495	0.0116667	36.7416
0.205333	-6.8165	0.119	215.639	0.119	100.793	0.014	6.70632	0.014	36.7471
0.207667	-6.81674	0.121333	215.634	0.121333	100.792	0.0163333	6.78099	0.0163333	36.7547
0.21	-6.81277	0.123667	215.63	0.123667	100.792	0.0186667	6.85231	0.0186667	36.7645
0.212333	-6.81081	0.126	215.623	0.126	100.79	0.021	6.90764	0.021	36.7762
0.214667	-6.80825	0.128333	215.612	0.128333	100.787	0.0233333	6.93718	0.0233333	36.7891
0.217	-6.80628	0.130667	215.602	0.130667	100.784	0.0256667	6.94444	0.0256667	36.8023
0.219333	-6.80122	0.133	215.593	0.133	100.781	0.028	6.93292	0.028	36.815
0.221667	-6.79536	0.135333	215.585	0.135333	100.779	0.0303333	6.89065	0.0303333	36.8264
0.224	-6.7904	0.137667	215.578	0.137667	100.776	0.0326667	6.8036	0.0326667	36.8349
0.226333	-6.78544	0.14	215.575	0.14	100.775	0.035	6.70592	0.035	36.8391
0.228667	-6.78107	0.142333	215.574	0.142333	100.775	0.0373333	6.62158	0.0373333	36.8394
0.231	-6.77521	0.144667	215.573	0.144667	100.775	0.0396667	6.57505	0.0396667	36.8368
0.233333	-6.77005	0.147	215.572	0.147	100.775	0.042	6.5779	0.042	36.8332
0.235667	-6.76769	0.149333	215.57	0.149333	100.775	0.0443333	6.5964	0.0443333	36.83
0.238	-6.76792	0.151667	215.569	0.151667	100.774	0.0466667	6.60517	0.0466667	36.8272
0.240333	-6.77126	0.154	215.567	0.154	100.774	0.049	6.60779	0.049	36.8246
0.242667	-6.7738	0.156333	215.567	0.156333	100.773	0.0513333	6.61252	0.0513333	36.8222
0.245	-6.77754	0.158667	215.567	0.158667	100.772	0.0536667	6.6269	0.0536667	36.82
0.247333	-6.78017	0.161	215.566	0.161	100.771	0.056	6.64979	0.056	36.8185
0.249667	-6.78111	0.163333	215.566	0.163333	100.77	0.0583333	6.67639	0.0583333	36.8179
0.252	-6.78105	0.165667	215.565	0.165667	100.769	0.0606667	6.71438	0.0606667	36.8186
0.254333	-6.78309	0.168	215.564	0.168	100.768	0.063	6.76097	0.063	36.8209
0.256667	-6.78552	0.170333	215.562	0.170333	100.767	0.0653333	6.82045	0.0653333	36.8251
0.259	-6.78526	0.172667	215.562	0.172667	100.766	0.0676667	6.88464	0.0676667	36.8317
0.261333	-6.7851	0.175	215.563	0.175	100.766	0.07	6.94086	0.07	36.8403
0.263667	-6.78304	0.177333	215.564	0.177333	100.767	0.0723333	6.98276	0.0723333	36.8505
0.266	-6.78378	0.179667	215.567	0.179667	100.767	0.0746667	7.00569	0.0746667	36.8616
0.268333	-6.77951	0.182	215.569	0.182	100.768	0.077	7.00884	0.077	36.8729
0.270667	-6.77535	0.184333	215.572	0.184333	100.769	0.0793333	6.98457	0.0793333	36.8837
0.273	-6.76929	0.186667	215.573	0.186667	100.768	0.0816667	6.90412	0.0816667	36.8924
0.275333	-6.76363	0.189	215.575	0.189	100.768	0.084	6.78353	0.084	36.8973
0.277667	-6.75716	0.191333	215.578	0.191333	100.773	0.0863333	6.66026	0.0863333	36.8977
0.28	-6.7538	0.193667	215.583	0.193667	100.777	0.0886667	6.5623	0.0886667	36.8944
0.282333	-6.75084	0.196	215.587	0.196	100.781	0.091	6.52225	0.091	36.8889
0.284667	-6.74708	0.198333	215.592	0.198333	100.786	0.0933333	6.52795	0.0933333	36.8834
0.287	-6.74472	0.200667	215.598	0.200667	100.793	0.0956667	6.54063	0.0956667	36.8787
0.289333	-6.74595	0.203	215.603	0.203	100.799	0.098	6.5464	0.098	36.8747
0.291667	-6.74649	0.205333	215.607	0.205333	100.8	0.100333	6.54633	0.100333	36.8711
0.294	-6.74813	0.207667	215.608	0.207667	100.801	0.102667	6.549	0.102667	36.8678
0.296333	-6.75007	0.21	215.61	0.21	100.802	0.105	6.55923	0.105	36.8649
0.298667	-6.7484	0.212333	215.611	0.212333	100.803	0.107333	6.57402	0.107333	36.8626
0.301	-6.74714	0.214667	215.611	0.214667	100.803	0.109667	6.60318	0.109667	36.8612
0.303333	-6.74738	0.217	215.615	0.217	100.804	0.112	6.64607	0.112	36.8611
0.305667	-6.74892	0.219333	215.62	0.219333	100.805	0.114333	6.70561	0.114333	36.8627
0.308	-6.74915	0.221667	215.625	0.221667	100.806	0.116667	6.77772	0.116667	36.8667
0.310333	-6.74859	0.224	215.629	0.224	100.806	0.119	6.84366	0.119	36.8731
0.312667	-6.74663	0.226333	215.633	0.226333	100.806	0.121333	6.89534	0.121333	36.8814
0.315	-6.74617	0.228667	215.636	0.228667	100.806	0.123667	6.92677	0.123667	36.8909
0.317333	-6.7433	0.231	215.636	0.231	100.805	0.126	6.93664	0.126	36.9008
0.319667	-6.74014	0.233333	215.633	0.233333	100.803	0.128333	6.92991	0.128333	36.9105
0.322	-6.73588	0.235667	215.631	0.235667	100.799	0.130667	6.88387	0.130667	36.9189
0.324333	-6.73122	0.238	215.627	0.238	100.793	0.133	6.79003	0.133	36.9244
0.326667	-6.72345	0.240333	215.622	0.240333	100.787	0.135333	6.6828	0.135333	36.9258
0.329	-6.71719	0.242667	215.618	0.242667	100.782	0.137667	6.58976	0.137667	36.9232
0.331333	-6.71483	0.245	215.615	0.245	100.777	0.14	6.5376	0.14	36.9179
0.333667	-6.71267	0.247333	215.611	0.247333	100.772	0.142333	6.53537	0.142333	36.9117
0.336	-6.7118	0.249667	215.609	0.249667	100.77	0.144667	6.54913	0.144667	36.9061
0.338333	-6.71444	0.252	215.611	0.252	100.772	0.147	6.55497	0.147	36.9012
0.340667	-6.71778	0.254333	215.613	0.254333	100.775	0.149333	6.5508	0.149333	36.8967
0.343	-6.72062	0.256667	215.615	0.256667	100.777	0.151667	6.54768	0.151667	36.8924
0.345333	-6.72476	0.259	215.618	0.259	100.779	0.154	6.55577	0.154	36.8886
0.347667	-6.72809	0.261333	215.62	0.261333	100.781	0.156333	6.57332	0.156333	36.8854
0.35	-6.72973	0.263667	215.618	0.263667	100.782	0.158667	6.60111	0.158667	36.8832
0.352333	-6.73097	0.266	215.612	0.266	100.782	0.161	6.64086	0.161	36.8822
0.354667	-6.73261	0.268333	215.607	0.268333	100.782	0.163333	6.69416	0.163333	36.8827
0.357	-6.73444	0.270667	215.602	0.270667	100.783	0.165667	6.76154	0.165667	36.885
0.359333	-6.73538	0.273	215.597	0.273	100.784	0.168	6.83272	0.168	36.8894
0.361667	-6.73602	0.275333	215.594	0.275333	100.785	0.170333	6.89471	0.170333	36.8958
0.364	-6.73676	0.277667	215.594	0.277667	100.787	0.172667	6.93848	0.172667	36.9037
0.366333	-6.73509	0.28	215.595	0.28	100.789	0.175	6.96106	0.175	36.9124
0.368667	-6.73573	0.282333	215.595	0.282333	100.79	0.177333	6.97014	0.177333	36.9213
0.371	-6.73587	0.284667	215.594	0.284667	100.791	0.179667	6.95051	0.179667	36.9297
0.373333	-6.73341	0.287	215.593	0.287	100.792	0.182	6.87929	0.182	36.9361
0.375667	-6.72994	0.289333	215.592	0.289333	100.792	0.184333	6.77011	0.184333	36.9386
0.378	-6.72478	0.291667	215.59	0.291667	100.792	0.186667	6.65987	0.186667	36.9368
0.380333	-6.72012	0.294	215.588	0.294	100.792	0.189	6.57853	0.189	36.9313
0.382667	-6.71746	0.296333	215.586	0.296333	100.791	0.191333	6.55188	0.191333	36.9239
0.385	-6.71519	0.298667	215.583	0.298667	100.79	0.193667	6.564	0.193667	36.9166
0.387333	-6.71773	0.301	215.58	0.301	100.788	0.196	6.57891	0.196	36.91
0.389667	-6.72067	0.303333	215.577	0.303333	100.786	0.198333	6.59003	0.198333	36.9041
0.392	-6.72191	0.305667	215.575	0.305667	100.784	0.200667	6.59796	0.200667	36.8985
0.394333	-6.72584	0.308	215.573	0.308	100.782	0.203	6.60644	0.203	36.8932
0.396667	-6.72988	0.310333	215.573	0.310333	100.781	0.205333	6.61504	0.205333	36.8884
0.399	-6.73322	0.312667	215.574	0.312667	100.781	0.207667	6.62414	0.207667	36.8843
0.401333	-6.73406	0.315	215.575	0.315	100.78	0.21	6.63872	0.21	36.8814
0.403667	-6.73189	0.317333	215.575	0.317333	100.78	0.212333	6.67246	0.212333	36.88
0.406	-6.73233	0.319667	215.575	0.319667	100.779	0.214667	6.72847	0.214667	36.8808
0.408333	-6.73257	0.322	215.575	0.322	100.779	0.217	6.79986	0.217	36.8841
0.410667	-6.73091	0.324333	215.574	0.324333	100.778	0.219333	6.87104	0.219333	36.8899
0.413	-6.73005	0.326667	215.573	0.326667	100.778	0.221667	6.92479	0.221667	36.8977
0.415333	-6.72738	0.329	215.573	0.329	100.778	0.224	6.9519	0.224	36.9068
0.417667	-6.72192	0.331333	215.572	0.331333	100.778	0.226333	6.95565	0.226333	36.9162
0.42	-6.71806	0.333667	215.572	0.333667	100.778	0.228667	6.94057	0.228667	36.9253
0.422333	-6.7129	0.336	215.573	0.336	100.778	0.231	6.89088	0.231	36.9332
0.424667	-6.70653	0.338333	215.573	0.338333	100.778	0.233333	6.79736	0.233333	36.9382
0.427	-6.70127	0.340667	215.573	0.340667	100.777	0.235667	6.6908	0.235667	36.939
0.429333	-6.69431	0.343	215.575	0.343	100.778	0.238	6.59931	0.238	36.9361
0.431667	-6.68955	0.345333	215.576	0.345333	100.778	0.240333	6.54624	0.240333	36.9303
0.434	-6.68508	0.347667	215.577	0.347667	100.78	0.242667	6.54166	0.242667	36.9239
0.436333	-6.68592	0.35	215.579	0.35	100.781	0.245	6.54815	0.245	36.918
0.438667	-6.68886	0.352333	215.58	0.352333	100.783	0.247333	6.54749	0.247333	36.9126
0.441	-6.6895	0.354667	215.58	0.354667	100.784	0.249667	6.54598	0.249667	36.9075
0.443333	-6.69174	0.357	215.58	0.357	100.785	0.252	6.55269	0.252	36.9025
0.445667	-6.69237	0.359333	215.578	0.359333	100.784	0.254333	6.57008	0.254333	36.8979
0.448	-6.69581	0.361667	215.577	0.361667	100.782	0.256667	6.59617	0.256667	36.8941
0.450333	-6.69875	0.364	215.578	0.364	100.782	0.259	6.62633	0.259	36.8911
0.452667	-6.70059	0.366333	215.581	0.366333	100.781	0.261333	6.66334	0.261333	36.8894
0.455	-6.70572	0.368667	215.583	0.368667	100.781	0.263667	6.71114	0.263667	36.8892
0.457333	-6.70876	0.371	215.587	0.371	100.781	0.266	6.76813	0.266	36.8911
0.459667	-6.7107	0.373333	215.591	0.373333	100.781	0.268333	6.82742	0.268333	36.8952
0.462	-6.71264	0.375667	215.594	0.375667	100.781	0.270667	6.88009	0.270667	36.9014
0.464333	-6.71397	0.378	215.595	0.378	100.78	0.273	6.92096	0.273	36.9091
0.466667	-6.71331	0.380333	215.594	0.380333	100.78	0.275333	6.94508	0.275333	36.9177
0.469	-6.71425	0.382667	215.594	0.382667	100.779	0.277667	6.94813	0.277667	36.9265
0.471333	-6.71279	0.385	215.594	0.385	100.778	0.28	6.91932	0.28	36.9347
0.473667	-6.70942	0.387333	215.593	0.387333	100.778	0.282333	6.83597	0.282333	36.9408
0.476	-6.70446	0.389667	215.592	0.389667	100.777	0.284667	6.7178	0.284667	36.9431
0.478333	-6.7002	0.392	215.59	0.392	100.776	0.287	6.60666	0.287	36.941
0.480667	-6.69664	0.394333	215.588	0.394333	100.774	0.289333	6.52651	0.289333	36.9354
0.483	-6.69348	0.396667	215.586	0.396667	100.773	0.291667	6.50615	0.291667	36.928
0.485333	-6.69261	0.399	215.584	0.399	100.771	0.294	6.52258	0.294	36.9209
0.487667	-6.69565	0.401333	215.582	0.401333	100.769	0.296333	6.53911	0.296333	36.9147
0.49	-6.70149	0.403667	215.582	0.403667	100.769	0.298667	6.54978	0.298667	36.9093
0.492333	-6.70582	0.406	215.582	0.406	100.769	0.301	6.55769	0.301	36.9043
0.494667	-6.70656	0.408333	215.581	0.408333	100.768	0.303333	6.57053	0.303333	36.8998
0.497	-6.7073	0.410667	215.578	0.410667	100.767	0.305667	6.58623	0.305667	36.8959
0.499333	-6.70954	0.413	215.574	0.413	100.766	0.308	6.60375	0.308	36.8926
0.501667	-6.71058	0.415333	215.571	0.415333	100.765	0.310333	6.63002	0.310333	36.8902
0.504	-6.71311	0.417667	215.569	0.417667	100.763	0.312667	6.67419	0.312667	36.8892
0.506333	-6.71445	0.42	215.566	0.42	100.762	0.315	6.73766	0.315	36.8899
0.508667	-6.71589	0.422333	215.564	0.422333	100.761	0.317333	6.81226	0.317333	36.893
0.511	-6.71813	0.424667	215.565	0.424667	100.761	0.319667	6.88109	0.319667	36.8985
0.513333	-6.71746	0.427	215.566	0.427	100.761	0.322	6.92969	0.322	36.9058
0.515667	-6.7148	0.429333	215.567	0.429333	100.761	0.324333	6.95685	0.324333	36.9142
0.518	-6.71334	0.431667	215.569	0.431667	100.761	0.326667	6.96369	0.326667	36.923
0.520333	-6.71358	0.434	215.571	0.434	100.762	0.329	6.95057	0.329	36.9314
0.522667	-6.71291	0.436333	215.573	0.436333	100.762	0.331333	6.89773	0.331333	36.9385
0.525	-6.70985	0.438667	215.577	0.438667	100.764	0.333667	6.79938	0.333667	36.9425
0.527333	-6.70499	0.441	215.58	0.441	100.765	0.336	6.69468	0.336	36.9424
0.529667	-6.70033	0.443333	215.583	0.443333	100.766	0.338333	6.60325	0.338333	36.9385
0.532	-6.69576	0.445667	215.587	0.445667	100.768	0.340667	6.5519	0.340667	36.9321
0.534333	-6.6912	0.448	215.589	0.448	100.769	0.343	6.54691	0.343	36.925
0.536667	-6.68694	0.450333	215.591	0.450333	100.77	0.345333	6.54772	0.345333	36.9185
0.539	-6.69038	0.452667	215.592	0.452667	100.77	0.347667	6.53997	0.347667	36.9124
0.541333	-6.69431	0.455	215.593	0.455	100.77	0.35	6.52745	0.35	36.9065
0.543667	-6.69585	0.457333	215.593	0.457333	100.77	0.352333	6.5222	0.352333	36.9007
0.546	-6.69869	0.459667	215.593	0.459667	100.77	0.354667	6.53171	0.354667	36.8953
0.548333	-6.70053	0.462	215.592	0.462	100.77	0.357	6.55165	0.357	36.8907
0.550667	-6.70297	0.464333	215.592	0.464333	100.77	0.359333	6.58141	0.359333	36.887
0.553	-6.7062	0.466667	215.592	0.466667	100.77	0.361667	6.62307	0.361667	36.8849
0.555333	-6.70644	0.469	215.592	0.469	100.77	0.364	6.67643	0.364	36.8845
0.557667	-6.70598	0.471333	215.592	0.471333	100.77	0.366333	6.74149	0.366333	36.8863
0.56	-6.70862	0.473667	215.593	0.473667	100.769	0.368667	6.80696	0.368667	36.8904
0.562333	-6.71135	0.476	215.594	0.476	100.77	0.371	6.86285	0.371	36.8965
0.564667	-6.71079	0.478333	215.594	0.478333	100.77	0.373333	6.90395	0.373333	36.9042
0.567	-6.70933	0.480667	215.593	0.480667	100.771	0.375667	6.92992	0.375667	36.9127
0.569333	-6.70537	0.483	215.591	0.483	100.771	0.378	6.94001	0.378	36.9215
0.571667	-6.6993	0.485333	215.59	0.485333	100.77	0.380333	6.9151	0.380333	36.9296
0.574	-6.69534	0.487667	215.588	0.487667	100.77	0.382667	6.82998	0.382667	36.9355
0.576333	-6.69088	0.49	215.586	0.49	100.77	0.385	6.71064	0.385	36.9376
0.578667	-6.68662	0.492333	215.585	0.492333	100.769	0.387333	6.60094	0.387333	36.9355
0.581	-6.68396	0.494667	215.584	0.494667	100.769	0.389667	6.52857	0.389667	36.9299
0.583333	-6.68379	0.497	215.585	0.497	100.77	0.392	6.51949	0.392	36.9227
0.585667	-6.68343	0.499333	215.587	0.499333	100.771	0.394333	6.54709	0.394333	36.9158
0.588	-6.68817	0.501667	215.589	0.501667	100.772	0.396667	6.5718	0.396667	36.9098
0.590333	-6.6952	0.504	215.59	0.504	100.773	0.399	6.58511	0.399	36.9044
0.592667	-6.69744	0.506333	215.592	0.506333	100.774	0.401333	6.59119	0.401333	36.8996
0.595	-6.69848	0.508667	215.593	0.508667	100.775	0.403667	6.60049	0.403667	36.8952
0.597333	-6.70002	0.511	215.592	0.511	100.775	0.406	6.61175	0.406	36.8914
0.599667	-6.70176	0.513333	215.59	0.513333	100.774	0.408333	6.62806	0.408333	36.8882
0.602	-6.70209	0.515667	215.588	0.515667	100.773	0.410667	6.6585	0.410667	36.886
0.604333	-6.70253	0.518	215.586	0.518	100.773	0.413	6.70312	0.413	36.8852
0.606667	-6.70087	0.520333	215.583	0.520333	100.772	0.415333	6.76656	0.415333	36.8863
0.609	-6.69641	0.522667	215.581	0.522667	100.771	0.417667	6.84145	0.417667	36.8898
0.611333	-6.69454	0.525	215.58	0.525	100.77	0.42	6.91181	0.42	36.8957
0.613667	-6.69388	0.527333	215.58	0.527333	100.769	0.422333	6.96324	0.422333	36.9034
0.616	-6.69392	0.529667	215.582	0.529667	100.769	0.424667	6.99296	0.424667	36.9123
0.618333	-6.69256	0.532	215.583	0.532	100.769	0.427	7.00399	0.427	36.9214
0.620667	-6.68959	0.534333	215.583	0.534333	100.77	0.429333	6.99136	0.429333	36.93
0.623	-6.68843	0.536667	215.584	0.536667	100.77	0.431667	6.93624	0.431667	36.9372
0.625333	-6.68547	0.539	215.584	0.539	100.77	0.434	6.83124	0.434	36.9411
0.627667	-6.67831	0.541333	215.583	0.541333	100.77	0.436333	6.71497	0.436333	36.9409
0.63	-6.67204	0.543667	215.581	0.543667	100.769	0.438667	6.61862	0.438667	36.9368
0.632333	-6.66598	0.546	215.579	0.546	100.768	0.441	6.57265	0.441	36.9302
0.634667	-6.66192	0.548333	215.577	0.548333	100.767	0.443333	6.57979	0.443333	36.9231
0.637	-6.66016	0.550667	215.575	0.550667	100.766	0.445667	6.59919	0.445667	36.9166
0.639333	-6.6614	0.553	215.573	0.553	100.766	0.448	6.6148	0.448	36.9108
0.641667	-6.66513	0.555333	215.572	0.555333	100.765	0.450333	6.62547	0.450333	36.9052
0.644	-6.66737	0.557667	215.573	0.557667	100.766	0.452667	6.63956	0.452667	36.8999
0.646333	-6.66951	0.56	215.573	0.56	100.766	0.455	6.66202	0.455	36.895
0.648667	-6.67315	0.562333	215.574	0.562333	100.766	0.457333	6.68553	0.457333	36.8909
0.651	-6.67628	0.564667	215.574	0.564667	100.766	0.459667	6.71503	0.459667	36.8877
0.653333	-6.68012	0.567	215.574	0.567	100.766	0.462	6.75562	0.462	36.8857
0.655667	-6.68466	0.569333	215.572	0.569333	100.766	0.464333	6.80504	0.464333	36.8854
0.658	-6.6912	0.571667	215.57	0.571667	100.765	0.466667	6.86342	0.466667	36.8872
0.660333	-6.69283	0.574	215.567	0.574	100.764	0.469	6.92183	0.469	36.8911
0.662667	-6.69127	0.576333	215.563	0.576333	100.762	0.471333	6.96789	0.471333	36.897
0.665	-6.69051	0.578667	215.56	0.578667	100.76	0.473667	7.00209	0.473667	36.9044
0.667333	-6.68755	0.581	215.557	0.581	100.759	0.476	7.02719	0.476	36.9126
0.669667	-6.68109	0.583333	215.556	0.583333	100.758	0.478333	7.03904	0.478333	36.921
0.672	-6.67882	0.585667	215.555	0.585667	100.758	0.480667	7.02159	0.480667	36.9289
0.674333	-6.67656	0.588	215.557	0.588	100.758	0.483	6.94625	0.483	36.9346
0.676667	-6.6711	0.590333	215.558	0.590333	100.759	0.485333	6.83165	0.485333	36.9365
0.679	-6.66643	0.592667	215.56	0.592667	100.76	0.487667	6.71682	0.487667	36.9342
0.681333	-6.66127	0.595	215.563	0.595	100.763	0.49	6.63439	0.49	36.9285
0.683667	-6.65941	0.597333	215.565	0.597333	100.765	0.492333	6.61062	0.492333	36.9212
0.686	-6.65745	0.599667	215.567	0.599667	100.766	0.494667	6.62024	0.494667	36.9142
0.688333	-6.65769	0.602	215.569	0.602	100.768	0.497	6.62879	0.497	36.908
0.690667	-6.66142	0.604333	215.57	0.604333	100.77	0.499333	6.6299	0.499333	36.9024
0.693	-6.66426	0.606667	215.571	0.606667	100.771	0.501667	6.62668	0.501667	36.8971
0.695333	-6.663	0.609	215.572	0.609	100.771	0.504	6.62945	0.504	36.8921
0.697667	-6.66584	0.611333	215.572	0.611333	100.772	0.506333	6.64268	0.506333	36.8876
0.7	-6.66717	0.613667	215.573	0.613667	100.772	0.508667	6.66399	0.508667	36.8839
0.702333	-6.66801	0.616	215.574	0.616	100.773	0.511	6.70378	0.511	36.8813
0.704667	-6.66695	0.618333	215.575	0.618333	100.773	0.513333	6.76221	0.513333	36.8803
0.707	-6.66879	0.620667	215.577	0.620667	100.774	0.515667	6.83666	0.515667	36.8813
0.709333	-6.67052	0.623	215.579	0.623	100.775	0.518	6.91964	0.518	36.8848
0.711667	-6.67256	0.625333	215.582	0.625333	100.777	0.520333	6.99491	0.520333	36.8907
0.714	-6.6742	0.627667	215.584	0.627667	100.779	0.522667	7.0501	0.522667	36.8984
0.716333	-6.67594	0.63	215.586	0.63	100.781	0.525	7.08346	0.525	36.9071
0.718667	-6.67678	0.632333	215.587	0.632333	100.782	0.527333	7.09448	0.527333	36.9161
0.721	-6.67311	0.634667	215.586	0.634667	100.783	0.529667	7.08301	0.529667	36.9245
0.723333	-6.66945	0.637	215.585	0.637	100.784	0.532	7.02935	0.532	36.9315
0.725667	-6.66449	0.639333	215.583	0.639333	100.784	0.534333	6.92876	0.534333	36.9352
0.728	-6.65913	0.641667	215.581	0.641667	100.782	0.536667	6.82028	0.536667	36.9347
0.730333	-6.65626	0.644	215.579	0.644	100.781	0.539	6.73011	0.539	36.9305
0.732667	-6.6537	0.646333	215.578	0.646333	100.78	0.541333	6.68466	0.541333	36.9238
0.735	-6.65204	0.648667	215.576	0.648667	100.779	0.543667	6.6869	0.543667	36.9168
0.737333	-6.65208	0.651	215.575	0.651	100.778	0.546	6.70204	0.546	36.9104
0.739667	-6.65551	0.653333	215.575	0.653333	100.778	0.548333	6.71059	0.548333	36.9046
0.742	-6.66045	0.655667	215.575	0.655667	100.778	0.550667	6.7168	0.550667	36.8991
0.744333	-6.66269	0.658	215.576	0.658	100.779	0.553	6.72509	0.553	36.8939
0.746667	-6.66543	0.660333	215.579	0.660333	100.779	0.555333	6.73796	0.555333	36.8893
0.749	-6.66876	0.662667	215.582	0.662667	100.78	0.557667	6.75177	0.557667	36.8856
0.751333	-6.6709	0.665	215.584	0.665	100.78	0.56	6.77019	0.56	36.8828
0.753667	-6.67204	0.667333	215.586	0.667333	100.78	0.562333	6.79962	0.562333	36.8814
0.756	-6.67658	0.669667	215.587	0.669667	100.78	0.564667	6.84138	0.564667	36.8817
0.758333	-6.67821	0.672	215.586	0.672	100.779	0.567	6.89269	0.567	36.884
0.760667	-6.67785	0.674333	215.585	0.674333	100.777	0.569333	6.94577	0.569333	36.8886
0.763	-6.67719	0.676667	215.584	0.676667	100.776	0.571667	6.98872	0.571667	36.8951
0.765333	-6.67763	0.679	215.584	0.679	100.775	0.574	7.01799	0.574	36.9031
0.767667	-6.67826	0.681333	215.585	0.681333	100.775	0.576333	7.03383	0.576333	36.9118
0.77	-6.6757	0.683667	215.587	0.683667	100.775	0.578667	7.03266	0.578667	36.9206
0.772333	-6.67394	0.686	215.589	0.686	100.775	0.581	6.9994	0.581	36.9288
0.774667	-6.67128	0.688333	215.59	0.688333	100.776	0.583333	6.90886	0.583333	36.9347
0.777	-6.66671	0.690667	215.591	0.690667	100.776	0.585667	6.78708	0.585667	36.9367
0.779333	-6.66655	0.693	215.594	0.693	100.776	0.588	6.67167	0.588	36.9345
0.781667	-6.66489	0.695333	215.597	0.695333	100.776	0.590333	6.59267	0.590333	36.9289
0.784	-6.66133	0.697667	215.599	0.697667	100.776	0.592667	6.5723	0.592667	36.9219
0.786333	-6.65886	0.7	215.6	0.7	100.776	0.595	6.58683	0.595	36.9153
0.788667	-6.6608	0.702333	215.601	0.702333	100.776	0.597333	6.60004	0.597333	36.9097
0.791	-6.66514	0.704667	215.6	0.704667	100.774	0.599667	6.60415	0.599667	36.9046
0.793333	-6.67028	0.707	215.597	0.707	100.773	0.602	6.60417	0.602	36.8998
0.795667	-6.67292	0.709333	215.594	0.709333	100.771	0.604333	6.6083	0.604333	36.8953
0.798	-6.67465	0.711667	215.592	0.711667	100.769	0.606667	6.62023	0.606667	36.8911
0.800333	-6.67339	0.714	215.59	0.714	100.768	0.609	6.64051	0.609	36.8876
0.802667	-6.67353	0.716333	215.592	0.716333	100.769	0.611333	6.67666	0.611333	36.8849
0.805	-6.67497	0.718667	215.597	0.718667	100.773	0.613667	6.72932	0.613667	36.8838
0.807333	-6.6774	0.721	215.602	0.721	100.777	0.616	6.79687	0.616	36.8846
0.809667	-6.67854	0.723333	215.607	0.723333	100.781	0.618333	6.87254	0.618333	36.8878
0.812	-6.67818	0.725667	215.615	0.725667	100.786	0.620667	6.93954	0.620667	36.8934
0.814333	-6.68042	0.728	215.622	0.728	100.79	0.623	6.9882	0.623	36.9007
0.816667	-6.68325	0.730333	215.628	0.730333	100.793	0.625333	7.01543	0.625333	36.9091
0.819	-6.68389	0.732667	215.633	0.732667	100.795	0.627667	7.02125	0.627667	36.9177
0.821333	-6.67913	0.735	215.638	0.735	100.796	0.63	7.0064	0.63	36.9257
0.823667	-6.67627	0.737333	215.642	0.737333	100.798	0.632333	6.94683	0.632333	36.9322
0.826	-6.66831	0.739667	215.641	0.739667	100.799	0.634667	6.84408	0.634667	36.9353
0.828333	-6.66104	0.742	215.64	0.742	100.799	0.637	6.73736	0.637	36.9344
0.830667	-6.65658	0.744333	215.638	0.744333	100.799	0.639333	6.64839	0.639333	36.9297
0.833	-6.65242	0.746667	215.637	0.746667	100.799	0.641667	6.60411	0.641667	36.9226
0.835333	-6.65006	0.749	215.635	0.749	100.799	0.644	6.60352	0.644	36.9152
0.837667	-6.64799	0.751333	215.634	0.751333	100.799	0.646333	6.60955	0.646333	36.9084
0.84	-6.64723	0.753667	215.634	0.753667	100.8	0.648667	6.61074	0.648667	36.902
0.842333	-6.65047	0.756	215.638	0.756	100.8	0.651	6.61059	0.651	36.896
0.844667	-6.65491	0.758333	215.644	0.758333	100.802	0.653333	6.61762	0.653333	36.8903
0.847	-6.65674	0.760667	215.649	0.760667	100.803	0.655667	6.63492	0.655667	36.8852
0.849333	-6.65978	0.763	215.652	0.763	100.802	0.658	6.65639	0.658	36.8811
0.851667	-6.66212	0.765333	215.655	0.765333	100.8	0.660333	6.68677	0.660333	36.8781
0.854	-6.66186	0.767667	215.659	0.767667	100.798	0.662667	6.72653	0.662667	36.8766
0.856333	-6.6619	0.77	215.657	0.77	100.795	0.665	6.77593	0.665	36.8769
0.858667	-6.66173	0.772333	215.652	0.772333	100.792	0.667333	6.83835	0.667333	36.8793
0.861	-6.65977	0.774667	215.648	0.774667	100.788	0.669667	6.90228	0.669667	36.884
0.863333	-6.65651	0.777	215.643	0.777	100.786	0.672	6.95943	0.672	36.8906
0.865667	-6.65414	0.779333	215.64	0.779333	100.786	0.674333	7.00463	0.674333	36.8986
0.868	-6.65328	0.781667	215.637	0.781667	100.785	0.676667	7.03447	0.676667	36.9074
0.870333	-6.65202	0.784	215.635	0.784	100.784	0.679	7.0457	0.679	36.9163
0.872667	-6.64896	0.786333	215.635	0.786333	100.783	0.681333	7.01982	0.681333	36.9244
0.875	-6.6465	0.788667	215.635	0.788667	100.783	0.683667	6.93457	0.683667	36.9302
0.877333	-6.64273	0.791	215.636	0.791	100.783	0.686	6.81823	0.686	36.9321
0.879667	-6.63747	0.793333	215.636	0.793333	100.783	0.688333	6.7086	0.688333	36.9298
0.882	-6.63391	0.795667	215.638	0.795667	100.784	0.690667	6.63568	0.690667	36.9243
0.884333	-6.63285	0.798	215.64	0.798	100.785	0.693	6.61865	0.693	36.9174
0.886667	-6.63138	0.800333	215.641	0.800333	100.787	0.695333	6.62993	0.695333	36.911
0.889	-6.63292	0.802667	215.637	0.802667	100.788	0.697667	6.63675	0.697667	36.9054
0.891333	-6.63546	0.805	215.633	0.805	100.789	0.7	6.63108	0.7	36.9003
0.893667	-6.638	0.807333	215.627	0.807333	100.789	0.702333	6.62237	0.702333	36.8955
0.896	-6.63823	0.809667	215.621	0.809667	100.788	0.704667	6.6182	0.704667	36.8911
0.898333	-6.63867	0.812	215.614	0.812	100.786	0.707	6.61932	0.707	36.8871
0.900667	-6.64301	0.814333	215.609	0.814333	100.785	0.709333	6.63071	0.709333	36.8838
0.903	-6.64535	0.816667	215.607	0.816667	100.785	0.711667	6.65941	0.711667	36.8815
0.905333	-6.64649	0.819	215.607	0.819	100.785	0.714	6.70321	0.714	36.8807
0.907667	-6.64882	0.821333	215.607	0.821333	100.785	0.716333	6.75967	0.716333	36.8819
0.91	-6.65046	0.823667	215.607	0.823667	100.785	0.718667	6.82102	0.718667	36.8854
0.912333	-6.6502	0.826	215.607	0.826	100.786	0.721	6.87554	0.721	36.8912
0.914667	-6.65233	0.828333	215.608	0.828333	100.786	0.723333	6.91345	0.723333	36.8987
0.917	-6.65197	0.830667	215.608	0.830667	100.786	0.725667	6.93582	0.725667	36.9072
0.919333	-6.65211	0.833	215.607	0.833	100.786	0.728	6.94192	0.728	36.9159
0.921667	-6.64885	0.835333	215.607	0.835333	100.786	0.730333	6.92354	0.730333	36.924
0.924	-6.64559	0.837667	215.607	0.837667	100.786	0.732667	6.85995	0.732667	36.9304
0.926333	-6.64332	0.84	215.605	0.84	100.786	0.735	6.75544	0.735	36.9335
0.928667	-6.63986	0.842333	215.603	0.842333	100.785	0.737333	6.6481	0.737333	36.9324
0.931	-6.6342	0.844667	215.599	0.844667	100.782	0.739667	6.56822	0.739667	36.9278
0.933333	-6.63304	0.847	215.596	0.847	100.78	0.742	6.54171	0.742	36.921
0.935667	-6.63067	0.849333	215.593	0.849333	100.778	0.744333	6.56146	0.744333	36.914
0.938	-6.63021	0.851667	215.59	0.851667	100.775	0.746667	6.58931	0.746667	36.9079
0.940333	-6.63115	0.854	215.588	0.854	100.773	0.749	6.60541	0.749	36.9024
0.942667	-6.63439	0.856333	215.587	0.856333	100.772	0.751333	6.61659	0.751333	36.8972
0.945	-6.63852	0.858667	215.585	0.858667	100.77	0.753667	6.62847	0.753667	36.8922
0.947333	-6.63886	0.861	215.584	0.861	100.769	0.756	6.64567	0.756	36.8877
0.949667	-6.641	0.863333	215.582	0.863333	100.768	0.758333	6.6674	0.758333	36.8841
0.952	-6.64214	0.865667	215.581	0.865667	100.766	0.760667	6.69802	0.760667	36.8815
0.954333	-6.64327	0.868	215.579	0.868	100.765	0.763	6.74291	0.763	36.8803
0.956667	-6.64421	0.870333	215.577	0.870333	100.764	0.765333	6.80199	0.765333	36.8808
0.959	-6.64375	0.872667	215.576	0.872667	100.763	0.767667	6.86904	0.767667	36.8835
0.961333	-6.64119	0.875	215.575	0.875	100.762	0.77	6.9331	0.77	36.8885
0.963667	-6.63973	0.877333	215.574	0.877333	100.762	0.772333	6.9835	0.772333	36.8954
0.966	-6.63916	0.879667	215.574	0.879667	100.761	0.774667	7.01785	0.774667	36.9036
0.968333	-6.6392	0.882	215.575	0.882	100.761	0.777	7.03782	0.777	36.9126
0.970667	-6.63904	0.884333	215.576	0.884333	100.762	0.779333	7.04003	0.779333	36.9215
0.973	-6.63678	0.886667	215.577	0.886667	100.762	0.781667	7.00642	0.781667	36.9297
0.975333	-6.63501	0.889	215.578	0.889	100.763	0.784	6.91592	0.784	36.9353
0.977667	-6.63065	0.891333	215.58	0.891333	100.764	0.786333	6.79579	0.786333	36.9368
0.98	-6.62429	0.893667	215.581	0.893667	100.765	0.788667	6.68272	0.788667	36.9339
0.982333	-6.62163	0.896	215.582	0.896	100.766	0.791	6.60374	0.791	36.9277
0.984667	-6.62186	0.898333	215.583	0.898333	100.766	0.793333	6.57932	0.793333	36.9201
0.987	-6.6259	0.900667	215.584	0.900667	100.767	0.795667	6.5844	0.795667	36.9129
0.989333	-6.63054	0.903	215.586	0.903	100.768	0.798	6.58576	0.798	36.9065
0.991667	-6.63128	0.905333	215.588	0.905333	100.77	0.800333	6.58489	0.800333	36.9006
0.994	-6.63451	0.907667	215.591	0.907667	100.772	0.802667	6.5858	0.802667	36.895
0.996333	-6.63705	0.91	215.593	0.91	100.775	0.805	6.59292	0.805	36.8897
0.998667	-6.63819	0.912333	215.596	0.912333	100.778	0.807333	6.6078	0.807333	36.8851
1.001	-6.64183	0.914667	215.602	0.914667	100.782	0.809667	6.62917	0.809667	36.8811
1.00333	-6.64497	0.917	215.607	0.917	100.786	0.812	6.66546	0.812	36.8784
1.00567	-6.6504	0.919333	215.613	0.919333	100.79	0.814333	6.71961	0.814333	36.8773
1.008	-6.65504	0.921667	215.617	0.921667	100.792	0.816667	6.79045	0.816667	36.8783
1.01033	-6.65478	0.924	215.621	0.924	100.795	0.819	6.86914	0.819	36.8818
1.01267	-6.65531	0.926333	215.625	0.926333	100.797	0.821333	6.93737	0.821333	36.8875
1.015	-6.65335	0.928667	215.627	0.928667	100.799	0.823667	6.98878	0.823667	36.8949
1.01733	-6.65139	0.931	215.627	0.931	100.799	0.826	7.02366	0.826	36.9033
1.01967	-6.64893	0.933333	215.627	0.933333	100.799	0.828333	7.04125	0.828333	36.9118
1.022	-6.64497	0.935667	215.628	0.935667	100.799	0.830667	7.03884	0.830667	36.9199
1.02433	-6.6404	0.938	215.628	0.938	100.799	0.833	6.98769	0.833	36.9265
1.02667	-6.63814	0.940333	215.627	0.940333	100.799	0.835333	6.88813	0.835333	36.9297
1.029	-6.63128	0.942667	215.626	0.942667	100.798	0.837667	6.78439	0.837667	36.929
1.03133	-6.62572	0.945	215.625	0.945	100.798	0.84	6.70335	0.84	36.9249
1.03367	-6.62095	0.947333	215.624	0.947333	100.797	0.842333	6.67318	0.842333	36.9186
1.036	-6.61779	0.949667	215.622	0.949667	100.797	0.844667	6.69208	0.844667	36.9122
1.03833	-6.62183	0.952	215.619	0.952	100.795	0.847	6.71539	0.847	36.9064
1.04067	-6.62637	0.954333	215.616	0.954333	100.792	0.849333	6.72972	0.849333	36.9012
1.043	-6.62871	0.956667	215.616	0.956667	100.79	0.851667	6.7389	0.851667	36.8962
1.04533	-6.63034	0.959	215.617	0.959	100.788	0.854	6.74962	0.854	36.8915
1.04767	-6.63088	0.961333	215.615	0.961333	100.786	0.856333	6.76903	0.856333	36.8874
1.05	-6.63352	0.963667	215.614	0.963667	100.783	0.858667	6.79124	0.858667	36.884
1.05233	-6.63575	0.966	215.614	0.966	100.781	0.861	6.82032	0.861	36.8816
1.05467	-6.63699	0.968333	215.615	0.968333	100.782	0.863333	6.86031	0.863333	36.8805
1.057	-6.63773	0.970667	215.614	0.970667	100.781	0.865667	6.9109	0.865667	36.8812
1.05933	-6.63807	0.973	215.613	0.973	100.781	0.868	6.97344	0.868	36.884
1.06167	-6.6402	0.975333	215.613	0.975333	100.781	0.870333	7.03416	0.870333	36.889
1.064	-6.64094	0.977667	215.614	0.977667	100.782	0.872667	7.07805	0.872667	36.896
1.06633	-6.64148	0.98	215.615	0.98	100.782	0.875	7.10184	0.875	36.9041
1.06867	-6.64112	0.982333	215.616	0.982333	100.782	0.877333	7.10525	0.877333	36.9129
1.071	-6.63986	0.984667	215.616	0.984667	100.782	0.879667	7.0939	0.879667	36.9215
1.07333	-6.63629	0.987	215.617	0.987	100.782	0.882	7.05161	0.882	36.9292
1.07567	-6.63433	0.989333	215.619	0.989333	100.782	0.884333	6.95898	0.884333	36.9341
1.078	-6.62877	0.991667	215.619	0.991667	100.783	0.886667	6.84607	0.886667	36.935
1.08033	-6.62511	0.994	215.619	0.994	100.784	0.889	6.74227	0.889	36.9316
1.08267	-6.62194	0.996333	215.618	0.996333	100.784	0.891333	6.66976	0.891333	36.9252
1.085	-6.62148	0.998667	215.617	0.998667	100.784	0.893667	6.65121	0.893667	36.9177
1.08733	-6.62202	1.001	215.616	1.001	100.784	0.896	6.65348	0.896	36.9108
1.08967	-6.62796	1.00333	215.612	1.00333	100.784	0.898333	6.65343	0.898333	36.9048
1.092	-6.6329	1.00567	215.607	1.00567	100.783	0.900667	6.65112	0.900667	36.8993
1.09433	-6.63593	1.008	215.603	1.008	100.782	0.903	6.64734	0.903	36.8943
1.09667	-6.63737	1.01033	215.598	1.01033	100.781	0.905333	6.64902	0.905333	36.8896
1.099	-6.63681	1.01267	215.593	1.01267	100.78	0.907667	6.65247	0.907667	36.8854
1.10133	-6.63835	1.015	215.588	1.015	100.777	0.91	6.66083	0.91	36.882
1.10367	-6.64058	1.01733	215.585	1.01733	100.775	0.912333	6.68561	0.912333	36.8796
1.106	-6.64192	1.01967	215.582	1.01967	100.773	0.914667	6.72807	0.914667	36.8787
1.10833	-6.64086	1.022	215.58	1.022	100.773	0.917	6.79068	0.917	36.8799
1.11067	-6.64009	1.02433	215.578	1.02433	100.773	0.919333	6.86509	0.919333	36.8836
1.113	-6.64013	1.02667	215.577	1.02667	100.774	0.921667	6.93324	0.921667	36.8896
1.11533	-6.64047	1.029	215.577	1.029	100.775	0.924	6.98398	0.924	36.8973
1.11767	-6.64041	1.03133	215.577	1.03133	100.776	0.926333	7.01116	0.926333	36.906
1.12	-6.63495	1.03367	215.577	1.03367	100.776	0.928667	7.02121	0.928667	36.9148
1.12233	-6.62918	1.036	215.578	1.036	100.776	0.931	7.00779	0.931	36.9231
1.12467	-6.62602	1.03833	215.579	1.03833	100.776	0.933333	6.94584	0.933333	36.9297
1.127	-6.62176	1.04067	215.582	1.04067	100.775	0.935667	6.84207	0.935667	36.9328
1.12933	-6.6152	1.043	215.584	1.043	100.775	0.938	6.73503	0.938	36.9318
1.13167	-6.60813	1.04533	215.588	1.04533	100.775	0.940333	6.64909	0.940333	36.9273
1.134	-6.60107	1.04767	215.592	1.04767	100.774	0.942667	6.61916	0.942667	36.9206
1.13633	-6.59761	1.05	215.596	1.05	100.774	0.945	6.63064	0.945	36.9138
1.13867	-6.59695	1.05233	215.599	1.05233	100.773	0.947333	6.64528	0.947333	36.9076
1.141	-6.59828	1.05467	215.602	1.05467	100.773	0.949667	6.6535	0.949667	36.9018
1.14333	-6.60052	1.057	215.61	1.057	100.773	0.952	6.65731	0.952	36.8961
1.14567	-6.60356	1.05933	215.618	1.05933	100.775	0.954333	6.67329	0.954333	36.8908
1.148	-6.6053	1.06167	215.626	1.06167	100.776	0.956667	6.69864	0.956667	36.8861
1.15033	-6.60564	1.064	215.634	1.064	100.778	0.959	6.72803	0.959	36.8822
1.15267	-6.60757	1.06633	215.643	1.06633	100.779	0.961333	6.76808	0.961333	36.8795
1.155	-6.61001	1.06867	215.651	1.06867	100.78	0.963667	6.81754	0.963667	36.8782
1.15733	-6.61195	1.071	215.654	1.071	100.78	0.966	6.87652	0.966	36.8788
1.15967	-6.61209	1.07333	215.654	1.07333	100.779	0.968333	6.94334	0.968333	36.8815
1.162	-6.61272	1.07567	215.655	1.07567	100.778	0.970667	7.00607	0.970667	36.8864
1.16433	-6.61336	1.078	215.655	1.078	100.778	0.973	7.05835	0.973	36.8933
1.16667	-6.6159	1.08033	215.656	1.08033	100.779	0.975333	7.09229	0.975333	36.9014
1.169	-6.61644	1.08267	215.659	1.08267	100.782	0.977667	7.10903	0.977667	36.9101
1.17133	-6.61367	1.085	215.661	1.085	100.785	0.98	7.10482	0.98	36.9187
1.17367	-6.61071	1.08733	215.662	1.08733	100.79	0.982333	7.06281	0.982333	36.9263
1.176	-6.60725	1.08967	215.663	1.08967	100.794	0.984667	6.9715	0.984667	36.9313
1.17833	-6.60399	1.092	215.662	1.092	100.798	0.987	6.86276	0.987	36.9322
1.18067	-6.60262	1.09433	215.66	1.09433	100.8	0.989333	6.76391	0.989333	36.929
1.183	-6.59876	1.09667	215.656	1.09667	100.801	0.991667	6.70125	0.991667	36.9228
1.18533	-6.5971	1.099	215.653	1.099	100.802	0.994	6.69078	0.994	36.9155
1.18767	-6.59724	1.10133	215.649	1.10133	100.802	0.996333	6.70075	0.996333	36.9087
1.19	-6.60288	1.10367	215.64	1.10367	100.801	0.998667	6.70906	0.998667	36.9028
1.19233	-6.60571	1.106	215.632	1.106	100.8	1.001	6.71094	1.001	36.8975
1.19467	-6.60755	1.10833	215.625	1.10833	100.799	1.00333	6.7157	1.00333	36.8926
1.197	-6.60989	1.11067	215.618	1.11067	100.798	1.00567	6.72506	1.00567	36.8881
1.19933	-6.61223	1.113	215.61	1.113	100.797	1.008	6.73659	1.008	36.8842
1.20167	-6.61276	1.11533	215.603	1.11533	100.795	1.01033	6.75237	1.01033	36.8811
1.204	-6.6133	1.11767	215.602	1.11767	100.795	1.01267	6.7778	1.01267	36.879
1.20633	-6.61564	1.12	215.602	1.12	100.795	1.015	6.81653	1.015	36.8785
1.20867	-6.61608	1.12233	215.603	1.12233	100.794	1.01733	6.87247	1.01733	36.88
1.211	-6.61481	1.12467	215.603	1.12467	100.793	1.01967	6.93493	1.01967	36.8841
1.21333	-6.61505	1.127	215.602	1.127	100.792	1.022	6.99078	1.022	36.8903
1.21567	-6.61369	1.12933	215.6	1.12933	100.789	1.02433	7.02946	1.02433	36.8982
1.218	-6.61153	1.13167	215.597	1.13167	100.786	1.02667	7.04603	1.02667	36.907
1.22033	-6.61046	1.134	215.593	1.134	100.783	1.029	7.04056	1.029	36.9159
1.22267	-6.6068	1.13633	215.589	1.13633	100.779	1.03133	7.00804	1.03133	36.9242
1.225	-6.60274	1.13867	215.586	1.13867	100.776	1.03367	6.92658	1.03367	36.9306
1.22733	-6.59928	1.141	215.584	1.141	100.775	1.036	6.80704	1.036	36.9334
1.22967	-6.59431	1.14333	215.583	1.14333	100.774	1.03833	6.69306	1.03833	36.9321
1.232	-6.59005	1.14567	215.582	1.14567	100.774	1.04067	6.60724	1.04067	36.9275
1.23433	-6.58469	1.148	215.58	1.148	100.773	1.043	6.5743	1.043	36.9209
1.23667	-6.57963	1.15033	215.579	1.15033	100.773	1.04533	6.58035	1.04533	36.9144
1.239	-6.57996	1.15267	215.578	1.15267	100.772	1.04767	6.58571	1.04767	36.9087
1.24133	-6.5818	1.155	215.577	1.155	100.77	1.05	6.57916	1.05	36.9034
1.24367	-6.58434	1.15733	215.577	1.15733	100.769	1.05233	6.57018	1.05233	36.8982
1.246	-6.58738	1.15967	215.577	1.15967	100.768	1.05467	6.56721	1.05467	36.8932
1.24833	-6.59171	1.162	215.576	1.162	100.767	1.057	6.57857	1.057	36.8887
1.25067	-6.59535	1.16433	215.574	1.16433	100.766	1.05933	6.60364	1.05933	36.8851
1.253	-6.59669	1.16667	215.571	1.16667	100.764	1.06167	6.64448	1.06167	36.8824
1.25533	-6.59753	1.169	215.569	1.169	100.764	1.064	6.69915	1.064	36.8812
1.25767	-6.60027	1.17133	215.566	1.17133	100.763	1.06633	6.76254	1.06633	36.8817
1.26	-6.6018	1.17367	215.565	1.17367	100.761	1.06867	6.83065	1.06867	36.8844
1.26233	-6.60204	1.176	215.563	1.176	100.76	1.071	6.89476	1.071	36.8892
1.26467	-6.60368	1.17833	215.564	1.17833	100.76	1.07333	6.94977	1.07333	36.8958
1.267	-6.60262	1.18067	215.565	1.18067	100.76	1.07567	6.99376	1.07567	36.9036
1.26933	-6.60195	1.183	215.566	1.183	100.76	1.078	7.02269	1.078	36.912
1.27167	-6.59839	1.18533	215.567	1.18533	100.76	1.08033	7.0297	1.08033	36.9204
1.274	-6.59363	1.18767	215.567	1.18767	100.76	1.08267	6.99509	1.08267	36.9279
1.27633	-6.59427	1.19	215.568	1.19	100.761	1.085	6.90008	1.085	36.9326
1.27867	-6.5955	1.19233	215.569	1.19233	100.761	1.08733	6.77838	1.08733	36.9331
1.281	-6.59424	1.19467	215.569	1.19467	100.762	1.08967	6.66802	1.08967	36.9294
1.28333	-6.59108	1.197	215.569	1.197	100.762	1.092	6.60098	1.092	36.9226
1.28567	-6.59062	1.19933	215.568	1.19933	100.761	1.09433	6.59288	1.09433	36.9149
1.288	-6.59145	1.20167	215.566	1.20167	100.761	1.09667	6.61339	1.09667	36.9078
1.29033	-6.59169	1.204	215.564	1.204	100.761	1.099	6.6329	1.099	36.9015
1.29267	-6.59303	1.20633	215.562	1.20633	100.761	1.10133	6.64594	1.10133	36.8958
1.295	-6.59547	1.20867	215.561	1.20867	100.76	1.10367	6.65623	1.10367	36.8903
1.29733	-6.5969	1.211	215.56	1.211	100.76	1.106	6.66914	1.106	36.8853
1.29967	-6.59814	1.21333	215.56	1.21333	100.76	1.10833	6.68442	1.10833	36.8809
1.302	-6.59808	1.21567	215.56	1.21567	100.76	1.11067	6.70593	1.11067	36.8773
1.30433	-6.59922	1.218	215.56	1.218	100.759	1.113	6.74174	1.113	36.875
1.30667	-6.60056	1.22033	215.56	1.22033	100.759	1.11533	6.79307	1.11533	36.8744
1.309	-6.60299	1.22267	215.56	1.22267	100.759	1.11767	6.85818	1.11767	36.876
1.31133	-6.60123	1.225	215.56	1.225	100.759	1.12	6.92811	1.12	36.8802
1.31367	-6.60377	1.22733	215.561	1.22733	100.759	1.12233	6.98808	1.12233	36.8867
1.316	-6.60281	1.22967	215.562	1.22967	100.759	1.12467	7.03058	1.12467	36.8948
1.31833	-6.60004	1.232	215.564	1.232	100.758	1.127	7.05503	1.127	36.9037
1.32067	-6.59538	1.23433	215.566	1.23433	100.758	1.12933	7.0629	1.12933	36.9127
1.323	-6.58522	1.23667	215.569	1.23667	100.759	1.13167	7.05172	1.13167	36.9211
1.32533	-6.57916	1.239	215.572	1.239	100.76	1.134	6.99578	1.134	36.9275
1.32767	-6.57269	1.24133	215.576	1.24133	100.762	1.13633	6.8997	1.13633	36.9304
1.33	-6.56803	1.24367	215.585	1.24367	100.766	1.13867	6.7984	1.13867	36.9291
1.33233	-6.56387	1.246	215.596	1.246	100.772	1.141	6.71514	1.141	36.9244
1.33467	-6.56341	1.24833	215.607	1.24833	100.777	1.14333	6.67713	1.14333	36.9178
1.337	-6.56384	1.25067	215.618	1.25067	100.783	1.14567	6.67871	1.14567	36.9111
1.33933	-6.56398	1.253	215.629	1.253	100.788	1.148	6.68297	1.148	36.9052
1.34167	-6.56402	1.25533	215.64	1.25533	100.794	1.15033	6.6811	1.15033	36.8998
1.344	-6.56676	1.25767	215.645	1.25767	100.797	1.15267	6.67872	1.15267	36.8947
1.34633	-6.5701	1.26	215.647	1.26	100.798	1.155	6.68379	1.155	36.89
1.34867	-6.57113	1.26233	215.649	1.26233	100.8	1.15733	6.69712	1.15733	36.8858
1.351	-6.57207	1.26467	215.651	1.26467	100.801	1.15967	6.71811	1.15967	36.8825
1.35333	-6.57241	1.267	215.653	1.267	100.802	1.162	6.75048	1.162	36.8802
1.35567	-6.57345	1.26933	215.654	1.26933	100.803	1.16433	6.79265	1.16433	36.8792
1.358	-6.57568	1.27167	215.655	1.27167	100.805	1.16667	6.85023	1.16667	36.88
1.36033	-6.57352	1.274	215.655	1.274	100.806	1.169	6.91463	1.169	36.8828
1.36267	-6.57466	1.27633	215.655	1.27633	100.807	1.17133	6.97024	1.17133	36.8877
1.365	-6.5763	1.27867	215.654	1.27867	100.808	1.17367	7.01264	1.17367	36.8944
1.36733	-6.57744	1.281	215.652	1.281	100.808	1.176	7.03733	1.176	36.9022
1.36967	-6.57817	1.28333	215.649	1.28333	100.807	1.17833	7.04246	1.17833	36.9106
1.372	-6.57501	1.28567	215.645	1.28567	100.805	1.18067	7.0325	1.18067	36.919
1.37433	-6.57185	1.288	215.641	1.288	100.803	1.183	6.99012	1.183	36.9263
1.37667	-6.56718	1.29033	215.632	1.29033	100.798	1.18533	6.89776	1.18533	36.9309
1.379	-6.56202	1.29267	215.621	1.29267	100.792	1.18767	6.79125	1.18767	36.9314
1.38133	-6.55476	1.295	215.612	1.295	100.786	1.19	6.69833	1.19	36.928
1.38367	-6.5512	1.29733	215.603	1.29733	100.781	1.19233	6.64114	1.19233	36.9217
1.386	-6.54884	1.29967	215.595	1.29967	100.776	1.19467	6.63704	1.19467	36.9146
1.38833	-6.55077	1.302	215.587	1.302	100.772	1.197	6.65022	1.197	36.9083
1.39067	-6.55371	1.30433	215.584	1.30433	100.77	1.19933	6.65869	1.19933	36.9027
1.393	-6.55765	1.30667	215.583	1.30667	100.769	1.20167	6.66038	1.20167	36.8976
1.39533	-6.56058	1.309	215.583	1.309	100.768	1.204	6.66321	1.204	36.8927
1.39767	-6.55932	1.31133	215.583	1.31133	100.768	1.20633	6.67136	1.20633	36.8882
1.4	-6.55856	1.31367	215.583	1.31367	100.767	1.20867	6.68257	1.20867	36.8843
1.40233	-6.5594	1.316	215.583	1.316	100.766	1.211	6.704	1.211	36.881
1.40467	-6.55934	1.31833	215.583	1.31833	100.764	1.21333	6.73519	1.21333	36.8789
1.407	-6.55937	1.32067	215.584	1.32067	100.763	1.21567	6.78338	1.21567	36.8785
1.40933	-6.56111	1.323	215.587	1.323	100.763	1.218	6.85312	1.218	36.8803
1.41167	-6.56015	1.32533	215.591	1.32533	100.763	1.22033	6.92993	1.22033	36.8847
1.414	-6.56019	1.32767	215.595	1.32767	100.764	1.22267	6.99714	1.22267	36.8913
1.41633	-6.55742	1.33	215.599	1.33	100.765	1.225	7.04913	1.225	36.8995
1.41867	-6.55776	1.33233	215.605	1.33233	100.767	1.22733	7.07432	1.22733	36.9085
1.421	-6.5581	1.33467	215.608	1.33467	100.769	1.22967	7.07279	1.22967	36.9175
1.42333	-6.55514	1.337	215.61	1.337	100.769	1.232	7.04533	1.232	36.9257
1.42567	-6.54967	1.33933	215.612	1.33933	100.769	1.23433	6.9668	1.23433	36.9318
1.428	-6.54491	1.34167	215.613	1.34167	100.77	1.23667	6.85455	1.23667	36.9342
1.43033	-6.54085	1.344	215.615	1.344	100.77	1.239	6.74866	1.239	36.9324
1.43267	-6.53869	1.34633	215.616	1.34633	100.77	1.24133	6.67044	1.24133	36.9273
1.435	-6.53463	1.34867	215.616	1.34867	100.77	1.24367	6.64343	1.24367	36.9202
1.43733	-6.53086	1.351	215.617	1.351	100.771	1.246	6.64802	1.246	36.9133
1.43967	-6.5327	1.35333	215.617	1.35333	100.772	1.24833	6.65118	1.24833	36.907
1.442	-6.53674	1.35567	215.616	1.35567	100.772	1.25067	6.64784	1.25067	36.9011
1.44433	-6.54368	1.358	215.614	1.358	100.772	1.253	6.64529	1.253	36.8955
1.44667	-6.54981	1.36033	215.613	1.36033	100.772	1.25533	6.65419	1.25533	36.8903
1.449	-6.55215	1.36267	215.611	1.36267	100.772	1.25767	6.67365	1.25767	36.8858
1.45133	-6.55469	1.365	215.609	1.365	100.772	1.26	6.70086	1.26	36.8822
1.45367	-6.55693	1.36733	215.605	1.36733	100.771	1.26233	6.73601	1.26233	36.8798
1.456	-6.55876	1.36967	215.601	1.36967	100.77	1.26467	6.77918	1.26467	36.8788
1.45833	-6.5644	1.372	215.598	1.372	100.768	1.267	6.83275	1.267	36.8796
1.46067	-6.56824	1.37433	215.595	1.37433	100.767	1.26933	6.89362	1.26933	36.8825
1.463	-6.57338	1.37667	215.592	1.37667	100.765	1.27167	6.94757	1.27167	36.8876
1.46533	-6.57511	1.379	215.589	1.379	100.763	1.274	6.99428	1.274	36.8945
1.46767	-6.57305	1.38133	215.588	1.38133	100.762	1.27633	7.02767	1.27633	36.9027
1.47	-6.57219	1.38367	215.588	1.38367	100.761	1.27867	7.04318	1.27867	36.9114
1.47233	-6.57273	1.386	215.588	1.386	100.764	1.281	7.04237	1.281	36.92
1.47467	-6.57006	1.38833	215.588	1.38833	100.766	1.28333	6.99986	1.28333	36.9276
1.477	-6.568	1.39067	215.589	1.39067	100.77	1.28567	6.90374	1.28567	36.9323
1.47933	-6.56334	1.393	215.59	1.393	100.773	1.288	6.79018	1.288	36.9328
1.48167	-6.55968	1.39533	215.592	1.39533	100.776	1.29033	6.68858	1.29033	36.9294
1.484	-6.55621	1.39767	215.594	1.39767	100.779	1.29267	6.6305	1.29267	36.9231
1.48633	-6.55175	1.4	215.594	1.4	100.779	1.295	6.62799	1.295	36.916
1.48867	-6.55149	1.40233	215.593	1.40233	100.778	1.29733	6.64536	1.29733	36.9097
1.491	-6.55343	1.40467	215.593	1.40467	100.778	1.29967	6.6598	1.29967	36.9042
1.49333	-6.55597	1.407	215.593	1.407	100.778	1.302	6.66605	1.302	36.8993
1.49567	-6.5607	1.40933	215.593	1.40933	100.778	1.30433	6.66734	1.30433	36.8947
1.498	-6.56344	1.41167	215.593	1.41167	100.778	1.30667	6.66898	1.30667	36.8906
1.50033	-6.56458	1.414	215.593	1.414	100.779	1.309	6.67445	1.309	36.887
1.50267	-6.56462	1.41633	215.592	1.41633	100.779	1.31133	6.68726	1.31133	36.8842
1.505	-6.56305	1.41867	215.591	1.41867	100.78	1.31367	6.71356	1.31367	36.8826
1.50733	-6.56139	1.421	215.589	1.421	100.78	1.316	6.75616	1.316	36.8825
1.50967	-6.56133	1.42333	215.589	1.42333	100.781	1.31833	6.81365	1.31833	36.8845
1.512	-6.56027	1.42567	215.59	1.42567	100.783	1.32067	6.8745	1.32067	36.8889
1.51433	-6.5621	1.428	215.591	1.428	100.785	1.323	6.92841	1.323	36.8954
1.51667	-6.56224	1.43033	215.594	1.43033	100.786	1.32533	6.96646	1.32533	36.9034
1.519	-6.55968	1.43267	215.595	1.43267	100.786	1.32767	6.98129	1.32767	36.912
1.52133	-6.55772	1.435	215.595	1.435	100.785	1.33	6.97297	1.33	36.9207
1.52367	-6.55495	1.43733	215.594	1.43733	100.782	1.33233	6.93542	1.33233	36.9285
1.526	-6.55099	1.43967	215.591	1.43967	100.779	1.33467	6.85001	1.33467	36.9342
1.52833	-6.54663	1.442	215.589	1.442	100.776	1.337	6.73783	1.337	36.9361
1.53067	-6.54507	1.44433	215.587	1.44433	100.774	1.33933	6.63667	1.33933	36.934
1.533	-6.54141	1.44667	215.586	1.44667	100.773	1.34167	6.56545	1.34167	36.9286
1.53533	-6.53824	1.449	215.586	1.449	100.773	1.344	6.53927	1.344	36.9216
1.53767	-6.53518	1.45133	215.586	1.45133	100.773	1.34633	6.53961	1.34633	36.9147
1.54	-6.53652	1.45367	215.585	1.45367	100.773	1.34867	6.53777	1.34867	36.9086
1.54233	-6.53816	1.456	215.585	1.456	100.772	1.351	6.53123	1.351	36.9027
1.54467	-6.54179	1.45833	215.584	1.45833	100.771	1.35333	6.53085	1.35333	36.897
1.547	-6.54243	1.46067	215.583	1.46067	100.769	1.35567	6.54244	1.35567	36.8916
1.54933	-6.54537	1.463	215.582	1.463	100.768	1.358	6.56625	1.358	36.8867
1.55167	-6.54781	1.46533	215.581	1.46533	100.767	1.36033	6.59724	1.36033	36.8827
1.554	-6.54894	1.46767	215.58	1.46767	100.766	1.36267	6.63976	1.36267	36.8799
1.55633	-6.55068	1.47	215.578	1.47	100.764	1.365	6.69336	1.365	36.8788
1.55867	-6.55162	1.47233	215.575	1.47233	100.762	1.36733	6.75502	1.36733	36.8796
1.561	-6.55186	1.47467	215.573	1.47467	100.76	1.36967	6.82131	1.36967	36.8827
1.56333	-6.5526	1.477	215.571	1.477	100.759	1.372	6.8823	1.372	36.8881
1.56567	-6.55333	1.47933	215.569	1.47933	100.757	1.37433	6.93307	1.37433	36.8953
1.568	-6.55217	1.48167	215.568	1.48167	100.756	1.37667	6.97304	1.37667	36.9038
1.57033	-6.55411	1.484	215.569	1.484	100.756	1.379	6.99855	1.379	36.9129
1.57267	-6.55164	1.48633	215.57	1.48633	100.757	1.38133	7.00213	1.38133	36.9219
1.575	-6.54798	1.48867	215.571	1.48867	100.758	1.38367	6.95948	1.38367	36.9297
1.57733	-6.54142	1.491	215.573	1.491	100.759	1.386	6.85725	1.386	36.9345
1.57967	-6.53586	1.49333	215.574	1.49333	100.76	1.38833	6.73731	1.38833	36.935
1.582	-6.5316	1.49567	215.575	1.49567	100.76	1.39067	6.63715	1.39067	36.9315
1.58433	-6.52843	1.498	215.575	1.498	100.76	1.393	6.58467	1.393	36.9252
1.58667	-6.52397	1.50033	215.576	1.50033	100.761	1.39533	6.58744	1.39533	36.9182
1.589	-6.52401	1.50267	215.576	1.50267	100.761	1.39767	6.60633	1.39767	36.912
1.59133	-6.52585	1.505	215.577	1.505	100.761	1.4	6.61268	1.4	36.9066
1.59367	-6.52918	1.50733	215.579	1.50733	100.762	1.40233	6.6105	1.40233	36.9017
1.596	-6.53082	1.50967	215.585	1.50967	100.763	1.40467	6.60948	1.40467	36.8972
1.59833	-6.53196	1.512	215.591	1.512	100.765	1.407	6.61569	1.407	36.8931
1.60067	-6.5355	1.51433	215.598	1.51433	100.766	1.40933	6.63036	1.40933	36.8896
1.603	-6.53623	1.51667	215.606	1.51667	100.768	1.41167	6.65797	1.41167	36.8868
1.60533	-6.53567	1.519	215.614	1.519	100.771	1.414	6.70059	1.414	36.8852
1.60767	-6.53481	1.52133	215.621	1.52133	100.772	1.41633	6.75862	1.41633	36.8851
1.61	-6.53265	1.52367	215.624	1.52367	100.774	1.41867	6.82891	1.41867	36.8871
1.61233	-6.53109	1.526	215.626	1.526	100.775	1.421	6.89903	1.421	36.8915
1.61467	-6.53092	1.52833	215.628	1.52833	100.775	1.42333	6.95657	1.42333	36.898
1.617	-6.52746	1.53067	215.629	1.53067	100.775	1.42567	6.99789	1.42567	36.9059
1.61933	-6.5235	1.533	215.629	1.533	100.775	1.428	7.0236	1.428	36.9145
1.62167	-6.51994	1.53533	215.628	1.53533	100.775	1.43033	7.03139	1.43033	36.9231
1.624	-6.51697	1.53767	215.628	1.53767	100.775	1.43267	7.01391	1.43267	36.931
1.62633	-6.51351	1.54	215.63	1.54	100.776	1.435	6.94277	1.435	36.9367
1.62867	-6.51205	1.54233	215.631	1.54233	100.776	1.43733	6.83856	1.43733	36.9387
1.631	-6.50649	1.54467	215.633	1.54467	100.776	1.43967	6.74015	1.43967	36.9366
1.63333	-6.50122	1.547	215.636	1.547	100.777	1.442	6.67	1.442	36.9313
1.63567	-6.49576	1.54933	215.639	1.54933	100.777	1.44433	6.65437	1.44433	36.9243
1.638	-6.4939	1.55167	215.644	1.55167	100.778	1.44667	6.67218	1.44667	36.9175
1.64033	-6.49554	1.554	215.645	1.554	100.779	1.449	6.68405	1.449	36.9115
1.64267	-6.49947	1.55633	215.643	1.55633	100.779	1.45133	6.68097	1.45133	36.906
1.645	-6.50491	1.55867	215.641	1.55867	100.779	1.45367	6.67348	1.45367	36.9008
1.64733	-6.50955	1.561	215.638	1.561	100.778	1.456	6.67293	1.456	36.8959
1.64967	-6.51289	1.56333	215.634	1.56333	100.776	1.45833	6.67941	1.45833	36.8916
1.652	-6.51632	1.56567	215.629	1.56567	100.775	1.46067	6.69733	1.46067	36.8882
1.65433	-6.52186	1.568	215.626	1.568	100.775	1.463	6.7272	1.463	36.886
1.65667	-6.5266	1.57033	215.627	1.57033	100.775	1.46533	6.76607	1.46533	36.8853
1.659	-6.52854	1.57267	215.628	1.57267	100.777	1.46767	6.81748	1.46767	36.8864
1.66133	-6.53017	1.575	215.63	1.575	100.778	1.47	6.87503	1.47	36.8897
1.66367	-6.53261	1.57733	215.631	1.57733	100.78	1.47233	6.92358	1.47233	36.8951
1.666	-6.53825	1.57967	215.632	1.57967	100.781	1.47467	6.95801	1.47467	36.9023
1.66833	-6.53859	1.582	215.632	1.582	100.782	1.477	6.97886	1.477	36.9105
1.67067	-6.53843	1.58433	215.632	1.58433	100.783	1.47933	6.98601	1.47933	36.9192
1.673	-6.53646	1.58667	215.63	1.58667	100.782	1.48167	6.97862	1.48167	36.9277
1.67533	-6.5327	1.589	215.628	1.589	100.782	1.484	6.92971	1.484	36.9349
1.67767	-6.53194	1.59133	215.625	1.59133	100.781	1.48633	6.8298	1.48633	36.939
1.68	-6.53148	1.59367	215.622	1.59367	100.781	1.48867	6.71364	1.48867	36.9389
1.68233	-6.52991	1.596	215.617	1.596	100.78	1.491	6.61354	1.491	36.9348
1.68467	-6.52765	1.59833	215.611	1.59833	100.778	1.49333	6.55841	1.49333	36.9281
1.687	-6.52539	1.60067	215.606	1.60067	100.777	1.49567	6.55844	1.49567	36.9208
1.68933	-6.52433	1.603	215.602	1.603	100.776	1.498	6.57808	1.498	36.9143
1.69167	-6.52646	1.60533	215.599	1.60533	100.775	1.50033	6.59157	1.50033	36.9084
1.694	-6.5291	1.60767	215.596	1.60767	100.773	1.50267	6.59342	1.50267	36.903
1.69633	-6.53334	1.61	215.595	1.61	100.772	1.505	6.59206	1.505	36.8979
1.69867	-6.53538	1.61233	215.595	1.61233	100.771	1.50733	6.59265	1.50733	36.8931
1.701	-6.53531	1.61467	215.594	1.61467	100.77	1.50967	6.59881	1.50967	36.8889
1.70333	-6.53645	1.617	215.595	1.617	100.769	1.512	6.62287	1.512	36.8854
1.70567	-6.53959	1.61933	215.597	1.61933	100.772	1.51433	6.66782	1.51433	36.8832
1.708	-6.54003	1.62167	215.6	1.62167	100.777	1.51667	6.73299	1.51667	36.8827
1.71033	-6.53806	1.624	215.604	1.624	100.782	1.519	6.81304	1.519	36.8845
1.71267	-6.5369	1.62633	215.608	1.62633	100.787	1.52133	6.89069	1.52133	36.8888
1.715	-6.53694	1.62867	215.612	1.62867	100.792	1.52367	6.95251	1.52367	36.8953
1.71733	-6.53468	1.631	215.615	1.631	100.797	1.526	6.99152	1.526	36.9033
1.71967	-6.53231	1.63333	215.617	1.63333	100.799	1.52833	7.00857	1.52833	36.9121
1.722	-6.52895	1.63567	215.619	1.63567	100.801	1.53067	7.00644	1.53067	36.9207
1.72433	-6.52259	1.638	215.621	1.638	100.802	1.533	6.97758	1.533	36.9286
1.72667	-6.51473	1.64033	215.623	1.64033	100.802	1.53533	6.90233	1.53533	36.9343
1.729	-6.50927	1.64267	215.625	1.64267	100.803	1.53767	6.7979	1.53767	36.9361
1.73133	-6.5053	1.645	215.627	1.645	100.803	1.54	6.70371	1.54	36.9339
1.73367	-6.50304	1.64733	215.627	1.64733	100.803	1.54233	6.63886	1.54233	36.9285
1.736	-6.49808	1.64967	215.626	1.64967	100.803	1.54467	6.62624	1.54467	36.9216
1.73833	-6.49382	1.652	215.625	1.652	100.802	1.547	6.64464	1.547	36.9151
1.74067	-6.49245	1.65433	215.626	1.65433	100.803	1.54933	6.66056	1.54933	36.9092
1.743	-6.49629	1.65667	215.629	1.65667	100.806	1.55167	6.66881	1.55167	36.9037
1.74533	-6.49953	1.659	215.633	1.659	100.809	1.554	6.67475	1.554	36.8985
1.74767	-6.50387	1.66133	215.637	1.66133	100.813	1.55633	6.68443	1.55633	36.8937
1.75	-6.5074	1.66367	215.64	1.66367	100.815	1.55867	6.69831	1.55867	36.8895
1.75233	-6.50944	1.666	215.642	1.666	100.815	1.561	6.71504	1.561	36.8863
1.75467	-6.51408	1.66833	215.641	1.66833	100.813	1.56333	6.73991	1.56333	36.8843
1.757	-6.51642	1.67067	215.638	1.67067	100.808	1.56567	6.77638	1.56567	36.8837
1.75933	-6.51926	1.673	215.635	1.673	100.804	1.568	6.82508	1.568	36.885
1.76167	-6.51939	1.67533	215.631	1.67533	100.8	1.57033	6.8823	1.57033	36.8884
1.764	-6.52093	1.67767	215.629	1.67767	100.797	1.57267	6.93661	1.57267	36.8941
1.76633	-6.52007	1.68	215.627	1.68	100.797	1.575	6.9794	1.575	36.9014
1.76867	-6.52121	1.68233	215.625	1.68233	100.797	1.57733	7.00505	1.57733	36.9098
1.771	-6.52084	1.68467	215.622	1.68467	100.796	1.57967	7.01156	1.57967	36.9187
1.77333	-6.51988	1.687	215.62	1.687	100.796	1.582	6.99656	1.582	36.9273
1.77567	-6.51602	1.68933	215.617	1.68933	100.796	1.58433	6.93865	1.58433	36.9345
1.778	-6.50916	1.69167	215.615	1.69167	100.795	1.58667	6.83056	1.58667	36.9385
1.78033	-6.50349	1.694	215.618	1.694	100.795	1.589	6.71266	1.589	36.9383
1.78267	-6.50003	1.69633	215.623	1.69633	100.796	1.59133	6.60994	1.59133	36.9342
1.785	-6.49617	1.69867	215.632	1.69867	100.797	1.59367	6.55201	1.59367	36.9274
1.78733	-6.49341	1.701	215.64	1.701	100.798	1.596	6.54894	1.596	36.9201
1.78967	-6.49284	1.70333	215.646	1.70333	100.796	1.59833	6.5629	1.59833	36.9136
1.792	-6.49508	1.70567	215.652	1.70567	100.794	1.60067	6.57486	1.60067	36.9079
1.79433	-6.49932	1.708	215.655	1.708	100.79	1.603	6.58401	1.603	36.9028
1.79667	-6.50226	1.71033	215.656	1.71033	100.787	1.60533	6.59265	1.60533	36.898
1.799	-6.50559	1.71267	215.654	1.71267	100.783	1.60767	6.60172	1.60767	36.8937
1.80133	-6.50633	1.715	215.653	1.715	100.78	1.61	6.61156	1.61	36.89
1.80367	-6.50807	1.71733	215.654	1.71733	100.779	1.61233	6.6323	1.61233	36.8869
1.806	-6.50921	1.71967	215.655	1.71967	100.779	1.61467	6.67064	1.61467	36.885
1.80833	-6.51354	1.722	215.657	1.722	100.779	1.617	6.72565	1.617	36.8848
1.81067	-6.51468	1.72433	215.658	1.72433	100.779	1.61933	6.79219	1.61933	36.8867
1.813	-6.51712	1.72667	215.659	1.72667	100.779	1.62167	6.85705	1.62167	36.8909
1.81533	-6.51836	1.729	215.66	1.729	100.78	1.624	6.90818	1.624	36.8973
1.81767	-6.51809	1.73133	215.662	1.73133	100.78	1.62633	6.94008	1.62633	36.9051
1.82	-6.51563	1.73367	215.665	1.73367	100.781	1.62867	6.95399	1.62867	36.9136
1.82233	-6.51407	1.736	215.668	1.736	100.781	1.631	6.94815	1.631	36.9219
1.82467	-6.51301	1.73833	215.672	1.73833	100.782	1.63333	6.91418	1.63333	36.9295
1.827	-6.51135	1.74067	215.672	1.74067	100.782	1.63567	6.82923	1.63567	36.9346
1.82933	-6.50808	1.743	215.67	1.743	100.781	1.638	6.7178	1.638	36.9359
1.83167	-6.50252	1.74533	215.664	1.74533	100.779	1.64033	6.61544	1.64033	36.9333
1.834	-6.50106	1.74767	215.657	1.74767	100.778	1.64267	6.54169	1.64267	36.9275
1.83633	-6.4979	1.75	215.648	1.75	100.776	1.645	6.51892	1.645	36.9205
1.83867	-6.49673	1.75233	215.641	1.75233	100.774	1.64733	6.52252	1.64733	36.9138
1.841	-6.49587	1.75467	215.636	1.75467	100.773	1.64967	6.52047	1.64967	36.9078
1.84333	-6.49691	1.757	215.633	1.757	100.773	1.652	6.51022	1.652	36.9022
1.84567	-6.49815	1.75933	215.632	1.75933	100.772	1.65433	6.50504	1.65433	36.8967
1.848	-6.49928	1.76167	215.632	1.76167	100.772	1.65667	6.5136	1.65667	36.8916
1.85033	-6.49842	1.764	215.631	1.764	100.772	1.659	6.52973	1.659	36.8872
1.85267	-6.49986	1.76633	215.63	1.76633	100.772	1.66133	6.55114	1.66133	36.8837
1.855	-6.5021	1.76867	215.629	1.76867	100.772	1.66367	6.58357	1.66367	36.8814
1.85733	-6.50493	1.771	215.629	1.771	100.772	1.666	6.62865	1.666	36.8808
1.85967	-6.50647	1.77333	215.628	1.77333	100.772	1.66833	6.68631	1.66833	36.8821
1.862	-6.50661	1.77567	215.626	1.77567	100.772	1.67067	6.75475	1.67067	36.8857
1.86433	-6.50745	1.778	215.624	1.778	100.772	1.673	6.82052	1.673	36.8915
1.86667	-6.50659	1.78033	215.62	1.78033	100.772	1.67533	6.8731	1.67533	36.899
1.869	-6.50462	1.78267	215.615	1.78267	100.772	1.67767	6.91024	1.67767	36.9075
1.87133	-6.50146	1.785	215.609	1.785	100.771	1.68	6.92677	1.68	36.9165
1.87367	-6.4988	1.78733	215.603	1.78733	100.77	1.68233	6.92002	1.68233	36.9252
1.876	-6.49334	1.78967	215.598	1.78967	100.77	1.68467	6.86464	1.68467	36.9325
1.87833	-6.49007	1.792	215.593	1.792	100.768	1.687	6.7625	1.687	36.9365
1.88067	-6.48521	1.79433	215.589	1.79433	100.767	1.68933	6.65588	1.68933	36.9362
1.883	-6.47665	1.79667	215.586	1.79667	100.766	1.69167	6.56935	1.69167	36.9321
1.88533	-6.47189	1.799	215.583	1.799	100.764	1.694	6.53061	1.694	36.9253
1.88767	-6.46762	1.80133	215.581	1.80133	100.763	1.69633	6.54138	1.69633	36.9181
1.89	-6.46966	1.80367	215.58	1.80367	100.762	1.69867	6.56082	1.69867	36.9117
1.89233	-6.4751	1.806	215.579	1.806	100.762	1.701	6.57156	1.701	36.906
1.89467	-6.47974	1.80833	215.578	1.80833	100.761	1.70333	6.57498	1.70333	36.9007
1.897	-6.48238	1.81067	215.578	1.81067	100.761	1.70567	6.57881	1.70567	36.8957
1.89933	-6.48211	1.813	215.577	1.813	100.761	1.708	6.59062	1.708	36.8912
1.90167	-6.48145	1.81533	215.576	1.81533	100.761	1.71033	6.60477	1.71033	36.8873
1.904	-6.48209	1.81767	215.575	1.81767	100.761	1.71267	6.62907	1.71267	36.8843
1.90633	-6.48193	1.82	215.574	1.82	100.76	1.715	6.66842	1.715	36.8825
1.90867	-6.47936	1.82233	215.573	1.82233	100.76	1.71733	6.72088	1.71733	36.8824
1.911	-6.4814	1.82467	215.571	1.82467	100.758	1.71967	6.78782	1.71967	36.8846
1.91333	-6.48684	1.827	215.57	1.827	100.757	1.722	6.85404	1.722	36.8892
1.91567	-6.48717	1.82933	215.569	1.82933	100.756	1.72433	6.9069	1.72433	36.8959
1.918	-6.48681	1.83167	215.568	1.83167	100.755	1.72667	6.94427	1.72667	36.9041
1.92033	-6.48575	1.834	215.567	1.834	100.754	1.729	6.96131	1.729	36.9129
1.92267	-6.48549	1.83633	215.567	1.83633	100.754	1.73133	6.96173	1.73133	36.9217
1.925	-6.48123	1.83867	215.567	1.83867	100.755	1.73367	6.93025	1.73367	36.9295
1.92733	-6.47516	1.841	215.567	1.841	100.755	1.736	6.84127	1.736	36.935
1.92967	-6.4746	1.84333	215.568	1.84333	100.756	1.73833	6.72422	1.73833	36.9365
1.932	-6.47184	1.84567	215.569	1.84567	100.756	1.74067	6.62081	1.74067	36.9341
1.93433	-6.46958	1.848	215.57	1.848	100.756	1.743	6.55409	1.743	36.9286
1.93667	-6.46711	1.85033	215.572	1.85033	100.757	1.74533	6.5481	1.74533	36.9219
1.939	-6.46345	1.85267	215.574	1.85267	100.757	1.74767	6.57064	1.74767	36.9156
1.94133	-6.46439	1.855	215.576	1.855	100.758	1.75	6.58721	1.75	36.9102
1.94367	-6.46663	1.85733	215.577	1.85733	100.758	1.75233	6.59352	1.75233	36.9053
1.946	-6.46887	1.85967	215.578	1.85967	100.758	1.75467	6.5934	1.75467	36.9006
1.94833	-6.4726	1.862	215.579	1.862	100.757	1.757	6.60137	1.757	36.8963
1.95067	-6.47714	1.86433	215.58	1.86433	100.758	1.75933	6.61398	1.75933	36.8926
1.953	-6.47898	1.86667	215.582	1.86667	100.759	1.76167	6.63565	1.76167	36.8897
1.95533	-6.48121	1.869	215.584	1.869	100.76	1.764	6.67075	1.764	36.888
1.95767	-6.47995	1.87133	215.586	1.87133	100.761	1.76633	6.71443	1.76633	36.8877
1.96	-6.47569	1.87367	215.587	1.87367	100.762	1.76867	6.76918	1.76867	36.8891
1.96233	-6.47443	1.876	215.589	1.876	100.763	1.771	6.82849	1.771	36.8926
1.96467	-6.47537	1.87833	215.59	1.87833	100.764	1.77333	6.87921	1.77333	36.8982
1.967	-6.4731	1.88067	215.591	1.88067	100.764	1.77567	6.91702	1.77567	36.9052
1.96933	-6.46954	1.883	215.592	1.883	100.764	1.778	6.93927	1.778	36.9132
1.97167	-6.46848	1.88533	215.593	1.88533	100.764	1.78033	6.94544	1.78033	36.9216
1.974	-6.46562	1.88767	215.593	1.88767	100.764	1.78267	6.9326	1.78267	36.9297
1.97633	-6.46025	1.89	215.594	1.89	100.763	1.785	6.87369	1.785	36.9364
1.97867	-6.45599	1.89233	215.593	1.89233	100.763	1.78733	6.76372	1.78733	36.9397
1.981	-6.45273	1.89467	215.592	1.89467	100.763	1.78967	6.64468	1.78967	36.9387
1.98333	-6.44777	1.897	215.591	1.897	100.762	1.792	6.54293	1.792	36.9338
1.98567	-6.4461	1.89933	215.59	1.89933	100.761	1.79433	6.49179	1.79433	36.9265
1.988	-6.44584	1.90167	215.588	1.90167	100.761	1.79667	6.48968	1.79667	36.9188
1.99033	-6.44768	1.904	215.586	1.904	100.761	1.799	6.49722	1.799	36.9118
1.99267	-6.45192	1.90633	215.584	1.90633	100.761	1.80133	6.50049	1.80133	36.9055
1.995	-6.45486	1.90867	215.583	1.90867	100.76	1.80367	6.50173	1.80367	36.8996
1.99733	-6.45599	1.911	215.582	1.911	100.76	1.806	6.50976	1.806	36.894
1.99967	-6.45873	1.91333	215.581	1.91333	100.759	1.80833	6.52444	1.80833	36.8889
2.002	-6.46017	1.91567	215.584	1.91567	100.76	1.81067	6.54426	1.81067	36.8844
2.00433	-6.4638	1.918	215.588	1.918	100.761	1.813	6.57438	1.813	36.8809
2.00667	-6.46704	1.92033	215.593	1.92033	100.764	1.81533	6.61695	1.81533	36.8788
2.009	-6.46978	1.92267	215.598	1.92267	100.766	1.81767	6.67255	1.81767	36.8786
2.01133	-6.46902	1.925	215.602	1.925	100.769	1.82	6.74254	1.82	36.8809
2.01367	-6.47116	1.92733	215.607	1.92733	100.772	1.82233	6.81283	1.82233	36.8858
2.016	-6.47449	1.92967	215.607	1.92967	100.773	1.82467	6.87123	1.82467	36.8927
2.01833	-6.47223	1.932	215.607	1.932	100.774	1.827	6.91139	1.827	36.9011
2.02067	-6.46967	1.93433	215.607	1.93433	100.775	1.82933	6.9316	1.82933	36.91
2.023	-6.46841	1.93667	215.607	1.93667	100.776	1.83167	6.93445	1.83167	36.9188
2.02533	-6.46464	1.939	215.608	1.939	100.777	1.834	6.90841	1.834	36.9265
2.02767	-6.45868	1.94133	215.608	1.94133	100.778	1.83633	6.83029	1.83633	36.9319
2.03	-6.45302	1.94367	215.609	1.94367	100.779	1.83867	6.72647	1.83867	36.9333
2.03233	-6.44736	1.946	215.61	1.946	100.78	1.841	6.62828	1.841	36.9308
2.03467	-6.44359	1.94833	215.611	1.94833	100.78	1.84333	6.56322	1.84333	36.9254
2.037	-6.44163	1.95067	215.611	1.95067	100.781	1.84567	6.55618	1.84567	36.9187
2.03933	-6.44157	1.953	215.612	1.953	100.781	1.848	6.57572	1.848	36.9125
2.04167	-6.44291	1.95533	215.613	1.95533	100.782	1.85033	6.58648	1.85033	36.907
2.044	-6.44724	1.95767	215.613	1.95767	100.783	1.85267	6.58392	1.85267	36.9018
2.04633	-6.45168	1.96	215.612	1.96	100.783	1.855	6.57662	1.855	36.8968
2.04867	-6.45382	1.96233	215.607	1.96233	100.781	1.85733	6.57463	1.85733	36.8921
2.051	-6.45536	1.96467	215.601	1.96467	100.778	1.85967	6.58318	1.85967	36.8882
2.05333	-6.45629	1.967	215.596	1.967	100.775	1.862	6.60701	1.862	36.885
2.05567	-6.45913	1.96933	215.591	1.96933	100.773	1.86433	6.6493	1.86433	36.883
2.058	-6.46297	1.97167	215.586	1.97167	100.77	1.86667	6.70296	1.86667	36.8825
2.06033	-6.46341	1.974	215.583	1.974	100.767	1.869	6.76708	1.869	36.8837
2.06267	-6.46555	1.97633	215.583	1.97633	100.767	1.87133	6.83215	1.87133	36.8872
2.065	-6.46718	1.97867	215.583	1.97867	100.767	1.87367	6.88914	1.87367	36.8927
2.06733	-6.46822	1.981	215.583	1.981	100.766	1.876	6.934	1.876	36.8997
2.06967	-6.46736	1.98333	215.583	1.98333	100.766	1.87833	6.96411	1.87833	36.9078
2.072	-6.467	1.98567	215.583	1.98567	100.766	1.88067	6.97525	1.88067	36.9162
2.07433	-6.46563	1.988	215.584	1.988	100.766	1.883	6.96199	1.883	36.9243
2.07667	-6.46327	1.99033	215.584	1.99033	100.766	1.88533	6.89744	1.88533	36.9309
2.079	-6.45881	1.99267	215.584	1.99267	100.766	1.88767	6.78651	1.88767	36.934
2.08133	-6.45285	1.995	215.585	1.995	100.766	1.89	6.66894	1.89	36.9328
2.08367	-6.45018	1.99733	215.586	1.99733	100.767	1.89233	6.57295	1.89233	36.9278
2.086	-6.44632	1.99967	215.586	1.99967	100.768	1.89467	6.53278	1.89467	36.9204
2.08833	-6.44246	2.002	215.586	2.002	100.768	1.897	6.54615	1.897	36.913
2.09067	-6.4413	2.00433	215.586	2.00433	100.768	1.89933	6.57137	1.89933	36.9065
2.093	-6.44583	2.00667	215.585	2.00667	100.768	1.90167	6.59128	1.90167	36.9008
2.09533	-6.45087	2.009	215.585	2.009	100.768	1.904	6.60417	1.904	36.8957
2.09767	-6.45601	2.01133	215.585	2.01133	100.768	1.90633	6.61148	1.90633	36.8911
2.1	-6.46225	2.01367	215.585	2.01367	100.768	1.90867	6.6206	1.90867	36.8869
2.10233	-6.46458	2.016	215.586	2.016	100.768	1.911	6.62875	1.911	36.8833
2.10467	-6.46522	2.01833	215.587	2.01833	100.769	1.91333	6.64948	1.91333	36.8805
2.107	-6.46596	2.02067	215.587	2.02067	100.769	1.91567	6.68866	1.91567	36.8791
2.10933	-6.4668	2.023	215.587	2.023	100.768	1.918	6.74614	1.918	36.8793
2.11167	-6.46684	2.02533	215.587	2.02533	100.768	1.92033	6.81563	1.92033	36.8819
2.114	-6.46507	2.02767	215.587	2.02767	100.768	1.92267	6.882	1.92267	36.8868
2.11633	-6.46491	2.03	215.586	2.03	100.768	1.925	6.93213	1.925	36.8938
2.11867	-6.46555	2.03233	215.585	2.03233	100.767	1.92733	6.96338	1.92733	36.902
2.121	-6.46319	2.03467	215.584	2.03467	100.766	1.92967	6.97814	1.92967	36.9108
2.12333	-6.45822	2.037	215.582	2.037	100.765	1.932	6.97727	1.932	36.9194
2.12567	-6.45466	2.03933	215.581	2.03933	100.763	1.93433	6.94582	1.93433	36.9269
2.128	-6.4516	2.04167	215.579	2.04167	100.762	1.93667	6.86946	1.93667	36.932
2.13033	-6.44824	2.044	215.577	2.044	100.76	1.939	6.77212	1.939	36.9331
2.13267	-6.44217	2.04633	215.575	2.04633	100.758	1.94133	6.67836	1.94133	36.9304
2.135	-6.43991	2.04867	215.574	2.04867	100.757	1.94367	6.6143	1.94367	36.9247
2.13733	-6.43665	2.051	215.573	2.051	100.756	1.946	6.60173	1.946	36.9177
2.13967	-6.43269	2.05333	215.572	2.05333	100.756	1.94833	6.60977	1.94833	36.9111
2.142	-6.43163	2.05567	215.572	2.05567	100.755	1.95067	6.61677	1.95067	36.905
2.14433	-6.43256	2.058	215.573	2.058	100.756	1.953	6.62376	1.953	36.8991
2.14667	-6.4329	2.06033	215.574	2.06033	100.757	1.95533	6.62977	1.95533	36.8934
2.149	-6.43624	2.06267	215.577	2.06267	100.758	1.95767	6.64689	1.95767	36.888
2.15133	-6.43988	2.065	215.579	2.065	100.76	1.96	6.66977	1.96	36.8834
2.15367	-6.44261	2.06733	215.582	2.06733	100.761	1.96233	6.69988	1.96233	36.8797
2.156	-6.44505	2.06967	215.587	2.06967	100.764	1.96467	6.73983	1.96467	36.8774
2.15833	-6.44929	2.072	215.593	2.072	100.768	1.967	6.7935	1.967	36.8768
2.16067	-6.45313	2.07433	215.599	2.07433	100.771	1.96933	6.86067	1.96933	36.8781
2.163	-6.45396	2.07667	215.604	2.07667	100.775	1.97167	6.93244	1.97167	36.8818
2.16533	-6.4542	2.079	215.609	2.079	100.778	1.974	6.9959	1.974	36.8875
2.16767	-6.45424	2.08133	215.613	2.08133	100.781	1.97633	7.04441	1.97633	36.8949
2.17	-6.45638	2.08367	215.616	2.08367	100.782	1.97867	7.07754	1.97867	36.9032
2.17233	-6.45491	2.086	215.618	2.086	100.784	1.981	7.09355	1.981	36.9118
2.17467	-6.45165	2.08833	215.619	2.08833	100.784	1.98333	7.08487	1.98333	36.92
2.177	-6.44749	2.09067	215.619	2.09067	100.785	1.98567	7.02308	1.98567	36.9266
2.17933	-6.44603	2.093	215.619	2.093	100.785	1.988	6.91489	1.988	36.9296
2.18167	-6.44306	2.09533	215.618	2.09533	100.785	1.99033	6.79986	1.99033	36.9285
2.184	-6.4406	2.09767	215.617	2.09767	100.784	1.99267	6.70688	1.99267	36.9236
2.18633	-6.43884	2.1	215.614	2.1	100.784	1.995	6.66759	1.995	36.9167
2.18867	-6.43898	2.10233	215.611	2.10233	100.782	1.99733	6.6737	1.99733	36.9097
2.191	-6.43952	2.10467	215.608	2.10467	100.781	1.99967	6.68591	1.99967	36.9036
2.19333	-6.44135	2.107	215.604	2.107	100.779	2.002	6.69132	2.002	36.8984
2.19567	-6.44259	2.10933	215.599	2.10933	100.778	2.00433	6.69096	2.00433	36.8936
2.198	-6.44453	2.11167	215.595	2.11167	100.776	2.00667	6.69283	2.00667	36.8892
2.20033	-6.44647	2.114	215.59	2.114	100.774	2.009	6.69779	2.009	36.8853
2.20267	-6.4483	2.11633	215.585	2.11633	100.77	2.01133	6.70653	2.01133	36.882
2.205	-6.45044	2.11867	215.579	2.11867	100.767	2.01367	6.72173	2.01367	36.8795
2.20733	-6.45008	2.121	215.575	2.121	100.764	2.016	6.75021	2.016	36.8783
2.20967	-6.45132	2.12333	215.571	2.12333	100.761	2.01833	6.79431	2.01833	36.8789
2.212	-6.45315	2.12567	215.569	2.12567	100.759	2.02067	6.85453	2.02067	36.8817
2.21433	-6.45619	2.128	215.567	2.128	100.757	2.023	6.91661	2.023	36.8869
2.21667	-6.45623	2.13033	215.566	2.13033	100.756	2.02533	6.96176	2.02533	36.8941
2.219	-6.45777	2.13267	215.566	2.13267	100.756	2.02767	6.9898	2.02767	36.9025
2.22133	-6.4566	2.135	215.566	2.135	100.756	2.03	6.99507	2.03	36.9115
2.22367	-6.45514	2.13733	215.568	2.13733	100.757	2.03233	6.9829	2.03233	36.9203
2.226	-6.45128	2.13967	215.569	2.13967	100.758	2.03467	6.94365	2.03467	36.9279
2.22833	-6.44342	2.142	215.571	2.142	100.758	2.037	6.85873	2.037	36.9329
2.23067	-6.43705	2.14433	215.574	2.14433	100.759	2.03933	6.75343	2.03933	36.9338
2.233	-6.43289	2.14667	215.576	2.14667	100.76	2.04167	6.65744	2.04167	36.9308
2.23533	-6.42813	2.149	215.577	2.149	100.76	2.044	6.59359	2.044	36.9248
2.23767	-6.42357	2.15133	215.578	2.15133	100.76	2.04633	6.57941	2.04633	36.9178
2.24	-6.42321	2.15367	215.578	2.15367	100.76	2.04867	6.58824	2.04867	36.9113
2.24233	-6.42394	2.156	215.577	2.156	100.76	2.051	6.5972	2.051	36.9054
2.24467	-6.42858	2.15833	215.578	2.15833	100.76	2.05333	6.60409	2.05333	36.8999
2.247	-6.42842	2.16067	215.582	2.16067	100.761	2.05567	6.61552	2.05567	36.8945
2.24933	-6.42856	2.163	215.586	2.163	100.762	2.058	6.6384	2.058	36.8896
2.25167	-6.43039	2.16533	215.59	2.16533	100.763	2.06033	6.66647	2.06033	36.8853
2.254	-6.43203	2.16767	215.594	2.16767	100.764	2.06267	6.69951	2.06267	36.882
2.25633	-6.43257	2.17	215.599	2.17	100.765	2.065	6.74398	2.065	36.88
2.25867	-6.43191	2.17233	215.604	2.17233	100.767	2.06733	6.79818	2.06733	36.8795
2.261	-6.43104	2.17467	215.61	2.17467	100.769	2.06967	6.86342	2.06967	36.881
2.26333	-6.42988	2.177	215.615	2.177	100.771	2.072	6.9367	2.072	36.8848
2.26567	-6.42812	2.17933	215.621	2.17933	100.773	2.07433	6.99899	2.07433	36.8907
2.268	-6.42646	2.18167	215.626	2.18167	100.775	2.07667	7.04685	2.07667	36.8981
2.27033	-6.42529	2.184	215.632	2.184	100.777	2.079	7.07791	2.079	36.9065
2.27267	-6.42443	2.18633	215.637	2.18633	100.78	2.08133	7.08821	2.08133	36.9151
2.275	-6.42287	2.18867	215.639	2.18867	100.781	2.08367	7.07403	2.08367	36.9235
2.27733	-6.42131	2.191	215.642	2.191	100.783	2.086	7.01075	2.086	36.9301
2.27967	-6.41875	2.19333	215.645	2.19333	100.785	2.08833	6.9048	2.08833	36.9333
2.282	-6.41768	2.19567	215.649	2.19567	100.787	2.09067	6.79866	2.09067	36.9322
2.28433	-6.41452	2.198	215.651	2.198	100.789	2.093	6.71978	2.093	36.9274
2.28667	-6.41196	2.20033	215.653	2.20033	100.789	2.09533	6.69474	2.09533	36.9206
2.289	-6.4104	2.20267	215.654	2.20267	100.789	2.09767	6.70705	2.09767	36.9136
2.29133	-6.40843	2.205	215.656	2.205	100.789	2.1	6.72117	2.1	36.9075
2.29367	-6.41177	2.20733	215.657	2.20733	100.789	2.10233	6.72212	2.10233	36.902
2.296	-6.41431	2.20967	215.657	2.20967	100.788	2.10467	6.71719	2.10467	36.8968
2.29833	-6.41805	2.212	215.658	2.212	100.787	2.107	6.72121	2.107	36.8919
2.30067	-6.42048	2.21433	215.659	2.21433	100.787	2.10933	6.73417	2.10933	36.8874
2.303	-6.42282	2.21667	215.66	2.21667	100.787	2.11167	6.75343	2.11167	36.8835
2.30533	-6.42406	2.219	215.656	2.219	100.785	2.114	6.77822	2.114	36.8806
2.30767	-6.427	2.22133	215.65	2.22133	100.782	2.11633	6.81195	2.11633	36.8791
2.31	-6.42693	2.22367	215.646	2.22367	100.78	2.11867	6.85767	2.11867	36.8794
2.31233	-6.42747	2.226	215.642	2.226	100.777	2.121	6.91523	2.121	36.882
2.31467	-6.42891	2.22833	215.638	2.22833	100.775	2.12333	6.97173	2.12333	36.8871
2.317	-6.42995	2.23067	215.632	2.23067	100.771	2.12567	7.01708	2.12567	36.894
2.31933	-6.42959	2.233	215.629	2.233	100.768	2.128	7.0436	2.128	36.9021
2.32167	-6.42792	2.23533	215.627	2.23533	100.766	2.13033	7.04819	2.13033	36.9107
2.324	-6.42216	2.23767	215.624	2.23767	100.764	2.13267	7.03439	2.13267	36.919
2.32633	-6.4169	2.24	215.62	2.24	100.762	2.135	6.98684	2.135	36.9261
2.32867	-6.41204	2.24233	215.615	2.24233	100.76	2.13733	6.88814	2.13733	36.9305
2.331	-6.40997	2.24467	215.612	2.24467	100.759	2.13967	6.7703	2.13967	36.9309
2.33333	-6.40841	2.247	215.609	2.247	100.758	2.142	6.66468	2.142	36.9274
2.33567	-6.40615	2.24933	215.606	2.24933	100.758	2.14433	6.59817	2.14433	36.9211
2.338	-6.40629	2.25167	215.599	2.25167	100.757	2.14667	6.58439	2.14667	36.9139
2.34033	-6.40712	2.254	215.591	2.254	100.756	2.149	6.5941	2.149	36.9073
2.34267	-6.40946	2.25633	215.583	2.25633	100.754	2.15133	6.59716	2.15133	36.9014
2.345	-6.4117	2.25867	215.575	2.25867	100.753	2.15367	6.5943	2.15367	36.8959
2.34733	-6.41354	2.261	215.568	2.261	100.751	2.156	6.59402	2.156	36.8906
2.34967	-6.41457	2.26333	215.561	2.26333	100.749	2.15833	6.60295	2.15833	36.8858
2.352	-6.41401	2.26567	215.558	2.26567	100.748	2.16067	6.62218	2.16067	36.8817
2.35433	-6.41535	2.268	215.558	2.268	100.748	2.163	6.64877	2.163	36.8785
2.35667	-6.42019	2.27033	215.556	2.27033	100.747	2.16533	6.68782	2.16533	36.8766
2.359	-6.42102	2.27267	215.556	2.27267	100.747	2.16767	6.74004	2.16767	36.8763
2.36133	-6.42066	2.275	215.556	2.275	100.748	2.17	6.80556	2.17	36.8781
2.36367	-6.4207	2.27733	215.557	2.27733	100.748	2.17233	6.87461	2.17233	36.8821
2.366	-6.42124	2.27967	215.557	2.27967	100.748	2.17467	6.9364	2.17467	36.8882
2.36833	-6.42197	2.282	215.558	2.282	100.749	2.177	6.98294	2.177	36.8958
2.37067	-6.42211	2.28433	215.559	2.28433	100.749	2.17933	7.01476	2.17933	36.9043
2.373	-6.41915	2.28667	215.559	2.28667	100.749	2.18167	7.03069	2.18167	36.9131
2.37533	-6.41739	2.289	215.559	2.289	100.749	2.184	7.02358	2.184	36.9215
2.37767	-6.41212	2.29133	215.56	2.29133	100.748	2.18633	6.96493	2.18633	36.9281
2.38	-6.40746	2.29367	215.56	2.29367	100.749	2.18867	6.86172	2.18867	36.9311
2.38233	-6.4047	2.296	215.561	2.296	100.749	2.191	6.7545	2.191	36.9298
2.38467	-6.39934	2.29833	215.561	2.29833	100.749	2.19333	6.67065	2.19333	36.925
2.387	-6.39448	2.30067	215.562	2.30067	100.75	2.19567	6.64229	2.19567	36.9181
2.38933	-6.39261	2.303	215.563	2.303	100.751	2.198	6.6605	2.198	36.9113
2.39167	-6.39345	2.30533	215.564	2.30533	100.751	2.20033	6.68744	2.20033	36.9055
2.394	-6.39929	2.30767	215.565	2.30767	100.752	2.20267	6.7081	2.20267	36.9004
2.39633	-6.40203	2.31	215.566	2.31	100.753	2.205	6.72202	2.205	36.8957
2.39867	-6.40486	2.31233	215.568	2.31233	100.754	2.20733	6.73593	2.20733	36.8912
2.401	-6.4054	2.31467	215.57	2.31467	100.755	2.20967	6.75647	2.20967	36.8873
2.40333	-6.40454	2.317	215.571	2.317	100.756	2.212	6.78371	2.212	36.884
2.40567	-6.40688	2.31933	215.573	2.31933	100.757	2.21433	6.82273	2.21433	36.8815
2.408	-6.40911	2.32167	215.573	2.32167	100.758	2.21667	6.876	2.21667	36.8802
2.41033	-6.40775	2.324	215.574	2.324	100.759	2.219	6.94362	2.219	36.8808
2.41267	-6.40689	2.32633	215.574	2.32633	100.759	2.22133	7.01994	2.22133	36.8837
2.415	-6.40583	2.32867	215.575	2.32867	100.76	2.22367	7.09422	2.22367	36.889
2.41733	-6.40516	2.331	215.577	2.331	100.761	2.226	7.15245	2.226	36.8962
2.41967	-6.4057	2.33333	215.581	2.33333	100.763	2.22833	7.19016	2.22833	36.9046
2.422	-6.40604	2.33567	215.585	2.33567	100.766	2.23067	7.20418	2.23067	36.9134
2.42433	-6.40398	2.338	215.59	2.338	100.769	2.233	7.19618	2.233	36.9219
2.42667	-6.39872	2.34033	215.596	2.34033	100.771	2.23533	7.15006	2.23533	36.9292
2.429	-6.39305	2.34267	215.601	2.34267	100.773	2.23767	7.05289	2.23767	36.9336
2.43133	-6.38679	2.345	215.603	2.345	100.775	2.24	6.94133	2.24	36.9339
2.43367	-6.38543	2.34733	215.605	2.34733	100.776	2.24233	6.84309	2.24233	36.9302
2.436	-6.38507	2.34967	215.607	2.34967	100.777	2.24467	6.78074	2.24467	36.9237
2.43833	-6.3841	2.352	215.608	2.352	100.778	2.247	6.76594	2.247	36.9163
2.44067	-6.38404	2.35433	215.608	2.35433	100.78	2.24933	6.76802	2.24933	36.9094
2.443	-6.38688	2.35667	215.608	2.35667	100.781	2.25167	6.76473	2.25167	36.903
2.44533	-6.39172	2.359	215.608	2.359	100.782	2.254	6.75985	2.254	36.8968
2.44767	-6.39595	2.36133	215.611	2.36133	100.785	2.25633	6.75756	2.25633	36.8909
2.45	-6.40089	2.36367	215.614	2.36367	100.787	2.25867	6.76281	2.25867	36.8854
2.45233	-6.40253	2.366	215.617	2.366	100.788	2.261	6.77258	2.261	36.8808
2.45467	-6.40527	2.36833	215.621	2.36833	100.79	2.26333	6.79219	2.26333	36.8772
2.457	-6.4066	2.37067	215.626	2.37067	100.791	2.26567	6.82611	2.26567	36.875
2.45933	-6.40944	2.373	215.63	2.373	100.793	2.268	6.87627	2.268	36.8745
2.46167	-6.41318	2.37533	215.63	2.37533	100.793	2.27033	6.94021	2.27033	36.876
2.464	-6.41502	2.37767	215.628	2.37767	100.791	2.27267	7.00418	2.27267	36.8798
2.46633	-6.41216	2.38	215.625	2.38	100.79	2.275	7.05655	2.275	36.8856
2.46867	-6.40889	2.38233	215.622	2.38233	100.788	2.27733	7.09633	2.27733	36.8929
2.471	-6.40623	2.38467	215.618	2.38467	100.785	2.27967	7.12179	2.27967	36.9012
2.47333	-6.40447	2.387	215.614	2.387	100.783	2.282	7.13493	2.282	36.9097
2.47567	-6.40031	2.38933	215.611	2.38933	100.781	2.28433	7.12683	2.28433	36.9178
2.478	-6.39774	2.39167	215.609	2.39167	100.779	2.28667	7.06396	2.28667	36.9241
2.48033	-6.39178	2.394	215.608	2.394	100.778	2.289	6.95692	2.289	36.9269
2.48267	-6.38452	2.39633	215.607	2.39633	100.777	2.29133	6.84577	2.29133	36.9255
2.485	-6.37556	2.39867	215.608	2.39867	100.776	2.29367	6.75671	2.29367	36.9206
2.48733	-6.37159	2.401	215.61	2.401	100.778	2.296	6.71805	2.296	36.9137
2.48967	-6.37093	2.40333	215.612	2.40333	100.782	2.29833	6.71909	2.29833	36.907
2.492	-6.36877	2.40567	215.613	2.40567	100.785	2.30067	6.72257	2.30067	36.901
2.49433	-6.37171	2.408	215.611	2.408	100.788	2.303	6.72158	2.303	36.8957
2.49667	-6.37394	2.41033	215.609	2.41033	100.791	2.30533	6.71618	2.30533	36.8907
2.499	-6.37458	2.41267	215.606	2.41267	100.795	2.30767	6.7154	2.30767	36.886
2.50133	-6.37512	2.415	215.602	2.415	100.796	2.31	6.71501	2.31	36.8817
2.50367	-6.37576	2.41733	215.597	2.41733	100.796	2.31233	6.71643	2.31233	36.8781
2.506	-6.37559	2.41967	215.593	2.41967	100.796	2.31467	6.73071	2.31467	36.8754
2.50833	-6.37503	2.422	215.594	2.422	100.797	2.317	6.76285	2.317	36.8741
2.51067	-6.37597	2.42433	215.6	2.42433	100.799	2.31933	6.8148	2.31933	36.8747
2.513	-6.37931	2.42667	215.607	2.42667	100.801	2.32167	6.87824	2.32167	36.8776
2.51533	-6.37885	2.429	215.613	2.429	100.803	2.324	6.9363	2.324	36.8828
2.51767	-6.38048	2.43133	215.619	2.43133	100.805	2.32633	6.97669	2.32633	36.8899
2.52	-6.37902	2.43367	215.626	2.43367	100.807	2.32867	6.99905	2.32867	36.8982
2.52233	-6.37656	2.436	215.631	2.436	100.808	2.331	7.00238	2.331	36.9068
2.52467	-6.3734	2.43833	215.631	2.43833	100.808	2.33333	6.98986	2.33333	36.9151
2.527	-6.37263	2.44067	215.631	2.44067	100.807	2.33567	6.9439	2.33567	36.922
2.52933	-6.36627	2.443	215.63	2.443	100.807	2.338	6.85123	2.338	36.9259
2.53167	-6.36351	2.44533	215.628	2.44533	100.805	2.34033	6.74714	2.34033	36.9258
2.534	-6.35885	2.44767	215.626	2.44767	100.801	2.34267	6.66094	2.34267	36.922
2.53633	-6.35388	2.45	215.624	2.45	100.796	2.345	6.61627	2.345	36.9156
2.53867	-6.35302	2.45233	215.623	2.45233	100.792	2.34733	6.62413	2.34733	36.9087
2.541	-6.35086	2.45467	215.622	2.45467	100.788	2.34967	6.64517	2.34967	36.9027
2.54333	-6.3531	2.457	215.621	2.457	100.784	2.352	6.65885	2.352	36.8973
2.54567	-6.35743	2.45933	215.62	2.45933	100.78	2.35433	6.66805	2.35433	36.8924
2.548	-6.36167	2.46167	215.62	2.46167	100.78	2.35667	6.68187	2.35667	36.8877
2.55033	-6.36161	2.464	215.619	2.464	100.78	2.359	6.70465	2.359	36.8834
2.55267	-6.36255	2.46633	215.618	2.46633	100.779	2.36133	6.73051	2.36133	36.8798
2.555	-6.36268	2.46867	215.614	2.46867	100.779	2.36367	6.75736	2.36367	36.8772
2.55733	-6.36342	2.471	215.609	2.471	100.777	2.366	6.79434	2.366	36.8758
2.55967	-6.36376	2.47333	215.607	2.47333	100.777	2.36833	6.84585	2.36833	36.876
2.562	-6.3643	2.47567	215.605	2.47567	100.778	2.37067	6.91011	2.37067	36.8783
2.56433	-6.36353	2.478	215.604	2.478	100.78	2.373	6.98067	2.373	36.8827
2.56667	-6.36117	2.48033	215.606	2.48033	100.782	2.37533	7.03987	2.37533	36.8892
2.569	-6.35981	2.48267	215.61	2.48267	100.784	2.37767	7.08276	2.37767	36.8971
2.57133	-6.35955	2.485	215.616	2.485	100.788	2.38	7.10794	2.38	36.906
2.57367	-6.35679	2.48733	215.621	2.48733	100.789	2.38233	7.11759	2.38233	36.915
2.576	-6.35512	2.48967	215.626	2.48967	100.791	2.38467	7.10191	2.38467	36.9236
2.57833	-6.35096	2.492	215.629	2.492	100.791	2.387	7.03459	2.387	36.9302
2.58067	-6.346	2.49433	215.629	2.49433	100.791	2.38933	6.92856	2.38933	36.9329
2.583	-6.34304	2.49667	215.629	2.49667	100.791	2.39167	6.82052	2.39167	36.9314
2.58533	-6.34107	2.499	215.627	2.499	100.79	2.394	6.73258	2.394	36.926
2.58767	-6.33871	2.50133	215.626	2.50133	100.788	2.39633	6.69451	2.39633	36.9186
2.59	-6.33535	2.50367	215.625	2.50367	100.787	2.39867	6.69604	2.39867	36.9112
2.59233	-6.33689	2.506	215.625	2.506	100.787	2.401	6.70084	2.401	36.9045
2.59467	-6.34022	2.50833	215.625	2.50833	100.786	2.40333	6.70052	2.40333	36.8984
2.597	-6.34466	2.51067	215.625	2.51067	100.785	2.40567	6.70174	2.40567	36.8925
2.59933	-6.3496	2.513	215.624	2.513	100.785	2.408	6.7084	2.408	36.887
2.60167	-6.35574	2.51533	215.623	2.51533	100.784	2.41033	6.72146	2.41033	36.882
2.604	-6.35987	2.51767	215.619	2.51767	100.783	2.41267	6.74216	2.41267	36.8777
2.60633	-6.36451	2.52	215.612	2.52	100.78	2.415	6.77218	2.415	36.8745
2.60867	-6.36705	2.52233	215.605	2.52233	100.776	2.41733	6.8171	2.41733	36.8727
2.611	-6.37229	2.52467	215.598	2.52467	100.773	2.41967	6.87766	2.41967	36.8729
2.61333	-6.37742	2.527	215.589	2.527	100.768	2.422	6.94984	2.422	36.8755
2.61567	-6.38026	2.52933	215.58	2.52933	100.764	2.42433	7.0178	2.42433	36.8805
2.618	-6.3805	2.53167	215.573	2.53167	100.76	2.42667	7.06983	2.42667	36.8873
2.62033	-6.37914	2.534	215.568	2.534	100.759	2.429	7.09847	2.429	36.8952
2.62267	-6.37927	2.53633	215.564	2.53633	100.757	2.43133	7.10745	2.43133	36.9035
2.625	-6.37561	2.53867	215.56	2.53867	100.755	2.43367	7.09478	2.43367	36.9115
2.62733	-6.37065	2.541	215.559	2.541	100.754	2.436	7.04464	2.436	36.9183
2.62967	-6.36659	2.54333	215.557	2.54333	100.753	2.43833	6.94894	2.43833	36.9222
2.632	-6.36383	2.54567	215.555	2.54567	100.752	2.44067	6.84746	2.44067	36.9221
2.63433	-6.36036	2.548	215.554	2.548	100.751	2.443	6.77093	2.443	36.9185
2.63667	-6.3592	2.55033	215.553	2.55033	100.751	2.44533	6.7346	2.44533	36.9124
2.639	-6.35704	2.55267	215.552	2.55267	100.751	2.44767	6.74413	2.44767	36.9058
2.64133	-6.35668	2.555	215.552	2.555	100.75	2.45	6.76039	2.45	36.8998
2.64367	-6.36021	2.55733	215.551	2.55733	100.75	2.45233	6.76241	2.45233	36.8944
2.646	-6.36085	2.55967	215.551	2.55967	100.75	2.45467	6.75733	2.45467	36.8894
2.64833	-6.36299	2.562	215.552	2.562	100.751	2.457	6.75877	2.457	36.8847
2.65067	-6.36383	2.56433	215.552	2.56433	100.751	2.45933	6.77189	2.45933	36.8804
2.653	-6.36376	2.56667	215.553	2.56667	100.751	2.46167	6.79587	2.46167	36.877
2.65533	-6.3656	2.569	215.554	2.569	100.751	2.464	6.82932	2.464	36.8744
2.65767	-6.36584	2.57133	215.556	2.57133	100.752	2.46633	6.87169	2.46633	36.8731
2.66	-6.36588	2.57367	215.558	2.57367	100.754	2.46867	6.92085	2.46867	36.8734
2.66233	-6.36611	2.576	215.56	2.576	100.755	2.471	6.97989	2.471	36.8758
2.66467	-6.36595	2.57833	215.562	2.57833	100.757	2.47333	7.04104	2.47333	36.8804
2.667	-6.36829	2.58067	215.565	2.58067	100.758	2.47567	7.09532	2.47567	36.887
2.66933	-6.36843	2.583	215.566	2.583	100.759	2.478	7.13384	2.478	36.895
2.67167	-6.36867	2.58533	215.568	2.58533	100.76	2.48033	7.1547	2.48033	36.9037
2.674	-6.3666	2.58767	215.569	2.58767	100.76	2.48267	7.1585	2.48267	36.9126
2.67633	-6.36174	2.59	215.571	2.59	100.761	2.485	7.13752	2.485	36.9208
2.67867	-6.35498	2.59233	215.575	2.59233	100.763	2.48733	7.06436	2.48733	36.9268
2.681	-6.35162	2.59467	215.579	2.59467	100.764	2.48967	6.9521	2.48967	36.929
2.68333	-6.34805	2.597	215.583	2.597	100.766	2.492	6.8417	2.492	36.927
2.68567	-6.34469	2.59933	215.587	2.59933	100.768	2.49433	6.76305	2.49433	36.9215
2.688	-6.34193	2.60167	215.591	2.60167	100.77	2.49667	6.74761	2.49667	36.9143
2.69033	-6.33937	2.604	215.594	2.604	100.771	2.499	6.7725	2.499	36.9075
2.69267	-6.3426	2.60633	215.595	2.60633	100.772	2.50133	6.80114	2.50133	36.9016
2.695	-6.34544	2.60867	215.596	2.60867	100.772	2.50367	6.81747	2.50367	36.8964
2.69733	-6.34938	2.611	215.599	2.611	100.773	2.506	6.8211	2.506	36.8916
2.69967	-6.35142	2.61333	215.601	2.61333	100.775	2.50833	6.82284	2.50833	36.8872
2.702	-6.35266	2.61567	215.602	2.61567	100.775	2.51067	6.83053	2.51067	36.8832
2.70433	-6.35469	2.618	215.602	2.618	100.775	2.513	6.84577	2.513	36.8799
2.70667	-6.35823	2.62033	215.601	2.62033	100.775	2.51533	6.87955	2.51533	36.8774
2.709	-6.36177	2.62267	215.6	2.62267	100.774	2.51767	6.93127	2.51767	36.8763
2.71133	-6.3648	2.625	215.597	2.625	100.773	2.52	6.9969	2.52	36.8772
2.71367	-6.36434	2.62733	215.596	2.62733	100.772	2.52233	7.06898	2.52233	36.8804
2.716	-6.36318	2.62967	215.595	2.62967	100.772	2.52467	7.13561	2.52467	36.886
2.71833	-6.36392	2.632	215.594	2.632	100.772	2.527	7.18886	2.527	36.8935
2.72067	-6.36426	2.63433	215.594	2.63433	100.772	2.52933	7.22018	2.52933	36.9021
2.723	-6.36269	2.63667	215.592	2.63667	100.772	2.53167	7.22919	2.53167	36.9111
2.72533	-6.36113	2.639	215.589	2.639	100.771	2.534	7.21504	2.534	36.9198
2.72767	-6.35577	2.64133	215.584	2.64133	100.769	2.53633	7.16072	2.53633	36.9272
2.73	-6.35051	2.64367	215.58	2.64367	100.767	2.53867	7.05991	2.53867	36.9315
2.73233	-6.34454	2.646	215.575	2.646	100.765	2.541	6.9461	2.541	36.9318
2.73467	-6.34038	2.64833	215.571	2.64833	100.763	2.54333	6.84398	2.54333	36.9282
2.737	-6.33682	2.65067	215.569	2.65067	100.761	2.54567	6.7844	2.54567	36.922
2.73933	-6.33206	2.653	215.568	2.653	100.761	2.548	6.77345	2.548	36.9151
2.74167	-6.32929	2.65533	215.567	2.65533	100.76	2.55033	6.77867	2.55033	36.9086
2.744	-6.33153	2.65767	215.565	2.65767	100.759	2.55267	6.78232	2.55267	36.9026
2.74633	-6.33627	2.66	215.562	2.66	100.758	2.555	6.78362	2.555	36.8968
2.74867	-6.33661	2.66233	215.56	2.66233	100.757	2.55733	6.78916	2.55733	36.8913
2.751	-6.33835	2.66467	215.559	2.66467	100.755	2.55967	6.80484	2.55967	36.8864
2.75333	-6.33818	2.667	215.558	2.667	100.755	2.562	6.82543	2.562	36.8823
2.75567	-6.33952	2.66933	215.559	2.66933	100.755	2.56433	6.85283	2.56433	36.8793
2.758	-6.34116	2.67167	215.563	2.67167	100.755	2.56667	6.8921	2.56667	36.8777
2.76033	-6.34309	2.674	215.567	2.674	100.756	2.569	6.94247	2.569	36.8779
2.76267	-6.34343	2.67633	215.572	2.67633	100.757	2.57133	7.00011	2.57133	36.88
2.765	-6.34387	2.67867	215.578	2.67867	100.758	2.57367	7.05843	2.57367	36.8843
2.76733	-6.34541	2.681	215.586	2.681	100.76	2.576	7.109	2.576	36.8906
2.76967	-6.34535	2.68333	215.593	2.68333	100.763	2.57833	7.14625	2.57833	36.8983
2.772	-6.34588	2.68567	215.599	2.68567	100.765	2.58067	7.16796	2.58067	36.9066
2.77433	-6.34282	2.688	215.606	2.688	100.767	2.583	7.16809	2.583	36.9151
2.77667	-6.33956	2.69033	215.613	2.69033	100.769	2.58533	7.13617	2.58533	36.9228
2.779	-6.3388	2.69267	215.62	2.69267	100.772	2.58767	7.05119	2.58767	36.9283
2.78133	-6.33523	2.695	215.625	2.695	100.774	2.59	6.9378	2.59	36.93
2.78367	-6.33177	2.69733	215.63	2.69733	100.776	2.59233	6.82853	2.59233	36.9276
2.786	-6.32971	2.69967	215.635	2.69967	100.779	2.59467	6.75074	2.59467	36.922
2.78833	-6.32875	2.702	215.641	2.702	100.781	2.597	6.72615	2.597	36.9148
2.79067	-6.32708	2.70433	215.645	2.70433	100.783	2.59933	6.73445	2.59933	36.908
2.793	-6.32942	2.70667	215.649	2.70667	100.784	2.60167	6.74444	2.60167	36.9021
2.79533	-6.33516	2.709	215.651	2.709	100.785	2.604	6.74656	2.604	36.8969
2.79767	-6.3395	2.71133	215.653	2.71133	100.785	2.60633	6.7457	2.60633	36.892
2.8	-6.34344	2.71367	215.653	2.71367	100.785	2.60867	6.74946	2.60867	36.8874
2.80233	-6.34497	2.716	215.649	2.716	100.784	2.611	6.75929	2.611	36.8834
2.80467	-6.34671	2.71833	215.645	2.71833	100.783	2.61333	6.77292	2.61333	36.88
2.807	-6.34645	2.72067	215.643	2.72067	100.782	2.61567	6.80027	2.61567	36.8775
2.80933	-6.34809	2.723	215.639	2.723	100.781	2.618	6.84691	2.618	36.8765
2.81167	-6.34652	2.72533	215.633	2.72533	100.779	2.62033	6.90987	2.62033	36.8773
2.814	-6.34546	2.72767	215.626	2.72767	100.776	2.62267	6.98227	2.62267	36.8806
2.81633	-6.3468	2.73	215.622	2.73	100.774	2.625	7.05009	2.625	36.8862
2.81867	-6.34614	2.73233	215.617	2.73233	100.772	2.62733	7.10059	2.62733	36.8937
2.821	-6.34577	2.73467	215.611	2.73467	100.769	2.62967	7.1326	2.62967	36.9024
2.82333	-6.34121	2.737	215.604	2.737	100.767	2.632	7.14841	2.632	36.9114
2.82567	-6.33625	2.73933	215.598	2.73933	100.764	2.63433	7.14416	2.63433	36.9201
2.828	-6.32959	2.74167	215.594	2.74167	100.762	2.63667	7.09341	2.63667	36.9273
2.83033	-6.32602	2.744	215.59	2.744	100.761	2.639	6.99735	2.639	36.9312
2.83267	-6.32126	2.74633	215.585	2.74633	100.759	2.64133	6.88981	2.64133	36.931
2.835	-6.3167	2.74867	215.581	2.74867	100.757	2.64367	6.80061	2.64367	36.9271
2.83733	-6.31304	2.751	215.577	2.751	100.755	2.646	6.75885	2.646	36.9207
2.83967	-6.30847	2.75333	215.574	2.75333	100.755	2.64833	6.76604	2.64833	36.9139
2.842	-6.30771	2.75567	215.572	2.75567	100.755	2.65067	6.78519	2.65067	36.9078
2.84433	-6.31085	2.758	215.57	2.758	100.755	2.653	6.79486	2.653	36.9024
2.84667	-6.31399	2.76033	215.569	2.76033	100.754	2.65533	6.79666	2.65533	36.8973
2.849	-6.31682	2.76267	215.568	2.76267	100.754	2.65767	6.79967	2.65767	36.8923
2.85133	-6.31976	2.765	215.566	2.765	100.754	2.66	6.81546	2.66	36.8878
2.85367	-6.3219	2.76733	215.564	2.76733	100.754	2.66233	6.84134	2.66233	36.884
2.856	-6.32594	2.76967	215.561	2.76967	100.753	2.66467	6.87592	2.66467	36.8812
2.85833	-6.33108	2.772	215.559	2.772	100.753	2.667	6.91967	2.667	36.8798
2.86067	-6.33301	2.77433	215.557	2.77433	100.753	2.66933	6.97269	2.66933	36.8801
2.863	-6.33345	2.77667	215.555	2.77667	100.753	2.67167	7.03246	2.67167	36.8824
2.86533	-6.33379	2.779	215.555	2.779	100.753	2.674	7.09828	2.674	36.887
2.86767	-6.33733	2.78133	215.556	2.78133	100.753	2.67633	7.15736	2.67633	36.8934
2.87	-6.33946	2.78367	215.557	2.78367	100.754	2.67867	7.19942	2.67867	36.9012
2.87233	-6.3365	2.786	215.558	2.786	100.754	2.681	7.22228	2.681	36.9097
2.87467	-6.33384	2.78833	215.56	2.78833	100.753	2.68333	7.22529	2.68333	36.9183
2.877	-6.33038	2.79067	215.561	2.79067	100.753	2.68567	7.19647	2.68567	36.9263
2.87933	-6.32551	2.793	215.563	2.793	100.753	2.688	7.11357	2.688	36.9321
2.88167	-6.31915	2.79533	215.564	2.79533	100.752	2.69033	7.00059	2.69033	36.9339
2.884	-6.31429	2.79767	215.565	2.79767	100.752	2.69267	6.89328	2.69267	36.9315
2.88633	-6.31213	2.8	215.565	2.8	100.751	2.695	6.81754	2.695	36.9257
2.88867	-6.30987	2.80233	215.565	2.80233	100.751	2.69733	6.79547	2.69733	36.9183
2.891	-6.3058	2.80467	215.565	2.80467	100.751	2.69967	6.80375	2.69967	36.9111
2.89333	-6.30804	2.807	215.565	2.807	100.752	2.702	6.81117	2.702	36.9048
2.89567	-6.31178	2.80933	215.566	2.80933	100.753	2.70433	6.81152	2.70433	36.8991
2.898	-6.31511	2.81167	215.566	2.81167	100.753	2.70667	6.80973	2.70667	36.8937
2.90033	-6.31665	2.814	215.566	2.814	100.753	2.709	6.81392	2.709	36.8888
2.90267	-6.31869	2.81633	215.565	2.81633	100.753	2.71133	6.82589	2.71133	36.8845
2.905	-6.32213	2.81867	215.564	2.81867	100.752	2.71367	6.84509	2.71367	36.8809
2.90733	-6.32607	2.821	215.562	2.821	100.752	2.716	6.87607	2.716	36.8783
2.90967	-6.3275	2.82333	215.562	2.82333	100.753	2.71833	6.92289	2.71833	36.8773
2.912	-6.32864	2.82567	215.561	2.82567	100.754	2.72067	6.97673	2.72067	36.8783
2.91433	-6.32928	2.828	215.561	2.828	100.755	2.723	7.03649	2.723	36.8817
2.91667	-6.33042	2.83033	215.56	2.83033	100.757	2.72533	7.09117	2.72533	36.8875
2.919	-6.33185	2.83267	215.559	2.83267	100.758	2.72767	7.13059	2.72767	36.895
2.92133	-6.33389	2.835	215.557	2.835	100.759	2.73	7.15285	2.73	36.9036
2.92367	-6.33303	2.83733	215.555	2.83733	100.76	2.73233	7.15728	2.73233	36.9124
2.926	-6.32917	2.83967	215.553	2.83967	100.761	2.73467	7.14189	2.73467	36.9209
2.92833	-6.3253	2.842	215.552	2.842	100.762	2.737	7.08368	2.737	36.9278
2.93067	-6.31864	2.84433	215.552	2.84433	100.763	2.73933	6.97964	2.73933	36.9316
2.933	-6.31208	2.84667	215.554	2.84667	100.764	2.74167	6.8649	2.74167	36.9314
2.93533	-6.30892	2.849	215.556	2.849	100.765	2.744	6.76936	2.744	36.9275
2.93767	-6.30335	2.85133	215.559	2.85133	100.765	2.74633	6.7261	2.74633	36.9212
2.94	-6.29869	2.85367	215.566	2.85367	100.766	2.74867	6.7367	2.74867	36.9145
2.94233	-6.29953	2.856	215.573	2.856	100.768	2.751	6.76067	2.751	36.9086
2.94467	-6.30217	2.85833	215.579	2.85833	100.769	2.75333	6.77701	2.75333	36.9032
2.947	-6.3045	2.86067	215.584	2.86067	100.77	2.75567	6.78001	2.75567	36.8981
2.94933	-6.30664	2.863	215.591	2.863	100.772	2.758	6.78019	2.758	36.8932
2.95167	-6.30808	2.86533	215.598	2.86533	100.774	2.76033	6.78922	2.76033	36.8888
2.954	-6.30652	2.86767	215.6	2.86767	100.775	2.76267	6.80758	2.76267	36.885
2.95633	-6.30716	2.87	215.602	2.87	100.775	2.765	6.83767	2.765	36.8822
2.95867	-6.30879	2.87233	215.604	2.87233	100.774	2.76733	6.88589	2.76733	36.8806
2.961	-6.30983	2.87467	215.607	2.87467	100.774	2.76967	6.94787	2.76967	36.8808
2.96333	-6.31077	2.877	215.608	2.877	100.773	2.772	7.01847	2.772	36.883
2.96567	-6.31301	2.87933	215.61	2.87933	100.772	2.77433	7.08984	2.77433	36.8874
2.968	-6.31304	2.88167	215.612	2.88167	100.772	2.77667	7.15048	2.77667	36.8937
2.97033	-6.31388	2.884	215.615	2.884	100.772	2.779	7.1972	2.779	36.9013
2.97267	-6.31402	2.88633	215.617	2.88633	100.773	2.78133	7.22781	2.78133	36.9096
2.975	-6.31196	2.88867	215.619	2.88867	100.773	2.78367	7.2398	2.78367	36.918
2.97733	-6.30879	2.891	215.621	2.891	100.773	2.786	7.2186	2.786	36.9256
2.97967	-6.30513	2.89333	215.62	2.89333	100.773	2.78833	7.14134	2.78833	36.931
2.982	-6.29977	2.89567	215.618	2.89567	100.772	2.79067	7.03411	2.79067	36.9324
2.98433	-6.29831	2.898	215.614	2.898	100.772	2.793	6.92912	2.793	36.9297
2.98667	-6.29734	2.90033	215.605	2.90033	100.769	2.79533	6.85309	2.79533	36.9237
2.989	-6.29208	2.90267	215.598	2.90267	100.767	2.79767	6.83047	2.79767	36.9163
2.99133	-6.29112	2.905	215.592	2.905	100.765	2.8	6.83548	2.8	36.9094
2.99367	-6.29526	2.90733	215.586	2.90733	100.763	2.80233	6.84319	2.80233	36.9034
2.996	-6.298	2.90967	215.579	2.90967	100.76	2.80467	6.84502	2.80467	36.8982
2.99833	-6.29713	2.912	215.574	2.912	100.758	2.807	6.84457	2.807	36.8933
3.00067	-6.30247	2.91433	215.573	2.91433	100.757	2.80933	6.85005	2.80933	36.8888
3.003	-6.30401	2.91667	215.571	2.91667	100.756	2.81167	6.86114	2.81167	36.8848
3.00533	-6.30295	2.919	215.572	2.919	100.757	2.814	6.87606	2.814	36.8816
3.00767	-6.30338	2.92133	215.574	2.92133	100.76	2.81633	6.9006	2.81633	36.8794
3.01	-6.30592	2.92367	215.577	2.92367	100.763	2.81867	6.93942	2.81867	36.8787
3.01233	-6.30486	2.926	215.582	2.926	100.769	2.821	6.99433	2.821	36.88
3.01467	-6.3065	2.92833	215.588	2.92833	100.777	2.82333	7.0594	2.82333	36.8838
3.017	-6.30783	2.93067	215.593	2.93067	100.785	2.82567	7.11643	2.82567	36.89
3.01933	-6.30957	2.933	215.596	2.933	100.79	2.828	7.15632	2.828	36.898
3.02167	-6.30981	2.93533	215.6	2.93533	100.796	2.83033	7.17351	2.83033	36.9069
3.024	-6.30925	2.93767	215.604	2.93767	100.801	2.83267	7.16986	2.83267	36.916
3.02633	-6.30588	2.94	215.606	2.94	100.804	2.835	7.14458	2.835	36.9246
3.02867	-6.30442	2.94233	215.608	2.94233	100.806	2.83733	7.07803	2.83733	36.9316
3.031	-6.29926	2.94467	215.611	2.94467	100.809	2.83967	6.9698	2.83967	36.9352
3.03333	-6.2928	2.947	215.614	2.947	100.812	2.842	6.85968	2.842	36.9347
3.03567	-6.29053	2.94933	215.617	2.94933	100.814	2.84433	6.77455	2.84433	36.9306
3.038	-6.28817	2.95167	215.619	2.95167	100.817	2.84667	6.73696	2.84667	36.9243
3.04033	-6.28561	2.954	215.62	2.954	100.819	2.849	6.74528	2.849	36.9175
3.04267	-6.28565	2.95633	215.62	2.95633	100.819	2.85133	6.76196	2.85133	36.9113
3.045	-6.29169	2.95867	215.619	2.95867	100.819	2.85367	6.76949	2.85367	36.9056
3.04733	-6.29252	2.961	215.618	2.961	100.818	2.856	6.7707	2.856	36.9
3.04967	-6.29706	2.96333	215.615	2.96333	100.817	2.85833	6.77438	2.85833	36.8946
3.052	-6.3007	2.96567	215.61	2.96567	100.813	2.86067	6.78789	2.86067	36.8898
3.05433	-6.30394	2.968	215.604	2.968	100.808	2.863	6.80926	2.863	36.8858
3.05667	-6.30467	2.97033	215.598	2.97033	100.803	2.86533	6.83884	2.86533	36.8829
3.059	-6.30801	2.97267	215.59	2.97267	100.797	2.86767	6.87927	2.86767	36.8813
3.06133	-6.30915	2.975	215.582	2.975	100.789	2.87	6.9306	2.87	36.8815
3.06367	-6.30979	2.97733	215.576	2.97733	100.782	2.87233	6.99436	2.87233	36.8836
3.066	-6.31032	2.97967	215.572	2.97967	100.777	2.87467	7.0622	2.87467	36.888
3.06833	-6.31066	2.982	215.569	2.982	100.773	2.877	7.12188	2.877	36.8942
3.07067	-6.311	2.98433	215.565	2.98433	100.77	2.87933	7.1648	2.87933	36.9019
3.073	-6.30924	2.98667	215.563	2.98667	100.769	2.88167	7.1916	2.88167	36.9104
3.07533	-6.30517	2.989	215.562	2.989	100.769	2.884	7.19765	2.884	36.9189
3.07767	-6.30131	2.99133	215.56	2.99133	100.768	2.88633	7.17092	2.88633	36.9268
3.08	-6.29655	2.99367	215.558	2.99367	100.767	2.88867	7.08669	2.88867	36.9323
3.08233	-6.28899	2.996	215.556	2.996	100.766	2.891	6.97063	2.891	36.9338
3.08467	-6.28003	2.99833	215.555	2.99833	100.765	2.89333	6.86283	2.89333	36.9311
3.087	-6.27476	3.00067	215.556	3.00067	100.765	2.89567	6.78885	2.89567	36.9252
3.08933	-6.2729	3.003	215.558	3.003	100.766	2.898	6.77404	2.898	36.9179
3.09167	-6.27214	3.00533	215.561	3.00533	100.767	2.90033	6.79227	2.90033	36.9112
3.094	-6.27678	3.00767	215.565	3.00767	100.769	2.90267	6.80958	2.90267	36.9054
3.09633	-6.27891	3.01	215.569	3.01	100.77	2.905	6.82078	2.905	36.9004
3.09867	-6.27995	3.01233	215.571	3.01233	100.77	2.90733	6.8262	2.90733	36.8957
3.101	-6.28109	3.01467	215.574	3.01467	100.77	2.90967	6.83201	2.90967	36.8914
3.10333	-6.28303	3.017	215.576	3.017	100.77	2.912	6.84078	2.912	36.8877
3.10567	-6.28236	3.01933	215.576	3.01933	100.769	2.91433	6.85231	2.91433	36.8847
3.108	-6.2845	3.02167	215.576	3.02167	100.768	2.91667	6.87834	2.91667	36.8827
3.11033	-6.28504	3.024	215.576	3.024	100.767	2.919	6.91916	2.919	36.8822
3.11267	-6.28558	3.02633	215.575	3.02633	100.766	2.92133	6.97713	2.92133	36.8837
3.115	-6.28731	3.02867	215.574	3.02867	100.764	2.92367	7.04526	2.92367	36.8874
3.11733	-6.28775	3.031	215.573	3.031	100.763	2.926	7.1103	2.926	36.8934
3.11967	-6.28869	3.03333	215.573	3.03333	100.762	2.92833	7.16073	2.92833	36.901
3.122	-6.28933	3.03567	215.573	3.03567	100.761	2.93067	7.18735	2.93067	36.9094
3.12433	-6.28566	3.038	215.573	3.038	100.76	2.933	7.18966	2.933	36.918
3.12667	-6.2837	3.04033	215.574	3.04033	100.759	2.93533	7.16816	2.93533	36.9259
3.129	-6.28234	3.04267	215.575	3.04267	100.759	2.93767	7.09969	2.93767	36.9322
3.13133	-6.27988	3.045	215.574	3.045	100.758	2.94	6.99191	2.94	36.9351
3.13367	-6.27841	3.04733	215.573	3.04733	100.757	2.94233	6.88462	2.94233	36.9339
3.136	-6.27585	3.04967	215.572	3.04967	100.757	2.94467	6.79843	2.94467	36.9292
3.13833	-6.27169	3.052	215.571	3.052	100.756	2.947	6.75831	2.947	36.9224
3.14067	-6.26843	3.05433	215.57	3.05433	100.756	2.94933	6.76088	2.94933	36.9154
3.143	-6.27027	3.05667	215.569	3.05667	100.756	2.95167	6.77004	2.95167	36.9091
3.14533	-6.2737	3.059	215.568	3.059	100.756	2.954	6.77473	2.954	36.9032
3.14767	-6.27744	3.06133	215.567	3.06133	100.756	2.95633	6.78064	2.95633	36.8975
3.15	-6.28158	3.06367	215.565	3.06367	100.756	2.95867	6.79577	2.95867	36.892
3.15233	-6.28392	3.066	215.563	3.066	100.755	2.961	6.82026	2.961	36.887
3.15467	-6.28345	3.06833	215.561	3.06833	100.755	2.96333	6.846	2.96333	36.8827
3.157	-6.28299	3.07067	215.558	3.07067	100.754	2.96567	6.87905	2.96567	36.8796
3.15933	-6.28403	3.073	215.556	3.073	100.753	2.968	6.91824	2.968	36.8779
3.16167	-6.28617	3.07533	215.554	3.07533	100.753	2.97033	6.96817	2.97033	36.8781
3.164	-6.287	3.07767	215.553	3.07767	100.752	2.97267	7.02839	2.97267	36.8806
3.16633	-6.28764	3.08	215.552	3.08	100.752	2.975	7.08848	2.975	36.8854
3.16867	-6.28818	3.08233	215.552	3.08233	100.752	2.97733	7.14012	2.97733	36.8922
3.171	-6.28982	3.08467	215.552	3.08467	100.752	2.97967	7.17936	2.97967	36.9005
3.17333	-6.28705	3.087	215.551	3.087	100.752	2.982	7.20324	2.982	36.9095
3.17567	-6.28129	3.08933	215.551	3.08933	100.752	2.98433	7.21137	2.98433	36.9186
3.178	-6.27663	3.09167	215.55	3.09167	100.752	2.98667	7.18428	2.98667	36.927
3.18033	-6.27167	3.094	215.549	3.094	100.752	2.989	7.09951	2.989	36.9329
3.18267	-6.2629	3.09633	215.548	3.09633	100.752	2.99133	6.98553	2.99133	36.9348
3.185	-6.25674	3.09867	215.547	3.09867	100.752	2.99367	6.87684	2.99367	36.9325
3.18733	-6.25188	3.101	215.546	3.101	100.752	2.996	6.80384	2.996	36.9269
3.18967	-6.24762	3.10333	215.546	3.10333	100.751	2.99833	6.78571	2.99833	36.92
3.192	-6.24615	3.10567	215.551	3.10567	100.752	3.00067	6.79447	3.00067	36.9135
3.19433	-6.24699	3.108	215.557	3.108	100.754	3.003	6.79983	3.003	36.908
3.19667	-6.24933	3.11033	215.565	3.11033	100.756	3.00533	6.797	3.00533	36.903
3.199	-6.25327	3.11267	215.572	3.11267	100.758	3.00767	6.79633	3.00767	36.8984
3.20133	-6.25741	3.115	215.581	3.115	100.761	3.01	6.80596	3.01	36.8942
3.20367	-6.25944	3.11733	215.589	3.11733	100.763	3.01233	6.82048	3.01233	36.8906
3.206	-6.26078	3.11967	215.592	3.11967	100.765	3.01467	6.84289	3.01467	36.8877
3.20833	-6.25872	3.122	215.594	3.122	100.766	3.017	6.87465	3.017	36.8857
3.21067	-6.25946	3.12433	215.596	3.12433	100.766	3.01933	6.91511	3.01933	36.8851
3.213	-6.26049	3.12667	215.6	3.12667	100.768	3.02167	6.96744	3.02167	36.8865
3.21533	-6.26093	3.129	215.605	3.129	100.772	3.024	7.02729	3.024	36.8902
3.21767	-6.26137	3.13133	215.609	3.13133	100.776	3.02633	7.08111	3.02633	36.8961
3.22	-6.25961	3.13367	215.614	3.13367	100.78	3.02867	7.1208	3.02867	36.9036
3.22233	-6.26124	3.136	215.62	3.136	100.784	3.031	7.14243	3.031	36.912
3.22467	-6.25948	3.13833	215.625	3.13833	100.788	3.03333	7.14281	3.03333	36.9205
3.227	-6.25702	3.14067	215.628	3.14067	100.791	3.03567	7.11853	3.03567	36.9285
3.22933	-6.25516	3.143	215.629	3.143	100.792	3.038	7.04805	3.038	36.9347
3.23167	-6.2508	3.14533	215.63	3.14533	100.793	3.04033	6.93973	3.04033	36.9376
3.234	-6.24723	3.14767	215.63	3.14767	100.794	3.04267	6.83255	3.04267	36.9363
3.23633	-6.24187	3.15	215.629	3.15	100.795	3.045	6.75009	3.045	36.9316
3.23867	-6.23921	3.15233	215.625	3.15233	100.795	3.04733	6.71739	3.04733	36.9247
3.241	-6.23735	3.15467	215.622	3.15467	100.794	3.04967	6.72802	3.04967	36.9177
3.24333	-6.23788	3.157	215.619	3.157	100.794	3.052	6.74084	3.052	36.9113
3.24567	-6.24112	3.15933	215.617	3.15933	100.792	3.05433	6.74478	3.05433	36.9056
3.248	-6.24496	3.16167	215.615	3.16167	100.791	3.05667	6.74263	3.05667	36.9001
3.25033	-6.2463	3.164	215.615	3.164	100.79	3.059	6.74441	3.059	36.895
3.25267	-6.24853	3.16633	215.616	3.16633	100.789	3.06133	6.7557	3.06133	36.8904
3.255	-6.25337	3.16867	215.618	3.16867	100.788	3.06367	6.77691	3.06367	36.8866
3.25733	-6.25671	3.171	215.618	3.171	100.787	3.066	6.81346	3.066	36.8839
3.25967	-6.25745	3.17333	215.615	3.17333	100.785	3.06833	6.8642	3.06833	36.8826
3.262	-6.25708	3.17567	215.611	3.17567	100.781	3.07067	6.92513	3.07067	36.8831
3.26433	-6.26012	3.178	215.607	3.178	100.776	3.073	6.99128	3.073	36.8858
3.26667	-6.26436	3.18033	215.602	3.18033	100.772	3.07533	7.05255	3.07533	36.8905
3.269	-6.2646	3.18267	215.596	3.18267	100.767	3.07767	7.09974	3.07767	36.8971
3.27133	-6.26403	3.185	215.591	3.185	100.763	3.08	7.13482	3.08	36.9049
3.27367	-6.26177	3.18733	215.588	3.18733	100.76	3.08233	7.15593	3.08233	36.9133
3.276	-6.25831	3.18967	215.586	3.18967	100.759	3.08467	7.1592	3.08467	36.9217
3.27833	-6.25405	3.192	215.584	3.192	100.757	3.087	7.12519	3.087	36.9292
3.28067	-6.24859	3.19433	215.582	3.19433	100.756	3.08933	7.03212	3.08933	36.9342
3.283	-6.24652	3.19667	215.58	3.19667	100.755	3.09167	6.91254	3.09167	36.9352
3.28533	-6.24256	3.199	215.576	3.199	100.753	3.094	6.80497	3.094	36.9322
3.28767	-6.2359	3.20133	215.572	3.20133	100.752	3.09633	6.73598	3.09633	36.9262
3.29	-6.23254	3.20367	215.569	3.20367	100.751	3.09867	6.72718	3.09867	36.9192
3.29233	-6.23007	3.206	215.564	3.206	100.751	3.101	6.74183	3.101	36.9127
3.29467	-6.23031	3.20833	215.56	3.20833	100.751	3.10333	6.75232	3.10333	36.907
3.297	-6.23455	3.21067	215.556	3.21067	100.751	3.10567	6.7551	3.10567	36.9017
3.29933	-6.23769	3.213	215.555	3.213	100.751	3.108	6.75357	3.108	36.8967
3.30167	-6.23812	3.21533	215.554	3.21533	100.752	3.11033	6.75695	3.11033	36.8919
3.304	-6.24066	3.21767	215.552	3.21767	100.752	3.11267	6.763	3.11267	36.8877
3.30633	-6.2412	3.22	215.552	3.22	100.751	3.115	6.77931	3.115	36.8841
3.30867	-6.24144	3.22233	215.553	3.22233	100.751	3.11733	6.81651	3.11733	36.8815
3.311	-6.24157	3.22467	215.554	3.22467	100.75	3.11967	6.87333	3.11967	36.8806
3.31333	-6.24121	3.227	215.556	3.227	100.75	3.122	6.94578	3.122	36.882
3.31567	-6.24175	3.22933	215.558	3.22933	100.749	3.12433	7.02337	3.12433	36.8859
3.318	-6.24329	3.23167	215.562	3.23167	100.749	3.12667	7.08766	3.12667	36.8922
3.32033	-6.24653	3.234	215.566	3.234	100.75	3.129	7.13335	3.129	36.9002
3.32267	-6.24616	3.23633	215.568	3.23633	100.75	3.13133	7.16109	3.13133	36.9092
3.325	-6.245	3.23867	215.57	3.23867	100.75	3.13367	7.1701	3.13367	36.9183
3.32733	-6.24274	3.241	215.573	3.241	100.751	3.136	7.153	3.136	36.9268
3.32967	-6.23527	3.24333	215.575	3.24333	100.751	3.13833	7.08574	3.13833	36.9334
3.332	-6.23131	3.24567	215.576	3.24567	100.751	3.14067	6.97353	3.14067	36.9365
3.33433	-6.23025	3.248	215.577	3.248	100.752	3.143	6.85876	3.143	36.9353
3.33667	-6.22559	3.25033	215.578	3.25033	100.752	3.14533	6.76779	3.14533	36.9306
3.339	-6.22253	3.25267	215.579	3.25267	100.752	3.14767	6.73055	3.14767	36.9239
3.34133	-6.22156	3.255	215.58	3.255	100.751	3.15	6.73609	3.15	36.9171
3.34367	-6.2201	3.25733	215.581	3.25733	100.751	3.15233	6.74506	3.15233	36.911
3.346	-6.22494	3.25967	215.582	3.25967	100.752	3.15467	6.74554	3.15467	36.9054
3.34833	-6.23048	3.262	215.582	3.262	100.752	3.157	6.74156	3.157	36.9001
3.35067	-6.23371	3.26433	215.582	3.26433	100.753	3.15933	6.74483	3.15933	36.8952
3.353	-6.23825	3.26667	215.582	3.26667	100.753	3.16167	6.75439	3.16167	36.891
3.35533	-6.24279	3.269	215.579	3.269	100.754	3.164	6.7669	3.164	36.8877
3.35767	-6.24623	3.27133	215.577	3.27133	100.754	3.16633	6.78909	3.16633	36.8855
3.36	-6.24807	3.27367	215.574	3.27367	100.755	3.16867	6.82643	3.16867	36.8846
3.36233	-6.2486	3.276	215.571	3.276	100.754	3.171	6.87835	3.171	36.8854
3.36467	-6.25054	3.27833	215.567	3.27833	100.754	3.17333	6.94411	3.17333	36.8881
3.367	-6.24878	3.28067	215.564	3.28067	100.754	3.17567	7.00666	3.17567	36.893
3.36933	-6.24951	3.283	215.563	3.283	100.755	3.178	7.05376	3.178	36.8997
3.37167	-6.25075	3.28533	215.562	3.28533	100.756	3.18033	7.08297	3.18033	36.9075
3.374	-6.25049	3.28767	215.561	3.28767	100.757	3.18267	7.10011	3.18267	36.9159
3.37633	-6.25213	3.29	215.561	3.29	100.757	3.185	7.10305	3.185	36.9243
3.37867	-6.25137	3.29233	215.561	3.29233	100.758	3.18733	7.07137	3.18733	36.9319
3.381	-6.2454	3.29467	215.561	3.29467	100.759	3.18967	6.9875	3.18967	36.9368
3.38333	-6.24064	3.297	215.559	3.297	100.759	3.192	6.87913	3.192	36.9377
3.38567	-6.23738	3.29933	215.557	3.29933	100.758	3.19433	6.77685	3.19433	36.9345
3.388	-6.23422	3.30167	215.555	3.30167	100.758	3.19667	6.71156	3.19667	36.9283
3.39033	-6.23415	3.304	215.553	3.304	100.757	3.199	6.70414	3.199	36.9211
3.39267	-6.23019	3.30633	215.551	3.30633	100.756	3.20133	6.72263	3.20133	36.9145
3.395	-6.23153	3.30867	215.549	3.30867	100.755	3.20367	6.74037	3.20367	36.9087
3.39733	-6.23457	3.311	215.548	3.311	100.754	3.206	6.75419	3.206	36.9035
3.39967	-6.237	3.31333	215.548	3.31333	100.754	3.20833	6.76765	3.20833	36.8985
3.402	-6.23484	3.31567	215.547	3.31567	100.753	3.21067	6.78402	3.21067	36.8939
3.40433	-6.23618	3.318	215.547	3.318	100.754	3.213	6.80214	3.213	36.8897
3.40667	-6.23872	3.32033	215.546	3.32033	100.754	3.21533	6.82194	3.21533	36.8862
3.409	-6.24176	3.32267	215.546	3.32267	100.754	3.21767	6.85218	3.21767	36.8838
3.41133	-6.24249	3.325	215.546	3.325	100.755	3.22	6.89741	3.22	36.8829
3.41367	-6.24423	3.32733	215.545	3.32733	100.755	3.22233	6.96128	3.22233	36.8841
3.416	-6.24587	3.32967	215.544	3.32967	100.755	3.22467	7.03489	3.22467	36.8877
3.41833	-6.24391	3.332	215.543	3.332	100.754	3.227	7.10139	3.227	36.8936
3.42067	-6.24264	3.33433	215.541	3.33433	100.753	3.22933	7.14792	3.22933	36.9011
3.423	-6.23908	3.33667	215.54	3.33667	100.751	3.23167	7.17315	3.23167	36.9094
3.42533	-6.23552	3.339	215.539	3.339	100.75	3.234	7.1784	3.234	36.9179
3.42767	-6.23236	3.34133	215.537	3.34133	100.749	3.23633	7.1604	3.23633	36.9257
3.43	-6.23039	3.34367	215.537	3.34367	100.749	3.23867	7.09497	3.23867	36.9316
3.43233	-6.22553	3.346	215.538	3.346	100.75	3.241	6.99443	3.241	36.934
3.43467	-6.21917	3.34833	215.54	3.34833	100.752	3.24333	6.89722	3.24333	36.9324
3.437	-6.21511	3.35067	215.541	3.35067	100.754	3.24567	6.82296	3.24567	36.9274
3.43933	-6.21204	3.353	215.542	3.353	100.756	3.248	6.79947	3.248	36.9205
3.44167	-6.21228	3.35533	215.544	3.35533	100.758	3.25033	6.81074	3.25033	36.9138
3.444	-6.21362	3.35767	215.545	3.35767	100.76	3.25267	6.81691	3.25267	36.9078
3.44633	-6.21766	3.36	215.546	3.36	100.761	3.255	6.81128	3.255	36.9023
3.44867	-6.22089	3.36233	215.547	3.36233	100.762	3.25733	6.80335	3.25733	36.8969
3.451	-6.22233	3.36467	215.548	3.36467	100.762	3.25967	6.80565	3.25967	36.8919
3.45333	-6.22507	3.367	215.549	3.367	100.762	3.262	6.82234	3.262	36.8874
3.45567	-6.22721	3.36933	215.55	3.36933	100.762	3.26433	6.84913	3.26433	36.8839
3.458	-6.22935	3.37167	215.552	3.37167	100.763	3.26667	6.88345	3.26667	36.8815
3.46033	-6.22778	3.374	215.553	3.374	100.763	3.269	6.92393	3.269	36.8806
3.46267	-6.22942	3.37633	215.554	3.37633	100.764	3.27133	6.97364	3.27133	36.8816
3.465	-6.23176	3.37867	215.554	3.37867	100.764	3.27367	7.03241	3.27367	36.8848
3.46733	-6.2298	3.381	215.555	3.381	100.764	3.276	7.09138	3.276	36.8902
3.46967	-6.22893	3.38333	215.556	3.38333	100.764	3.27833	7.14105	3.27833	36.8974
3.472	-6.22777	3.38567	215.557	3.38567	100.764	3.28067	7.17535	3.28067	36.9059
3.47433	-6.22771	3.388	215.559	3.388	100.764	3.283	7.18715	3.283	36.9149
3.47667	-6.22405	3.39033	215.56	3.39033	100.763	3.28533	7.17692	3.28533	36.9238
3.479	-6.22118	3.39267	215.562	3.39267	100.763	3.28767	7.12655	3.28767	36.9318
3.48133	-6.21612	3.395	215.564	3.395	100.763	3.29	7.02165	3.29	36.9369
3.48367	-6.21086	3.39733	215.565	3.39733	100.762	3.29233	6.90388	3.29233	36.9378
3.486	-6.2047	3.39967	215.567	3.39967	100.761	3.29467	6.80206	3.29467	36.9346
3.48833	-6.19843	3.402	215.568	3.402	100.76	3.297	6.74036	3.297	36.9283
3.49067	-6.19367	3.40433	215.57	3.40433	100.76	3.29933	6.73448	3.29933	36.921
3.493	-6.19031	3.40667	215.571	3.40667	100.76	3.30167	6.74861	3.30167	36.9143
3.49533	-6.19315	3.409	215.576	3.409	100.761	3.304	6.75897	3.304	36.9084
3.49767	-6.19588	3.41133	215.583	3.41133	100.764	3.30633	6.76655	3.30633	36.9031
3.5	-6.19842	3.41367	215.591	3.41367	100.767	3.30867	6.7749	3.30867	36.8981
3.50233	-6.19796	3.416	215.6	3.416	100.771	3.311	6.78525	3.311	36.8936
3.50467	-6.197	3.41833	215.609	3.41833	100.775	3.31333	6.79837	3.31333	36.8895
3.507	-6.19933	3.42067	215.618	3.42067	100.779	3.31567	6.82003	3.31567	36.8863
3.50933	-6.19947	3.423	215.623	3.423	100.781	3.318	6.85305	3.318	36.884
3.51167	-6.20141	3.42533	215.627	3.42533	100.784	3.32033	6.90204	3.32033	36.8834
3.514	-6.20265	3.42767	215.629	3.42767	100.786	3.32267	6.9642	3.32267	36.8847
3.51633	-6.20369	3.43	215.631	3.43	100.788	3.325	7.03064	3.325	36.8885
3.51867	-6.20492	3.43233	215.632	3.43233	100.79	3.32733	7.08835	3.32733	36.8945
3.521	-6.20516	3.43467	215.633	3.43467	100.791	3.32967	7.13196	3.32967	36.9021
3.52333	-6.2012	3.437	215.633	3.437	100.792	3.332	7.15808	3.332	36.9105
3.52567	-6.19544	3.43933	215.632	3.43933	100.793	3.33433	7.1629	3.33433	36.919
3.528	-6.19137	3.44167	215.631	3.44167	100.792	3.33667	7.14243	3.33667	36.9269
3.53033	-6.18821	3.444	215.629	3.444	100.791	3.339	7.06795	3.339	36.9329
3.53267	-6.18575	3.44633	215.627	3.44633	100.79	3.34133	6.95624	3.34133	36.9354
3.535	-6.18089	3.44867	215.625	3.44867	100.789	3.34367	6.84706	3.34367	36.9339
3.53733	-6.17712	3.451	215.621	3.451	100.788	3.346	6.76542	3.346	36.9291
3.53967	-6.17586	3.45333	215.618	3.45333	100.786	3.34833	6.73787	3.34833	36.9225
3.542	-6.1757	3.45567	215.611	3.45567	100.783	3.35067	6.74697	3.35067	36.9159
3.54433	-6.17854	3.458	215.602	3.458	100.778	3.353	6.75434	3.353	36.9102
3.54667	-6.18087	3.46033	215.591	3.46033	100.774	3.35533	6.75063	3.35533	36.9049
3.549	-6.18521	3.46267	215.581	3.46267	100.769	3.35767	6.74932	3.35767	36.8998
3.55133	-6.19055	3.465	215.573	3.465	100.764	3.36	6.75745	3.36	36.895
3.55367	-6.19369	3.46733	215.571	3.46733	100.761	3.36233	6.77479	3.36233	36.8907
3.556	-6.19862	3.46967	215.572	3.46967	100.76	3.36467	6.80624	3.36467	36.8872
3.55833	-6.20166	3.472	215.575	3.472	100.76	3.367	6.84736	3.367	36.8848
3.56067	-6.2053	3.47433	215.58	3.47433	100.76	3.36933	6.89651	3.36933	36.8838
3.563	-6.20824	3.47667	215.586	3.47667	100.762	3.37167	6.95591	3.37167	36.8845
3.56533	-6.20758	3.479	215.591	3.479	100.763	3.374	7.02053	3.374	36.8874
3.56767	-6.20901	3.48133	215.594	3.48133	100.764	3.37633	7.07794	3.37633	36.8924
3.57	-6.21215	3.48367	215.597	3.48367	100.764	3.37867	7.12682	3.37867	36.8992
3.57233	-6.21369	3.486	215.6	3.486	100.765	3.381	7.1638	3.381	36.9071
3.57467	-6.21293	3.48833	215.603	3.48833	100.766	3.38333	7.18194	3.38333	36.9155
3.577	-6.20836	3.49067	215.606	3.49067	100.767	3.38567	7.18172	3.38567	36.9238
3.57933	-6.2033	3.493	215.609	3.493	100.767	3.388	7.13696	3.388	36.931
3.58167	-6.19804	3.49533	215.611	3.49533	100.768	3.39033	7.0378	3.39033	36.9353
3.584	-6.19248	3.49767	215.613	3.49767	100.769	3.39267	6.92072	3.39267	36.9355
3.58633	-6.18761	3.5	215.616	3.5	100.771	3.395	6.81584	3.395	36.9316
3.58867	-6.18265	3.50233	215.618	3.50233	100.772	3.39733	6.75373	3.39733	36.9249
3.591	-6.17849	3.50467	215.621	3.50467	100.774	3.39967	6.74632	3.39967	36.9173
3.59333	-6.17783	3.507	215.625	3.507	100.776	3.402	6.75892	3.402	36.9103
3.59567	-6.18037	3.50933	215.627	3.50933	100.778	3.40433	6.76633	3.40433	36.9041
3.598	-6.1828	3.51167	215.626	3.51167	100.78	3.40667	6.76805	3.40667	36.8984
3.60033	-6.18414	3.514	215.623	3.514	100.78	3.409	6.77152	3.409	36.893
3.60267	-6.18258	3.51633	215.619	3.51633	100.779	3.41133	6.77709	3.41133	36.8881
3.605	-6.18372	3.51867	215.615	3.51867	100.777	3.41367	6.79028	3.41367	36.8837
3.60733	-6.18575	3.521	215.611	3.521	100.776	3.416	6.81771	3.416	36.8802
3.60967	-6.18499	3.52333	215.606	3.52333	100.774	3.41833	6.8604	3.41833	36.8779
3.612	-6.18673	3.52567	215.602	3.52567	100.773	3.42067	6.92133	3.42067	36.8774
3.61433	-6.18717	3.528	215.6	3.528	100.772	3.423	6.99337	3.423	36.8791
3.61667	-6.1868	3.53033	215.597	3.53033	100.772	3.42533	7.06176	3.42533	36.8832
3.619	-6.18684	3.53267	215.595	3.53267	100.772	3.42767	7.1139	3.42767	36.8897
3.62133	-6.18538	3.535	215.592	3.535	100.772	3.43	7.14543	3.43	36.8976
3.62367	-6.18762	3.53733	215.59	3.53733	100.772	3.43233	7.15925	3.43233	36.9064
3.626	-6.18665	3.53967	215.588	3.53967	100.772	3.43467	7.15747	3.43467	36.9152
3.62833	-6.18199	3.542	215.587	3.542	100.772	3.437	7.13382	3.437	36.9233
3.63067	-6.17633	3.54433	215.587	3.54433	100.772	3.43933	7.06246	3.43933	36.9294
3.633	-6.17097	3.54667	215.585	3.54667	100.772	3.44167	6.95735	3.44167	36.9319
3.63533	-6.1665	3.549	215.584	3.549	100.772	3.444	6.85077	3.444	36.9305
3.63767	-6.16224	3.55133	215.582	3.55133	100.771	3.44633	6.76426	3.44633	36.9259
3.64	-6.15908	3.55367	215.581	3.55367	100.771	3.44867	6.72925	3.44867	36.9195
3.64233	-6.15782	3.556	215.583	3.556	100.772	3.451	6.72933	3.451	36.9132
3.64467	-6.15836	3.55833	215.585	3.55833	100.774	3.45333	6.73407	3.45333	36.9076
3.647	-6.16139	3.56067	215.587	3.56067	100.776	3.45567	6.73482	3.45567	36.9025
3.64933	-6.16433	3.563	215.59	3.563	100.778	3.458	6.73477	3.458	36.8976
3.65167	-6.16737	3.56533	215.593	3.56533	100.781	3.46033	6.73639	3.46033	36.8929
3.654	-6.16981	3.56767	215.595	3.56767	100.782	3.46267	6.74247	3.46267	36.8889
3.65633	-6.17314	3.57	215.594	3.57	100.782	3.465	6.75374	3.465	36.8856
3.65867	-6.17358	3.57233	215.593	3.57233	100.782	3.46733	6.77597	3.46733	36.8834
3.661	-6.17462	3.57467	215.595	3.57467	100.781	3.46967	6.8174	3.46967	36.8826
3.66333	-6.17596	3.577	215.598	3.577	100.781	3.472	6.8735	3.472	36.8834
3.66567	-6.17639	3.57933	215.602	3.57933	100.782	3.47433	6.94365	3.47433	36.8864
3.668	-6.17603	3.58167	215.606	3.58167	100.782	3.47667	7.01377	3.47667	36.8915
3.67033	-6.17517	3.584	215.61	3.584	100.783	3.479	7.06735	3.479	36.8983
3.67267	-6.17321	3.58633	215.614	3.58633	100.784	3.48133	7.10493	3.48133	36.9063
3.675	-6.17064	3.58867	215.616	3.58867	100.784	3.48367	7.12355	3.48367	36.9149
3.67733	-6.16778	3.591	215.616	3.591	100.783	3.486	7.11837	3.486	36.9232
3.67967	-6.16632	3.59333	215.616	3.59333	100.782	3.48833	7.07231	3.48833	36.9304
3.682	-6.16356	3.59567	215.616	3.59567	100.781	3.49067	6.97322	3.49067	36.9346
3.68433	-6.15809	3.598	215.616	3.598	100.78	3.493	6.85916	3.493	36.9345
3.68667	-6.15323	3.60033	215.614	3.60033	100.778	3.49533	6.75943	3.49533	36.9304
3.689	-6.14857	3.60267	215.612	3.60267	100.775	3.49767	6.69954	3.49767	36.9234
3.69133	-6.14761	3.605	215.609	3.605	100.773	3.5	6.68958	3.5	36.9156
3.69367	-6.14604	3.60733	215.607	3.60733	100.77	3.50233	6.6953	3.50233	36.9086
3.696	-6.15018	3.60967	215.604	3.60967	100.767	3.50467	6.69602	3.50467	36.9025
3.69833	-6.15422	3.612	215.601	3.612	100.764	3.507	6.69733	3.507	36.897
3.70067	-6.15696	3.61433	215.601	3.61433	100.763	3.50933	6.70439	3.50933	36.8918
3.703	-6.15879	3.61667	215.603	3.61667	100.763	3.51167	6.72012	3.51167	36.8872
3.70533	-6.16003	3.619	215.605	3.619	100.763	3.514	6.73822	3.514	36.8832
3.70767	-6.16197	3.62133	215.606	3.62133	100.763	3.51633	6.76137	3.51633	36.8799
3.71	-6.16291	3.62367	215.605	3.62367	100.762	3.51867	6.79889	3.51867	36.8779
3.71233	-6.16655	3.626	215.604	3.626	100.761	3.521	6.84879	3.521	36.8775
3.71467	-6.16988	3.62833	215.602	3.62833	100.76	3.52333	6.91294	3.52333	36.8792
3.717	-6.16952	3.63067	215.6	3.63067	100.759	3.52567	6.98297	3.52567	36.8833
3.71933	-6.16886	3.633	215.597	3.633	100.758	3.528	7.04287	3.528	36.8896
3.72167	-6.1705	3.63533	215.596	3.63533	100.757	3.53033	7.08462	3.53033	36.8975
3.724	-6.17013	3.63767	215.597	3.63767	100.757	3.53267	7.11128	3.53267	36.906
3.72633	-6.16567	3.64	215.598	3.64	100.757	3.535	7.11895	3.535	36.9146
3.72867	-6.16161	3.64233	215.599	3.64233	100.757	3.53733	7.10237	3.53733	36.9225
3.731	-6.15645	3.64467	215.599	3.64467	100.757	3.53967	7.03922	3.53967	36.9283
3.73333	-6.15188	3.647	215.6	3.647	100.757	3.542	6.94498	3.542	36.9305
3.73567	-6.14642	3.64933	215.599	3.64933	100.757	3.54433	6.85481	3.54433	36.9287
3.738	-6.14176	3.65167	215.599	3.65167	100.757	3.54667	6.7884	3.54667	36.9238
3.74033	-6.141	3.654	215.599	3.654	100.757	3.549	6.77014	3.549	36.9171
3.74267	-6.13694	3.65633	215.6	3.65633	100.758	3.55133	6.78087	3.55133	36.9106
3.745	-6.13657	3.65867	215.6	3.65867	100.758	3.55367	6.78631	3.55367	36.9046
3.74733	-6.14051	3.661	215.599	3.661	100.759	3.556	6.78277	3.556	36.8988
3.74967	-6.14325	3.66333	215.597	3.66333	100.759	3.55833	6.7778	3.55833	36.8932
3.752	-6.14318	3.66567	215.595	3.66567	100.759	3.56067	6.77965	3.56067	36.8879
3.75433	-6.14452	3.668	215.592	3.668	100.759	3.563	6.79266	3.563	36.8831
3.75667	-6.14916	3.67033	215.589	3.67033	100.758	3.56533	6.8144	3.56533	36.8793
3.759	-6.1506	3.67267	215.585	3.67267	100.758	3.56767	6.84689	3.56767	36.8766
3.76133	-6.15323	3.675	215.583	3.675	100.757	3.57	6.89201	3.57	36.8755
3.76367	-6.15307	3.67733	215.581	3.67733	100.756	3.57233	6.94606	3.57233	36.8762
3.766	-6.15661	3.67967	215.582	3.67967	100.757	3.57467	7.00408	3.57467	36.8792
3.76833	-6.15695	3.682	215.585	3.682	100.759	3.577	7.05776	3.577	36.8844
3.77067	-6.15779	3.68433	215.587	3.68433	100.762	3.57933	7.09682	3.57933	36.8913
3.773	-6.15782	3.68667	215.59	3.68667	100.765	3.58167	7.1219	3.58167	36.8993
3.77533	-6.15666	3.689	215.594	3.689	100.768	3.584	7.13388	3.584	36.9079
3.77767	-6.154	3.69133	215.597	3.69133	100.772	3.58633	7.1271	3.58633	36.9162
3.78	-6.14994	3.69367	215.6	3.69367	100.775	3.58867	7.07897	3.58867	36.9234
3.78233	-6.14497	3.696	215.604	3.696	100.776	3.591	6.98189	3.591	36.9275
3.78467	-6.13941	3.69833	215.607	3.69833	100.778	3.59333	6.87088	3.59333	36.9274
3.787	-6.13475	3.70067	215.609	3.70067	100.78	3.59567	6.77667	3.59567	36.9235
3.78933	-6.13069	3.703	215.612	3.703	100.781	3.598	6.72766	3.598	36.9169
3.79167	-6.12573	3.70533	215.614	3.70533	100.782	3.60033	6.73336	3.60033	36.9098
3.794	-6.12516	3.70767	215.615	3.70767	100.782	3.60267	6.75432	3.60267	36.9035
3.79633	-6.1273	3.71	215.615	3.71	100.782	3.605	6.76878	3.605	36.8979
3.79867	-6.13234	3.71233	215.616	3.71233	100.782	3.60733	6.7795	3.60733	36.8929
3.801	-6.13628	3.71467	215.617	3.71467	100.783	3.60967	6.78816	3.60967	36.8882
3.80333	-6.13861	3.717	215.619	3.717	100.784	3.612	6.803	3.612	36.884
3.80567	-6.13985	3.71933	215.621	3.71933	100.785	3.61433	6.82266	3.61433	36.8805
3.808	-6.14009	3.72167	215.624	3.72167	100.785	3.61667	6.84945	3.61667	36.8776
3.81033	-6.14513	3.724	215.629	3.724	100.786	3.619	6.89209	3.619	36.8759
3.81267	-6.14646	3.72633	215.632	3.72633	100.785	3.62133	6.94894	3.62133	36.8758
3.815	-6.1477	3.72867	215.632	3.72867	100.781	3.62367	7.01745	3.62367	36.8778
3.81733	-6.14824	3.731	215.633	3.731	100.778	3.626	7.08822	3.626	36.8823
3.81967	-6.14918	3.73333	215.635	3.73333	100.775	3.62833	7.14642	3.62833	36.8889
3.822	-6.14971	3.73567	215.634	3.73567	100.771	3.63067	7.18591	3.63067	36.897
3.82433	-6.15195	3.738	215.632	3.738	100.767	3.633	7.20573	3.633	36.9059
3.82667	-6.15009	3.74033	215.63	3.74033	100.764	3.63533	7.20571	3.63533	36.9147
3.829	-6.14883	3.74267	215.627	3.74267	100.762	3.63767	7.17645	3.63767	36.9228
3.83133	-6.14466	3.745	215.625	3.745	100.76	3.64	7.09772	3.64	36.9286
3.83367	-6.1415	3.74733	215.623	3.74733	100.758	3.64233	6.98813	3.64233	36.9305
3.836	-6.13864	3.74967	215.624	3.74967	100.756	3.64467	6.88286	3.64467	36.9284
3.83833	-6.13728	3.752	215.628	3.752	100.755	3.647	6.80398	3.647	36.9229
3.84067	-6.13492	3.75433	215.633	3.75433	100.756	3.64933	6.77767	3.64933	36.9159
3.843	-6.13545	3.75667	215.639	3.75667	100.756	3.65167	6.78548	3.65167	36.9092
3.84533	-6.13519	3.759	215.644	3.759	100.756	3.654	6.79378	3.654	36.9033
3.84767	-6.13823	3.76133	215.649	3.76133	100.755	3.65633	6.79935	3.65633	36.8978
3.85	-6.14027	3.76367	215.65	3.76367	100.755	3.65867	6.80362	3.65867	36.8926
3.85233	-6.1428	3.766	215.648	3.766	100.753	3.661	6.81522	3.661	36.8877
3.85467	-6.14774	3.76833	215.643	3.76833	100.752	3.66333	6.83307	3.66333	36.8834
3.857	-6.14628	3.77067	215.636	3.77067	100.75	3.66567	6.85551	3.66567	36.8799
3.85933	-6.14822	3.773	215.628	3.773	100.749	3.668	6.88944	3.668	36.8775
3.86167	-6.15015	3.77533	215.622	3.77533	100.748	3.67033	6.93459	3.67033	36.8767
3.864	-6.15049	3.77767	215.616	3.77767	100.748	3.67267	6.98848	3.67267	36.8777
3.86633	-6.14943	3.78	215.61	3.78	100.747	3.675	7.04589	3.675	36.8808
3.86867	-6.14897	3.78233	215.607	3.78233	100.747	3.67733	7.09346	3.67733	36.886
3.871	-6.1482	3.78467	215.605	3.78467	100.747	3.67967	7.12542	3.67967	36.8928
3.87333	-6.14784	3.787	215.605	3.787	100.747	3.682	7.14611	3.682	36.9007
3.87567	-6.14478	3.78933	215.604	3.78933	100.747	3.68433	7.15588	3.68433	36.9091
3.878	-6.14192	3.79167	215.603	3.79167	100.748	3.68667	7.14998	3.68667	36.9173
3.88033	-6.13826	3.794	215.601	3.794	100.748	3.689	7.10115	3.689	36.9243
3.88267	-6.13289	3.79633	215.597	3.79633	100.749	3.69133	7.00312	3.69133	36.9284
3.885	-6.12863	3.79867	215.591	3.79867	100.749	3.69367	6.89177	3.69367	36.9285
3.88733	-6.12207	3.801	215.586	3.801	100.748	3.696	6.79537	3.696	36.9247
3.88967	-6.1174	3.80333	215.581	3.80333	100.748	3.69833	6.74378	3.69833	36.9182
3.892	-6.11604	3.80567	215.579	3.80567	100.75	3.70067	6.74139	3.70067	36.9111
3.89433	-6.11328	3.808	215.576	3.808	100.752	3.703	6.74921	3.703	36.9046
3.89667	-6.11302	3.81033	215.58	3.81033	100.755	3.70533	6.74864	3.70533	36.8988
3.899	-6.11636	3.81267	215.591	3.81267	100.761	3.70767	6.74134	3.70767	36.8933
3.90133	-6.11599	3.815	215.603	3.815	100.767	3.71	6.73724	3.71	36.8881
3.90367	-6.11793	3.81733	215.615	3.81733	100.772	3.71233	6.74396	3.71233	36.8833
3.906	-6.11937	3.81967	215.624	3.81967	100.776	3.71467	6.76057	3.71467	36.8791
3.90833	-6.12241	3.822	215.634	3.822	100.78	3.717	6.79268	3.717	36.8757
3.91067	-6.12474	3.82433	215.641	3.82433	100.783	3.71933	6.83938	3.71933	36.8737
3.913	-6.12508	3.82667	215.643	3.82667	100.785	3.72167	6.90089	3.72167	36.8734
3.91533	-6.12492	3.829	215.644	3.829	100.786	3.724	6.97672	3.724	36.8754
3.91767	-6.12446	3.83133	215.644	3.83133	100.787	3.72633	7.05101	3.72633	36.8799
3.92	-6.12389	3.83367	215.643	3.83367	100.788	3.72867	7.10941	3.72867	36.8866
3.92233	-6.12213	3.836	215.642	3.836	100.788	3.731	7.14589	3.731	36.8947
3.92467	-6.12097	3.83833	215.644	3.83833	100.789	3.73333	7.15884	3.73333	36.9034
3.927	-6.12281	3.84067	215.65	3.84067	100.791	3.73567	7.15157	3.73567	36.9121
3.92933	-6.12044	3.843	215.655	3.843	100.792	3.738	7.11297	3.738	36.9197
3.93167	-6.11698	3.84533	215.659	3.84533	100.793	3.74033	7.02189	3.74033	36.9251
3.934	-6.11472	3.84767	215.664	3.84767	100.794	3.74267	6.90193	3.74267	36.9266
3.93633	-6.11236	3.85	215.669	3.85	100.794	3.745	6.79214	3.745	36.924
3.93867	-6.1094	3.85233	215.667	3.85233	100.792	3.74733	6.71748	3.74733	36.9183
3.941	-6.10763	3.85467	215.663	3.85467	100.788	3.74967	6.69919	3.74967	36.9112
3.94333	-6.10957	3.857	215.657	3.857	100.785	3.752	6.71121	3.752	36.9044
3.94567	-6.11191	3.85933	215.646	3.85933	100.781	3.75433	6.7199	3.75433	36.8984
3.948	-6.11564	3.86167	215.636	3.86167	100.777	3.75667	6.72161	3.75667	36.8928
3.95033	-6.11908	3.864	215.628	3.864	100.774	3.759	6.72306	3.759	36.8876
3.95267	-6.12262	3.86633	215.621	3.86633	100.773	3.76133	6.73114	3.76133	36.8828
3.955	-6.12276	3.86867	215.613	3.86867	100.771	3.76367	6.74199	3.76367	36.8787
3.95733	-6.1238	3.871	215.608	3.871	100.77	3.766	6.75908	3.766	36.8755
3.95967	-6.12743	3.87333	215.607	3.87333	100.77	3.76833	6.78613	3.76833	36.8733
3.962	-6.12627	3.87567	215.607	3.87567	100.77	3.77067	6.82671	3.77067	36.8727
3.96433	-6.12711	3.878	215.606	3.878	100.77	3.773	6.88303	3.773	36.8738
3.96667	-6.12975	3.88033	215.605	3.88033	100.77	3.77533	6.9501	3.77533	36.8771
3.969	-6.13158	3.88267	215.604	3.88267	100.77	3.77767	7.01401	3.77767	36.8826
3.97133	-6.13152	3.885	215.599	3.885	100.769	3.78	7.0669	3.78	36.8896
3.97367	-6.12756	3.88733	215.591	3.88733	100.768	3.78233	7.10752	3.78233	36.8978
3.976	-6.1266	3.88967	215.584	3.88967	100.767	3.78467	7.13298	3.78467	36.9064
3.97833	-6.12354	3.892	215.578	3.892	100.766	3.787	7.13713	3.787	36.9147
3.98067	-6.12197	3.89433	215.571	3.89433	100.766	3.78933	7.09451	3.78933	36.9219
3.983	-6.11811	3.89667	215.566	3.89667	100.766	3.79167	6.99683	3.79167	36.926
3.98533	-6.11485	3.899	215.566	3.899	100.768	3.794	6.8841	3.794	36.9259
3.98767	-6.10959	3.90133	215.568	3.90133	100.77	3.79633	6.78789	3.79633	36.922
3.99	-6.10542	3.90367	215.569	3.90367	100.77	3.79867	6.74132	3.79867	36.9157
3.99233	-6.10116	3.906	215.57	3.906	100.771	3.801	6.74806	3.801	36.909
3.99467	-6.1034	3.90833	215.57	3.90833	100.771	3.80333	6.76541	3.80333	36.9032
3.997	-6.10514	3.91067	215.57	3.91067	100.77	3.80567	6.77311	3.80567	36.8981
3.99933	-6.10797	3.913	215.569	3.913	100.769	3.808	6.77182	3.808	36.8935
4.00167	-6.11191	3.91533	215.568	3.91533	100.767	3.81033	6.77079	3.81033	36.8891
4.004	-6.11525	3.91767	215.567	3.91767	100.767	3.81267	6.77622	3.81267	36.8852
4.00633	-6.11769	3.92	215.566	3.92	100.766	3.815	6.79002	3.815	36.8818
4.00867	-6.12062	3.92233	215.565	3.92233	100.766	3.81733	6.81027	3.81733	36.8792
4.011	-6.12256	3.92467	215.564	3.92467	100.764	3.81967	6.84348	3.81967	36.8777
4.01333	-6.1241	3.927	215.563	3.927	100.763	3.822	6.88772	3.822	36.878
4.01567	-6.12624	3.92933	215.563	3.92933	100.762	3.82433	6.94109	3.82433	36.8804
4.018	-6.12777	3.93167	215.562	3.93167	100.761	3.82667	6.99435	3.82667	36.8852
4.02033	-6.13021	3.934	215.563	3.934	100.759	3.829	7.03805	3.829	36.8921
4.02267	-6.13035	3.93633	215.564	3.93633	100.758	3.83133	7.06773	3.83133	36.9004
4.025	-6.12769	3.93867	215.565	3.93867	100.757	3.83367	7.08263	3.83367	36.9093
4.02733	-6.12202	3.941	215.567	3.941	100.756	3.836	7.08214	3.836	36.918
4.02967	-6.11686	3.94333	215.567	3.94333	100.754	3.83833	7.05097	3.83833	36.9259
4.032	-6.1142	3.94567	215.567	3.94567	100.753	3.84067	6.96563	3.84067	36.9314
4.03433	-6.11154	3.948	215.568	3.948	100.752	3.843	6.85166	3.843	36.9329
4.03667	-6.10827	3.95033	215.568	3.95033	100.752	3.84533	6.7478	3.84533	36.9303
4.039	-6.10501	3.95267	215.569	3.95267	100.753	3.84767	6.67552	3.84767	36.9245
4.04133	-6.10205	3.955	215.571	3.955	100.754	3.85	6.66061	3.85	36.9172
4.04367	-6.10209	3.95733	215.574	3.95733	100.757	3.85233	6.67501	3.85233	36.9101
4.046	-6.10643	3.95967	215.578	3.95967	100.76	3.85467	6.68392	3.85467	36.9036
4.04833	-6.10996	3.962	215.581	3.962	100.762	3.857	6.68728	3.857	36.8973
4.05067	-6.1132	3.96433	215.583	3.96433	100.764	3.85933	6.6933	3.85933	36.8912
4.053	-6.11674	3.96667	215.586	3.96667	100.766	3.86167	6.70702	3.86167	36.8855
4.05533	-6.11908	3.969	215.587	3.969	100.767	3.864	6.73085	3.864	36.8805
4.05767	-6.12041	3.97133	215.588	3.97133	100.767	3.86633	6.76075	3.86633	36.8766
4.06	-6.12005	3.97367	215.59	3.97367	100.768	3.86867	6.80102	3.86867	36.8739
4.06233	-6.12099	3.976	215.592	3.976	100.769	3.871	6.85595	3.871	36.8729
4.06467	-6.12223	3.97833	215.593	3.97833	100.769	3.87333	6.92677	3.87333	36.8739
4.067	-6.12096	3.98067	215.593	3.98067	100.77	3.87567	7.00161	3.87567	36.8771
4.06933	-6.1232	3.983	215.593	3.983	100.769	3.878	7.06763	3.878	36.8825
4.07167	-6.12654	3.98533	215.591	3.98533	100.769	3.88033	7.11658	3.88033	36.8895
4.074	-6.12788	3.98767	215.589	3.98767	100.767	3.88267	7.14603	3.88267	36.8976
4.07633	-6.12582	3.99	215.587	3.99	100.766	3.885	7.16012	3.885	36.9061
4.07867	-6.12515	3.99233	215.584	3.99233	100.765	3.88733	7.158	3.88733	36.9144
4.081	-6.12109	3.99467	215.581	3.99467	100.763	3.88967	7.11171	3.88967	36.9214
4.08333	-6.11513	3.997	215.579	3.997	100.761	3.892	7.01166	3.892	36.9252
4.08567	-6.11006	3.99933	215.578	3.99933	100.759	3.89433	6.90164	3.89433	36.9249
4.088	-6.1039	4.00167	215.578	4.00167	100.758	3.89667	6.80338	3.89667	36.9209
4.09033	-6.09964	4.004	215.578	4.004	100.756	3.899	6.75175	3.899	36.9144
4.09267	-6.09388	4.00633	215.578	4.00633	100.755	3.90133	6.75378	3.90133	36.9077
4.095	-6.09412	4.00867	215.579	4.00867	100.755	3.90367	6.7677	3.90367	36.9017
4.09733	-6.09745	4.011	215.579	4.011	100.755	3.906	6.77372	3.906	36.8966
4.09967	-6.10019	4.01333	215.579	4.01333	100.755	3.90833	6.77486	3.90833	36.892
4.102	-6.10233	4.01567	215.579	4.01567	100.755	3.91067	6.77642	3.91067	36.8876
4.10433	-6.10627	4.018	215.577	4.018	100.756	3.913	6.78464	3.913	36.8837
4.10667	-6.1088	4.02033	215.575	4.02033	100.756	3.91533	6.79789	3.91533	36.8804
4.109	-6.10944	4.02267	215.573	4.02267	100.756	3.91767	6.81829	3.91767	36.8778
4.11133	-6.11118	4.025	215.571	4.025	100.756	3.92	6.85218	3.92	36.8764
4.11367	-6.11402	4.02733	215.569	4.02733	100.756	3.92233	6.90021	3.92233	36.8766
4.116	-6.11385	4.02967	215.567	4.02967	100.756	3.92467	6.96408	3.92467	36.8789
4.11833	-6.11169	4.032	215.566	4.032	100.757	3.927	7.03276	3.927	36.8836
4.12067	-6.11073	4.03433	215.565	4.03433	100.757	3.92933	7.09043	3.92933	36.8903
4.123	-6.11127	4.03667	215.565	4.03667	100.758	3.93167	7.12642	3.93167	36.8984
4.12533	-6.1093	4.039	215.564	4.039	100.759	3.934	7.13808	3.934	36.907
4.12767	-6.10664	4.04133	215.564	4.04133	100.759	3.93633	7.12648	3.93633	36.9154
4.13	-6.10438	4.04367	215.563	4.04367	100.759	3.93867	7.08577	3.93867	36.9229
4.13233	-6.10122	4.046	215.561	4.046	100.759	3.941	6.99864	3.941	36.9279
4.13467	-6.09915	4.04833	215.56	4.04833	100.758	3.94333	6.8956	3.94333	36.9291
4.137	-6.09789	4.05067	215.56	4.05067	100.759	3.94567	6.80391	3.94567	36.9264
4.13933	-6.09713	4.053	215.561	4.053	100.759	3.948	6.74377	3.948	36.9207
4.14167	-6.09537	4.05533	215.563	4.05533	100.76	3.95033	6.73393	3.95033	36.9139
4.144	-6.09471	4.05767	215.565	4.05767	100.761	3.95267	6.74714	3.95267	36.9075
4.14633	-6.09594	4.06	215.57	4.06	100.762	3.955	6.75389	3.955	36.9019
4.14867	-6.09788	4.06233	215.574	4.06233	100.764	3.95733	6.75454	3.95733	36.8967
4.151	-6.09942	4.06467	215.578	4.06467	100.766	3.95967	6.75487	3.95967	36.8917
4.15333	-6.10066	4.067	215.581	4.067	100.767	3.962	6.76254	3.962	36.887
4.15567	-6.10319	4.06933	215.585	4.06933	100.769	3.96433	6.78041	3.96433	36.883
4.158	-6.10423	4.07167	215.588	4.07167	100.77	3.96667	6.80434	3.96667	36.8799
4.16033	-6.10247	4.074	215.589	4.074	100.77	3.969	6.84154	3.969	36.8779
4.16267	-6.10341	4.07633	215.59	4.07633	100.77	3.97133	6.89071	3.97133	36.8776
4.165	-6.10424	4.07867	215.59	4.07867	100.77	3.97367	6.95232	3.97367	36.8792
4.16733	-6.10598	4.081	215.59	4.081	100.769	3.976	7.02178	3.976	36.8831
4.16967	-6.10572	4.08333	215.591	4.08333	100.769	3.97833	7.09156	3.97833	36.8891
4.172	-6.10456	4.08567	215.593	4.08567	100.768	3.98067	7.15113	3.98067	36.8968
4.17433	-6.10459	4.088	215.594	4.088	100.768	3.983	7.1962	3.983	36.9056
4.17667	-6.10313	4.09033	215.595	4.09033	100.767	3.98533	7.22161	3.98533	36.9146
4.179	-6.10057	4.09267	215.595	4.09267	100.767	3.98767	7.21915	3.98767	36.9233
4.18133	-6.09521	4.095	215.594	4.095	100.765	3.99	7.16406	3.99	36.9306
4.18367	-6.09095	4.09733	215.591	4.09733	100.763	3.99233	7.06116	3.99233	36.9344
4.186	-6.08418	4.09967	215.587	4.09967	100.761	3.99467	6.95295	3.99467	36.9339
4.18833	-6.07942	4.102	215.583	4.102	100.759	3.997	6.86641	3.997	36.9295
4.19067	-6.07446	4.10433	215.579	4.10433	100.757	3.99933	6.82771	3.99933	36.9225
4.193	-6.0725	4.10667	215.575	4.10667	100.755	4.00167	6.83442	4.00167	36.9151
4.19533	-6.07473	4.109	215.573	4.109	100.753	4.004	6.84653	4.004	36.9083
4.19767	-6.07697	4.11133	215.571	4.11133	100.752	4.00633	6.85109	4.00633	36.9023
4.2	-6.08371	4.11367	215.57	4.11367	100.751	4.00867	6.85158	4.00867	36.8966
4.20233	-6.08765	4.116	215.57	4.116	100.751	4.011	6.85353	4.011	36.8912
4.20467	-6.09068	4.11833	215.571	4.11833	100.75	4.01333	6.86337	4.01333	36.8864
4.207	-6.09272	4.12067	215.572	4.12067	100.75	4.01567	6.87938	4.01567	36.8822
4.20933	-6.09516	4.123	215.574	4.123	100.75	4.018	6.90645	4.018	36.8788
4.21167	-6.0976	4.12533	215.576	4.12533	100.751	4.02033	6.94541	4.02033	36.8768
4.214	-6.09793	4.12767	215.578	4.12767	100.751	4.02267	6.99591	4.02267	36.8765
4.21633	-6.09967	4.13	215.579	4.13	100.751	4.025	7.05208	4.025	36.8785
4.21867	-6.10021	4.13233	215.578	4.13233	100.751	4.02733	7.10823	4.02733	36.8829
4.221	-6.10145	4.13467	215.578	4.13467	100.751	4.02967	7.15437	4.02967	36.8893
4.22333	-6.10109	4.137	215.577	4.137	100.751	4.032	7.18813	4.032	36.897
4.22567	-6.09892	4.13933	215.577	4.13933	100.752	4.03433	7.2047	4.03433	36.9053
4.228	-6.09456	4.14167	215.577	4.14167	100.753	4.03667	7.20174	4.03667	36.9135
4.23033	-6.0903	4.144	215.578	4.144	100.753	4.039	7.16679	4.039	36.9208
4.23267	-6.08534	4.14633	215.579	4.14633	100.754	4.04133	7.07784	4.04133	36.9256
4.235	-6.08217	4.14867	215.579	4.14867	100.754	4.04367	6.96655	4.04367	36.9267
4.23733	-6.07671	4.151	215.58	4.151	100.754	4.046	6.8713	4.046	36.924
4.23967	-6.07005	4.15333	215.58	4.15333	100.754	4.04833	6.81313	4.04833	36.9184
4.242	-6.06469	4.15567	215.579	4.15567	100.754	4.05067	6.80992	4.05067	36.9118
4.24433	-6.06332	4.158	215.578	4.158	100.754	4.053	6.82928	4.053	36.9056
4.24667	-6.06146	4.16033	215.577	4.16033	100.753	4.05533	6.8404	4.05533	36.9001
4.249	-6.0627	4.16267	215.575	4.16267	100.753	4.05767	6.84328	4.05767	36.8951
4.25133	-6.06354	4.165	215.572	4.165	100.752	4.06	6.84512	4.06	36.8903
4.25367	-6.06557	4.16733	215.57	4.16733	100.752	4.06233	6.85692	4.06233	36.886
4.256	-6.06791	4.16967	215.567	4.16967	100.752	4.06467	6.87509	4.06467	36.8823
4.25833	-6.06825	4.172	215.565	4.172	100.752	4.067	6.90129	4.067	36.8794
4.26067	-6.06879	4.17433	215.563	4.17433	100.752	4.06933	6.93994	4.06933	36.8777
4.263	-6.06992	4.17667	215.561	4.17667	100.752	4.07167	6.99096	4.07167	36.8775
4.26533	-6.07186	4.179	215.56	4.179	100.753	4.074	7.05089	4.074	36.8792
4.26767	-6.0715	4.18133	215.559	4.18133	100.753	4.07633	7.1138	4.07633	36.8831
4.27	-6.07094	4.18367	215.558	4.18367	100.754	4.07867	7.16704	4.07867	36.8892
4.27233	-6.07078	4.186	215.555	4.186	100.754	4.081	7.20686	4.081	36.8968
4.27467	-6.07131	4.18833	215.553	4.18833	100.754	4.08333	7.23325	4.08333	36.9054
4.277	-6.07235	4.19067	215.551	4.19067	100.754	4.08567	7.24371	4.08567	36.9143
4.27933	-6.07119	4.193	215.549	4.193	100.754	4.088	7.23391	4.088	36.9227
4.28167	-6.06563	4.19533	215.547	4.19533	100.754	4.09033	7.17658	4.09033	36.9296
4.284	-6.06346	4.19767	215.546	4.19767	100.754	4.09267	7.07237	4.09267	36.9329
4.28633	-6.062	4.2	215.545	4.2	100.754	4.095	6.96424	4.095	36.932
4.28867	-6.05944	4.20233	215.544	4.20233	100.754	4.09733	6.87816	4.09733	36.9273
4.291	-6.05558	4.20467	215.544	4.20467	100.755	4.09967	6.84379	4.09967	36.9202
4.29333	-6.05521	4.207	215.544	4.207	100.756	4.102	6.85634	4.102	36.913
4.29567	-6.05655	4.20933	215.545	4.20933	100.757	4.10433	6.87272	4.10433	36.9066
4.298	-6.06129	4.21167	215.545	4.21167	100.757	4.10667	6.88182	4.10667	36.901
4.30033	-6.06513	4.214	215.545	4.214	100.757	4.109	6.88218	4.109	36.8957
4.30267	-6.06856	4.21633	215.546	4.21633	100.758	4.11133	6.88579	4.11133	36.8907
4.305	-6.0725	4.21867	215.546	4.21867	100.758	4.11367	6.89742	4.11367	36.8862
4.30733	-6.07654	4.221	215.546	4.221	100.757	4.116	6.91578	4.116	36.8823
4.30967	-6.07848	4.22333	215.547	4.22333	100.756	4.11833	6.9454	4.11833	36.8793
4.312	-6.07801	4.22567	215.547	4.22567	100.755	4.12067	6.9929	4.12067	36.8775
4.31433	-6.07845	4.228	215.548	4.228	100.754	4.123	7.05814	4.123	36.8775
4.31667	-6.07969	4.23033	215.548	4.23033	100.753	4.12533	7.13323	4.12533	36.8798
4.319	-6.07973	4.23267	215.549	4.23267	100.752	4.12767	7.20785	4.12767	36.8844
4.32133	-6.08117	4.235	215.55	4.235	100.752	4.13	7.26766	4.13	36.8911
4.32367	-6.0799	4.23733	215.552	4.23733	100.752	4.13233	7.30734	4.13233	36.8991
4.326	-6.07734	4.23967	215.554	4.23967	100.753	4.13467	7.3285	4.13467	36.9078
4.32833	-6.07698	4.242	215.556	4.242	100.754	4.137	7.3281	4.137	36.9163
4.33067	-6.07482	4.24433	215.558	4.24433	100.754	4.13933	7.29105	4.13933	36.9238
4.333	-6.07115	4.24667	215.559	4.24667	100.755	4.14167	7.19928	4.14167	36.9288
4.33533	-6.06839	4.249	215.561	4.249	100.755	4.144	7.0871	4.144	36.9299
4.33767	-6.06423	4.25133	215.564	4.25133	100.755	4.14633	6.98773	4.14633	36.9271
4.34	-6.05887	4.25367	215.572	4.25367	100.757	4.14867	6.9251	4.14867	36.9214
4.34233	-6.0531	4.256	215.583	4.256	100.76	4.151	6.91859	4.151	36.9146
4.34467	-6.05194	4.25833	215.593	4.25833	100.764	4.15333	6.92753	4.15333	36.9083
4.347	-6.05308	4.26067	215.603	4.26067	100.768	4.15567	6.92633	4.15567	36.9025
4.34933	-6.05532	4.263	215.614	4.263	100.771	4.158	6.91553	4.158	36.8971
4.35167	-6.05935	4.26533	215.623	4.26533	100.775	4.16033	6.9058	4.16033	36.8919
4.354	-6.06189	4.26767	215.625	4.26767	100.776	4.16267	6.90817	4.16267	36.8871
4.35633	-6.06633	4.27	215.625	4.27	100.777	4.165	6.92479	4.165	36.883
4.35867	-6.06967	4.27233	215.625	4.27233	100.777	4.16733	6.94916	4.16733	36.88
4.361	-6.07371	4.27467	215.625	4.27467	100.777	4.16967	6.98305	4.16967	36.8782
4.36333	-6.07574	4.277	215.625	4.277	100.777	4.172	7.0263	4.172	36.8781
4.36567	-6.07628	4.27933	215.624	4.27933	100.776	4.17433	7.07845	4.17433	36.8799
4.368	-6.07362	4.28167	215.623	4.28167	100.776	4.17667	7.13403	4.17667	36.8839
4.37033	-6.07366	4.284	215.621	4.284	100.775	4.179	7.18239	4.179	36.8898
4.37267	-6.07449	4.28633	215.619	4.28633	100.773	4.18133	7.21882	4.18133	36.8973
4.375	-6.07103	4.28867	215.616	4.28867	100.772	4.18367	7.24136	4.18367	36.9057
4.37733	-6.06637	4.291	215.613	4.291	100.771	4.186	7.25129	4.186	36.9143
4.37967	-6.06171	4.29333	215.61	4.29333	100.77	4.18833	7.23813	4.18833	36.9226
4.382	-6.05764	4.29567	215.607	4.29567	100.769	4.19067	7.17264	4.19067	36.9293
4.38433	-6.05268	4.298	215.602	4.298	100.769	4.193	7.06172	4.193	36.9324
4.38667	-6.04982	4.30033	215.592	4.30033	100.766	4.19533	6.94932	4.19533	36.9314
4.389	-6.04486	4.30267	215.581	4.30267	100.763	4.19767	6.86106	4.19767	36.9266
4.39133	-6.03979	4.305	215.571	4.305	100.76	4.2	6.82894	4.2	36.9197
4.39367	-6.03643	4.30733	215.561	4.30733	100.757	4.20233	6.84185	4.20233	36.9127
4.396	-6.03717	4.30967	215.552	4.30967	100.754	4.20467	6.85795	4.20467	36.9065
4.39833	-6.03821	4.312	215.547	4.312	100.752	4.207	6.86334	4.207	36.9009
4.40067	-6.04054	4.31433	215.548	4.31433	100.753	4.20933	6.86094	4.20933	36.8957
4.403	-6.04048	4.31667	215.55	4.31667	100.754	4.21167	6.85616	4.21167	36.8909
4.40533	-6.04052	4.319	215.551	4.319	100.755	4.214	6.85457	4.214	36.8864
4.40767	-6.04126	4.32133	215.553	4.32133	100.756	4.21633	6.85493	4.21633	36.8826
4.41	-6.0441	4.32367	215.553	4.32367	100.757	4.21867	6.86818	4.21867	36.8796
4.41233	-6.04683	4.326	215.554	4.326	100.759	4.221	6.90069	4.221	36.878
4.41467	-6.04767	4.32833	215.554	4.32833	100.76	4.22333	6.9529	4.22333	36.8781
4.417	-6.04551	4.33067	215.555	4.33067	100.762	4.22567	7.01844	4.22567	36.8806
4.41933	-6.04505	4.333	215.559	4.333	100.764	4.228	7.07922	4.228	36.8855
4.42167	-6.04558	4.33533	215.563	4.33533	100.767	4.23033	7.12282	4.23033	36.8924
4.424	-6.04462	4.33767	215.566	4.33767	100.769	4.23267	7.1448	4.23267	36.9005
4.42633	-6.04436	4.34	215.569	4.34	100.77	4.235	7.15142	4.235	36.9092
4.42867	-6.0426	4.34233	215.573	4.34233	100.771	4.23733	7.14646	4.23733	36.9177
4.431	-6.03853	4.34467	215.576	4.34467	100.772	4.23967	7.1122	4.23967	36.9251
4.43333	-6.03197	4.347	215.577	4.347	100.773	4.242	7.02569	4.242	36.9298
4.43567	-6.03001	4.34933	215.578	4.34933	100.773	4.24433	6.91885	4.24433	36.9305
4.438	-6.02445	4.35167	215.58	4.35167	100.775	4.24667	6.82088	4.24667	36.9273
4.44033	-6.02018	4.354	215.581	4.354	100.775	4.249	6.76012	4.249	36.9213
4.44267	-6.01502	4.35633	215.581	4.35633	100.776	4.25133	6.75667	4.25133	36.9144
4.445	-6.01406	4.35867	215.581	4.35867	100.776	4.25367	6.77764	4.25367	36.9081
4.44733	-6.0161	4.361	215.58	4.361	100.776	4.256	6.7924	4.256	36.9027
4.44967	-6.02154	4.36333	215.579	4.36333	100.775	4.25833	6.80159	4.25833	36.8976
4.452	-6.02387	4.36567	215.579	4.36567	100.775	4.26067	6.81095	4.26067	36.8926
4.45433	-6.02631	4.368	215.578	4.368	100.775	4.263	6.82667	4.263	36.888
4.45667	-6.02725	4.37033	215.577	4.37033	100.774	4.26533	6.84825	4.26533	36.8841
4.459	-6.02738	4.37267	215.578	4.37267	100.772	4.26767	6.87652	4.26767	36.8809
4.46133	-6.03022	4.375	215.58	4.375	100.771	4.27	6.91472	4.27	36.879
4.46367	-6.03406	4.37733	215.582	4.37733	100.769	4.27233	6.96497	4.27233	36.8788
4.466	-6.0361	4.37967	215.581	4.37967	100.766	4.27467	7.02887	4.27467	36.8805
4.46833	-6.03554	4.382	215.581	4.382	100.764	4.277	7.0978	4.277	36.8845
4.47067	-6.03767	4.38433	215.581	4.38433	100.761	4.27933	7.16009	4.27933	36.8906
4.473	-6.03681	4.38667	215.581	4.38667	100.76	4.28167	7.20615	4.28167	36.8982
4.47533	-6.03475	4.389	215.578	4.389	100.758	4.284	7.23143	4.284	36.9066
4.47767	-6.03179	4.39133	215.576	4.39133	100.756	4.28633	7.23573	4.28633	36.9154
4.48	-6.03032	4.39367	215.575	4.39367	100.755	4.28867	7.21391	4.28867	36.9237
4.48233	-6.02636	4.396	215.574	4.396	100.754	4.291	7.14116	4.291	36.9304
4.48467	-6.0246	4.39833	215.573	4.39833	100.752	4.29333	7.02975	4.29333	36.9335
4.487	-6.02144	4.40067	215.573	4.40067	100.751	4.29567	6.91763	4.29567	36.9324
4.48933	-6.01707	4.403	215.573	4.403	100.751	4.298	6.83013	4.298	36.9277
4.49167	-6.01211	4.40533	215.572	4.40533	100.75	4.30033	6.79127	4.30033	36.9208
4.494	-6.00895	4.40767	215.572	4.40767	100.75	4.30267	6.79434	4.30267	36.9138
4.49633	-6.00749	4.41	215.571	4.41	100.75	4.305	6.80018	4.305	36.9076
4.49867	-6.00913	4.41233	215.57	4.41233	100.749	4.30733	6.79985	4.30733	36.902
4.501	-6.01126	4.41467	215.569	4.41467	100.749	4.30967	6.80321	4.30967	36.8969
4.50333	-6.0144	4.417	215.567	4.417	100.749	4.312	6.8124	4.312	36.8922
4.50567	-6.01974	4.41933	215.566	4.41933	100.749	4.31433	6.82284	4.31433	36.888
4.508	-6.02027	4.42167	215.563	4.42167	100.749	4.31667	6.83484	4.31667	36.8845
4.51033	-6.01841	4.424	215.559	4.424	100.75	4.319	6.85339	4.319	36.882
4.51267	-6.01705	4.42633	215.556	4.42633	100.75	4.32133	6.88312	4.32133	36.8808
4.515	-6.01869	4.42867	215.554	4.42867	100.751	4.32367	6.93247	4.32367	36.8814
4.51733	-6.01813	4.431	215.551	4.431	100.751	4.326	6.99635	4.326	36.8843
4.51967	-6.01756	4.43333	215.55	4.43333	100.751	4.32833	7.05969	4.32833	36.8896
4.522	-6.018	4.43567	215.551	4.43567	100.752	4.33067	7.10815	4.33067	36.8969
4.52433	-6.01894	4.438	215.552	4.438	100.752	4.333	7.13837	4.333	36.9055
4.52667	-6.01718	4.44033	215.553	4.44033	100.752	4.33533	7.15081	4.33533	36.9146
4.529	-6.01231	4.44267	215.554	4.44267	100.752	4.33767	7.14467	4.33767	36.9234
4.53133	-6.00625	4.445	215.554	4.445	100.752	4.34	7.10564	4.34	36.931
4.53367	-6.00079	4.44733	215.554	4.44733	100.753	4.34233	7.01945	4.34233	36.9359
4.536	-5.99463	4.44967	215.554	4.44967	100.753	4.34467	6.91512	4.34467	36.9367
4.53833	-5.99056	4.452	215.554	4.452	100.753	4.347	6.82625	4.347	36.9336
4.54067	-5.988	4.45433	215.555	4.45433	100.753	4.34933	6.7765	4.34933	36.9278
4.543	-5.98424	4.45667	215.555	4.45667	100.753	4.35167	6.77982	4.35167	36.921
4.54533	-5.98358	4.459	215.555	4.459	100.753	4.354	6.79813	4.354	36.9148
4.54767	-5.98552	4.46133	215.556	4.46133	100.753	4.35633	6.80478	4.35633	36.9093
4.55	-5.98845	4.46367	215.555	4.46367	100.753	4.35867	6.80437	4.35867	36.9041
4.55233	-5.98969	4.466	215.555	4.466	100.752	4.361	6.80705	4.361	36.8991
4.55467	-5.99493	4.46833	215.555	4.46833	100.752	4.36333	6.81938	4.36333	36.8945
4.557	-5.99726	4.47067	215.556	4.47067	100.753	4.36567	6.84348	4.36567	36.8905
4.55933	-6.0017	4.473	215.558	4.473	100.753	4.368	6.87499	4.368	36.8875
4.56167	-6.00404	4.47533	215.559	4.47533	100.754	4.37033	6.91617	4.37033	36.8855
4.564	-6.00528	4.47767	215.56	4.47767	100.755	4.37267	6.97078	4.37267	36.8851
4.56633	-6.00522	4.48	215.561	4.48	100.756	4.375	7.03402	4.375	36.8866
4.56867	-6.00505	4.48233	215.561	4.48233	100.757	4.37733	7.10167	4.37733	36.8903
4.571	-6.00449	4.48467	215.562	4.48467	100.758	4.37967	7.16192	4.37967	36.896
4.57333	-6.00183	4.487	215.563	4.487	100.758	4.382	7.20854	4.382	36.9031
4.57567	-6.00107	4.48933	215.565	4.48933	100.759	4.38433	7.23833	4.38433	36.9111
4.578	-5.9993	4.49167	215.569	4.49167	100.76	4.38667	7.24713	4.38667	36.9194
4.58033	-5.99944	4.494	215.572	4.494	100.761	4.389	7.22612	4.389	36.9271
4.58267	-5.99738	4.49633	215.576	4.49633	100.761	4.39133	7.15076	4.39133	36.933
4.585	-5.99162	4.49867	215.579	4.49867	100.761	4.39367	7.0361	4.39367	36.9353
4.58733	-5.98616	4.501	215.581	4.501	100.762	4.396	6.92516	4.396	36.9335
4.58967	-5.98229	4.50333	215.582	4.50333	100.762	4.39833	6.84207	4.39833	36.9282
4.592	-5.98133	4.50567	215.583	4.50567	100.762	4.40067	6.8152	4.40067	36.921
4.59433	-5.97857	4.508	215.584	4.508	100.762	4.403	6.83018	4.403	36.914
4.59667	-5.9783	4.51033	215.585	4.51033	100.762	4.40533	6.84467	4.40533	36.9078
4.599	-5.98424	4.51267	215.585	4.51267	100.762	4.40767	6.8509	4.40767	36.9023
4.60133	-5.98738	4.515	215.584	4.515	100.761	4.41	6.85511	4.41	36.8972
4.60367	-5.98912	4.51733	215.583	4.51733	100.761	4.41233	6.86032	4.41233	36.8926
4.606	-5.99106	4.51967	215.582	4.51967	100.76	4.41467	6.87451	4.41467	36.8884
4.60833	-5.99449	4.522	215.581	4.522	100.76	4.417	6.89307	4.417	36.8849
4.61067	-5.99663	4.52433	215.581	4.52433	100.759	4.41933	6.91989	4.41933	36.8823
4.613	-6.00037	4.52667	215.58	4.52667	100.758	4.42167	6.96321	4.42167	36.881
4.61533	-6.00211	4.529	215.581	4.529	100.758	4.424	7.02365	4.424	36.8816
4.61767	-6.00314	4.53133	215.581	4.53133	100.758	4.42633	7.09797	4.42633	36.8847
4.62	-6.00488	4.53367	215.582	4.53367	100.759	4.42867	7.16875	4.42867	36.8902
4.62233	-6.00522	4.536	215.585	4.536	100.761	4.431	7.22522	4.431	36.8978
4.62467	-6.00436	4.53833	215.587	4.53833	100.764	4.43333	7.26223	4.43333	36.9067
4.627	-6.00169	4.54067	215.589	4.54067	100.767	4.43567	7.27808	4.43567	36.916
4.62933	-5.99833	4.543	215.592	4.543	100.77	4.438	7.27165	4.438	36.9252
4.63167	-5.99817	4.54533	215.596	4.54533	100.773	4.44033	7.22559	4.44033	36.9331
4.634	-5.99491	4.54767	215.599	4.54767	100.776	4.44267	7.12527	4.44267	36.9382
4.63633	-5.99014	4.55	215.6	4.55	100.776	4.445	7.0094	4.445	36.939
4.63867	-5.98488	4.55233	215.601	4.55233	100.777	4.44733	6.90898	4.44733	36.936
4.641	-5.98212	4.55467	215.601	4.55467	100.777	4.44967	6.84749	4.44967	36.9301
4.64333	-5.97966	4.557	215.602	4.557	100.777	4.452	6.8389	4.452	36.9233
4.64567	-5.9768	4.55933	215.601	4.55933	100.776	4.45433	6.84639	4.45433	36.917
4.648	-5.97853	4.56167	215.6	4.56167	100.775	4.45667	6.84961	4.45667	36.9112
4.65033	-5.98117	4.564	215.598	4.564	100.774	4.459	6.84565	4.459	36.9057
4.65267	-5.98311	4.56633	215.596	4.56633	100.772	4.46133	6.84104	4.46133	36.9003
4.655	-5.98365	4.56867	215.594	4.56867	100.77	4.46367	6.84329	4.46367	36.8955
4.65733	-5.98378	4.571	215.592	4.571	100.768	4.466	6.85048	4.466	36.8914
4.65967	-5.98422	4.57333	215.59	4.57333	100.767	4.46833	6.86945	4.46833	36.8884
4.662	-5.98326	4.57567	215.589	4.57567	100.766	4.47067	6.90269	4.47067	36.8867
[truncated: 15,911 more rows]

## Sheet: wt 222 - 358 RAW_DATA
PeakIndex - 0	RI peak area	LALS peak area	RALS peak area	DP peak area	IP peak area	Molecular weight by LALS	Molecular weight by RALS	Molecular weight	Concentration Channel	Concentration	Intrinsic viscosity	Hydrodynamic radius	Radius of Gyration	Retention volume	Molecular weight - Extrapolation	Intrinsic viscosity - Extrapolation	Hydrodynamic radius - Extrapolation	Radius of Gyration - Extrapolation	Splined LogM	Splined LogIV
	pk	pk	pk	pk	pk	Da	Da	Da	mglmL	mglmL	dL/g	nm	nm	mL	Da	dL/g	nm	nm	Log(m)	Log(dL/g)
	-4.22488	-0.121211	0.23662	0.205355	36.8988	-1026759808	1289373952	-1026759808	1.23919619010593E-09	2.65542041688605E-07	8383.49	0	-17242.7	13.9043	365770	0.0700781	2.47745	1	4.56467	-1.10133
	-4.22272	-0.119265	0.236419	0.232147	36.9075	-919027776	1171923712	-919027776	1.36223254898482E-09	2.91906985694368E-07	8619.25	0	-17126.4	13.9067	359968	0.0700179	2.47944	1	4.56443	-1.10156
	-4.22046	-0.117914	0.236218	0.244812	36.9161	-826552000	1065171264	-826552000	1.49748480282597E-09	3.2088962598209E-07	8266.6	0	-17047.4	13.909	354259	0.0699578	2.48144	1	4.56418	-1.10179
	-4.21709	-0.116869	0.236117	0.233187	36.9238	-745229760	968549248	-745229760	1.64616609232837E-09	3.52749879084513E-07	7161.38	0	-16984.5	13.9113	348640	0.0698977	2.48344	1	4.56394	-1.10202
	-4.21603	-0.115914	0.236115	0.179294	36.9291	-672385792	881061760	-672385792	1.8096093512554E-09	3.8777344002483E-07	5008.22	0	-16924.3	13.9137	343110	0.0698377	2.48544	1	4.56369	-1.10225
	-4.21557	-0.0872455	0.23456	0.0930435	36.9304	-460376256	796206272	-460376256	1.98928051808878E-09	4.26274397113957E-07	2364.15	0	-15149.1	13.916	337668	0.0697777	2.48744	1	4.56345	-1.10248
	-4.21661	-0.0912834	0.236863	-0.00212356	36.9276	-438178240	731404352	-438178240	2.18679052643722E-09	4.68598017278055E-07	-49.0877	698.682	-15349.5	13.9183	332313	0.0697178	2.48945	1	4.5632	-1.10271
	-4.21974	-0.0937554	0.239204	-0.080185	36.9218	-409396320	671921216	-409396320	2.40391107020344E-09	5.15123815603147E-07	-1686.39	2220.44	-15447.4	13.9207	327042	0.0696579	2.49145	1	4.56296	-1.10294
	-4.22008	-0.0910471	0.241105	-0.117202	36.9146	-361661696	616091904	-361661696	2.64258859239419E-09	5.66269022783672E-07	-2242.7	2342.95	-15233.7	13.923	321855	0.0695981	2.49346	1	4.56271	-1.10317
	-4.22102	-0.0831112	0.243106	-0.122934	36.908	-300320480	565096960	-300320480	2.90496426913478E-09	6.22492336788127E-07	-2140.3	2168.16	-14700.2	13.9253	316750	0.0695384	2.49547	1	4.56247	-1.1034
	-4.22505	-0.0761047	0.244744	-0.118688	36.902	-250164432	517520320	-250164432	3.19338999688057E-09	6.8429790189839E-07	-1880.04	1953.75	-14238.9	13.9277	311726	0.0694786	2.49748	1	4.56222	-1.10363
	-4.22689	-0.069273	0.244538	-0.116484	36.8967	-207141392	470382912	-207141392	3.51045303936814E-09	7.52239941448352E-07	-1678.73	1766.66	-13825.9	13.93	306782	0.069419	2.49949	1	4.56198	-1.10386
	-4.22903	-0.0615593	0.2433	-0.117615	36.8917	-167450192	425732224	-167450192	3.85899623367436E-09	8.26927816888201E-07	-1542.14	1599.83	-13374.3	13.9323	301916	0.0693594	2.50151	1	4.56173	-1.10409
	-4.23286	-0.0574653	0.246639	-0.116141	36.8873	-142195664	392593696	-142195664	4.24214530170275E-09	9.09031143692118E-07	-1385.43	1461.83	-13075.6	13.9347	297127	0.0692998	2.50352	1	4.56149	-1.10432
	-4.2341	-0.0704388	0.252579	-0.107859	36.8836	-158555584	365737088	-158555584	4.66333638371452E-09	9.99286385194864E-07	-1170.56	1433.05	-13760.2	13.937	292414	0.0692403	2.50554	1	4.56124	-1.10455
	-4.23724	-0.0858397	0.259028	-0.0900736	36.8805	-175770560	341198752	-175770560	5.12634601435025E-09	1.09850270746392E-06	-889.318	1353.34	-14543.8	13.9393	287776	0.0691808	2.50756	1	4.561	-1.10478
	-4.23937	-0.077909	0.269855	-0.0614576	36.8785	-145122416	323354848	-145122416	5.63532687181123E-09	1.2075701079084E-06	-552.013	1083.01	-13906.9	13.9417	283212	0.0691214	2.50958	1	4.56075	-1.10501
	-4.24271	-0.0546858	0.291037	-0.0214952	36.8778	-92663920	317238048	-92663920	6.19484330499631E-09	1.32746652070637E-06	-175.636	636.668	-12402.7	13.944	278720	0.0690621	2.5116	1	4.56051	-1.10524
	-4.24275	-0.0267338	0.31112	0.029919	36.8789	-41208372	308499488	-41208372	6.80991218970917E-09	1.45926696859533E-06	222.379	0	-10881.1	13.9463	274299	0.0690028	2.51363	1	4.56026	-1.10546
	-4.24039	0.0184224	0.324757	0.0900902	36.8824	25832152	292936832	292936832	7.48604911393613E-09	1.60415345362708E-06	609.08	1414.34	-8752.42	13.9487	269949	0.0689435	2.51565	1	4.56002	-1.10569
	-4.23542	0.084842	0.336922	0.151958	36.8882	108221368	276460640	276460640	8.22931855992692E-09	1.76342553004361E-06	934.422	1600.04	-5841.37	13.951	265667	0.0688843	2.51768	1	4.55977	-1.10592
	-4.22836	0.14186	0.345783	0.206886	36.8957	164608224	258104928	258104928	9.04638497445376E-09	1.9385111045267E-06	1157.05	1679.27	-3477.13	13.9533	261453	0.0688252	2.51971	1	4.55953	-1.10615
	-4.2246	0.173267	0.34344	0.246009	36.9042	182891872	233202448	233202448	9.94457582947916E-09	2.13098064705264E-06	1251.3	1666.36	-2070.84	13.9557	257306	0.0687661	2.52174	1	4.55928	-1.10638
	-4.22243	0.19408	0.333972	0.264964	36.9129	186358272	206291008	206291008	1.09319460150914E-08	2.34255981013121E-06	1225.7	1588.64	-927.486	13.958	253225	0.068707	2.52377	1	4.55904	-1.10661
	-4.21767	0.203616	0.326277	0.259041	36.9212	177856176	183335232	183335232	1.20173480055996E-08	2.57514625445765E-06	1089.83	1468.72	-286.867	13.9603	249209	0.068648	2.52581	1	4.55879	-1.10684
	-4.21341	0.190307	0.319917	0.212586	36.9277	151216752	163525488	163525488	1.3210518901019E-08	2.83082545138313E-06	813.456	1282.46	-722.518	13.9627	245256	0.0685891	2.52784	1	4.55855	-1.10707
	-4.21054	0.150405	0.310885	0.12486	36.9307	108717256	144556112	144556112	1.45221532577011E-08	3.11189023705083E-06	434.583	998.714	-2379.79	13.965	241366	0.0685302	2.52988	1	4.5583	-1.1073
	-4.20868	0.117814	0.303154	0.0222321	36.9296	77467448	128229640	128229640	1.59640176633502E-08	3.4208612760267E-06	70.3933	523.092	-3799.91	13.9673	237538	0.0684713	2.53192	1	4.55806	-1.10753
	-4.21072	0.0857533	0.297997	-0.0719031	36.925	51293632	114663904	114663904	1.75490431075787E-08	3.76050934391969E-06	-207.128	0	-5304.93	13.9697	233770	0.0684125	2.53396	1	4.55781	-1.10776
	-4.20935	0.0503503	0.29101	-0.131037	36.9184	27397034	101861888	101861888	1.92914395569233E-08	4.1338798837387E-06	-343.439	0	-7017.15	13.972	230063	0.0683538	2.536	1	4.55757	-1.10799
	-4.20689	0.0178654	0.280579	-0.147197	36.9119	8843060	89340312	89340312	2.12068336225002E-08	4.54432165497565E-06	-351.011	0	-8648.77	13.9743	226414	0.0682951	2.53804	1	4.55732	-1.10822
	-4.20513	-0.00448328	0.269545	-0.142672	36.9062	-2.01871e+06	78075096	-2.01871e+06	2.33124008985897E-08	4.99551470056758E-06	-309.539	214.784	-9847.08	13.9767	222823	0.0682364	2.54009	1	4.55708	-1.10845
	-4.20106	-0.0294523	0.259284	-0.133356	36.9012	-12063868	68319760	-12063868	2.56270258347513E-08	5.49150581719005E-06	-263.232	369.272	-11293.9	13.979	219288	0.0681778	2.54214	1	4.55683	-1.10868
	-4.1979	-0.0540527	0.243604	-0.124326	36.8963	-20140694	58390528	-20140694	2.81714616079398E-08	6.03674197918735E-06	-223.272	414.675	-12909.8	13.9813	215810	0.0681193	2.54418	1	4.55659	-1.10891
	-4.19264	-0.0719357	0.227828	-0.116024	36.8917	-24383148	49677000	-24383148	3.0968529074471E-08	6.63611353957094E-06	-189.568	418.494	-14310.3	13.9837	212387	0.0680608	2.54623	1	4.55634	-1.10914
	-4.18717	-0.0891823	0.214031	-0.105348	36.8875	-27498736	42453456	-27498736	3.40433068402035E-08	7.29499470253359E-06	-156.596	408.73	-15816.5	13.986	209019	0.0680023	2.54829	1	4.5561	-1.10937
	-4.18011	-0.128282	0.200132	-0.0916398	36.884	-35982292	36111112	-35982292	3.74233763977827E-08	8.01929490990005E-06	-123.928	413.514	-19163.5	13.9883	205703	0.0679439	2.55034	1	4.55585	-1.1096
	-4.17245	-0.174358	0.180479	-0.0706303	36.8815	-44489044	29623766	-44489044	4.11390388421751E-08	8.81550840858836E-06	-86.8948	394.294	-24014.5	13.9907	202441	0.0678856	2.55239	1	4.55561	-1.10983
	-4.16528	-0.217909	0.167718	-0.0373255	36.8803	-50579696	25042732	-50579696	4.52236221804014E-08	9.69077609624946E-06	-41.7745	322.379	-28986.1	13.993	199230	0.0678273	2.55445	1	4.55536	-1.11006
	-4.15622	-0.264037	0.165553	0.00929436	36.881	-55751240	22486892	-55751240	4.97137513377766E-08	1.06529469121597E-05	9.46254	0	-33397.2	13.9953	196070	0.067769	2.55651	1	4.55512	-1.11029
	-4.14566	-0.316032	0.166225	0.0667149	36.8837	-60702892	20538824	-60702892	5.4649692771136E-08	1.171064832306E-05	61.7829	0	-37968.6	13.9977	192960	0.0677108	2.55857	1	4.55487	-1.11052
	-4.1338	-0.34725	0.173556	0.126407	36.8887	-60674928	19507854	-60674928	6.00757061874901E-08	1.287336635869E-05	106.475	0	-39454.1	14	189900	0.0676527	2.56063	1	4.55463	-1.11075
	-4.12033	-0.347895	0.192847	0.177766	36.8954	-55297300	19718404	-55297300	6.60404637642387E-08	1.41515274663107E-05	136.187	0	-36517.5	14.0023	186888	0.0675946	2.5627	1	4.55438	-1.11098
	-4.10557	-0.335946	0.217381	0.214658	36.9033	-48575092	20219440	-48575092	7.25974373949612E-08	1.55565940076485E-05	149.566	0	-32659.2	14.0047	183923	0.0675366	2.56476	1	4.55414	-1.11121
	-4.08971	-0.310589	0.234566	0.234604	36.9116	-40852656	19847218	-40852656	7.98054315964691E-08	1.71011652128072E-05	148.666	0	-29356.8	14.007	181006	0.0674786	2.56683	1	4.55389	-1.11143
	-4.07214	-0.266425	0.249773	0.237022	36.9199	-31878514	19225140	-31878514	8.77290986522894E-08	1.87990935955895E-05	136.602	0	-25515.5	14.0093	178135	0.0674206	2.5689	1	4.55365	-1.11166
	-4.05738	-0.203268	0.261274	0.21452	36.9272	-22124792	18294008	-22124792	9.64394786251432E-08	2.0665604097303E-05	112.444	0	-21207.8	14.0117	175310	0.0673627	2.57097	1	4.5534	-1.11189
	-4.04342	-0.158561	0.266082	0.149723	36.932	-15699859	16947988	-15699859	1.060146885834E-07	2.27174350584392E-05	71.382	0	-18490.9	14.014	172529	0.0673049	2.57304	1	4.55316	-1.11212
	-4.02745	-0.126352	0.265209	0.0565952	36.9328	-11380792	15366651	-11380792	1.16540604722104E-07	2.49729873758042E-05	24.5447	0	-16708	14.0163	169793	0.0672471	2.57511	1	4.55292	-1.11235
	-4.01269	-0.104536	0.267711	-0.0421596	36.9297	-8565309	14110594	-8565309	1.28111608432846E-07	2.74524863925762E-05	-16.634	131.215	-15425.5	14.0187	167100	0.0671893	2.57719	1	4.55267	-1.11258
	-4.00133	-0.0957759	0.273217	-0.125091	36.9235	-7138757	13100121	-7138757	1.40831446060474E-07	3.01781692542136E-05	-44.9043	171.939	-14829.7	14.021	164449	0.0671316	2.57926	1	4.55242	-1.11281
	-3.98876	-0.101498	0.279762	-0.170794	36.9162	-6.88195e+06	12202431	-6.88195e+06	1.54814216557497E-07	3.31744740833528E-05	-55.7839	182.591	-15012.5	14.0233	161841	0.067074	2.58134	1	4.55218	-1.11304
	-3.9744	-0.102514	0.286641	-0.18846	36.9092	-6323073	11373254	-6323073	1.70185302295067E-07	3.64682782674208E-05	-56.0048	177.742	-14935.5	14.0257	159274	0.0670164	2.58342	1	4.55194	-1.11327
	-3.96164	-0.0986167	0.293352	-0.195828	36.9028	-5.53329e+06	10588231	-5.53329e+06	1.87082520142212E-07	4.00891149183735E-05	-52.9473	166.858	-14615.2	14.028	156748	0.0669588	2.5855	1	4.55169	-1.1135
	-3.94197	-0.092107	0.29669	-0.197288	36.8968	-4.70126e+06	9741517	-4.70126e+06	2.05657443075324E-07	4.40694529970642E-05	-48.5321	153.516	-14231.3	14.0303	154262	0.0669013	2.58759	1	4.55145	-1.11373
	-3.92381	-0.0851034	0.296117	-0.192945	36.8912	-3.95146e+06	8844554	-3.95146e+06	2.26076579679102E-07	4.84449847135693E-05	-43.1835	139.347	-13887.4	14.0327	151815	0.0668439	2.58967	1	4.5512	-1.11396
	-3.90835	-0.0806526	0.29317	-0.181247	36.886	-3.40657e+06	7965631	-3.40657e+06	2.48523122081679E-07	5.32549565832596E-05	-36.9065	125.857	-13703.9	14.035	149407	0.0667865	2.59176	1	4.55096	-1.11419
	-3.88889	-0.0809854	0.291086	-0.164847	36.8816	-3.11168e+06	7194673	-3.11168e+06	2.73198310196676E-07	5.85424932069145E-05	-30.539	114.645	-13750.4	14.0373	147037	0.0667291	2.59385	1	4.55071	-1.11442
	-3.86962	-0.0868819	0.290012	-0.14582	36.878	-3.03673e+06	6.52071e+06	-3.03673e+06	3.00323392821156E-07	6.43550156382844E-05	-24.5768	105.775	-14069.1	14.0397	144705	0.0666718	2.59594	1	4.55047	-1.11465
	-3.84656	-0.0956315	0.288671	-0.118967	36.8755	-3040652	5.90433e+06	-3040652	3.30141688209551E-07	7.07446524756961E-05	-18.2411	95.8099	-14542.2	14.042	142410	0.0666146	2.59803	1	4.55022	-1.11488
	-3.8235	-0.101959	0.287995	-0.0792395	36.8746	-2.94903e+06	5.35847e+06	-2.94903e+06	3.62920530960764E-07	7.7768687333446E-05	-11.0527	80.2516	-14881.6	14.0443	140151	0.0665574	2.60012	1	4.54998	-1.11511
	-3.79833	-0.106174	0.288593	-0.0235957	36.8757	-2.79359e+06	4.88462e+06	-2.79359e+06	3.98953915237144E-07	8.5490130004473E-05	-2.99389	50.9962	-15088.6	14.0467	137928	0.0665002	2.60222	1	4.54973	-1.11534
	-3.76857	-0.108866	0.286817	0.0443514	36.8792	-2.60571e+06	4.4161e+06	-2.60571e+06	4.38564967453203E-07	9.39782112254761E-05	5.11871	0	-15262.7	14.049	135741	0.0664431	2.60432	1	4.54949	-1.11557
	-3.73741	-0.109343	0.283038	0.113906	36.8849	-2380738	3.9643e+06	-2380738	4.82108873711695E-07	0.000103309	11.957	0	-15363.4	14.0513	133588	0.0663861	2.60641	1	4.54924	-1.1158
	-3.70274	-0.105523	0.280554	0.175527	36.8924	-2.09005e+06	3.57461e+06	-2.09005e+06	5.29976148300193E-07	0.000113566	16.758	0	-15211.3	14.0537	131469	0.066329	2.60851	1	4.549	-1.11603
	-3.67108	-0.103432	0.27858	0.223384	36.9009	-1.86359e+06	3.22887e+06	-1.86359e+06	5.82596044296224E-07	0.000124842	19.3963	0	-15139	14.056	129384	0.0662721	2.61062	1	4.54875	-1.11626
	-3.63832	-0.102926	0.278578	0.250494	36.9097	-1.68699e+06	2.93722e+06	-1.68699e+06	6.40440362076333E-07	0.000137237	19.7811	0	-15112	14.0583	127332	0.0662152	2.61272	1	4.54851	-1.11649
	-3.60305	-0.101808	0.279605	0.251488	36.9179	-1.51796e+06	2.68178e+06	-1.51796e+06	7.04027911524463E-07	0.000150863	18.0619	0	-15032.1	14.0607	125312	0.0661583	2.61483	1	4.54826	-1.11672
	-3.57089	-0.0987872	0.283985	0.20995	36.9241	-1.33988e+06	2.47778e+06	-1.33988e+06	7.73928945818625E-07	0.000165842	13.7144	0	-14789.6	14.063	123325	0.0661015	2.61693	1	4.54802	-1.11695
	-3.53233	-0.0971964	0.287455	0.128104	36.9268	-1.19923e+06	2.28153e+06	-1.19923e+06	8.50770277338597E-07	0.000182308	7.61166	0	-14644.3	14.0653	121368	0.0660447	2.61904	1	4.54777	-1.11718
	-3.49666	-0.0952748	0.289786	0.0330511	36.9255	-1.06935e+06	2.09229e+06	-1.06935e+06	9.35240848320973E-07	0.000200409	1.78651	0	-14504.8	14.0677	119443	0.065988	2.62115	1	4.54753	-1.1174
	-3.464	-0.0902575	0.291087	-0.0487605	36.9207	-921541	1.91186e+06	-921541	1.02809838153917E-06	0.000220307	-2.39789	32.723	-14225.7	14.07	117549	0.0659314	2.62326	1	4.54728	-1.11763
	-3.43074	-0.0853522	0.293392	-0.0955482	36.9142	-792747	1.75295e+06	-792747	1.13017540570581E-06	0.00024218	-4.27511	37.7368	-13939.8	14.0723	115685	0.0658747	2.62538	1	4.54704	-1.11786
	-3.39258	-0.0820838	0.293419	-0.105681	36.9078	-693532	1.59478e+06	-693532	1.24238738408167E-06	0.000266226	-4.30217	36.1679	-13773.2	14.0747	113850	0.0658182	2.62749	1	4.54679	-1.11809
	-3.34891	-0.0809443	0.296422	-0.103708	36.9023	-622134	1.46558e+06	-622134	1.36574078624108E-06	0.000292659	-3.8411	33.5881	-13673.6	14.077	112044	0.0657617	2.62961	1	4.54655	-1.11832
	-3.30645	-0.0788837	0.303832	-0.103913	36.8973	-551536	1.36654e+06	-551536	1.50134133036772E-06	0.000321716	-3.50154	31.2859	-13473	14.0793	110267	0.0657052	2.63173	1	4.5463	-1.11855
	-3.26469	-0.0762754	0.313822	-0.105417	36.8924	-485132	1.28399e+06	-485132	1.65040535193839E-06	0.000353658	-3.23182	29.1859	-13225.7	14.0817	108518	0.0656488	2.63385	1	4.54606	-1.11878
	-3.21852	-0.0642669	0.323342	-0.102533	36.8877	-371836	1.20345e+06	-371836	1.81426958079101E-06	0.000388772	-2.85986	25.6431	-12564.7	14.084	106797	0.0655924	2.63597	1	4.54581	-1.11901
	-3.16846	-0.0443558	0.334364	-0.089864	36.8836	-233455	1.13207e+06	-233455	1.99440341930313E-06	0.000427372	-2.28037	20.3614	-11578.4	14.0863	105103	0.0655361	2.6381	1	4.54557	-1.11924
	-3.1083	-0.0200193	0.346391	-0.0702228	36.8801	-95849.8	1.06687e+06	-95849.8	2.19242224375193E-06	0.000469805	-1.62116	13.5065	-10461.3	14.0887	103436	0.0654798	2.64022	1	4.54532	-1.11947
	-3.05483	0.00367598	0.356038	-0.0439583	36.8778	16010.5	997536	997536	2.41010184254264E-06	0.00051645	-0.923223	0	-9444.82	14.091	101795	0.0654236	2.64235	1	4.54508	-1.1197
	-3.00177	0.0294455	0.362244	-0.00967976	36.8768	116664	923256	923256	2.64939421867894E-06	0.000567727	-0.18494	0	-8385.95	14.0933	100181	0.0653674	2.64448	1	4.54483	-1.11993
	-2.94421	0.0625011	0.36952	0.0346645	36.8777	225266	856738	856738	2.91244532490964E-06	0.000624095	0.602465	20.1526	-7075.01	14.0957	98591.7	0.0653112	2.64661	1	4.54459	-1.12016
	-2.88404	0.082151	0.379006	0.0897876	36.8806	269346	799364	799364	3.20161393574381E-06	0.00068606	1.41944	26.2035	-6364.54	14.098	97027.9	0.0652552	2.64874	1	4.54434	-1.12039
	-2.81138	0.0926193	0.386975	0.1471	36.8856	276240	742456	742456	3.51949347532354E-06	0.000754177	2.11517	29.2019	-6027.5	14.1003	95489	0.0651991	2.65088	1	4.5441	-1.12062
	-2.73722	0.109207	0.39365	0.197609	36.8923	296297	687048	687048	3.86893452741788E-06	0.000829057	2.58434	30.4217	-5459.26	14.1027	93974.4	0.0651431	2.65302	1	4.54385	-1.12085
	-2.66415	0.131167	0.401628	0.238425	36.9001	323734	637661	637661	4.25307007390074E-06	0.000911372	2.83592	30.6078	-4725.63	14.105	92483.9	0.0650872	2.65515	1	4.54361	-1.12108
	-2.58849	0.139727	0.41224	0.265751	36.9085	313713	595393	595393	4.67534573544981E-06	0.00100186	2.8748	30.0521	-4541.22	14.1073	91017.1	0.0650313	2.65729	1	4.54336	-1.12131
	-2.51033	0.139397	0.420449	0.277553	36.9168	284704	552403	552403	5.13954773850855E-06	0.00110133	2.73068	28.8125	-4651.71	14.1097	89573.4	0.0649754	2.65943	1	4.54312	-1.12154
	-2.41946	0.14587	0.428957	0.260583	36.9243	271016	512679	512679	5.64983974982169E-06	0.00121068	2.33169	26.6631	-4524.65	14.112	88152.7	0.0649197	2.66158	1	4.54287	-1.12177
	-2.3303	0.15793	0.439208	0.197025	36.9291	266921	477519	477519	6.21079652773915E-06	0.00133088	1.60353	22.9841	-4233.35	14.1143	86754.5	0.0648639	2.66372	1	4.54263	-1.122
	-2.24464	0.160757	0.453024	0.101086	36.9299	247159	448055	448055	6.82744985169848E-06	0.00146302	0.748385	17.4538	-4303.87	14.1167	85378.5	0.0648082	2.66587	1	4.54238	-1.12223
	-2.16098	0.162668	0.468182	0.0019777	36.9267	227509	421224	421224	7.5053280852444E-06	0.00160828	0.0133204	4.46425	-4414.39	14.119	84024.4	0.0647525	2.66802	1	4.54214	-1.12246
	-2.07181	0.176242	0.48277	-0.0756994	36.9205	224230	395118	395118	8.25051210995298E-06	0.00176797	-0.463884	0	-4151.51	14.1213	82691.7	0.0646969	2.67017	1	4.54189	-1.12269
	-1.96275	0.191103	0.494983	-0.110356	36.9133	221177	368524	368524	9.06968216440873E-06	0.0019435	-0.615299	0	-3837.92	14.1237	81380.1	0.0646414	2.67232	1	4.54165	-1.12292
	-1.85869	0.196998	0.507472	-0.11434	36.9067	207408	343698	343698	9.97018651105464E-06	0.00213647	-0.580032	0	-3806.34	14.126	80089.3	0.0645859	2.67447	1	4.5414	-1.12315
	-1.75372	0.193256	0.521285	-0.10918	36.901	185091	321166	321166	1.09600978248636E-05	0.00234859	-0.503911	0	-4066.95	14.1283	78819.1	0.0645304	2.67663	1	4.54116	-1.12337
	-1.64786	0.179319	0.537803	-0.103237	36.8959	156231	301415	301415	1.20482964121038E-05	0.00258178	-0.433506	0	-4623.55	14.1307	77568.9	0.064475	2.67878	1	4.54091	-1.1236
	-1.5356	0.165305	0.553327	-0.0955805	36.8911	131013	282106	282106	1.32445393319358E-05	0.00283812	-0.365153	0	-5141.05	14.133	76338.6	0.0644196	2.68094	1	4.54067	-1.12383
	-1.39923	0.162735	0.57105	-0.0818784	36.8868	117328	264846	264846	1.45595531648723E-05	0.0031199	-0.284587	0	-5346.56	14.1353	75127.8	0.0643643	2.6831	1	4.54042	-1.12406
	-1.26607	0.167071	0.593493	-0.0639862	36.8832	109574	250394	250394	1.60051313287113E-05	0.00342967	-0.202332	0	-5398.36	14.1377	73936.2	0.064309	2.68527	1	4.54018	-1.12429
	-1.13071	0.174786	0.617291	-0.04029	36.8803	104280	236912	236912	1.7594236851437E-05	0.00377019	-0.115904	0	-5373.8	14.14	72763.5	0.0642538	2.68743	1	4.53993	-1.12452
	-0.990444	0.182707	0.636848	-0.00745248	36.8784	99160.9	222342	222342	1.93411196960369E-05	0.00414453	-0.0195035	0	-5317.95	14.1423	71609.4	0.0641986	2.6896	1	4.53969	-1.12475
	-0.841081	0.200692	0.658049	0.0366573	36.8781	99084	208994	208994	2.12614449992543E-05	0.00455602	0.0872702	6.61309	-5048.05	14.1447	70473.6	0.0641435	2.69176	1	4.53944	-1.12498
	-0.665218	0.212437	0.682483	0.0965391	36.8799	95409.8	197177	197177	2.33724367717514E-05	0.00500838	0.209064	8.6786	-4954.18	14.147	69355.9	0.0640884	2.69393	1	4.5392	-1.12521
	-0.494755	0.202116	0.706483	0.167012	36.884	82575.7	185675	185675	2.5693021598272E-05	0.00550565	0.328977	9.89414	-5329.96	14.1493	68255.8	0.0640334	2.6961	1	4.53895	-1.12544
	-0.321191	0.19053	0.729079	0.23606	36.8902	70811.5	174308	174308	2.82440105365822E-05	0.00605229	0.422919	10.5341	-5699.39	14.1517	67173.2	0.0639784	2.69828	1	4.53871	-1.12567
	-0.140728	0.195369	0.751135	0.297833	36.8981	66051.8	163361	163361	3.10482828353997E-05	0.0066532	0.485294	10.7925	-5717.76	14.154	66107.8	0.0639235	2.70045	1	4.53846	-1.1259
	0.0480348	0.211136	0.771287	0.344913	36.9068	64935.1	152593	152593	3.41309823852498E-05	0.00731378	0.511128	10.734	-5514.14	14.1563	65059.3	0.0638686	2.70263	1	4.53822	-1.12613
	0.268498	0.226957	0.789806	0.375181	36.9157	63496.4	142144	142144	3.75197523680981E-05	0.00803995	0.505645	10.4455	-5311.02	14.1587	64027.4	0.0638137	2.7048	1	4.53797	-1.12636
	0.484661	0.251512	0.808586	0.384556	36.9239	64010.9	132380	132380	4.12449844588991E-05	0.00883821	0.471365	9.96472	-4957.46	14.161	196312	0.0637589	2.70698	1	4.53773	-1.12659
	0.701224	0.282585	0.829265	0.354424	36.9302	103992	196312	196312	2.8524291337817E-05	0.00611235	0.628062	12.5042	-4514.08	14.1633	152683	0.0637042	2.70916	1	4.53748	-1.12682
	0.923687	0.311384	0.849582	0.284834	36.9329	86992.1	152683	152683	3.75736126443371E-05	0.00805149	0.38315	9.7527	-4129.85	14.1657	126381	0.0636495	2.71135	1	4.53724	-1.12705
	1.14945	0.329767	0.875109	0.200711	36.9315	74033	126381	126381	4.67571699118707E-05	0.0100194	0.21697	7.57586	-3975.93	14.168	106551	0.0635948	2.71353	1	4.53699	-1.12728
	1.40981	0.343065	0.904916	0.126598	36.9266	62794.7	106551	106551	5.73481847823132E-05	0.0122889	0.111593	5.73415	-3941.87	14.1703	92893.4	0.0635402	2.71572	1	4.53675	-1.12751
	1.66898	0.364854	0.933953	0.0877684	36.9199	56412.7	92893.4	92893.4	6.78903816151433E-05	0.0145479	0.065364	4.58331	-3769.63	14.1727	82456.9	0.0634856	2.71791	1	4.5365	-1.12774
	1.92824	0.402876	0.957807	0.0868171	36.9131	53916	82456.9	82456.9	7.84366420703009E-05	0.0168079	0.0559724	4.18284	-3322.47	14.175	74226.1	0.0634311	2.7201	1	4.53626	-1.12797
	2.1984	0.443225	0.983001	0.101376	36.907	52026.6	74226.1	74226.1	8.94263066584244E-05	0.0191628	0.0573362	4.0713	-2870.83	14.1773	68152.6	0.0633767	2.72229	1	4.53601	-1.1282
	2.47357	0.489478	1.01554	0.115156	36.9013	51064.3	68152.6	68152.6	0.000100619	0.0215613	0.0578937	3.96987	-2406.78	14.1797	62540.3	0.0633222	2.72448	1	4.53577	-1.12843
	2.78093	0.535477	1.04771	0.125034	36.8958	49688.9	62540.3	62540.3	0.000113122	0.0242405	0.0559208	3.81343	-1972.48	14.182	58172.2	0.0632679	2.72668	1	4.53552	-1.12866
	3.08699	0.584379	1.08178	0.137237	36.8904	48850.3	58172.2	58172.2	0.000125572	0.0269083	0.0553012	3.7087	-1538.19	14.1843	54794.8	0.0632135	2.72888	1	4.53528	-1.12889
	3.39436	0.627758	1.12043	0.156751	36.8855	47724.6	54794.8	54794.8	0.000138075	0.0295875	0.0574524	3.68203	-1238.53	14.1867	52134.9	0.0631592	2.73108	1	4.53503	-1.12912
	3.71232	0.663003	1.16591	0.184371	36.8814	46087	52134.9	52134.9	0.000151009	0.0323591	0.0617951	3.7105	-1113.52	14.189	49639.7	0.063105	2.73328	1	4.53479	-1.12934
	4.03788	0.694178	1.20746	0.223409	36.8785	44363.4	49639.7	49639.7	0.000164252	0.0351969	0.0688476	3.78423	-1020.28	14.1913	47000.6	0.0630508	2.73548	1	4.53454	-1.12957
	4.40144	0.71963	1.2462	0.274456	36.877	42191.2	47000.6	47000.6	0.000179041	0.038366	0.0775956	3.8671	-982.211	14.1937	44809.9	0.0629967	2.73768	1	4.5343	-1.1298
	4.76661	0.747203	1.28669	0.337252	36.8775	40451.7	44809.9	44809.9	0.000193895	0.041549	0.0880439	3.96974	-933.572	14.196	42965.8	0.0629426	2.73989	1	4.53405	-1.13003
	5.13597	0.767816	1.32934	0.410312	36.8802	38578.3	42965.8	42965.8	0.00020892	0.0447686	0.0994068	4.07616	-980.204	14.1983	41203.9	0.0628885	2.7421	1	4.53381	-1.13026
	5.51503	0.791387	1.36892	0.485437	36.8852	37029.6	41203.9	41203.9	0.00022434	0.0480728	0.10951	4.15147	-972.463	14.2007	39651.2	0.0628345	2.74431	1	4.53356	-1.13049
	5.9024	0.81745	1.40986	0.555251	36.8918	35738.9	39651.2	39651.2	0.000240097	0.0514493	0.117018	4.19026	-947.111	14.203	38193.1	0.0627806	2.74652	1	4.53332	-1.13072
	6.32616	0.848435	1.45551	0.615278	36.8995	34608.8	38193.1	38193.1	0.000257335	0.0551431	0.120958	4.18419	-900.835	14.2053	36829.8	0.0627266	2.74873	1	4.53307	-1.13095
	6.75162	0.876471	1.49795	0.662381	36.9077	33499.4	36829.8	36829.8	0.000274642	0.0588518	0.121985	4.14547	-867.994	14.2077	35548.3	0.0626728	2.75095	1	4.53283	-1.13118
	7.17619	0.909857	1.53675	0.692806	36.9158	32718	35548.3	35548.3	0.000291912	0.0625525	0.120014	4.07463	-764.236	14.21	34407.5	0.062619	2.75316	1	4.53258	-1.13141
	7.61405	0.944928	1.57819	0.694427	36.9229	32025.2	34407.5	34407.5	0.000309723	0.0663693	0.113355	3.9546	-664.615	14.2123	33425	0.0625652	2.75538	1	4.53234	-1.13164
	8.05891	0.972009	1.6227	0.653477	36.9273	31124.5	33425	33425	0.000327819	0.070247	0.10077	3.76593	-660.666	14.2147	32594	0.0625115	2.7576	1	4.53209	-1.13187
	8.53428	0.997592	1.67569	0.584987	36.9278	30164.4	32594	32594	0.000347156	0.0743906	0.0851821	3.53102	-715.511	14.217	32112	0.0624578	2.75982	1	4.53185	-1.1321
	9.00764	1.02176	1.74248	0.512994	36.9245	29271.6	32112	32112	0.000366411	0.0785167	0.0707796	3.30317	-849.074	14.2193	31861	0.0624041	2.76205	1	4.5316	-1.13233
	9.482	1.04195	1.81991	0.462762	36.9183	28356.6	31861	31861	0.000385707	0.0826516	0.0606646	3.12946	-1055.79	14.2217	31630.4	0.0623506	2.76427	1	4.53136	-1.13256
	9.96497	1.08381	1.89876	0.453738	36.9114	28066.3	31630.4	31630.4	0.000405353	0.0868614	0.0566094	3.05072	-1081.61	14.224	31327.9	0.062297	2.7665	1	4.53111	-1.13279
	10.4595	1.1343	1.97394	0.473616	36.905	27985	31327.9	31327.9	0.000425471	0.0911724	0.0563052	3.03551	-1024.29	14.2263	30913.3	0.0622435	2.76873	1	4.53087	-1.13302
	10.9931	1.18555	2.04717	0.504331	36.8995	27829.6	30913.3	30913.3	0.000447175	0.0958233	0.0570553	3.03542	-957.51	14.2287	30379.7	0.0621901	2.77096	1	4.53062	-1.13325
	11.527	1.23584	2.10954	0.537532	36.8945	27666.6	30379.7	30379.7	0.000468892	0.100477	0.0580029	3.03447	-857.235	14.231	29849.2	0.0621367	2.7732	1	4.53038	-1.13348
	12.0563	1.29396	2.16789	0.570907	36.8899	27695.7	29849.2	29849.2	0.000490425	0.105091	0.0589068	3.03229	-692.507	14.2333	29374.2	0.0620833	2.77543	1	4.53013	-1.13371
	12.5933	1.34482	2.22841	0.60677	36.8859	27557.1	29374.2	29374.2	0.000512268	0.109772	0.0599443	3.03372	-593.783	14.2357	29049.9	0.06203	2.77767	1	4.52989	-1.13394
	13.1398	1.37991	2.29945	0.644916	36.8825	27100	29049.9	29049.9	0.000534501	0.114536	0.0610685	3.0413	-644.287	14.238	28794.9	0.0619767	2.77991	1	4.52964	-1.13417
	13.7181	1.43068	2.37958	0.687237	36.8799	26912.7	28794.9	28794.9	0.000558023	0.119576	0.0623373	3.05323	-627.459	14.2403	28661.1	0.0619235	2.78215	1	4.5294	-1.1344
	14.2997	1.49707	2.46893	0.738259	36.8783	27016.3	28661.1	28661.1	0.00058168	0.124646	0.0642448	3.07928	-550.88	14.2427	28547.6	0.0618703	2.78439	1	4.52915	-1.13463
	14.8786	1.57163	2.55872	0.8021	36.8783	27258.1	28547.6	28547.6	0.000605231	0.129692	0.0670846	3.11986	-433.599	14.245	28403.1	0.0618172	2.78663	1	4.52891	-1.13486
	15.4687	1.6462	2.64673	0.880146	36.8803	27462.3	28403.1	28403.1	0.000629233	0.134836	0.0708005	3.17107	-317.926	14.2473	28213.5	0.0617641	2.78888	1	4.52866	-1.13509
	16.0659	1.73407	2.73055	0.966608	36.8847	27852.9	28213.5	28213.5	0.000653525	0.140041	0.074857	3.2233	-122.666	14.2497	27897.7	0.0617111	2.79112	1	4.52842	-1.13531
	16.6874	1.80986	2.80445	1.04964	36.8912	27987.5	27897.7	27897.7	0.000678808	0.145459	0.0782462	3.25898	5.5584	14.252	27546.5	0.0616581	2.79337	1	4.52817	-1.13554
	17.3171	1.86899	2.87363	1.12264	36.8994	27850.9	27546.5	27546.5	0.000704422	0.150948	0.0806268	3.27783	10.3003	14.2543	27217.1	0.0616051	2.79562	1	4.52793	-1.13577
	17.9472	1.91497	2.94257	1.183	36.9085	27534.4	27217.1	27217.1	0.000730051	0.15644	0.0819594	3.2826	10.5785	14.2567	27031	0.0615522	2.79788	1	4.52768	-1.136
	18.5823	1.95302	3.02588	1.22558	36.9176	27121.5	27031	27031	0.000755889	0.161976	0.0819875	3.27548	5.67135	14.259	26895.2	0.0614994	2.80013	1	4.52744	-1.13623
	19.2223	1.98846	3.11437	1.24672	36.926	26694.4	26895.2	26895.2	0.000781921	0.167554	0.0806067	3.25152	-71.6543	14.2613	26686.2	0.0614466	2.80239	1	4.52719	-1.13646
	19.885	2.03056	3.1967	1.22841	36.9324	26351	26686.2	26686.2	0.000808881	0.173332	0.0767623	3.19068	-120.553	14.2637	26421.3	0.0613938	2.80465	1	4.52695	-1.13669
	20.558	2.11341	3.27209	1.16986	36.935	26528.4	26421.3	26421.3	0.000836255	0.179198	0.0707052	3.09414	6.23791	14.266	26158.5	0.0613411	2.80691	1	4.52671	-1.13692
	21.2245	2.20356	3.34456	1.09642	36.9336	26791.4	26158.5	26158.5	0.000863366	0.185007	0.0641877	2.98602	15.2403	14.2683	25878.1	0.0612884	2.80917	1	4.52646	-1.13715
	21.8927	2.27093	3.41289	1.0335	36.9287	26767.8	25878.1	25878.1	0.000890549	0.190832	0.0586652	2.88741	18.1665	14.2707	25507.1	0.0612358	2.81143	1	4.52622	-1.13738
	22.5657	2.33201	3.46737	1.0062	36.9221	26668	25507.1	25507.1	0.000917924	0.196698	0.0554219	2.81959	20.901	14.273	25140.9	0.0611832	2.8137	1	4.52597	-1.13761
	23.2562	2.39896	3.52216	1.0176	36.9157	26619.1	25140.9	25140.9	0.00094601	0.202716	0.0543953	2.7886	23.7567	14.2753	24868.9	0.0611306	2.81597	1	4.52573	-1.13784
	23.961	2.45502	3.58964	1.04759	36.9101	26439.8	24868.9	24868.9	0.000974683	0.208861	0.0543592	2.77789	24.6242	14.2777	24675.6	0.0610781	2.81823	1	4.52548	-1.13807
	24.6629	2.5003	3.66608	1.08197	36.905	26161.2	24675.6	24675.6	0.00100323	0.214978	0.0545534	2.77397	24.0393	14.28	24496.1	0.0610257	2.82051	1	4.52524	-1.1383
	25.3646	2.57058	3.74296	1.11664	36.9003	26152.3	24496.1	24496.1	0.00103178	0.221096	0.0547506	2.77055	25.4757	14.2823	24344.8	0.0609733	2.82278	1	4.52499	-1.13853
	26.0692	2.65855	3.82317	1.15439	36.8957	26316.3	24344.8	24344.8	0.00106044	0.227237	0.055079	2.77036	27.7411	14.2847	24211.2	0.0609209	2.82505	1	4.52475	-1.13876
	26.7865	2.74535	3.9068	1.19813	36.8917	26447.9	24211.2	24211.2	0.00108962	0.233489	0.055641	2.77465	29.6292	14.287	24065.8	0.0608686	2.82733	1	4.5245	-1.13899
	27.5202	2.81393	3.98972	1.24836	36.8885	26385.7	24065.8	24065.8	0.00111946	0.239885	0.0564334	2.78217	30.1147	14.2893	23973.5	0.0608163	2.82961	1	4.52426	-1.13922
	28.2473	2.85648	4.07942	1.30856	36.8862	26095.3	23973.5	23973.5	0.00114904	0.246223	0.0576359	2.79821	29.0008	14.2917	23934.6	0.0607641	2.83189	1	4.52401	-1.13945
	28.9749	2.88009	4.17771	1.38035	36.8855	25650.3	23934.6	23934.6	0.00117863	0.252565	0.0592725	2.82292	26.0995	14.294	23993.4	0.0607119	2.83417	1	4.52377	-1.13968
	29.7078	2.88435	4.2939	1.46433	36.8866	25054.5	23993.4	23993.4	0.00120845	0.258954	0.0613257	2.85748	20.6039	14.2963	24099	0.0637027	2.89817	1	4.52352	-1.13991
	30.4458	2.89558	4.41993	1.559	36.8899	24542.4	24099	24099	0.00123847	0.265386	0.0637027	2.89817	13.29	14.2987	24241.2	0.0659193	2.93716	1	4.52328	-1.14014
	31.2009	2.92588	4.5563	1.6535	36.8954	24199	24241.2	24241.2	0.00126919	0.271969	0.0659193	2.93716	-16.7486	14.301	24415.2	0.0676162	2.96922	1	4.52303	-1.14037
	31.9517	3.01	4.69943	1.73721	36.9025	24309.7	24415.2	24415.2	0.00129973	0.278513	0.0676162	2.96922	-41.4678	14.3033	24487.7	0.0687545	2.98874	1	4.52279	-1.1406
	32.7005	3.11072	4.82382	1.80825	36.9108	24547.9	24487.7	24487.7	0.00133018	0.28504	0.0687545	2.98874	4.86089	14.3057	24477	0.0692858	2.99598	1	4.52254	-1.14083
	33.4511	3.22607	4.93241	1.86448	36.9194	24886.9	24477	24477	0.00136072	0.291583	0.0692858	2.99598	12.6793	14.308	24398.3	0.0692628	2.99244	1	4.5223	-1.14106
	34.1982	3.33203	5.02636	1.90592	36.9279	25142.8	24398.3	24398.3	0.00139111	0.298095	0.0692628	2.99244	17.1144	14.3103	24271.2	0.068291	2.97319	1	4.52205	-1.14128
	34.9652	3.39879	5.1123	1.9217	36.9352	25084	24271.2	24271.2	0.00142231	0.30478	0.068291	2.97319	17.9294	14.3127	24089.1	0.0659137	2.93092	1	4.52181	-1.14151
	35.7242	3.44227	5.18411	1.89531	36.9399	24865.1	24089.1	24089.1	0.00145318	0.311397	0.0659137	2.93092	17.5841	14.315	23916.6	0.0626267	2.87447	1	4.52156	-1.14174
	36.4819	3.4761	5.25615	1.83903	36.9405	24588	23916.6	23916.6	0.001484	0.318001	0.0626267	2.87447	16.4148	14.3173	23863.9	0.059328	2.82102	1	4.52132	-1.14197
	37.2352	3.51059	5.35285	1.77798	36.9373	24329.6	23863.9	23863.9	0.00151465	0.324567	0.059328	2.82102	13.6858	14.3197	23913.6	0.0567811	2.78198	1	4.52107	-1.1422
	37.9822	3.52867	5.47161	1.73552	36.9313	23973.9	23913.6	23913.6	0.00154503	0.331079	0.0567811	2.78198	4.92082	14.322	24024.6	0.0554788	2.76481	1	4.52083	-1.14243
	38.749	3.54857	5.60799	1.72962	36.9243	23632	24024.6	24024.6	0.00157623	0.337763	0.0554788	2.76481	-156.861	14.3243	24209.4	0.055009	2.76404	1	4.52058	-1.14266
	39.5092	3.58938	5.762	1.74831	36.9177	23443.9	24209.4	24209.4	0.00160715	0.344389	0.055009	2.76404	-303.548	14.3267	24461.8	0.054789	2.76991	1	4.52034	-1.14289
	40.27	3.6575	5.93417	1.77455	36.9118	23437.4	24461.8	24461.8	0.0016381	0.351021	0.054789	2.76991	-401.952	14.329	24713	0.0546586	2.77715	1	4.52009	-1.14312
	41.0273	3.77167	6.10786	1.80334	36.9061	23723	24713	24713	0.0016689	0.357622	0.0546586	2.77715	-384.548	14.3313	24941.6	0.0546583	2.78568	1	4.51985	-1.14335
	41.7692	3.9106	6.27582	1.83567	36.9007	24159.9	24941.6	24941.6	0.00169908	0.364089	0.0546583	2.78568	-300.84	14.3337	25111.3	0.05483	2.79491	1	4.5196	-1.14358
	42.5316	4.0816	6.43385	1.8748	36.8959	24764.3	25111.3	25111.3	0.00173009	0.370734	0.05483	2.79491	-132.641	14.336	25240.8	0.0551455	2.80506	1	4.51936	-1.14381
	43.2861	4.28391	6.58175	1.91882	36.8918	25538.8	25240.8	25240.8	0.00176078	0.377311	0.0551455	2.80506	10.645	14.3383	25338.7	0.0555643	2.81578	1	4.51911	-1.14404
	44.0366	4.48356	6.72186	1.96674	36.8885	26273.4	25338.7	25338.7	0.00179131	0.383853	0.0555643	2.81578	18.8169	14.3407	25375.2	0.0561619	2.82719	1	4.51887	-1.14427
	44.7832	4.64665	6.84564	2.02147	36.8864	26775.2	25375.2	25375.2	0.00182168	0.390361	0.0561619	2.82719	23.013	14.343	25436.3	0.0570309	2.84398	1	4.51862	-1.1445
	45.5139	4.7782	6.9741	2.0862	36.8859	27091.2	25436.3	25436.3	0.00185141	0.396731	0.0570309	2.84398	24.9899	14.3453	25485.7	0.0582183	2.86543	1	4.51838	-1.14473
	46.268	4.88725	7.10343	2.165	36.8874	27257.9	25485.7	25485.7	0.00188208	0.403304	0.0582183	2.86543	25.7055	14.3477	25524.8	0.0596851	2.89077	1	4.51813	-1.14496
	47.0143	4.93765	7.22905	2.25558	36.8913	27101.9	25524.8	25524.8	0.00191244	0.409808	0.0596851	2.89077	24.3534	14.35	25561.2	0.0611466	2.91556	1	4.51789	-1.14519
	47.7573	4.9916	7.35379	2.34771	36.8974	26971.7	25561.2	25561.2	0.00194267	0.416286	0.0611466	2.91556	23.0147	14.3523	25638.3	0.0623839	2.93805	1	4.51764	-1.14542
	48.493	5.06396	7.48959	2.43261	36.9051	26947.5	25638.3	25638.3	0.00197259	0.422698	0.0623839	2.93805	22.1399	14.3547	25765.3	0.063212	2.95585	1	4.5174	-1.14565
	49.2018	5.15808	7.63669	2.5015	36.9137	27053	25765.3	25765.3	0.00200142	0.428876	0.063212	2.95585	21.9029	14.357	25862.6	0.0634976	2.96402	1	4.51715	-1.14588
	49.9362	5.24294	7.77997	2.5509	36.9224	27093.7	25862.6	25862.6	0.0020313	0.435278	0.0634976	2.96402	21.3753	14.3593	25981.6	0.0631863	2.9637	1	4.51691	-1.14611
	50.6612	5.35101	7.92924	2.5758	36.9304	27256.4	25981.6	25981.6	0.00206079	0.441598	0.0631863	2.9637	21.7019	14.3617	26119.9	0.061924	2.94905	1	4.51666	-1.14634
	51.3767	5.47096	8.08401	2.5604	36.9362	27479.3	26119.9	26119.9	0.00208989	0.447834	0.061924	2.94905	22.3512	14.364	26241.7	0.0598262	2.91988	1	4.51642	-1.14657
	52.0822	5.55898	8.23324	2.50778	36.9383	27543.1	26241.7	26241.7	0.00211859	0.453984	0.0598262	2.91988	21.819	14.3663	26328.5	0.0575753	2.88597	1	4.51617	-1.1468
	52.7587	5.64305	8.36778	2.44465	36.9363	27601.2	26328.5	26328.5	0.00214611	0.459881	0.0575753	2.88597	21.5405	14.3687	26388.8	0.0556447	2.85552	1	4.51593	-1.14703
	53.4585	5.75628	8.49818	2.39369	36.9311	27786.4	26388.8	26388.8	0.00217458	0.465981	0.0556447	2.85552	22.5479	14.371	26433.9	0.0545794	2.8388	1	4.51568	-1.14725
	54.1482	5.87833	8.62253	2.37771	36.9242	28014.2	26433.9	26433.9	0.00220263	0.471993	0.0545794	2.8388	23.9553	14.3733	26471.5	0.0543206	2.83565	1	4.51544	-1.14748
	54.8282	5.97307	8.74323	2.39573	36.9177	28112.6	26471.5	26471.5	0.00223029	0.47792	0.0543206	2.83565	24.3947	14.3757	26515.1	0.054321	2.83721	1	4.51519	-1.14771
	55.5008	6.05085	8.86507	2.42477	36.912	28133.6	26515.1	26515.1	0.00225765	0.483783	0.054321	2.83721	24.2058	14.378	26572.5	0.0543094	2.83906	1	4.51495	-1.14794
	56.1438	6.13096	8.98721	2.45198	36.9069	28179.6	26572.5	26572.5	0.00228381	0.489388	0.0543094	2.83906	24.0939	14.3803	26625.6	0.0542283	2.83953	1	4.5147	-1.14817
	56.8083	6.21198	9.11172	2.47696	36.9019	28218	26625.6	26625.6	0.00231084	0.49518	0.0542283	2.83953	23.9603	14.3827	26681.6	0.054203	2.84108	1	4.51446	-1.1484
	57.4651	6.26519	9.23647	2.50411	36.8972	28134.4	26681.6	26681.6	0.00233756	0.500905	0.054203	2.84108	22.8618	14.385	26749.5	0.0543165	2.84547	1	4.51421	-1.14863
	58.1119	6.3108	9.36419	2.5373	36.8929	28023.9	26749.5	26749.5	0.00236387	0.506543	0.0543165	2.84547	21.3847	14.3873	26838.3	0.0546178	2.85387	1	4.51397	-1.14886
	58.7479	6.37677	9.49812	2.57905	36.8895	28010.2	26838.3	26838.3	0.00238974	0.512087	0.0546178	2.85387	20.473	14.3897	26950.9	0.0551821	2.86767	1	4.51372	-1.14909
	59.3509	6.44652	9.63586	2.63226	36.8871	28028.9	26950.9	26950.9	0.00241427	0.517343	0.0551821	2.86767	19.5945	14.392	27056	0.0559977	2.88547	1	4.51348	-1.14932
	59.978	6.50184	9.77564	2.69932	36.8862	27973.9	27056	27056	0.00243977	0.522809	0.0559977	2.88547	18.0457	14.3943	27189.3	0.0570421	2.90806	1	4.51323	-1.14955
	60.5948	6.57951	9.92485	2.77801	36.8873	28019.9	27189.3	27189.3	0.00246487	0.528186	0.0570421	2.90806	17.1236	14.3967	27364.2	0.0582	2.93387	1	4.51299	-1.14978
	61.2004	6.66603	10.0885	2.86296	36.8905	28107.4	27364.2	27364.2	0.0024895	0.533464	0.0582	2.93387	16.1463	14.399	27541	0.0592725	2.95812	1	4.51274	-1.15001
	61.7992	6.74034	10.253	2.94466	36.8959	28145.4	27541	27541	0.00251386	0.538684	0.0592725	2.95812	14.5142	14.4013	27713.1	0.0602144	2.97989	1	4.5125	-1.15024
	62.3644	6.81614	10.4115	3.01939	36.903	28203.9	27713.1	27713.1	0.00253685	0.543611	0.0602144	2.97989	13.0385	14.4037	27882.8	0.0608962	2.99718	1	4.51225	-1.15047
	62.9516	6.92502	10.5738	3.08299	36.9111	28387.2	27882.8	27882.8	0.00256074	0.548729	0.0608962	2.99718	13.1779	14.406	28056.1	0.0613441	3.01073	1	4.51201	-1.1507
	63.5304	7.03311	10.7374	3.13494	36.9197	28567.6	28056.1	28056.1	0.00258428	0.553774	0.0613441	3.01073	13.2289	14.4083	28191.2	0.0615161	3.01837	1	4.51176	-1.15093
	64.0973	7.1305	10.8854	3.17251	36.9281	28707	28191.2	28191.2	0.00260734	0.558716	0.0615161	3.01837	13.2532	14.4107	28271.4	0.0611141	3.01463	1	4.51152	-1.15116
	64.6516	7.25516	11.0108	3.17966	36.9354	28958.5	28271.4	28271.4	0.00262989	0.563547	0.0611141	3.01463	15.273	14.413	28344.1	0.059916	2.99737	1	4.51127	-1.15139
	65.1672	7.40333	11.1271	3.14257	36.9398	29316.1	28344.1	28344.1	0.00265086	0.568042	0.059916	2.99737	18.1435	14.4153	28387.5	0.0582362	2.9706	1	4.51103	-1.15162
	65.7015	7.52112	11.2355	3.07954	36.9402	29540.3	28387.5	28387.5	0.0026726	0.572699	0.0582362	2.9706	19.7441	14.4177	28409.9	0.0566022	2.94333	1	4.51078	-1.15185
	66.2244	7.58412	11.3338	3.01668	36.9367	29552.6	28409.9	28409.9	0.00269386	0.577257	0.0566022	2.94333	19.6494	14.42	28414.7	0.0554779	2.92388	1	4.51054	-1.15208
	66.7363	7.64009	11.4234	2.97913	36.9306	29542.3	28414.7	28414.7	0.00271469	0.581719	0.0554779	2.92388	19.5175	14.4223	28439.8	0.0551511	2.91899	1	4.51029	-1.15231
	67.2373	7.68691	11.5193	2.98327	36.9239	29501.9	28439.8	28439.8	0.00273507	0.586086	0.0551511	2.91899	18.9327	14.4247	28502.4	0.0553328	2.92433	1	4.51005	-1.15254
	67.7045	7.709	11.6249	3.0134	36.9179	29382.5	28502.4	28502.4	0.00275407	0.590158	0.0553328	2.92433	17.2165	14.427	28566	0.0555862	2.93096	1	4.5098	-1.15277
	68.1916	7.71547	11.7347	3.04856	36.9128	29197.1	28566	28566	0.00277389	0.594405	0.0555862	2.93096	14.5619	14.4293	28636	0.055789	2.93692	1	4.50956	-1.15299
	68.6665	7.76829	11.8453	3.08059	36.9081	29193.7	28636	28636	0.0027932	0.598544	0.055789	2.93692	13.6728	14.4317	28732.2	0.0559925	2.94377	1	4.50931	-1.15322
	69.1324	7.85568	11.9657	3.11245	36.9039	29323.1	28732.2	28732.2	0.00281216	0.602605	0.0559925	2.94377	14.0509	14.434	28841.9	0.0562471	2.95198	1	4.50907	-1.15345
	69.5894	7.94333	12.0908	3.14694	36.9001	29455.6	28841.9	28841.9	0.00283075	0.606589	0.0562471	2.95198	14.2913	14.4363	28962.2	0.0565794	2.96189	1	4.50882	-1.15368
	70.0094	8.03867	12.2146	3.18435	36.8969	29630.3	28962.2	28962.2	0.00284783	0.610249	0.0565794	2.96189	14.8799	14.4387	29069.5	0.0569597	2.97217	1	4.50858	-1.15391
	70.4456	8.16855	12.3362	3.22551	36.8944	29922.6	29069.5	29069.5	0.00286558	0.614052	0.0569597	2.97217	16.7837	14.441	29174.7	0.0574921	2.98499	1	4.50833	-1.15414
	70.8754	8.28822	12.4564	3.27538	36.893	30176.8	29174.7	29174.7	0.00288306	0.617798	0.0574921	2.98499	18.1578	14.4433	29261.6	0.0582347	3.00076	1	4.50809	-1.15437
	71.2972	8.39259	12.5678	3.33743	36.8931	30376.1	29261.6	29261.6	0.00290021	0.621475	0.0582347	3.00076	19.1204	14.4457	29319.7	0.0592142	3.01949	1	4.50784	-1.1546
	71.7065	8.4964	12.6651	3.41322	36.8952	30576.3	29319.7	29319.7	0.00291687	0.625043	0.0592142	3.01949	20.2823	14.448	29381.9	0.060325	3.0404	1	4.5076	-1.15483
	72.0838	8.59441	12.7587	3.49595	36.8995	30767.1	29381.9	29381.9	0.00293221	0.628331	0.060325	3.0404	21.2731	14.4503	29412.3	0.0613566	3.05868	1	4.50735	-1.15506
	72.4766	8.65211	12.8415	3.57571	36.906	30805.8	29412.3	29412.3	0.00294819	0.631755	0.0613566	3.05868	21.3257	14.4527	29413.8	0.0621539	3.07193	1	4.50711	-1.15529
	72.8627	8.69534	12.9106	3.64225	36.9139	30795.7	29413.8	29413.8	0.0029639	0.635121	0.0621539	3.07193	21.2361	14.455	29409.5	0.0626357	3.0797	1	4.50686	-1.15552
	73.2385	8.74421	12.9753	3.69028	36.9227	30809.8	29409.5	29409.5	0.00297918	0.638397	0.0626357	3.0797	21.379	14.4573	29431.7	0.0627935	3.08306	1	4.50662	-1.15575
	73.6055	8.77235	13.0502	3.719	36.9315	30754.9	29431.7	29431.7	0.00299412	0.641596	0.0627935	3.08306	20.7734	14.4597	29462.8	0.062567	3.08043	1	4.50637	-1.15598
	73.9394	8.77322	13.1232	3.7232	36.9396	30619	29462.8	29462.8	0.0030077	0.644506	0.062567	3.08043	19.4084	14.462	29467.2	0.0616592	3.06561	1	4.50613	-1.15621
	74.2874	8.79316	13.1869	3.68705	36.9455	30544.9	29467.2	29467.2	0.00302185	0.647539	0.0616592	3.06561	18.7361	14.4643	29481.6	0.0602085	3.04187	1	4.50588	-1.15644
	74.623	8.86157	13.253	3.61678	36.9475	30644	29481.6	29481.6	0.0030355	0.650465	0.0602085	3.04187	19.4544	14.4667	29511.4	0.0586269	3.01602	1	4.50564	-1.15667
	74.9477	8.92204	13.3241	3.5369	36.9454	30719.5	29511.4	29511.4	0.00304871	0.653295	0.0586269	3.01602	19.8229	14.469	29539.3	0.057284	2.99375	1	4.50539	-1.1569
	75.2634	8.97345	13.3929	3.46993	36.9398	30766.9	29539.3	29539.3	0.00306155	0.656047	0.057284	2.99375	19.9726	14.4713	29567.1	0.0565673	2.98215	1	4.50515	-1.15713
	75.548	9.04487	13.4562	3.4388	36.9324	30895	29567.1	29567.1	0.00307313	0.658528	0.0565673	2.98215	20.7627	14.4737	29596.6	0.0563979	2.98016	1	4.5049	-1.15736
	75.8493	9.12146	13.5233	3.4415	36.9252	31032.8	29596.6	29596.6	0.00308539	0.661154	0.0563979	2.98016	21.5823	14.476	29640.3	0.0564724	2.98294	1	4.50466	-1.15759
	76.1439	9.17682	13.5959	3.45881	36.9186	31100.3	29640.3	29640.3	0.00309737	0.663723	0.0564724	2.98294	21.7445	14.4783	29667.3	0.0565619	2.98542	1	4.50441	-1.15782
	76.4268	9.2188	13.6588	3.47657	36.9124	31127	29667.3	29667.3	0.00310888	0.666188	0.0565619	2.98542	21.7321	14.4807	29676.9	0.0566459	2.98722	1	4.50417	-1.15805
	76.6993	9.27424	13.712	3.49357	36.9063	31202.9	29676.9	29676.9	0.00311996	0.668563	0.0566459	2.98722	22.2165	14.483	29691.5	0.0567885	2.99021	1	4.50392	-1.15828
	76.9479	9.34007	13.7632	3.51316	36.9004	31322.8	29691.5	29691.5	0.00313008	0.670731	0.0567885	2.99021	22.9652	14.4853	29709.4	0.05701	2.9947	1	4.50368	-1.15851
	77.2094	9.37725	13.8183	3.53834	36.8952	31341	29709.4	29709.4	0.00314071	0.67301	0.05701	2.9947	22.9603	14.4877	29739.2	0.0573223	3.00116	1	4.50343	-1.15874
	77.4619	9.39857	13.8773	3.56893	36.891	31309.9	29739.2	29739.2	0.00315098	0.67521	0.0573223	3.00116	22.5167	14.49	29791.2	0.0577942	3.01113	1	4.50319	-1.15896
	77.7065	9.41279	13.9455	3.60938	36.8879	31258.5	29791.2	29791.2	0.00316093	0.677343	0.0577942	3.01113	21.7437	14.4923	29886.5	0.0584577	3.02582	1	4.50294	-1.15919
	77.9446	9.42471	14.033	3.66185	36.8866	31202.6	29886.5	29886.5	0.00317062	0.679418	0.0584577	3.02582	20.5597	14.4947	30017.9	0.059319	3.04506	1	4.5027	-1.15942
	78.1578	9.43316	14.1333	3.72602	36.8872	31145.3	30017.9	30017.9	0.00317929	0.681276	0.059319	3.04506	18.9876	14.497	30165.4	0.0602839	3.06649	1	4.50245	-1.15965
	78.3853	9.45818	14.244	3.79794	36.8902	31137.3	30165.4	30165.4	0.00318855	0.68326	0.0602839	3.06649	17.5865	14.4993	30310.8	0.0612337	3.08746	1	4.50221	-1.15988
	78.6063	9.49325	14.3531	3.86918	36.8953	31164.9	30310.8	30310.8	0.00319753	0.685186	0.0612337	3.08746	16.4457	14.5017	30431.3	0.0620544	3.10529	1	4.50197	-1.16011
	78.821	9.54741	14.4495	3.93246	36.9021	31257.3	30431.3	30431.3	0.00320627	0.687058	0.0620544	3.10529	16.1414	14.504	30514.8	0.0626751	3.11846	1	4.50172	-1.16034
	79.0294	9.6227	14.5275	3.98313	36.9099	31420.7	30514.8	30514.8	0.00321475	0.688874	0.0626751	3.11846	16.8808	14.5063	30576.8	0.0630967	3.12755	1	4.50147	-1.16057
	79.2129	9.68985	14.5908	4.02012	36.9181	31566.7	30576.8	30576.8	0.00322221	0.690473	0.0630967	3.12755	17.6285	14.5087	30614.7	0.0632278	3.13101	1	4.50123	-1.1608
	79.4075	9.7376	14.6448	4.03925	36.9262	31644.5	30614.7	30614.7	0.00323013	0.69217	0.0632278	3.13101	17.9686	14.511	30610.2	0.0628155	3.12403	1	4.50099	-1.16103
	79.5998	9.77465	14.678	4.02339	36.9331	31688.2	30610.2	30610.2	0.00323795	0.693846	0.0628155	3.12403	18.3859	14.5133	30597.3	0.0617096	3.10516	1	4.50074	-1.16126
	79.783	9.81511	14.7056	3.9621	36.9372	31746.3	30597.3	30597.3	0.0032454	0.695443	0.0617096	3.10516	18.986	14.5157	30580.2	0.060219	3.07938	1	4.5005	-1.16149
	79.9545	9.84517	14.729	3.87475	36.9374	31775.2	30580.2	30580.2	0.00325238	0.696938	0.060219	3.07938	19.3679	14.518	30566.2	0.0587517	3.05369	1	4.50025	-1.16172
	80.1038	9.85403	14.7497	3.78705	36.9339	31744.5	30566.2	30566.2	0.00325845	0.698239	0.0587517	3.05369	19.2363	14.5203	30540.5	0.0577209	3.03488	1	4.50001	-1.16195
	80.2578	9.87671	14.7657	3.72716	36.9278	31756.5	30540.5	30540.5	0.00326472	0.699582	0.0577209	3.03488	19.5495	14.5227	30510.7	0.0573537	3.02744	1	4.49976	-1.16218
	80.4081	9.89268	14.7789	3.70972	36.9211	31748.4	30510.7	30510.7	0.00327083	0.700892	0.0573537	3.02744	19.7333	14.525	30497.9	0.0573783	3.02745	1	4.49952	-1.16241
	80.5546	9.89131	14.7996	3.71746	36.9152	31686.3	30497.9	30497.9	0.00327679	0.702169	0.0573783	3.02745	19.3404	14.5273	30501.1	0.0575189	3.03003	1	4.49927	-1.16264
	80.6908	9.89491	14.8262	3.73234	36.9099	31644.3	30501.1	30501.1	0.00328233	0.703356	0.0575189	3.03003	18.9678	14.5297	30519.2	0.0576809	3.03347	1	4.49903	-1.16287
	80.8087	9.89296	14.8567	3.74783	36.9051	31591.9	30519.2	30519.2	0.00328712	0.704384	0.0576809	3.03347	18.368	14.532	30528.4	0.0578391	3.03655	1	4.49878	-1.1631
	80.936	9.90582	14.8845	3.76357	36.9007	31583.3	30528.4	30528.4	0.0032923	0.705493	0.0578391	3.03655	18.2121	14.5343	30536.8	0.0580843	3.04111	1	4.49854	-1.16333
	81.0608	9.93825	14.9116	3.78494	36.8967	31637.9	30536.8	30536.8	0.00329738	0.706581	0.0580843	3.04111	18.6041	14.5367	30545	0.0583991	3.04687	1	4.49829	-1.16356
	81.1797	9.99458	14.9375	3.81067	36.8933	31770.6	30545	30545	0.00330221	0.707618	0.0583991	3.04687	19.6249	14.539	30539.6	0.0587981	3.05361	1	4.49805	-1.16379
	81.2915	10.0316	14.9554	3.84171	36.8906	31844.3	30539.6	30539.6	0.00330676	0.708592	0.0587981	3.05361	20.2502	14.5413	30516.9	0.0593672	3.06267	1	4.4978	-1.16402
	81.3864	10.0633	14.9618	3.88324	36.889	31907.8	30516.9	30516.9	0.00331062	0.709419	0.0593672	3.06267	20.9167	14.5437	30476.9	0.0601358	3.07449	1	4.49756	-1.16425
	81.4878	10.0967	14.9608	3.9384	36.8889	31974	30476.9	30476.9	0.00331475	0.710303	0.0601358	3.07449	21.7143	14.546	30457.4	0.0611295	3.09067	1	4.49731	-1.16448
	81.5875	10.112	14.9695	4.00857	36.8908	31983.2	30457.4	30457.4	0.00331881	0.711173	0.0611295	3.09067	21.9287	14.5483	30467.5	0.0622465	3.10973	1	4.49707	-1.16471
	81.6851	10.091	14.9924	4.08715	36.895	31878.6	30467.5	30467.5	0.00332277	0.712023	0.0622465	3.10973	21.0848	14.5507	30485.2	0.0632912	3.12763	1	4.49682	-1.16493
	81.7749	10.0642	15.0175	4.161	36.9013	31758.9	30485.2	30485.2	0.00332643	0.712806	0.0632912	3.12763	20.0266	14.553	30510.8	0.0641204	3.14211	1	4.49658	-1.16516
	81.8503	10.0694	15.044	4.22029	36.9091	31746.3	30510.8	30510.8	0.0033295	0.713463	0.0641204	3.14211	19.7155	14.5553	30545.1	0.0646592	3.15207	1	4.49633	-1.16539
	81.9335	10.0793	15.0762	4.26105	36.9176	31745.2	30545.1	30545.1	0.00333288	0.714188	0.0646592	3.15207	19.4197	14.5577	30604.3	0.0649278	3.15846	1	4.49609	-1.16562
	82.0148	10.0794	15.1204	4.28398	36.9262	31714.1	30604.3	30604.3	0.00333618	0.714897	0.0649278	3.15846	18.657	14.56	30647.8	0.0648533	3.15875	1	4.49584	-1.16585
	82.0874	10.0847	15.1553	4.28374	36.9338	31702.4	30647.8	30647.8	0.00333914	0.71553	0.0648533	3.15875	18.1743	14.5623	30669.4	0.064158	3.14816	1	4.4956	-1.16608
	82.1562	10.0987	15.1787	4.24199	36.9392	31719.9	30669.4	30669.4	0.00334194	0.716129	0.064158	3.14816	18.132	14.5647	30705.6	0.0629287	3.12916	1	4.49535	-1.16631
	82.2098	10.1213	15.2066	4.16362	36.9407	31770.2	30705.6	30705.6	0.00334412	0.716597	0.0629287	3.12916	18.2423	14.567	30736.7	0.0615066	3.10645	1	4.49511	-1.16654
	82.2677	10.1282	15.2327	4.07213	36.9382	31769.5	30736.7	30736.7	0.00334647	0.717101	0.0615066	3.10645	17.9588	14.5693	30747.8	0.0602859	3.08613	1	4.49486	-1.16677
	82.3205	10.1363	15.2479	3.99329	36.9326	31774.6	30747.8	30747.8	0.00334862	0.717561	0.0602859	3.08613	17.9044	14.5717	30725.3	0.0597024	3.07539	1	4.49462	-1.167
	82.3688	10.1675	15.2458	3.95623	36.9257	31853.6	30725.3	30725.3	0.00335059	0.717983	0.0597024	3.07539	18.7749	14.574	30703.2	0.0596478	3.07372	1	4.49437	-1.16723
	82.4171	10.1925	15.2437	3.95424	36.9193	31913.3	30703.2	30703.2	0.00335255	0.718404	0.0596478	3.07372	19.4502	14.5763	30669.8	0.0597981	3.07518	1	4.49413	-1.16746
	82.4526	10.206	15.2337	3.96531	36.9137	31941.8	30669.8	30669.8	0.00335399	0.718713	0.0597981	3.07518	19.9528	14.5787	30631.4	0.0599593	3.07666	1	4.49388	-1.16769
	82.489	10.1996	15.2214	3.97721	36.9086	31907.6	30631.4	30631.4	0.00335548	0.719031	0.0599593	3.07666	19.9976	14.581	30591.5	0.0600742	3.07728	1	4.49364	-1.16792
	82.5234	10.1927	15.2078	3.98596	36.9038	31872.7	30591.5	30591.5	0.00335687	0.71933	0.0600742	3.07728	20.0503	14.5833	30561.1	0.0602357	3.07902	1	4.49339	-1.16815
	82.5531	10.1608	15.1982	3.99763	36.8992	31761.8	30561.1	30561.1	0.00335808	0.71959	0.0602357	3.07902	19.4197	14.5857	30552.4	0.0604924	3.08309	1	4.49315	-1.16838
	82.5805	10.1446	15.1989	4.01555	36.8953	31700.5	30552.4	30552.4	0.0033592	0.719828	0.0604924	3.08309	18.9924	14.588	30563.7	0.0608378	3.08933	1	4.4929	-1.16861
	82.5995	10.1468	15.208	4.03906	36.8921	31700	30563.7	30563.7	0.00335997	0.719993	0.0608378	3.08933	18.8908	14.5903	30586.4	0.0613448	3.09866	1	4.49266	-1.16884
	82.6202	10.1653	15.2232	4.07351	36.89	31749.9	30586.4	30586.4	0.00336081	0.720174	0.0613448	3.09866	19.1084	14.5927	30614	0.0620569	3.11154	1	4.49241	-1.16907
	82.6396	10.2015	15.2405	4.1217	36.8896	31855.4	30614	30614	0.0033616	0.720343	0.0620569	3.11154	19.729	14.595	30656.7	0.0629746	3.12825	1	4.49217	-1.1693
	82.6534	10.2473	15.2642	4.1835	36.8911	31993.2	30656.7	30656.7	0.00336216	0.720463	0.0629746	3.12825	20.4566	14.5973	30702.2	0.0640288	3.14717	1	4.49192	-1.16953
	82.6695	10.2907	15.2899	4.25479	36.8948	32122.5	30702.2	30702.2	0.00336282	0.720604	0.0640288	3.14717	21.072	14.5997	30739.3	0.0650421	3.16496	1	4.49168	-1.16976
	82.6773	10.3105	15.3098	4.3232	36.9008	32181.1	30739.3	30739.3	0.00336313	0.720672	0.0650421	3.16496	21.2179	14.602	30754.4	0.0658842	3.17908	1	4.49143	-1.16999
	82.6872	10.3138	15.3192	4.38059	36.9083	32187.7	30754.4	30754.4	0.00336354	0.720758	0.0658842	3.17908	21.1506	14.6043	30751.2	0.06648	3.18852	1	4.49119	-1.17022
	82.696	10.3029	15.3192	4.42169	36.917	32150.2	30751.2	30751.2	0.0033639	0.720835	0.06648	3.18852	20.897	14.6067	30720	0.0668237	3.19292	1	4.49094	-1.17045
	82.7039	10.2769	15.3051	4.44605	36.9259	32066.1	30720	30720	0.00336422	0.720903	0.0668237	3.19292	20.5088	14.609	30683.5	0.0669325	3.19339	1	4.4907	-1.17068
	82.7107	10.2424	15.2882	4.45471	36.9347	31955.8	30683.5	30683.5	0.0033645	0.720963	0.0669325	3.19339	19.95	14.6113	30652.2	0.0666018	3.18704	1	4.49045	-1.1709
	82.7052	10.1978	15.2716	4.43331	36.9422	31818.7	30652.2	30652.2	0.00336427	0.720915	0.0666018	3.18704	19.112	14.6137	30633.5	0.0656535	3.17119	1	4.49021	-1.17113
	82.7011	10.1508	15.2615	4.37051	36.9466	31673.7	30633.5	30633.5	0.0033641	0.720879	0.0656535	3.17119	18.0545	14.616	30639.7	0.0643207	3.1498	1	4.48996	-1.17136
	82.6922	10.109	15.263	4.28137	36.9468	31546.4	30639.7	30639.7	0.00336374	0.720802	0.0643207	3.1498	16.854	14.6183	30678.3	0.0629094	3.12791	1	4.48972	-1.17159
	82.68	10.0709	15.2799	4.18642	36.9431	31432.3	30678.3	30678.3	0.00336324	0.720695	0.0629094	3.12791	15.3595	14.6207	30715.1	0.0618559	3.11159	1	4.48947	-1.17182
	82.6659	10.0349	15.2957	4.11491	36.9367	31325.3	30715.1	30715.1	0.00336267	0.720572	0.0618559	3.11159	13.8098	14.623	30761.9	0.061398	3.10547	1	4.48923	-1.17205
	82.6438	10.012	15.3149	4.08257	36.9295	31262	30761.9	30761.9	0.00336177	0.72038	0.061398	3.10547	12.493	14.6253	30808.4	0.0613175	3.10567	1	4.48898	-1.17228
	82.6229	10.0046	15.3341	4.07545	36.9229	31247	30808.4	30808.4	0.00336092	0.720197	0.0613175	3.10567	11.6901	14.6277	30847.2	0.0613684	3.10784	1	4.48874	-1.17251
	82.5996	9.99804	15.3491	4.07701	36.9168	31235.3	30847.2	30847.2	0.00335997	0.719994	0.0613684	3.10784	10.9892	14.63	30879.4	0.0614321	3.10999	1	4.48849	-1.17274
	82.5748	10.0173	15.3606	4.07938	36.9111	31304.8	30879.4	30879.4	0.00335897	0.719778	0.0614321	3.10999	11.499	14.6323	30922.6	0.0615123	3.1128	1	4.48825	-1.17297
	82.5506	10.0518	15.3775	4.08292	36.9057	31421.8	30922.6	30922.6	0.00335798	0.719567	0.0615123	3.1128	12.4479	14.6347	30980.8	0.0616505	3.11708	1	4.488	-1.1732
	82.5183	10.0836	15.4004	4.08996	36.9008	31533.6	30980.8	30980.8	0.00335667	0.719286	0.0616505	3.11708	13.0871	14.637	31030.4	0.0618005	3.12127	1	4.48776	-1.17343
	82.4889	10.1222	15.4196	4.09798	36.8968	31665.7	31030.4	31030.4	0.00335547	0.719029	0.0618005	3.12127	14.0189	14.6393	31073.2	0.0619817	3.12575	1	4.48751	-1.17366
	82.4593	10.1852	15.4353	4.10817	36.8936	31874	31073.2	31073.2	0.00335427	0.718771	0.0619817	3.12575	15.728	14.6417	31097.8	0.0622735	3.13148	1	4.48727	-1.17389
	82.4282	10.2485	15.4417	4.12573	36.8916	32084.3	31097.8	31097.8	0.003353	0.718501	0.0622735	3.13148	17.4499	14.644	31093.3	0.0627764	3.13973	1	4.48702	-1.17412
	82.3947	10.2865	15.4332	4.1573	36.8912	32216.3	31093.3	31093.3	0.00335164	0.718208	0.0627764	3.13973	18.6199	14.6463	31062.5	0.0635593	3.15169	1	4.48678	-1.17435
	82.3557	10.3141	15.4106	4.20733	36.8928	32318.1	31062.5	31062.5	0.00335005	0.717868	0.0635593	3.15169	19.6977	14.6487	31022.7	0.0645142	3.16604	1	4.48653	-1.17458
	82.3185	10.3426	15.3839	4.26907	36.8968	32422.1	31022.7	31022.7	0.00334854	0.717544	0.0645142	3.16604	20.8081	14.651	30981.2	0.0654851	3.18042	1	4.48629	-1.17481
	82.2816	10.3451	15.3565	4.33206	36.9029	32444.4	30981.2	30981.2	0.00334704	0.717222	0.0654851	3.18042	21.2916	14.6533	30961.7	0.0663178	3.19318	1	4.48604	-1.17504
	82.2446	10.336	15.3399	4.38606	36.9104	32430.3	30961.7	30961.7	0.00334554	0.7169	0.0663178	3.19318	21.3376	14.6557	30965.1	0.0668915	3.20248	1	4.4858	-1.17527
	82.2046	10.3236	15.3341	4.42284	36.9187	32407.4	30965.1	30965.1	0.00334391	0.716551	0.0668915	3.20248	21.145	14.658	30976.2	0.0671574	3.2071	1	4.48555	-1.1755
	82.1609	10.3209	15.3315	4.43904	36.9269	32416	30976.2	30976.2	0.00334213	0.71617	0.0671574	3.2071	21.1224	14.6603	30995.2	0.0670061	3.20534	1	4.48531	-1.17573
	82.1177	10.3228	15.3328	4.42761	36.9343	32439	30995.2	30995.2	0.00334037	0.715794	0.0670061	3.20534	21.1451	14.6627	31004.1	0.0661957	3.19268	1	4.48506	-1.17596
	82.0746	10.3354	15.3292	4.37238	36.9395	32495.8	31004.1	31004.1	0.00333862	0.715418	0.0661957	3.19268	21.4898	14.665	30991.1	0.0648888	3.17108	1	4.48482	-1.17619
	82.025	10.3469	15.3134	4.28363	36.9408	32551.6	30991.1	30991.1	0.0033366	0.714985	0.0648888	3.17108	21.985	14.6673	30957.2	0.0634768	3.14676	1	4.48457	-1.17642
	81.9694	10.366	15.2863	4.18732	36.9382	32633.7	30957.2	30957.2	0.00333434	0.714501	0.0634768	3.14676	22.7998	14.6697	30931	0.062303	3.12636	1	4.48433	-1.17665
	81.9128	10.3809	15.2628	4.10645	36.9327	32703.2	30931	30931	0.00333204	0.714008	0.062303	3.12636	23.4516	14.672	30901.2	0.0616878	3.11504	1	4.48408	-1.17687
	81.8542	10.3766	15.2373	4.06225	36.9259	32713	30901.2	30901.2	0.00332965	0.713497	0.0616878	3.11504	23.7231	14.6743	30863.4	0.0615385	3.11125	1	4.48384	-1.1771
	81.7975	10.3386	15.208	4.04893	36.9196	32615.9	30863.4	30863.4	0.00332735	0.713003	0.0615385	3.11125	23.3466	14.6767	30835.5	0.0615293	3.11016	1	4.48359	-1.17733
	81.7412	10.2906	15.1839	4.04494	36.9141	32486.9	30835.5	30835.5	0.00332506	0.712512	0.0615293	3.11016	22.6728	14.679	30822.8	0.061525	3.10966	1	4.48335	-1.17756
	81.682	10.2286	15.1666	4.04118	36.9091	32314.5	30822.8	30822.8	0.00332265	0.711996	0.061525	3.10966	21.5535	14.6813	30822	0.061549	3.11004	1	4.4831	-1.17779
	81.6191	10.1602	15.1545	4.03912	36.9044	32123.1	30822	30822	0.00332009	0.711448	0.061549	3.11004	20.1295	14.6837	30825.9	0.0616934	3.1126	1	4.48286	-1.17802
	81.5528	10.0966	15.1441	4.04481	36.8999	31948	30825.9	30825.9	0.00331739	0.710869	0.0616934	3.1126	18.6929	14.686	30843	0.0619985	3.1183	1	4.48261	-1.17825
	81.4892	10.0569	15.1407	4.06121	36.896	31847.2	30843	30843	0.00331481	0.710316	0.0619985	3.1183	17.6787	14.6883	30869.3	0.0624333	3.12646	1	4.48237	-1.17848
	81.4251	10.0621	15.1417	4.08613	36.8929	31888.7	30869.3	30869.3	0.0033122	0.709757	0.0624333	3.12646	17.8037	14.6907	30907.6	0.0630001	3.13719	1	4.48212	-1.17871
	81.3609	10.0949	15.1485	4.11974	36.8909	32018.1	30907.6	30907.6	0.00330958	0.709197	0.0630001	3.13719	18.5712	14.693	30938.7	0.0636775	3.14945	1	4.48188	-1.17894
	81.2935	10.1434	15.1512	4.16054	36.8905	32198.4	30938.7	30938.7	0.00330685	0.70861	0.0636775	3.14945	19.7689	14.6953	30949.5	0.0644718	3.16285	1	4.48163	-1.17917
	81.2241	10.2004	15.1436	4.209	36.892	32407.1	30949.5	30949.5	0.00330402	0.708004	0.0644718	3.16285	21.2623	14.6977	30939	0.0653513	3.17681	1	4.48139	-1.1794
	81.1573	10.266	15.126	4.26333	36.8957	32642.3	30939	30939	0.00330131	0.707423	0.0653513	3.17681	22.9887	14.7	30908.1	0.0661938	3.18935	1	4.48114	-1.17963
	81.092	10.2894	15.0987	4.31549	36.9015	32743.1	30908.1	30908.1	0.00329865	0.706853	0.0661938	3.18935	23.8721	14.7023	30871	0.0668922	3.19924	1	4.4809	-1.17986
	81.0261	10.2786	15.0683	4.35834	36.909	32735.5	30871	30871	0.00329597	0.706279	0.0668922	3.19924	24.0777	14.7047	30844.7	0.0673872	3.2062	1	4.48065	-1.18009
	80.9585	10.2478	15.043	4.38792	36.9174	32664.6	30844.7	30844.7	0.00329322	0.70569	0.0673872	3.2062	23.7977	14.707	30826.2	0.0676548	3.2098	1	4.48041	-1.18032
	80.8914	10.1957	15.0215	4.40273	36.9261	32525.5	30826.2	30826.2	0.00329049	0.705105	0.0676548	3.2098	23.0033	14.7093	30819.1	0.067673	3.20984	1	4.48016	-1.18055
	80.8254	10.1447	15.0058	4.40133	36.9345	32389.2	30819.1	30819.1	0.0032878	0.704529	0.067673	3.20984	22.1137	14.7117	30832.8	0.0671886	3.20264	1	4.47992	-1.18078
	80.7587	10.1141	15	4.36706	36.9416	32318.2	30832.8	30832.8	0.00328509	0.703948	0.0671886	3.20264	21.5043	14.714	30863.7	0.0660598	3.18566	1	4.47967	-1.18101
	80.6911	10.1001	15.0025	4.29056	36.9455	32300.5	30863.7	30863.7	0.00328234	0.703359	0.0660598	3.18566	21.1392	14.7163	30863.6	0.0645944	3.16193	1	4.47943	-1.18124
	80.618	10.0894	14.9889	4.19157	36.9452	32295.4	30863.6	30863.6	0.00327936	0.702721	0.0645944	3.16193	21.1021	14.7187	30843.5	0.0631867	3.13811	1	4.47918	-1.18147
	80.5418	10.0875	14.9649	4.09592	36.9411	32319.9	30843.5	30843.5	0.00327627	0.702057	0.0631867	3.13811	21.4352	14.721	30838.8	0.0622365	3.12214	1	4.47894	-1.1817
	80.4656	10.1035	14.9485	4.02981	36.9345	32402	30838.8	30838.8	0.00327317	0.701393	0.0622365	3.12214	22.0578	14.7233	30836.6	0.0619166	3.11671	1	4.47869	-1.18193
	80.3872	10.0891	14.9329	4.00444	36.9276	32387.1	30836.6	30836.6	0.00326998	0.70071	0.0619166	3.11671	21.9693	14.7257	30815.7	0.0619354	3.11632	1	4.47845	-1.18216
	80.3091	10.055	14.9083	4.00108	36.9213	32309.2	30815.7	30815.7	0.0032668	0.700029	0.0619354	3.11632	21.5689	14.728	30803.6	0.0619852	3.11674	1	4.4782	-1.18239
	80.2307	10.03	14.8878	3.99978	36.9157	32260.3	30803.6	30803.6	0.00326361	0.699345	0.0619852	3.11674	21.3058	14.7303	30820.2	0.061958	3.11685	1	4.47796	-1.18262
	80.1516	10.0078	14.8812	3.99354	36.9106	32220.7	30820.2	30820.2	0.0032604	0.698656	0.061958	3.11685	20.8853	14.7327	30828.1	0.0618937	3.11604	1	4.47771	-1.18284
	80.0706	9.95797	14.87	3.98484	36.9057	32092.7	30828.1	30828.1	0.0032571	0.69795	0.0618937	3.11604	19.843	14.735	30817.8	0.0618675	3.11525	1	4.47747	-1.18307
	79.9914	9.89602	14.8503	3.97874	36.9014	31924.6	30817.8	30817.8	0.00325388	0.697259	0.0618675	3.11525	18.5671	14.7373	30805.8	0.0619466	3.11617	1	4.47722	-1.1833
	79.912	9.85495	14.8298	3.97948	36.8976	31823.7	30805.8	30805.8	0.00325065	0.696568	0.0619466	3.11617	17.8088	14.7397	30796.7	0.0622387	3.12076	1	4.47698	-1.18353
	79.8329	9.82142	14.8107	3.99396	36.8947	31746.8	30796.7	30796.7	0.00324743	0.695878	0.0622387	3.12076	17.2091	14.742	30792.6	0.0627855	3.12973	1	4.47674	-1.18376
	79.7535	9.78977	14.794	4.02484	36.8929	31676	30792.6	30792.6	0.0032442	0.695186	0.0627855	3.12973	16.5949	14.7443	30786.1	0.0635703	3.14249	1	4.47649	-1.18399
	79.6744	9.76885	14.7762	4.07109	36.8929	31639.7	30786.1	30786.1	0.00324098	0.694496	0.0635703	3.14249	16.3142	14.7467	30789.1	0.0645291	3.15832	1	4.47624	-1.18422
	79.5948	9.78307	14.7629	4.12859	36.895	31717.5	30789.1	30789.1	0.00323774	0.693802	0.0645291	3.15832	17.0124	14.749	30782.8	0.0655296	3.17434	1	4.476	-1.18445
	79.5149	9.8105	14.7451	4.18889	36.8995	31838.4	30782.8	30782.8	0.0032345	0.693106	0.0655296	3.17434	18.1426	14.7513	30757	0.0664337	3.18798	1	4.47576	-1.18468
	79.4327	9.81953	14.7175	4.24304	36.9061	31900.7	30757	30757	0.00323115	0.69239	0.0664337	3.18798	18.8921	14.7537	30722.3	0.067132	3.19791	1	4.47551	-1.18491
	79.3507	9.83581	14.6857	4.28414	36.9142	31986.6	30722.3	30722.3	0.00322781	0.691674	0.067132	3.19791	19.8746	14.756	30686.5	0.067575	3.20368	1	4.47527	-1.18514
	79.2698	9.83969	14.6536	4.30904	36.923	32031.8	30686.5	30686.5	0.00322453	0.69097	0.067575	3.20368	20.5143	14.7583	30650.4	0.0677304	3.20488	1	4.47502	-1.18537
	79.1889	9.81231	14.6214	4.31557	36.9318	31975.3	30650.4	30650.4	0.00322123	0.690264	0.0677304	3.20488	20.3699	14.7607	30597.8	0.0674573	3.19873	1	4.47478	-1.1856
	79.108	9.77261	14.5815	4.29471	36.9398	31878.5	30597.8	30597.8	0.00321795	0.68956	0.0674573	3.19873	20.044	14.763	30557.2	0.0664982	3.18209	1	4.47453	-1.18583
	79.0243	9.7651	14.5467	4.22982	36.9453	31887.7	30557.2	30557.2	0.00321454	0.68883	0.0664982	3.18209	20.4441	14.7653	30527	0.0649835	3.1567	1	4.47429	-1.18606
	78.9423	9.7805	14.5172	4.12939	36.947	31971.2	30527	30527	0.0032112	0.688115	0.0649835	3.1567	21.3104	14.7677	30484.6	0.0633601	3.12874	1	4.47404	-1.18629
	78.8545	9.77361	14.4809	4.02152	36.9446	31984.3	30484.6	30484.6	0.00320763	0.68735	0.0633601	3.12874	21.7306	14.77	30423.8	0.0620526	3.10501	1	4.4738	-1.18652
	78.7646	9.78197	14.4356	3.93347	36.9391	32048.2	30423.8	30423.8	0.00320397	0.686566	0.0620526	3.10501	22.6384	14.7723	30379.4	0.0614116	3.09277	1	4.47355	-1.18675
	78.6756	9.80747	14.3982	3.88773	36.9323	32168.1	30379.4	30379.4	0.00320035	0.68579	0.0614116	3.09277	23.7735	14.7747	30343.5	0.0613214	3.09004	1	4.47331	-1.18698
	78.5864	9.79521	14.3649	3.87695	36.9258	32164.3	30343.5	30343.5	0.00319673	0.685013	0.0613214	3.09004	23.9997	14.777	30318.9	0.0614066	3.09064	1	4.47306	-1.18721
	78.4955	9.71971	14.3367	3.87725	36.9201	31953.4	30318.9	30318.9	0.00319303	0.68422	0.0614066	3.09064	22.7479	14.7793	30320.6	0.061457	3.09154	1	4.47282	-1.18744
	78.4073	9.64105	14.3214	3.87551	36.9148	31730.4	30320.6	30320.6	0.00318944	0.683452	0.061457	3.09154	21.1261	14.7817	30345.7	0.0615062	3.09322	1	4.47257	-1.18767
	78.318	9.56676	14.3169	3.87366	36.9097	31521.8	30345.7	30345.7	0.00318581	0.682673	0.0615062	3.09322	19.2876	14.784	30381.4	0.0616069	3.09611	1	4.47233	-1.1879
	78.2267	9.48797	14.317	3.87498	36.905	31298.7	30381.4	30381.4	0.00318209	0.681877	0.0616069	3.09611	17.0246	14.7863	30433.2	0.0617598	3.10044	1	4.47208	-1.18813
	78.1359	9.42279	14.3248	3.87965	36.9008	31119.8	30433.2	30433.2	0.0031784	0.681086	0.0617598	3.10044	14.7156	14.7887	30492.9	0.062023	3.10686	1	4.47184	-1.18836
	78.0456	9.3835	14.3363	3.89134	36.8976	31025.9	30492.9	30492.9	0.00317473	0.680299	0.062023	3.10686	12.9536	14.791	30545.8	0.0624622	3.11598	1	4.47159	-1.18859
	77.9554	9.37678	14.3446	3.91414	36.8955	31039.6	30545.8	30545.8	0.00317106	0.679512	0.0624622	3.11598	12.4572	14.7933	30587.1	0.0631279	3.12842	1	4.47135	-1.18881
	77.8685	9.38025	14.348	3.95138	36.895	31085.7	30587.1	30587.1	0.00316752	0.678755	0.0631279	3.12842	12.5086	14.7957	30624.7	0.0640358	3.14463	1	4.4711	-1.18904
	77.7833	9.39243	14.3499	4.00396	36.8964	31160.2	30624.7	30624.7	0.00316406	0.678012	0.0640358	3.14463	12.9548	14.798	30671.4	0.065109	3.16371	1	4.47086	-1.18927
	77.6971	9.40987	14.3558	4.06693	36.8999	31252.7	30671.4	30671.4	0.00316055	0.677261	0.065109	3.16371	13.4876	14.8003	30687.3	0.0661772	3.18147	1	4.47061	-1.1895
	77.6079	9.43385	14.3468	4.12953	36.9055	31368.3	30687.3	30687.3	0.00315692	0.676484	0.0661772	3.18147	14.5946	14.8027	30694.8	0.067103	3.19649	1	4.47037	-1.18973
	77.5203	9.46081	14.3341	4.18336	36.9126	31493.5	30694.8	30694.8	0.00315336	0.67572	0.067103	3.19649	15.8039	14.805	30698.1	0.0678116	3.20782	1	4.47012	-1.18996
	77.4356	9.49911	14.32	4.22382	36.9206	31655.6	30698.1	30698.1	0.00314991	0.674981	0.0678116	3.20782	17.303	14.8073	30712	0.0682706	3.21553	1	4.46988	-1.19019
	77.3491	9.52195	14.3105	4.2486	36.9288	31767.2	30712	30712	0.0031464	0.674228	0.0682706	3.21553	18.1597	14.8097	30713.9	0.0684235	3.21799	1	4.46963	-1.19042
	77.2614	9.53362	14.2951	4.25418	36.9366	31842.2	30713.9	30713.9	0.00314283	0.673463	0.0684235	3.21799	18.7789	14.812	30720.1	0.068035	3.21211	1	4.46939	-1.19065
	77.1687	9.54118	14.2809	4.2257	36.9431	31905.8	30720.1	30720.1	0.00313906	0.672655	0.068035	3.21211	19.2475	14.8143	30743.7	0.0669673	3.19603	1	4.46914	-1.19088
	77.0797	9.5629	14.2753	4.15497	36.9464	32015.3	30743.7	30743.7	0.00313544	0.671879	0.0669673	3.19603	19.9259	14.8167	30755.4	0.0654926	3.1728	1	4.4689	-1.19111
	76.9903	9.57903	14.2642	4.0587	36.9456	32106.6	30755.4	30755.4	0.0031318	0.6711	0.0654926	3.1728	20.5356	14.819	30741.6	0.0640079	3.14817	1	4.46865	-1.19134
	76.8963	9.59234	14.2404	3.9614	36.9412	32190.4	30741.6	30741.6	0.00312798	0.670281	0.0640079	3.14817	21.2698	14.8213	30713.8	0.0629412	3.12964	1	4.46841	-1.19157
	76.8043	9.63269	14.2105	3.89002	36.9344	32364.6	30713.8	30713.8	0.00312423	0.669479	0.0629412	3.12964	22.7142	14.8237	30712.7	0.0625257	3.1227	1	4.46816	-1.1918
	76.7094	9.6815	14.1924	3.85881	36.9272	32568.9	30712.7	30712.7	0.00312037	0.668651	0.0625257	3.1227	24.0856	14.826	30686.2	0.0625171	3.12166	1	4.46792	-1.19203
	76.6147	9.72582	14.1627	3.85284	36.9207	32758.4	30686.2	30686.2	0.00311652	0.667826	0.0625171	3.12166	25.4596	14.8283	30669.9	0.0626161	3.12275	1	4.46767	-1.19226
	76.5208	9.77604	14.1378	3.85361	36.9148	32967.9	30669.9	30669.9	0.0031127	0.667007	0.0626161	3.12275	26.6838	14.8307	30683.9	0.0627205	3.12496	1	4.46743	-1.19249
	76.4299	9.83471	14.1274	3.85488	36.9095	33205.2	30683.9	30683.9	0.00310901	0.666216	0.0627205	3.12496	27.9439	14.833	30698.8	0.0628455	3.12754	1	4.46718	-1.19272
	76.3383	9.86681	14.1174	3.85741	36.9045	33353.6	30698.8	30698.8	0.00310528	0.665417	0.0628455	3.12754	28.6669	14.8353	30676.4	0.0629992	3.12933	1	4.46694	-1.19295
	76.2415	9.88948	14.0892	3.86147	36.9	33472.7	30676.4	30676.4	0.00310134	0.664573	0.0629992	3.12933	29.4315	14.8377	30624.5	0.0631485	3.13003	1	4.46669	-1.19318
	76.1486	9.90945	14.0482	3.86552	36.8962	33581.1	30624.5	30624.5	0.00309756	0.663763	0.0631485	3.13003	30.1376	14.84	30581.7	0.0633723	3.13226	1	4.46645	-1.19341
	76.0563	9.89405	14.0116	3.8742	36.8933	33569.7	30581.7	30581.7	0.00309381	0.662959	0.0633723	3.13226	30.3181	14.8423	30517.7	0.0637911	3.13696	1	4.4662	-1.19364
	75.9639	9.85139	13.9653	3.89487	36.8915	33465.6	30517.7	30517.7	0.00309005	0.662153	0.0637911	3.13696	30.1456	14.8447	30427	0.0644425	3.14448	1	4.46596	-1.19387
	75.8734	9.81016	13.9072	3.92995	36.8915	33365.3	30427	30427	0.00308637	0.661364	0.0644425	3.14448	30.1413	14.847	30364	0.0653422	3.15686	1	4.46571	-1.1941
	75.7847	9.77296	13.8621	3.98038	36.8936	33277.6	30364	30364	0.00308276	0.660591	0.0653422	3.15686	30.046	14.8493	30332.3	0.0663392	3.17173	1	4.46547	-1.19433
	75.6974	9.69066	13.8317	4.03694	36.8982	33035.5	30332.3	30332.3	0.00307921	0.659831	0.0663392	3.17173	29.1011	14.8517	30289.4	0.0672323	3.1844	1	4.46522	-1.19456
	75.6078	9.59276	13.7958	4.08718	36.9049	32740.5	30289.4	30289.4	0.00307556	0.659049	0.0672323	3.1844	27.7305	14.854	30235.3	0.0679135	3.19321	1	4.46498	-1.19478
	75.5205	9.51761	13.7552	4.12472	36.913	32521.5	30235.3	30235.3	0.00307201	0.658288	0.0679135	3.19321	26.8063	14.8563	30224.8	0.06836	3.19983	1	4.46473	-1.19501
	75.4332	9.43485	13.7346	4.14802	36.9218	32276.1	30224.8	30224.8	0.00306846	0.657528	0.06836	3.19983	25.5232	14.8587	30246.4	0.0685451	3.20348	1	4.46449	-1.19524
	75.3451	9.325	13.7284	4.15537	36.9305	31937.6	30246.4	30246.4	0.00306488	0.656759	0.0685451	3.20348	23.1669	14.861	30264.9	0.0682976	3.20027	1	4.46424	-1.19547
	75.2569	9.21358	13.7207	4.13639	36.9383	31592.9	30264.9	30264.9	0.00306129	0.65599	0.0682976	3.20027	20.523	14.8633	30316.6	0.0673701	3.18753	1	4.464	-1.1957
	75.1665	9.15427	13.7276	4.07591	36.9435	31427.3	30316.6	30316.6	0.00305761	0.655203	0.0673701	3.18753	18.7534	14.8657	30389.7	0.0659383	3.16733	1	4.46375	-1.19593
	75.0758	9.11627	13.7441	3.98463	36.9448	31334.7	30389.7	30389.7	0.00305392	0.654412	0.0659383	3.16733	17.2768	14.868	30443.9	0.0644015	3.14439	1	4.46351	-1.19616
	74.9832	9.09659	13.7516	3.88669	36.942	31305.7	30443.9	30443.9	0.00305015	0.653604	0.0644015	3.14439	16.4836	14.8703	30409.3	0.0631628	3.12292	1	4.46326	-1.19639
	74.8866	9.14398	13.7183	3.80646	36.9364	31509.3	30409.3	30409.3	0.00304623	0.652763	0.0631628	3.12292	18.6343	14.8727	30357.5	0.0625991	3.11183	1	4.46302	-1.19662
	74.7923	9.23216	13.6777	3.76706	36.9296	31853.3	30357.5	30357.5	0.00304239	0.651941	0.0625991	3.11183	21.7476	14.875	30284.4	0.0625388	3.10834	1	4.46277	-1.19685
	74.6997	9.2758	13.6279	3.75814	36.9234	32043.5	30284.4	30284.4	0.00303862	0.651134	0.0625388	3.10834	23.6128	14.8773	30197.8	0.0626162	3.10665	1	4.46253	-1.19708
	74.6052	9.27614	13.5717	3.75748	36.918	32085.3	30197.8	30197.8	0.00303478	0.65031	0.0626162	3.10665	24.4948	14.8797	30114.7	0.0626653	3.10461	1	4.46228	-1.19731
	74.5131	9.27383	13.5177	3.75528	36.913	32117	30114.7	30114.7	0.00303103	0.649507	0.0626653	3.10461	25.2627	14.882	30094.1	0.0626845	3.10422	1	4.46204	-1.19754
	74.418	9.23743	13.4911	3.75114	36.9082	32031.8	30094.1	30094.1	0.00302717	0.648678	0.0626845	3.10422	24.8608	14.8843	30120.5	0.0627847	3.10678	1	4.46179	-1.19777
	74.3223	9.15915	13.4857	3.75184	36.9035	31801.2	30120.5	30120.5	0.00302327	0.647844	0.0627847	3.10678	23.1432	14.8867	30131.9	0.063038	3.11134	1	4.46155	-1.198
	74.2262	9.10172	13.4733	3.76168	36.8994	31642.8	30131.9	30131.9	0.00301936	0.647006	0.063038	3.11134	21.939	14.889	30129.3	0.0634305	3.1177	1	4.4613	-1.19823
	74.1326	9.07276	13.4552	3.77999	36.8961	31581.9	30129.3	30129.3	0.00301556	0.64619	0.0634305	3.1177	21.512	14.8913	30110.3	0.0640173	3.12662	1	4.46106	-1.19846
	74.041	9.04131	13.43	3.81001	36.894	31511.4	30110.3	30110.3	0.00301183	0.645392	0.0640173	3.12662	21.1342	14.8937	30071.5	0.0648083	3.1381	1	4.46081	-1.19869
	73.9457	8.98303	13.3955	3.85206	36.8934	31348.6	30071.5	30071.5	0.00300795	0.644562	0.0648083	3.1381	20.1899	14.896	29991.6	0.0657892	3.15105	1	4.46057	-1.19892
	73.8535	8.94492	13.3432	3.90564	36.895	31254.6	29991.6	29991.6	0.0030042	0.643758	0.0657892	3.15105	20.1055	14.8983	29910	0.0669099	3.16597	1	4.46032	-1.19915
	73.766	8.91015	13.2911	3.96786	36.8988	31170	29910	29910	0.00300064	0.642995	0.0669099	3.16597	20.1094	14.9007	29848.3	0.0679801	3.18057	1	4.46008	-1.19938
	73.6805	8.86007	13.2484	4.02728	36.9047	31030.8	29848.3	29848.3	0.00299717	0.64225	0.0679801	3.18057	19.5002	14.903	29783.5	0.068854	3.19183	1	4.45983	-1.19961
	73.5931	8.81348	13.2039	4.07503	36.9121	30904.3	29783.5	29783.5	0.00299361	0.641488	0.068854	3.19183	19.0054	14.9053	29707.5	0.0694409	3.19815	1	4.45959	-1.19984
	73.5053	8.81077	13.1545	4.10577	36.9204	30931.7	29707.5	29707.5	0.00299004	0.640722	0.0694409	3.19815	19.8884	14.9077	29643.5	0.0697518	3.20061	1	4.45934	-1.20007
	73.4167	8.83726	13.1104	4.12014	36.929	31062.1	29643.5	29643.5	0.00298643	0.63995	0.0697518	3.20061	21.4322	14.91	29588	0.0697951	3.19928	1	4.4591	-1.2003
	73.3299	8.84109	13.0703	4.11874	36.9372	31112.3	29588	29588	0.0029829	0.639193	0.0697951	3.19928	22.2377	14.9123	29543.6	0.0692943	3.19001	1	4.45885	-1.20053
	73.244	8.83362	13.0354	4.08515	36.9439	31122.5	29543.6	29543.6	0.00297941	0.638445	0.0692943	3.19001	22.6496	14.9147	29570.8	0.0681728	3.17368	1	4.45861	-1.20075
	73.1564	8.81931	13.0318	4.01461	36.9474	31109.3	29570.8	29570.8	0.00297585	0.637681	0.0681728	3.17368	22.3476	14.917	29671.1	0.0667605	3.15517	1	4.45836	-1.20098
	73.0631	8.76266	13.0594	3.92638	36.9467	30949	29671.1	29671.1	0.00297205	0.636868	0.0667605	3.15517	20.3321	14.9193	29795.5	0.0653845	3.13771	1	4.45812	-1.20121
	72.966	8.66967	13.0967	3.83991	36.9424	30661.3	29795.5	29795.5	0.0029681	0.636021	0.0653845	3.13771	16.7014	14.9217	29929.1	0.0644818	3.12787	1	4.45787	-1.20144
	72.8719	8.62703	13.1384	3.78134	36.9356	30549.8	29929.1	29929.1	0.00296427	0.635201	0.0644818	3.12787	14.1099	14.924	30053.4	0.0642106	3.1278	1	4.45763	-1.20167
	72.7809	8.62271	13.1765	3.76001	36.9285	30572.8	30053.4	30053.4	0.00296057	0.634408	0.0642106	3.1278	12.8794	14.9263	30125.3	0.0642674	3.13121	1	4.45738	-1.2019
	72.6899	8.61042	13.1915	3.75798	36.9221	30567.4	30125.3	30125.3	0.00295687	0.633615	0.0642674	3.13121	11.8689	14.9287	30106.5	0.0644085	3.13285	1	4.45714	-1.20213
	72.5966	8.62177	13.1664	3.76081	36.9164	30647	30106.5	30106.5	0.00295307	0.632801	0.0644085	3.13285	13.1278	14.931	30047.1	0.0645726	3.13344	1	4.45689	-1.20236
	72.5031	8.68598	13.1235	3.765	36.9111	30915.1	30047.1	30047.1	0.00294927	0.631986	0.0645726	3.13344	16.6523	14.9333	29975	0.0647877	3.13441	1	4.45665	-1.20259
	72.4116	8.76132	13.0755	3.77228	36.9063	31222.6	29975	29975	0.00294555	0.631189	0.0647877	3.13441	19.9884	14.9357	29892.5	0.0650816	3.13626	1	4.4564	-1.20282
	72.322	8.79369	13.0233	3.78427	36.9021	31376.8	29892.5	29892.5	0.0029419	0.630408	0.0650816	3.13626	21.8322	14.938	29829.8	0.0654083	3.1393	1	4.45616	-1.20305
	72.2342	8.82081	12.9803	3.79829	36.8987	31511.8	29829.8	29829.8	0.00293833	0.629643	0.0654083	3.1393	23.2648	14.9403	29811.2	0.0658169	3.14517	1	4.45591	-1.20328
	72.143	8.83795	12.9558	3.81693	36.8961	31613	29811.2	29811.2	0.00293462	0.628848	0.0658169	3.14517	24.0864	14.9427	29819.5	0.0663702	3.15425	1	4.45567	-1.20351
	72.0526	8.83083	12.9431	3.84404	36.8948	31627.1	29819.5	29819.5	0.00293094	0.628059	0.0663702	3.15425	24.1224	14.945	29833.6	0.0670911	3.16613	1	4.45542	-1.20374
	71.9629	8.8102	12.9332	3.88098	36.895	31592.6	29833.6	29833.6	0.0029273	0.627278	0.0670911	3.16613	23.7894	14.9473	29848.1	0.0680666	3.18191	1	4.45518	-1.20397
	71.875	8.80115	12.9236	3.93284	36.8974	31598.7	29848.1	29848.1	0.00292372	0.626512	0.0680666	3.18191	23.7275	14.9497	29843.6	0.0691733	3.19891	1	4.45493	-1.2042
	71.7904	8.78185	12.9065	3.99258	36.9021	31566.6	29843.6	29843.6	0.00292028	0.625774	0.0691733	3.19891	23.5413	14.952	29822.6	0.0702052	3.21398	1	4.45469	-1.20443
	71.7027	8.74609	12.8817	4.04792	36.9089	31476.5	29822.6	29822.6	0.00291671	0.62501	0.0702052	3.21398	23.0722	14.9543	29829.9	0.0710016	3.22635	1	4.45444	-1.20466
	71.6186	8.69946	12.8697	4.08994	36.9171	31345.4	29829.9	29829.9	0.00291329	0.624276	0.0710016	3.22635	22.0837	14.9567	29836.9	0.0714473	3.23334	1	4.4542	-1.20489
	71.5344	8.63135	12.8576	4.11175	36.926	31136.7	29836.9	29836.9	0.00290986	0.623542	0.0714473	3.23334	20.4488	14.959	29828.2	0.0714954	3.23375	1	4.45395	-1.20512
	71.4498	8.55781	12.8386	4.11063	36.9347	30907.9	29828.2	29828.2	0.00290642	0.622805	0.0714954	3.23375	18.6399	14.9613	29789	0.0710254	3.22523	1	4.45371	-1.20535
	71.3655	8.52122	12.8066	4.07965	36.9425	30812.1	29789	29789	0.00290299	0.62207	0.0710254	3.22523	18.1575	14.9637	29757.1	0.0697995	3.20543	1	4.45346	-1.20558
	71.2818	8.52652	12.7779	4.00512	36.9476	30867.5	29757.1	29757.1	0.00289959	0.621341	0.0697995	3.20543	18.9256	14.966	29701.8	0.068044	3.17636	1	4.45322	-1.20581
	71.1934	8.52506	12.7383	3.89968	36.9488	30900.5	29701.8	29701.8	0.00289599	0.62057	0.068044	3.17636	19.6819	14.9683	29599.3	0.0662237	3.14415	1	4.45297	-1.20604
	71.0999	8.51743	12.6777	3.79011	36.946	30913.5	29599.3	29599.3	0.00289219	0.619755	0.0662237	3.14415	20.6438	14.9707	29503.1	0.0647879	3.11787	1	4.45273	-1.20627
	71.0043	8.53278	12.6195	3.7024	36.9403	31010.9	29503.1	29503.1	0.0028883	0.618922	0.0647879	3.11787	22.1484	14.973	29454.6	0.0640937	3.10499	1	4.45248	-1.2065
	70.9137	8.57184	12.5827	3.6574	36.9336	31192.6	29454.6	29454.6	0.00288462	0.618132	0.0640937	3.10499	23.7994	14.9753	29456.9	0.0639722	3.10311	1	4.45224	-1.20672
	70.8212	8.57667	12.5673	3.64509	36.9274	31251	29456.9	29456.9	0.00288085	0.617326	0.0639722	3.10311	24.1788	14.9777	29473.3	0.0640328	3.10467	1	4.45199	-1.20695
	70.731	8.54377	12.5583	3.64335	36.9219	31170.8	29473.3	29473.3	0.00287719	0.61654	0.0640328	3.10467	23.5123	14.98	29523.8	0.0640435	3.10661	1	4.45175	-1.20718
	70.6394	8.50729	12.5635	3.63873	36.9167	31078	29523.8	29523.8	0.00287346	0.615741	0.0640435	3.10661	22.4787	14.9823	29593.5	0.0640107	3.10853	1	4.4515	-1.20741
	70.5488	8.48469	12.577	3.63171	36.9116	31035.2	29593.5	29593.5	0.00286977	0.614951	0.0640107	3.10853	21.6247	14.9847	29651.7	0.064064	3.11142	1	4.45126	-1.20764
	70.4599	8.43755	12.5858	3.62968	36.9068	30901.7	29651.7	29651.7	0.00286616	0.614177	0.064064	3.11142	20.1162	14.987	29679.1	0.0642643	3.11562	1	4.45101	-1.20787
	70.3704	8.39936	12.5815	3.63598	36.9025	30801	29679.1	29679.1	0.00286252	0.613396	0.0642643	3.11562	19.0481	14.9893	29675.9	0.0646616	3.12192	1	4.45077	-1.2081
	70.2809	8.39531	12.5641	3.65346	36.8991	30825.3	29675.9	29675.9	0.00285888	0.612617	0.0646616	3.12192	19.2818	14.9917	29666	0.0653352	3.13237	1	4.45052	-1.20833
	70.1908	8.39139	12.5438	3.68656	36.8969	30850.5	29666	29666	0.00285521	0.611831	0.0653352	3.13237	19.5771	14.994	29659.3	0.0662053	3.14598	1	4.45028	-1.20856
	70.1013	8.37476	12.525	3.73082	36.8963	30828.7	29659.3	29659.3	0.00285157	0.61105	0.0662053	3.14598	19.4535	14.9963	29646.7	0.0671842	3.16096	1	4.45004	-1.20879
	70.0123	8.35304	12.5037	3.78131	36.8976	30787.8	29646.7	29646.7	0.00284795	0.610275	0.0671842	3.16096	19.2214	14.9987	29614.2	0.068225	3.17604	1	4.44979	-1.20902
	69.9225	8.33615	12.474	3.83532	36.9012	30765	29614.2	29614.2	0.0028443	0.609492	0.068225	3.17604	19.3129	15.001	29532.2	0.0691916	3.18802	1	4.44955	-1.20925
	69.8344	8.33079	12.4238	3.88533	36.9067	30784	29532.2	29532.2	0.00284071	0.608724	0.0691916	3.18802	20.1709	15.0033	29451.8	0.0699899	3.19733	1	4.4493	-1.20948
	69.7484	8.33484	12.3748	3.92606	36.9138	30836.9	29451.8	29451.8	0.00283722	0.607975	0.0699899	3.19733	21.2466	15.0057	29370.1	0.0706166	3.20387	1	4.44906	-1.20971
	69.663	8.32998	12.3253	3.9572	36.9216	30856.7	29370.1	29370.1	0.00283374	0.60723	0.0706166	3.20387	22.0427	15.008	29274.4	0.0709982	3.20615	1	4.44881	-1.20994
	69.5785	8.28991	12.2703	3.97463	36.9297	30745.6	29274.4	29274.4	0.00283031	0.606494	0.0709982	3.20615	21.9631	15.0103	29175.2	0.0710375	3.20311	1	4.44857	-1.21017
	69.4892	8.23944	12.213	3.97254	36.9374	30597.7	29175.2	29175.2	0.00282667	0.605715	0.0710375	3.20311	21.6336	15.0127	29134.2	0.0704203	3.19231	1	4.44832	-1.2104
	69.4075	8.20141	12.1814	3.93405	36.9434	30492.3	29134.2	29134.2	0.00282335	0.605003	0.0704203	3.19231	21.1536	15.015	29152.1	0.0690857	3.17266	1	4.44808	-1.21063
	69.3231	8.14793	12.1741	3.85511	36.9462	30330.3	29152.1	29152.1	0.00281992	0.604268	0.0690857	3.17266	19.6966	15.0173	29170.9	0.0674183	3.14761	1	4.44783	-1.21086
	69.2355	8.08506	12.1666	3.75718	36.9448	30134.4	29170.9	29170.9	0.00281635	0.603504	0.0674183	3.14761	17.8061	15.0197	29188.8	0.0658619	3.12384	1	4.44759	-1.21109
	69.1465	8.03949	12.1584	3.66525	36.9398	30003.1	29188.8	29188.8	0.00281273	0.602728	0.0658619	3.12384	16.3642	15.022	29213.6	0.0648937	3.10933	1	4.44734	-1.21132
	69.0541	8.02134	12.1525	3.60586	36.9327	29975.4	29213.6	29213.6	0.00280897	0.601923	0.0648937	3.10933	15.8218	15.0243	29235.9	0.0646173	3.1057	1	4.4471	-1.21155
	68.9643	7.99459	12.1459	3.58514	36.9255	29914.4	29235.9	29235.9	0.00280532	0.60114	0.0646173	3.1057	14.9245	15.0267	29229.2	0.0646923	3.10667	1	4.44685	-1.21178
	68.8763	7.97718	12.1277	3.58411	36.9192	29887.4	29229.2	29229.2	0.00280174	0.600373	0.0646923	3.10667	14.7018	15.029	29206.2	0.0648139	3.1078	1	4.44661	-1.21201
	68.7873	7.9747	12.1024	3.58567	36.9136	29916.7	29206.2	29206.2	0.00279812	0.599597	0.0648139	3.1078	15.2815	15.0313	29169.7	0.0648814	3.10758	1	4.44636	-1.21224
	68.7011	7.99451	12.0722	3.5844	36.9085	30028.7	29169.7	29169.7	0.00279461	0.598845	0.0648814	3.10758	16.8124	15.0337	29123	0.0649675	3.10729	1	4.44612	-1.21247
	68.6113	8.00998	12.0371	3.58401	36.9038	30126.1	29123	29123	0.00279096	0.598063	0.0649675	3.10729	18.183	15.036	29080.1	0.0651257	3.10828	1	4.44587	-1.21269
	68.5226	8.02582	12.0038	3.58768	36.8996	30224.8	29080.1	29080.1	0.00278735	0.59729	0.0651257	3.10828	19.4384	15.0383	29017.8	0.06535	3.10963	1	4.44563	-1.21292
	68.4372	8.04184	11.9632	3.59521	36.8961	30323	29017.8	29017.8	0.00278388	0.596545	0.06535	3.10963	20.7783	15.0407	28942.8	0.0657474	3.11323	1	4.44538	-1.21315
	68.3527	8.05056	11.9175	3.61235	36.8934	30393.3	28942.8	28942.8	0.00278044	0.595809	0.0657474	3.11323	21.9336	15.043	28897.3	0.066409	3.122	1	4.44514	-1.21338
	68.2691	8.06667	11.8842	3.64409	36.8921	30491.5	28897.3	28897.3	0.00277704	0.59508	0.066409	3.122	23.0118	15.0453	28902.1	0.0673775	3.13728	1	4.44489	-1.21361
	68.1858	8.06222	11.8717	3.69276	36.8925	30511.9	28902.1	28902.1	0.00277365	0.594353	0.0673775	3.13728	23.1227	15.0477	28925.9	0.0685905	3.15686	1	4.44465	-1.21384
	68.1059	8.03836	11.8676	3.7551	36.8952	30457.2	28925.9	28925.9	0.0027704	0.593658	0.0685905	3.15686	22.5424	15.05	28961.7	0.0698787	3.17781	1	4.4444	-1.21407
	68.0268	8.03016	11.8685	3.8217	36.9004	30461.6	28961.7	28961.7	0.00276718	0.592968	0.0698787	3.17781	22.2958	15.0523	29024.8	0.0710342	3.19755	1	4.44416	-1.2143
	67.95	8.03916	11.8809	3.88126	36.9076	30530.1	29024.8	29024.8	0.00276406	0.592299	0.0710342	3.19755	22.3121	15.0547	29104.8	0.0719458	3.21412	1	4.44391	-1.21453
	67.8711	8.03516	11.8998	3.92742	36.9163	30550.5	29104.8	29104.8	0.00276085	0.591611	0.0719458	3.21412	21.8353	15.057	29163.3	0.0725864	3.22579	1	4.44367	-1.21476
	67.7931	8.02055	11.91	3.95882	36.9256	30530	29163.3	29163.3	0.00275768	0.590931	0.0725864	3.22579	21.2092	15.0593	29204.3	0.0728902	3.23179	1	4.44342	-1.21499
	67.712	8.02512	11.9125	3.97162	36.9348	30584	29204.3	29204.3	0.00275438	0.590224	0.0728902	3.23179	21.2945	15.0617	29254	0.0726176	3.22959	1	4.44318	-1.21522
	67.6322	8.02861	11.9187	3.95298	36.9429	30633.4	29254	29254	0.00275113	0.589528	0.0726176	3.22959	21.2744	15.064	29304.8	0.0715034	3.21484	1	4.44293	-1.21545
	67.5547	8.00832	11.9257	3.88846	36.9484	30591	29304.8	29304.8	0.00274798	0.588853	0.0715034	3.21484	20.526	15.0663	29340.6	0.0697849	3.19018	1	4.44269	-1.21568
	67.4757	7.99091	11.9263	3.79072	36.9497	30560.2	29340.6	29340.6	0.00274477	0.588164	0.0697849	3.19018	19.9753	15.0687	29367.3	0.0679786	3.16337	1	4.44244	-1.21591
	67.3896	8.00682	11.9219	3.68765	36.9471	30660.2	29367.3	29367.3	0.00274126	0.587414	0.0679786	3.16337	20.557	15.071	29377.5	0.066547	3.14137	1	4.4422	-1.21614
	67.3037	8.04059	11.9109	3.60486	36.9414	30828.8	29377.5	29377.5	0.00273777	0.586665	0.066547	3.14137	21.7762	15.0733	29366	0.0658763	3.13037	1	4.44195	-1.21637
	67.217	8.07194	11.8909	3.56328	36.9347	30988.9	29366	29366	0.00273424	0.585909	0.0658763	3.13037	23.0321	15.0757	29352.3	0.0657733	3.12825	1	4.44171	-1.2166
	67.1325	8.11313	11.8704	3.55264	36.9285	31186.3	29352.3	29352.3	0.0027308	0.585172	0.0657733	3.12825	24.49	15.078	29340.8	0.0658444	3.12897	1	4.44146	-1.21683
	67.0503	8.14036	11.8512	3.55159	36.9228	31329.3	29340.8	29340.8	0.00272746	0.584457	0.0658444	3.12897	25.5059	15.0803	29336.3	0.0659037	3.12975	1	4.44122	-1.21706
	66.9636	8.15257	11.8341	3.54967	36.9175	31416.9	29336.3	29336.3	0.00272394	0.5837	0.0659037	3.12975	25.9613	15.0827	29341.9	0.0659193	3.1302	1	4.44097	-1.21729
	66.8797	8.14062	11.8215	3.54557	36.9123	31410.3	29341.9	29341.9	0.00272052	0.582969	0.0659193	3.1302	25.8818	15.085	29364.1	0.0659891	3.13209	1	4.44073	-1.21752
	66.7964	8.11889	11.8157	3.54443	36.9074	31365.4	29364.1	29364.1	0.00271714	0.582243	0.0659891	3.13209	25.4495	15.0873	29361.3	0.0661216	3.13409	1	4.44048	-1.21775
	66.713	8.08709	11.7998	3.54671	36.9032	31281.7	29361.3	29361.3	0.00271374	0.581516	0.0661216	3.13409	25.0558	15.0897	29306.4	0.0664047	3.1366	1	4.44024	-1.21798
	66.6348	8.05041	11.764	3.5574	36.8999	31176.3	29306.4	29306.4	0.00271056	0.580834	0.0664047	3.1366	24.7482	15.092	29218.9	0.0669467	3.14197	1	4.43999	-1.21821
	66.553	8.02262	11.7144	3.58183	36.8978	31106.9	29218.9	29218.9	0.00270723	0.580121	0.0669467	3.14197	24.9046	15.0943	29114.8	0.0677931	3.15141	1	4.43975	-1.21843
	66.4718	7.97813	11.6585	3.62263	36.8974	30972.2	29114.8	29114.8	0.00270393	0.579413	0.0677931	3.15141	24.7459	15.0967	28997.5	0.0689342	3.16473	1	4.4395	-1.21866
	66.3893	7.90051	11.5971	3.67918	36.8989	30708.9	28997.5	28997.5	0.00270058	0.578695	0.0689342	3.16473	23.8021	15.099	28881.2	0.0702116	3.1799	1	4.43926	-1.21889
	66.307	7.81569	11.5363	3.74307	36.9026	30417	28881.2	28881.2	0.00269723	0.577977	0.0702116	3.1799	22.5924	15.1013	28794.5	0.071381	3.19425	1	4.43901	-1.21912
	66.2291	7.74489	11.4881	3.80152	36.9084	30176.9	28794.5	28794.5	0.00269406	0.577298	0.071381	3.19425	21.4674	15.1037	28746.2	0.0722737	3.20572	1	4.43877	-1.21935
	66.1509	7.6754	11.4553	3.84526	36.9156	29941.5	28746.2	28746.2	0.00269088	0.576617	0.0722737	3.20572	19.9778	15.106	28710.8	0.0728698	3.21318	1	4.43852	-1.21958
	66.0746	7.61606	11.428	3.87334	36.9235	29744.3	28710.8	28710.8	0.00268777	0.575951	0.0728698	3.21318	18.5888	15.1083	28668.5	0.0732047	3.21652	1	4.43828	-1.21981
	65.9995	7.59836	11.3982	3.88758	36.9318	29709	28668.5	28668.5	0.00268472	0.575296	0.0732047	3.21652	18.6652	15.1107	28664.5	0.0731927	3.2162	1	4.43803	-1.22004
	65.9229	7.61212	11.3834	3.88326	36.9396	29797.3	28664.5	28664.5	0.0026816	0.574629	0.0731927	3.2162	19.4765	15.113	28693.8	0.0725056	3.20719	1	4.43779	-1.22027
	65.8439	7.61782	11.3813	3.84285	36.9459	29855.4	28693.8	28693.8	0.00267839	0.57394	0.0725056	3.20719	19.7132	15.1153	28742.4	0.0710239	3.18699	1	4.43754	-1.2205
	65.7673	7.60966	11.3874	3.76025	36.9488	29858.2	28742.4	28742.4	0.00267527	0.573272	0.0710239	3.18699	19.3034	15.1177	28800.4	0.0691816	3.16132	1	4.4373	-1.22073
	65.6872	7.63131	11.3965	3.65816	36.9476	29979.6	28800.4	28800.4	0.00267201	0.572574	0.0691816	3.16132	19.8248	15.12	28875.3	0.0674578	3.13755	1	4.43705	-1.22096
	65.6044	7.65846	11.4117	3.56207	36.9428	30124.3	28875.3	28875.3	0.00266864	0.571852	0.0674578	3.13755	20.3762	15.1223	28928.7	0.066382	3.12271	1	4.43681	-1.22119
	65.5192	7.66716	11.418	3.50008	36.9359	30197.7	28928.7	28928.7	0.00266518	0.57111	0.066382	3.12271	20.5197	15.1247	28932.2	0.0660947	3.11832	1	4.43656	-1.22142
	65.4364	7.68875	11.4049	3.47987	36.929	30321.1	28932.2	28932.2	0.00266181	0.570388	0.0660947	3.11832	21.4664	15.127	28896.8	0.0662068	3.11881	1	4.43632	-1.22165
	65.3554	7.72357	11.3768	3.48088	36.9229	30496.2	28896.8	28896.8	0.00265852	0.569682	0.0662068	3.11881	23.049	15.1293	28841.8	0.066463	3.12084	1	4.43607	-1.22188
	65.2738	7.73073	11.341	3.48949	36.9176	30562.6	28841.8	28841.8	0.0026552	0.568971	0.066463	3.12084	23.9311	15.1317	28778.9	0.0667347	3.12282	1	4.43583	-1.22211
	65.1891	7.69814	11.3016	3.49873	36.9127	30473.2	28778.9	28778.9	0.00265175	0.568233	0.0667347	3.12282	23.7721	15.134	28724.2	0.0670436	3.12565	1	4.43558	-1.22234
	65.1084	7.66077	11.2661	3.51015	36.9082	30362.9	28724.2	28724.2	0.00264847	0.567529	0.0670436	3.12565	23.4015	15.1363	28703.5	0.0673808	3.13013	1	4.43534	-1.22257
	65.0287	7.61706	11.2442	3.52311	36.9042	30226.7	28703.5	28703.5	0.00264523	0.566835	0.0673808	3.13013	22.5692	15.1387	28703.3	0.0676788	3.13473	1	4.43509	-1.2228
	64.9464	7.56349	11.2299	3.5339	36.901	30052.1	28703.3	28703.3	0.00264188	0.566117	0.0676788	3.13473	21.2386	15.141	28716.6	0.0680032	3.14021	1	4.43485	-1.22303
	64.8654	7.53362	11.2211	3.54617	36.8985	29970.8	28716.6	28716.6	0.00263859	0.565411	0.0680032	3.14021	20.4753	15.1433	28717.1	0.0684709	3.14741	1	4.4346	-1.22326
	64.7883	7.53997	11.208	3.56619	36.8973	30031.8	28717.1	28717.1	0.00263545	0.564739	0.0684709	3.14741	20.963	15.1457	28709	0.0691802	3.15795	1	4.43436	-1.22349
	64.7114	7.5647	11.1915	3.59888	36.8977	30166.1	28709	28709	0.00263232	0.564068	0.0691802	3.15795	22.0724	15.148	28687.5	0.0701917	3.17247	1	4.43411	-1.22372
	64.6362	7.5834	11.1701	3.6475	36.9002	30275.8	28687.5	28687.5	0.00262926	0.563413	0.0701917	3.17247	23.0535	15.1503	28652.4	0.0713622	3.18871	1	4.43387	-1.22395
	64.5594	7.59333	11.1432	3.70439	36.905	30351.5	28652.4	28652.4	0.00262614	0.562744	0.0713622	3.18871	23.8587	15.1527	28606.9	0.0724745	3.20349	1	4.43362	-1.22418
	64.4843	7.58352	11.1126	3.75842	36.9116	30347.7	28606.9	28606.9	0.00262308	0.562089	0.0724745	3.20349	24.1682	15.155	28582.8	0.0733395	3.21528	1	4.43338	-1.2244
	64.4105	7.55062	11.0905	3.79974	36.9196	30250.6	28582.8	28582.8	0.00262008	0.561446	0.0733395	3.21528	23.6665	15.1573	28548	0.0738556	3.2215	1	4.43313	-1.22463
	64.3361	7.49991	11.0642	3.82292	36.928	30082.2	28548	28548	0.00261705	0.560797	0.0738556	3.2215	22.7123	15.1597	28507.4	0.07401	3.22221	1	4.43289	-1.22486
	64.2622	7.45965	11.0358	3.82737	36.9362	29955.1	28507.4	28507.4	0.00261405	0.560154	0.07401	3.22221	22.0785	15.162	28482.4	0.0736117	3.21548	1	4.43264	-1.22509
	64.1853	7.4438	11.0129	3.80294	36.9432	29927.3	28482.4	28482.4	0.00261092	0.559483	0.0736117	3.21548	22.0666	15.1643	28484.5	0.0723787	3.19751	1	4.4324	-1.22532
	64.1088	7.41281	11.0006	3.73522	36.9475	29838.3	28484.5	28484.5	0.00260781	0.558816	0.0723787	3.19751	21.3587	15.1667	28480	0.0706219	3.17126	1	4.43215	-1.22555
	64.0339	7.39268	10.986	3.64034	36.9476	29792	28480	28480	0.00260476	0.558163	0.0706219	3.17126	21.0286	15.169	28484	0.0688229	3.14424	1	4.43191	-1.22578
	63.9584	7.40274	10.9746	3.54309	36.944	29867.8	28484	28484	0.00260169	0.557505	0.0688229	3.14424	21.5945	15.1713	28538.6	0.0674295	3.12487	1	4.43166	-1.22601
	63.8817	7.43308	10.9824	3.4666	36.9376	30026.2	28538.6	28538.6	0.00259857	0.556836	0.0674295	3.12487	22.3688	15.1737	28607.7	0.0668401	3.11826	1	4.43142	-1.22624
	63.802	7.43388	10.9953	3.43135	36.9303	30066.9	28607.7	28607.7	0.00259533	0.556142	0.0668401	3.11826	22.1271	15.176	28664.1	0.0667407	3.11876	1	4.43117	-1.22647
	63.7232	7.45509	11.0034	3.42139	36.9236	30190	28664.1	28664.1	0.00259212	0.555455	0.0667407	3.11876	22.6049	15.1783	28727.8	0.0667378	3.12102	1	4.43093	-1.2267
	63.6474	7.51033	11.0147	3.41662	36.9176	30450	28727.8	28727.8	0.00258904	0.554794	0.0667378	3.12102	23.9883	15.1807	28820.4	0.0666925	3.12366	1	4.43068	-1.22693
	63.5713	7.55452	11.037	3.40969	36.9118	30665.8	28820.4	28820.4	0.00258594	0.554131	0.0666925	3.12366	24.7917	15.183	28909.1	0.0666474	3.12616	1	4.43044	-1.22716
	63.4944	7.57024	11.0576	3.40274	36.9062	30766.8	28909.1	28909.1	0.00258281	0.55346	0.0666474	3.12616	24.8359	15.1853	28983.7	0.0667168	3.12993	1	4.43019	-1.22739
	63.4146	7.59754	11.0722	3.40152	36.9009	30916.6	28983.7	28983.7	0.00257957	0.552765	0.0667168	3.12993	25.3008	15.1877	29043.6	0.0669149	3.13518	1	4.42995	-1.22762
	63.3377	7.63911	11.0816	3.40705	36.8962	31123.5	29043.6	29043.6	0.00257644	0.552095	0.0669149	3.13518	26.0868	15.19	29091.4	0.0672605	3.14229	1	4.4297	-1.22785
	63.2602	7.66198	11.0863	3.4201	36.8925	31255	29091.4	29091.4	0.00257329	0.551419	0.0672605	3.14229	26.5846	15.1923	29105.4	0.0678453	3.15188	1	4.42946	-1.22808
	63.1849	7.66598	11.0784	3.44551	36.8901	31308.5	29105.4	29105.4	0.00257023	0.550763	0.0678453	3.15188	26.8202	15.1947	29056.9	0.0686979	3.16326	1	4.42921	-1.22831
	63.1094	7.67251	11.0467	3.48458	36.8896	31372.7	29056.9	29056.9	0.00256715	0.550104	0.0686979	3.16326	27.5205	15.197	28973	0.0698091	3.17717	1	4.42897	-1.22854
	63.035	7.68527	11.0018	3.53691	36.8912	31461.9	28973	28973	0.00256413	0.549456	0.0698091	3.17717	28.5717	15.1993	28877	0.0710613	3.19252	1	4.42872	-1.22877
	62.9621	7.6811	10.9527	3.59658	36.8953	31481.3	28877	28877	0.00256116	0.548821	0.0710613	3.19252	29.275	15.2017	28756.4	0.0722353	3.20553	1	4.42848	-1.229
	62.8919	7.64841	10.8948	3.65253	36.9016	31382.3	28756.4	28756.4	0.00255831	0.548209	0.0722353	3.20553	29.4579	15.204	28631.1	0.0731867	3.21486	1	4.42823	-1.22923
	62.8236	7.60796	10.8355	3.69739	36.9094	31250.3	28631.1	28631.1	0.00255553	0.547613	0.0731867	3.21486	29.4845	15.2063	28512.3	0.0738259	3.21972	1	4.42799	-1.22946
	62.7557	7.54609	10.7789	3.72653	36.9181	31029.6	28512.3	28512.3	0.00255277	0.547022	0.0738259	3.21972	28.9653	15.2087	28407.7	0.0741395	3.22033	1	4.42774	-1.22969
	62.683	7.44896	10.7269	3.73893	36.9271	30665.8	28407.7	28407.7	0.00254981	0.546388	0.0741395	3.22033	27.4842	15.211	28299	0.0740375	3.21474	1	4.4275	-1.22992
	62.6134	7.34392	10.674	3.73051	36.9356	30266.9	28299	28299	0.00254698	0.545781	0.0740375	3.21474	25.7069	15.2133	28209.4	0.0731463	3.19841	1	4.42725	-1.23015
	62.5421	7.24143	10.6281	3.6821	36.9425	29878.6	28209.4	28209.4	0.00254408	0.54516	0.0731463	3.19841	23.8321	15.2157	28147.5	0.0714026	3.17046	1	4.42701	-1.23037
	62.4693	7.13366	10.5924	3.59049	36.9459	29468.2	28147.5	28147.5	0.00254112	0.544525	0.0714026	3.17046	21.2224	15.218	28094.8	0.0692695	3.13661	1	4.42676	-1.2306
	62.3957	7.01986	10.5602	3.47908	36.9451	29032.3	28094.8	28094.8	0.00253812	0.543884	0.0692695	3.13661	17.8967	15.2203	28066.9	0.0672278	3.10446	1	4.42652	-1.23083
	62.3164	6.94739	10.5363	3.37186	36.9408	28769.2	28066.9	28066.9	0.0025349	0.543192	0.0672278	3.10446	15.4972	15.2227	28095.8	0.0658935	3.08484	1	4.42627	-1.23106
	62.2404	6.89764	10.5342	3.30035	36.9344	28598.1	28095.8	28095.8	0.0025318	0.542529	0.0658935	3.08484	13.1001	15.225	28177.2	0.0653969	3.08004	1	4.42603	-1.23129
	62.1667	6.86232	10.5523	3.27103	36.9279	28485.3	28177.2	28177.2	0.00252881	0.541887	0.0653969	3.08004	10.2452	15.2273	28244.4	0.0653483	3.08172	1	4.42579	-1.23152
	62.0908	6.86348	10.5645	3.26409	36.9221	28525	28244.4	28244.4	0.00252572	0.541226	0.0653483	3.08172	9.76409	15.2297	28317.9	0.0654197	3.08552	1	4.42554	-1.23175
	62.0179	6.94119	10.5796	3.26336	36.9169	28881.8	28317.9	28317.9	0.00252276	0.540591	0.0654197	3.08552	13.8258	15.232	28401.2	0.0655124	3.09	1	4.42529	-1.23198
	61.9428	7.033	10.5979	3.26359	36.912	29299.4	28401.2	28401.2	0.0025197	0.539936	0.0655124	3.09	17.4225	15.2343	28459.6	0.065655	3.09436	1	4.42505	-1.23221
	61.8685	7.08953	10.6069	3.26638	36.9076	29570.3	28459.6	28459.6	0.00251668	0.539288	0.065655	3.09436	19.3554	15.2367	28457.2	0.0658791	3.09779	1	4.42481	-1.23244
	61.795	7.15082	10.5934	3.27331	36.9038	29861.4	28457.2	28457.2	0.00251369	0.538648	0.0658791	3.09779	21.7639	15.239	28428.2	0.0661573	3.10109	1	4.42456	-1.23267
	61.7224	7.19518	10.5702	3.283	36.9008	30082	28428.2	28428.2	0.00251073	0.538014	0.0661573	3.10109	23.631	15.2413	28426.9	0.0665547	3.10724	1	4.42432	-1.2329
	61.6521	7.19573	10.5576	3.29875	36.8986	30118.7	28426.9	28426.9	0.00250787	0.537401	0.0665547	3.10724	23.9009	15.2437	28422.7	0.0671607	3.11649	1	4.42407	-1.23313
	61.5799	7.1709	10.5438	3.3248	36.8976	30049.9	28422.7	28422.7	0.00250494	0.536773	0.0671607	3.11649	23.4417	15.246	28404.5	0.0680186	3.12903	1	4.42383	-1.23336
	61.5104	7.16332	10.5251	3.36351	36.8982	30052.1	28404.5	28404.5	0.00250211	0.536166	0.0680186	3.12903	23.5963	15.2483	28386.3	0.0691612	3.14578	1	4.42358	-1.23359
	61.4386	7.17558	10.5061	3.41626	36.9008	30138.6	28386.3	28386.3	0.00249919	0.535541	0.0691612	3.14578	24.3426	15.2507	28376.4	0.0704013	3.1641	1	4.42334	-1.23382
	61.3696	7.18472	10.4906	3.47406	36.9057	30211	28376.4	28376.4	0.00249638	0.534939	0.0704013	3.1641	24.9118	15.253	28329.6	0.0715435	3.17937	1	4.42309	-1.23405
	61.3035	7.19767	10.462	3.52725	36.9125	30298.1	28329.6	28329.6	0.00249369	0.534363	0.0715435	3.17937	25.6963	15.2553	28262	0.0724501	3.19021	1	4.42285	-1.23428
	61.2363	7.20611	10.4256	3.56881	36.9205	30366.9	28262	28262	0.00249096	0.533778	0.0724501	3.19021	26.6032	15.2577	28189.1	0.0730567	3.19633	1	4.4226	-1.23451
	61.1699	7.20899	10.3874	3.59561	36.929	30412	28189.1	28189.1	0.00248826	0.533199	0.0730567	3.19633	27.3747	15.26	28130.7	0.0732896	3.19751	1	4.42236	-1.23474
	61.1058	7.18424	10.3551	3.60409	36.9373	30339.4	28130.7	28130.7	0.00248565	0.53264	0.0732896	3.19751	27.3152	15.2623	28077.7	0.072912	3.19001	1	4.42211	-1.23497
	61.0394	7.15524	10.3243	3.58232	36.9444	30249.8	28077.7	28077.7	0.00248295	0.532061	0.072912	3.19001	27.1135	15.2647	28037.6	0.0716402	3.16984	1	4.42187	-1.2352
	60.9723	7.12156	10.2982	3.51638	36.9486	30140.5	28037.6	28037.6	0.00248022	0.531476	0.0716402	3.16984	26.6976	15.267	27994.9	0.0698001	3.14087	1	4.42162	-1.23543
	60.9046	7.09472	10.2711	3.42227	36.9486	30060.3	27994.9	27994.9	0.00247747	0.530886	0.0698001	3.14087	26.4782	15.2693	27920.8	0.0678757	3.10899	1	4.42138	-1.23566
	60.8325	7.06825	10.2318	3.32367	36.9449	29983.6	27920.8	27920.8	0.00247454	0.530258	0.0678757	3.10899	26.4972	15.2717	27806.4	0.0664063	3.08217	1	4.42113	-1.23589
	60.7561	7.03673	10.1771	3.24707	36.9384	29887.5	27806.4	27806.4	0.00247143	0.529591	0.0664063	3.08217	26.6686	15.274	27704.4	0.0657509	3.06823	1	4.42089	-1.23612
	60.6827	6.98865	10.1275	3.21053	36.9313	29719.1	27704.4	27704.4	0.00246844	0.528952	0.0657509	3.06823	26.2884	15.2763	27595.2	0.065631	3.06233	1	4.42064	-1.23634
	60.6137	6.89206	10.0761	3.20048	36.9249	29341.7	27595.2	27595.2	0.00246564	0.52835	0.065631	3.06233	24.6481	15.2787	27498.2	0.0656548	3.05911	1	4.4204	-1.23657
	60.5416	6.77913	10.0288	3.19734	36.9193	28895.4	27498.2	27498.2	0.0024627	0.527722	0.0656548	3.05911	22.0842	15.281	27440.2	0.065641	3.05674	1	4.42015	-1.2368
	60.4695	6.68642	9.99572	3.19241	36.914	28534.2	27440.2	27440.2	0.00245977	0.527094	0.065641	3.05674	19.5621	15.2833	27465.1	0.065619	3.05733	1	4.41991	-1.23703
	60.4013	6.6138	9.99351	3.1873	36.9089	28256.1	27465.1	27465.1	0.00245699	0.526499	0.065619	3.05733	16.6268	15.2857	27534.3	0.0656982	3.06112	1	4.41966	-1.23726
	60.3319	6.58257	10.0072	3.18706	36.9041	28155.1	27534.3	27534.3	0.00245417	0.525894	0.0656982	3.06112	14.7105	15.288	27602.9	0.0658973	3.06675	1	4.41942	-1.23749
	60.2632	6.60025	10.0207	3.19272	36.8999	28262.8	27602.9	27602.9	0.00245138	0.525295	0.0658973	3.06675	15.1493	15.2903	27702.9	0.0662678	3.0762	1	4.41917	-1.23772
	60.19	6.64171	10.0448	3.20648	36.8966	28475	27702.9	27702.9	0.0024484	0.524657	0.0662678	3.0762	16.356	15.2927	27812.2	0.0668586	3.08936	1	4.41893	-1.23795
	60.121	6.68151	10.0728	3.23118	36.8946	28678.5	27812.2	27812.2	0.00244559	0.524056	0.0668586	3.08936	17.2914	15.295	27897.9	0.0676906	3.10531	1	4.41868	-1.23818
	60.0541	6.71386	10.0926	3.26771	36.8942	28849.4	27897.9	27897.9	0.00244287	0.523473	0.0676906	3.10531	18.0943	15.2973	27942.3	0.0688059	3.12393	1	4.41844	-1.23841
	59.9875	6.73294	10.0975	3.31801	36.8959	28963.6	27942.3	27942.3	0.00244016	0.522892	0.0688059	3.12393	18.7305	15.2997	27989	0.070073	3.14474	1	4.41819	-1.23864
	59.9205	6.7411	10.1031	3.3757	36.9	29031.1	27989	27989	0.00243744	0.522308	0.070073	3.14474	18.9043	15.302	28010.8	0.0712613	3.16323	1	4.41795	-1.23887
	59.8568	6.75516	10.1002	3.42985	36.906	29122.6	28010.8	28010.8	0.00243485	0.521753	0.0712613	3.16323	19.5193	15.3043	28010.5	0.072149	3.17631	1	4.4177	-1.2391
	59.7908	6.76639	10.0889	3.46944	36.9134	29203.2	28010.5	28010.5	0.00243216	0.521177	0.072149	3.17631	20.2167	15.3067	28001.2	0.0726649	3.1835	1	4.41746	-1.23933
	59.7256	6.79027	10.0746	3.49121	36.9217	29338.2	28001.2	28001.2	0.00242951	0.520609	0.0726649	3.1835	21.4093	15.309	27991.4	0.0728165	3.18534	1	4.41721	-1.23956
	59.6635	6.81562	10.0606	3.49566	36.9302	29478.4	27991.4	27991.4	0.00242698	0.520068	0.0728165	3.18534	22.5816	15.3113	27994.5	0.072576	3.18195	1	4.41697	-1.23979
	59.5987	6.84493	10.0508	3.48108	36.9381	29637.5	27994.5	27994.5	0.00242434	0.519503	0.072576	3.18195	23.7347	15.3137	28011.1	0.0715993	3.16824	1	4.41672	-1.24002
	59.5319	6.86982	10.0455	3.43097	36.9444	29778.6	28011.1	28011.1	0.00242163	0.518921	0.0715993	3.16824	24.6105	15.316	28049.2	0.0698852	3.14418	1	4.41648	-1.24025
	59.4687	6.89929	10.0485	3.34554	36.947	29938.1	28049.2	28049.2	0.00241906	0.51837	0.0698852	3.14418	25.4242	15.3183	28072	0.0678563	3.11429	1	4.41623	-1.24048
	59.4057	6.93893	10.046	3.24487	36.9457	30142	28072	28072	0.0024165	0.517821	0.0678563	3.11429	26.4716	15.3207	28068.5	0.065966	3.08497	1	4.41599	-1.24071
	59.3365	6.97804	10.033	3.1504	36.9409	30347.3	28068.5	28068.5	0.00241368	0.517217	0.065966	3.08497	27.7756	15.323	28039.1	0.0647673	3.0651	1	4.41574	-1.24094
	59.2666	7.01083	10.0107	3.08896	36.9341	30525.9	28039.1	28039.1	0.00241084	0.516608	0.0647673	3.0651	29.0308	15.3253	27976.7	0.064326	3.05585	1	4.4155	-1.24117
	59.197	7.02865	9.97667	3.06375	36.9273	30639.4	27976.7	27976.7	0.00240801	0.516002	0.064326	3.05585	29.9235	15.3277	27880.5	0.0642269	3.05078	1	4.41525	-1.2414
	59.1303	7.02002	9.93118	3.05508	36.9212	30636.3	27880.5	27880.5	0.00240529	0.51542	0.0642269	3.05078	30.4943	15.33	27778.8	0.0641978	3.0466	1	4.41501	-1.24163
	59.0615	6.97117	9.88342	3.04968	36.9156	30458.6	27778.8	27778.8	0.00240249	0.51482	0.0641978	3.0466	30.1258	15.3323	27692.9	0.0641558	3.04279	1	4.41476	-1.24186
	58.9947	6.88108	9.84172	3.0438	36.9104	30099	27692.9	27692.9	0.00239978	0.514238	0.0641558	3.04279	28.7345	15.3347	27640.2	0.0641258	3.04039	1	4.41452	-1.24209
	58.9316	6.78482	9.81248	3.03872	36.9054	29709.7	27640.2	27640.2	0.00239721	0.513688	0.0641258	3.04039	26.6745	15.337	27606.1	0.0641482	3.03949	1	4.41427	-1.24231
	58.8645	6.69985	9.78923	3.03597	36.9011	29371	27606.1	27606.1	0.00239448	0.513104	0.0641482	3.03949	24.7728	15.3393	27587.2	0.0642536	3.04046	1	4.41403	-1.24254
	58.7957	6.63118	9.77108	3.0371	36.8974	29104	27587.2	27587.2	0.00239168	0.512504	0.0642536	3.04046	22.9736	15.3417	27583.7	0.0645692	3.0453	1	4.41378	-1.24277
	58.7309	6.58507	9.75907	3.04842	36.8947	28933.6	27583.7	27583.7	0.00238905	0.511938	0.0645692	3.0453	21.6737	15.344	27607.4	0.0651855	3.05584	1	4.41354	-1.243
	58.6664	6.58052	9.75674	3.07403	36.8933	28945.3	27607.4	27607.4	0.00238642	0.511377	0.0651855	3.05584	21.5683	15.3463	27635.8	0.0661272	3.07153	1	4.41329	-1.24323
	58.6042	6.59303	9.75642	3.11516	36.8939	29031.2	27635.8	27635.8	0.00238389	0.510834	0.0661272	3.07153	22.0151	15.3487	27692.7	0.0673555	3.09255	1	4.41305	-1.24346
	58.5416	6.59775	9.76605	3.16987	36.8967	29083	27692.7	27692.7	0.00238134	0.510288	0.0673555	3.09255	21.9529	15.351	27780.8	0.0687205	3.1166	1	4.4128	-1.24369
	58.4825	6.61117	9.78724	3.23129	36.9019	29171.6	27780.8	27780.8	0.00237894	0.509774	0.0687205	3.1166	21.9217	15.3533	27858	0.0699856	3.13852	1	4.41256	-1.24392
	58.4219	6.63044	9.80427	3.28799	36.909	29287	27858	27858	0.00237648	0.509245	0.0699856	3.13852	22.1899	15.3557	27908.8	0.0709886	3.15535	1	4.41231	-1.24415
	58.363	6.66201	9.81225	3.33249	36.9173	29456.2	27908.8	27908.8	0.00237408	0.508731	0.0709886	3.15535	23.0693	15.358	27934.3	0.0716002	3.16535	1	4.41207	-1.24438
	58.3038	6.70326	9.81125	3.35859	36.9262	29668.6	27934.3	27934.3	0.00237167	0.508216	0.0716002	3.16535	24.4123	15.3603	27928	0.0716988	3.16657	1	4.41182	-1.24461
	58.2446	6.74419	9.79908	3.36059	36.9348	29880.1	27928	27928	0.00236926	0.507699	0.0716988	3.16657	25.773	15.3627	27862.5	0.0710299	3.15422	1	4.41158	-1.24484
	58.1835	6.76788	9.76585	3.32642	36.9422	30016.6	27862.5	27862.5	0.00236678	0.507167	0.0710299	3.15422	27.1048	15.365	27808.3	0.069405	3.12795	1	4.41133	-1.24507
	58.1196	6.75738	9.73613	3.24715	36.9466	30002.9	27808.3	27808.3	0.00236418	0.50661	0.069405	3.12795	27.3857	15.3673	27805.8	0.0672376	3.09495	1	4.41109	-1.2453
	58.0563	6.71319	9.72466	3.14235	36.9468	29839.3	27805.8	27805.8	0.0023616	0.506058	0.0672376	3.09495	26.362	15.3697	27842.7	0.0650812	3.06286	1	4.41084	-1.24553
	57.9923	6.65067	9.72683	3.03794	36.9431	29593.9	27842.7	27842.7	0.002359	0.505501	0.0650812	3.06286	24.5716	15.372	27889.8	0.0635083	3.0397	1	4.4106	-1.24576
	57.9267	6.59624	9.73227	2.96067	36.9368	29385	27889.8	27889.8	0.00235633	0.504929	0.0635083	3.0397	22.6849	15.3743	27969.3	0.0629117	3.03302	1	4.41035	-1.24599
	57.8613	6.57451	9.74898	2.92899	36.9298	29321.3	27969.3	27969.3	0.00235367	0.504358	0.0629117	3.03302	21.5409	15.3767	28040.5	0.0629161	3.03567	1	4.41011	-1.24622
	57.794	6.58912	9.76245	2.9253	36.9235	29420.7	28040.5	28040.5	0.00235094	0.503772	0.0629161	3.03567	21.7362	15.379	28053.2	0.0630477	3.03824	1	4.40986	-1.24645
	57.7288	6.64602	9.75585	2.92768	36.9181	29708.3	28053.2	28053.2	0.00234828	0.503203	0.0630477	3.03824	23.7972	15.3813	0	0	0	0	4.40962	-1.24668
	57.6631	6.713	9.72687	2.92864	36.913	30041.8	28001.7	28001.7	0.00234561	0.502631	0.063149	3.03801	26.3123	15.3837					4.40937	-1.24691
Sum						-6.9499e+09	1.51788e+10			288.04

## Sheet: Olig1 222 - 358 Chromatogram
Retention volume (mL)	Retention volume (mL)	RI	Retention volume (mL)	LALS	Retention volume (mL)	RALS	Retention volume (mL)	DP	Retention volume (mL)	IP
0	0	0.0471573	-0.0863333	204.082	-0.0863333	91.4202	-0.191333	-20.3799	-0.191333	36.155
0.00233333	0.00233333	0.0457675	-0.084	204.079	-0.084	91.4176	-0.189	-20.3748	-0.189	36.1533
0.00466667	0.00466667	0.0439809	-0.0816667	204.077	-0.0816667	91.4149	-0.186667	-20.3451	-0.186667	36.1523
0.007	0.007	0.0413932	-0.0793333	204.075	-0.0793333	91.4129	-0.184333	-20.3314	-0.184333	36.1535
0.00933333	0.00933333	0.0385042	-0.077	204.075	-0.077	91.412	-0.182	-20.367	-0.182	36.1558
0.0116667	0.0116667	0.0384152	-0.0746667	204.074	-0.0746667	91.4114	-0.179667	-20.4022	-0.179667	36.1569
0.014	0.014	0.0374297	-0.0723333	204.073	-0.0723333	91.4109	-0.177333	-20.3937	-0.177333	36.1554
0.0163333	0.0163333	0.0369401	-0.07	204.073	-0.07	91.4104	-0.175	-20.3564	-0.175	36.1515
0.0186667	0.0186667	0.0363514	-0.0676667	204.072	-0.0676667	91.41	-0.172667	-20.3106	-0.172667	36.1461
0.021	0.021	0.0379637	-0.0653333	204.072	-0.0653333	91.4098	-0.170333	-20.2743	-0.170333	36.1407
0.0233333	0.0233333	0.039576	-0.063	204.072	-0.063	91.4099	-0.168	-20.2506	-0.168	36.1355
0.0256667	0.0256667	0.03959	-0.0606667	204.074	-0.0606667	91.4101	-0.165667	-20.2173	-0.165667	36.1292
0.028	0.028	0.0358007	-0.0583333	204.079	-0.0583333	91.4108	-0.163333	-20.1645	-0.163333	36.1224
0.0303333	0.0303333	0.0305123	-0.056	204.085	-0.056	91.4117	-0.161	-20.1726	-0.161	36.1158
0.0326667	0.0326667	0.0266238	-0.0536667	204.091	-0.0536667	91.413	-0.158667	-20.2486	-0.158667	36.1076
0.035	0.035	0.023937	-0.0513333	204.097	-0.0513333	91.414	-0.156333	-20.3545	-0.156333	36.099
0.0373333	0.0373333	0.0227493	-0.049	204.102	-0.049	91.4149	-0.154	-20.4835	-0.154	36.0903
0.0396667	0.0396667	0.0199633	-0.0466667	204.107	-0.0466667	91.4158	-0.151667	-20.5517	-0.151667	36.0808
0.042	0.042	0.0137746	-0.0443333	204.108	-0.0443333	91.4163	-0.149333	-20.5597	-0.149333	36.0735
0.0443333	0.0443333	0.00728448	-0.042	204.109	-0.042	91.4167	-0.147	-20.5906	-0.147	36.0675
0.0466667	0.0466667	0.00249574	-0.0396667	204.109	-0.0396667	91.4172	-0.144667	-20.6357	-0.144667	36.0607
0.049	0.049	-0.00188863	-0.0373333	204.11	-0.0373333	91.4177	-0.142333	-20.676	-0.142333	36.0539
0.0513333	0.0513333	-0.00857709	-0.035	204.111	-0.035	91.4182	-0.14	-20.6913	-0.14	36.0473
0.0536667	0.0536667	-0.0168677	-0.0326667	204.114	-0.0326667	91.419	-0.137667	-20.6674	-0.137667	36.041
0.056	0.056	-0.0220532	-0.0303333	204.118	-0.0303333	91.4198	-0.135333	-20.6215	-0.135333	36.036
0.0583333	0.0583333	-0.0267427	-0.028	204.122	-0.028	91.4209	-0.133	-20.5951	-0.133	36.0338
0.0606667	0.0606667	-0.0303298	-0.0256667	204.125	-0.0256667	91.4219	-0.130667	-20.6123	-0.130667	36.0355
0.063	0.063	-0.0342183	-0.0233333	204.129	-0.0233333	91.4228	-0.128333	-20.6522	-0.128333	36.0403
0.0653333	0.0653333	-0.0356043	-0.021	204.131	-0.021	91.4232	-0.126	-20.6933	-0.126	36.0452
0.0676667	0.0676667	-0.0363952	-0.0186667	204.131	-0.0186667	91.423	-0.123667	-20.719	-0.123667	36.0476
0.07	0.07	-0.0341802	-0.0163333	204.129	-0.0163333	91.4223	-0.121333	-20.7483	-0.121333	36.0467
0.0723333	0.0723333	-0.0259685	-0.014	204.127	-0.014	91.4214	-0.119	-20.7826	-0.119	36.0435
0.0746667	0.0746667	-0.0128586	-0.0116667	204.12	-0.0116667	91.4201	-0.116667	-20.7952	-0.116667	36.0404
0.077	0.077	-0.000343887	-0.00933333	204.114	-0.00933333	91.419	-0.114333	-20.7173	-0.114333	36.0392
0.0793333	0.0793333	0.00886732	-0.007	204.108	-0.007	91.418	-0.112	-20.5534	-0.112	36.0426
0.0816667	0.0816667	0.0160796	-0.00466666	204.103	-0.00466666	91.4174	-0.109667	-20.37	-0.109667	36.0495
0.084	0.084	0.0208925	-0.00233333	204.098	-0.00233333	91.417	-0.107333	-20.2116	-0.107333	36.0579
0.0863333	0.0863333	0.0224018	3.259629E-09	204.095	3.259629E-09	91.4171	-0.105	-20.1528	-0.105	36.0665
0.0886667	0.0886667	0.023915	0.00233334	204.096	0.00233334	91.4178	-0.102667	-20.1737	-0.102667	36.0733
0.091	0.091	0.023227	0.00466667	204.097	0.00466667	91.4185	-0.100333	-20.2083	-0.100333	36.0794
0.0933333	0.0933333	0.0200405	0.007	204.097	0.007	91.4193	-0.098	-20.253	-0.098	36.0857
0.0956667	0.0956667	0.017449	0.00933334	204.098	0.00933334	91.42	-0.0956667	-20.296	-0.0956667	36.0909
0.098	0.098	0.0173638	0.0116667	204.098	0.0116667	91.4208	-0.0933333	-20.3238	-0.0933333	36.0937
0.100333	0.100333	0.0178737	0.014	204.095	0.014	91.4209	-0.091	-20.3288	-0.091	36.0936
0.102667	0.102667	0.0158887	0.0163333	204.092	0.0163333	91.4207	-0.0886667	-20.3053	-0.0886667	36.0924
0.105	0.105	0.0148994	0.0186667	204.089	0.0186667	91.4201	-0.0863333	-20.2653	-0.0863333	36.0917
0.107333	0.107333	0.0136126	0.021	204.086	0.021	91.4197	-0.084	-20.2207	-0.084	36.0926
0.109667	0.109667	0.0121236	0.0233333	204.083	0.0233333	91.4195	-0.0816667	-20.1835	-0.0816667	36.0957
0.112	0.112	0.0133354	0.0256667	204.081	0.0256667	91.4195	-0.0793333	-20.1607	-0.0793333	36.0996
0.114333	0.114333	0.0154474	0.028	204.082	0.028	91.4199	-0.077	-20.1508	-0.077	36.1034
0.116667	0.116667	0.0157589	0.0303333	204.084	0.0303333	91.4204	-0.0746667	-20.1485	-0.0746667	36.1066
0.119	0.119	0.0153724	0.0326667	204.086	0.0326667	91.4211	-0.0723333	-20.1816	-0.0723333	36.1092
0.121333	0.121333	0.0187852	0.035	204.088	0.035	91.4219	-0.07	-20.2467	-0.07	36.1107
0.123667	0.123667	0.0228962	0.0373333	204.09	0.0373333	91.423	-0.0676667	-20.3036	-0.0676667	36.1118
0.126	0.126	0.0286093	0.0396667	204.091	0.0396667	91.424	-0.0653333	-20.3465	-0.0653333	36.1124
0.128333	0.128333	0.0355203	0.042	204.093	0.042	91.4248	-0.063	-20.3491	-0.063	36.1127
0.130667	0.130667	0.0420307	0.0443333	204.094	0.0443333	91.4255	-0.0606667	-20.3157	-0.0606667	36.1138
0.133	0.133	0.0483427	0.0466667	204.094	0.0466667	91.4259	-0.0583333	-20.2854	-0.0583333	36.1154
0.135333	0.135333	0.0517555	0.049	204.094	0.049	91.4259	-0.056	-20.2673	-0.056	36.1181
0.137667	0.137667	0.0563662	0.0513333	204.093	0.0513333	91.4254	-0.0536667	-20.2606	-0.0536667	36.1219
0.14	0.14	0.0563802	0.0536667	204.093	0.0536667	91.4247	-0.0513333	-20.2657	-0.0513333	36.1263
0.142333	0.142333	0.0512939	0.056	204.092	0.056	91.4242	-0.049	-20.2779	-0.049	36.1301
0.144667	0.144667	0.0460055	0.0583333	204.091	0.0583333	91.4237	-0.0466667	-20.3113	-0.0466667	36.1322
0.147	0.147	0.0431165	0.0606667	204.091	0.0606667	91.4238	-0.0443333	-20.3761	-0.0443333	36.1318
0.149333	0.149333	0.0418296	0.063	204.092	0.063	91.4247	-0.042	-20.4312	-0.042	36.1292
0.151667	0.151667	0.0376398	0.0653333	204.093	0.0653333	91.426	-0.0396667	-20.4669	-0.0396667	36.126
0.154	0.154	0.0350521	0.0676667	204.094	0.0676667	91.4272	-0.0373333	-20.4719	-0.0373333	36.1232
0.156333	0.156333	0.0341658	0.07	204.095	0.07	91.4284	-0.035	-20.4392	-0.035	36.122
0.158667	0.158667	0.031376	0.0723333	204.095	0.0723333	91.4296	-0.0326667	-20.4117	-0.0326667	36.1225
0.161	0.161	0.02859	0.0746667	204.095	0.0746667	91.4304	-0.0303333	-20.3983	-0.0303333	36.1235
0.163333	0.163333	0.0267004	0.077	204.094	0.077	91.4306	-0.028	-20.3889	-0.028	36.1247
0.165667	0.165667	0.0253144	0.0793333	204.093	0.0793333	91.4306	-0.0256667	-20.3782	-0.0256667	36.1265
0.168	0.168	0.0238254	0.0816667	204.091	0.0816667	91.4303	-0.0233333	-20.3695	-0.0233333	36.1289
0.170333	0.170333	0.0243352	0.084	204.089	0.084	91.4295	-0.021	-20.3661	-0.021	36.1309
0.172667	0.172667	0.0251503	0.0863333	204.086	0.0863333	91.4287	-0.0186667	-20.3632	-0.0186667	36.132
0.175	0.175	0.0292613	0.0886667	204.085	0.0886667	91.4279	-0.0163333	-20.3521	-0.0163333	36.1312
0.177333	0.177333	0.0338719	0.091	204.083	0.091	91.4271	-0.014	-20.3211	-0.014	36.1289
0.179667	0.179667	0.0402832	0.0933333	204.082	0.0933333	91.426	-0.0116667	-20.2769	-0.0116667	36.1269
0.182	0.182	0.0469957	0.0956667	204.08	0.0956667	91.4251	-0.00933333	-20.2302	-0.00933333	36.1262
0.184333	0.184333	0.0502102	0.098	204.079	0.098	91.4245	-0.007	-20.1908	-0.007	36.1273
0.186667	0.186667	0.0552215	0.100333	204.078	0.100333	91.4237	-0.00466666	-20.1697	-0.00466666	36.1299
0.189	0.189	0.0576349	0.102667	204.077	0.102667	91.4228	-0.00233333	-20.1632	-0.00233333	36.1326
0.191333	0.191333	0.0570461	0.105	204.076	0.105	91.4217	2.793968E-09	-20.1679	2.793968E-09	36.1349
0.193667	0.193667	0.053356	0.107333	204.075	0.107333	91.4204	0.00233334	-20.1992	0.00233334	36.137
0.196	0.196	0.0490708	0.109667	204.073	0.109667	91.4191	0.00466667	-20.2745	0.00466667	36.1382
0.198333	0.198333	0.0475818	0.112	204.072	0.112	91.4181	0.007	-20.3582	0.007	36.1381
0.200667	0.200667	0.0451925	0.114333	204.071	0.114333	91.417	0.00933334	-20.4308	0.00933334	36.1375
0.203	0.203	0.0431046	0.116667	204.069	0.116667	91.4162	0.0116667	-20.4728	0.0116667	36.136
0.205333	0.205333	0.0387164	0.119	204.068	0.119	91.4156	0.014	-20.4617	0.014	36.1346
0.207667	0.207667	0.0348279	0.121333	204.068	0.121333	91.4155	0.0163333	-20.4392	0.0163333	36.1343
0.21	0.21	0.03414	0.123667	204.068	0.123667	91.4153	0.0186667	-20.4242	0.0186667	36.1347
0.212333	0.212333	0.0344553	0.126	204.068	0.126	91.4154	0.021	-20.4194	0.021	36.136
0.214667	0.214667	0.0345647	0.128333	204.068	0.128333	91.4159	0.0233333	-20.4275	0.0233333	36.1382
0.217	0.217	0.0341781	0.130667	204.069	0.130667	91.4164	0.0256667	-20.4385	0.0256667	36.1404
0.219333	0.219333	0.0354891	0.133	204.07	0.133	91.4169	0.028	-20.456	0.028	36.1417
0.221667	0.221667	0.0367009	0.135333	204.071	0.135333	91.4177	0.0303333	-20.4863	0.0303333	36.1412
0.224	0.224	0.0400145	0.137667	204.073	0.137667	91.4187	0.0326667	-20.5099	0.0326667	36.1381
0.226333	0.226333	0.0468263	0.14	204.074	0.14	91.4193	0.035	-20.5073	0.035	36.1341
0.228667	0.228667	0.0509373	0.142333	204.075	0.142333	91.42	0.0373333	-20.4811	0.0373333	36.1308
0.231	0.231	0.0546515	0.144667	204.077	0.144667	91.421	0.0396667	-20.4312	0.0396667	36.1292
0.233333	0.233333	0.057763	0.147	204.078	0.147	91.422	0.042	-20.3818	0.042	36.1298
0.235667	0.235667	0.0602756	0.149333	204.08	0.149333	91.4229	0.0443333	-20.3556	0.0443333	36.1313
0.238	0.238	0.0629865	0.151667	204.081	0.151667	91.4238	0.0466667	-20.3416	0.0466667	36.1324
0.240333	0.240333	0.0637978	0.154	204.083	0.154	91.4246	0.049	-20.3395	0.049	36.1338
0.242667	0.242667	0.060512	0.156333	204.085	0.156333	91.4249	0.0513333	-20.3494	0.0513333	36.1357
0.245	0.245	0.0556241	0.158667	204.086	0.158667	91.4245	0.0536667	-20.3752	0.0536667	36.1377
0.247333	0.247333	0.0522354	0.161	204.087	0.161	91.424	0.056	-20.4043	0.056	36.1391
0.249667	0.249667	0.0481485	0.163333	204.089	0.163333	91.4236	0.0583333	-20.4252	0.0583333	36.1388
0.252	0.252	0.0464574	0.165667	204.09	0.165667	91.4232	0.0606667	-20.4184	0.0606667	36.1365
0.254333	0.254333	0.0465705	0.168	204.091	0.168	91.4229	0.063	-20.3817	0.063	36.1337
0.256667	0.256667	0.0446848	0.170333	204.093	0.170333	91.4234	0.0653333	-20.339	0.0653333	36.1317
0.259	0.259	0.0417957	0.172667	204.095	0.172667	91.424	0.0676667	-20.2982	0.0676667	36.1311
0.261333	0.261333	0.0404059	0.175	204.096	0.175	91.4242	0.07	-20.2738	0.07	36.1322
0.263667	0.263667	0.0421174	0.177333	204.097	0.177333	91.4244	0.0723333	-20.2627	0.0723333	36.1335
0.266	0.266	0.0441303	0.179667	204.097	0.179667	91.4246	0.0746667	-20.2557	0.0746667	36.1343
0.268333	0.268333	0.0451437	0.182	204.097	0.182	91.4244	0.077	-20.2617	0.077	36.1346
0.270667	0.270667	0.0448563	0.184333	204.096	0.184333	91.4239	0.0793333	-20.3062	0.0793333	36.1341
0.273	0.273	0.0435657	0.186667	204.096	0.186667	91.4239	0.0816667	-20.3679	0.0816667	36.1326
0.275333	0.275333	0.0467802	0.189	204.096	0.189	91.4241	0.084	-20.4205	0.084	36.131
0.277667	0.277667	0.05149	0.191333	204.097	0.191333	91.4239	0.0863333	-20.4478	0.0863333	36.1291
0.28	0.28	0.0553034	0.193667	204.096	0.193667	91.4238	0.0886667	-20.4259	0.0886667	36.1277
0.282333	0.282333	0.0603146	0.196	204.096	0.196	91.424	0.091	-20.3824	0.091	36.1276
0.284667	0.284667	0.0643264	0.198333	204.096	0.198333	91.424	0.0933333	-20.3518	0.0933333	36.1283
0.287	0.287	0.065439	0.200667	204.095	0.200667	91.4237	0.0956667	-20.3331	0.0956667	36.1299
0.289333	0.289333	0.0659527	0.203	204.094	0.203	91.4235	0.098	-20.3234	0.098	36.1324
0.291667	0.291667	0.0646621	0.205333	204.093	0.205333	91.4235	0.100333	-20.3227	0.100333	36.1353
0.294	0.294	0.0597741	0.207667	204.092	0.207667	91.4233	0.102667	-20.3259	0.102667	36.1377
0.296333	0.296333	0.0571865	0.21	204.09	0.21	91.4228	0.105	-20.3497	0.105	36.1385
0.298667	0.298667	0.0524016	0.212333	204.089	0.212333	91.4223	0.107333	-20.3923	0.107333	36.1367
0.301	0.301	0.0479104	0.214667	204.087	0.214667	91.4217	0.109667	-20.4168	0.109667	36.1329
0.303333	0.303333	0.0442241	0.217	204.086	0.217	91.4208	0.112	-20.4183	0.112	36.1289
0.305667	0.305667	0.0401373	0.219333	204.085	0.219333	91.4199	0.114333	-20.3926	0.114333	36.126
0.308	0.308	0.0380494	0.221667	204.085	0.221667	91.419	0.116667	-20.3481	0.116667	36.1255
0.310333	0.310333	0.0341609	0.224	204.084	0.224	91.4181	0.119	-20.3181	0.119	36.1265
0.312667	0.312667	0.0275716	0.226333	204.084	0.226333	91.4171	0.121333	-20.306	0.121333	36.1279
0.315	0.315	0.0246826	0.228667	204.084	0.228667	91.4163	0.123667	-20.3037	0.123667	36.1293
0.317333	0.317333	0.0247957	0.231	204.083	0.231	91.4156	0.126	-20.3119	0.126	36.1309
0.319667	0.319667	0.0262097	0.233333	204.082	0.233333	91.4149	0.128333	-20.3396	0.128333	36.1326
0.322	0.322	0.027021	0.235667	204.081	0.235667	91.4144	0.130667	-20.3703	0.130667	36.1337
0.324333	0.324333	0.0276338	0.238	204.079	0.238	91.414	0.133	-20.3944	0.133	36.1338
0.326667	0.326667	0.0296429	0.240333	204.078	0.240333	91.4136	0.135333	-20.3954	0.135333	36.1324
0.329	0.329	0.0328574	0.242667	204.076	0.242667	91.4129	0.137667	-20.3584	0.137667	36.1304
0.331333	0.331333	0.0359689	0.245	204.076	0.245	91.4125	0.14	-20.3041	0.14	36.1291
0.333667	0.333667	0.0400799	0.247333	204.075	0.247333	91.4121	0.142333	-20.2511	0.142333	36.1294
0.336	0.336	0.0424933	0.249667	204.075	0.249667	91.4115	0.144667	-20.2125	0.144667	36.1313
0.338333	0.338333	0.0418053	0.252	204.075	0.252	91.411	0.147	-20.1971	0.147	36.1343
0.340667	0.340667	0.0413158	0.254333	204.075	0.254333	91.4108	0.149333	-20.1994	0.149333	36.137
0.343	0.343	0.0354284	0.256667	204.075	0.256667	91.4108	0.151667	-20.2137	0.151667	36.1389
0.345333	0.345333	0.0307427	0.259	204.075	0.259	91.4106	0.154	-20.2696	0.154	36.1399
0.347667	0.347667	0.0257518	0.261333	204.075	0.261333	91.4105	0.156333	-20.359	0.156333	36.139
0.35	0.35	0.0221646	0.263667	204.075	0.263667	91.4104	0.158667	-20.4456	0.158667	36.137
0.352333	0.352333	0.0215759	0.266	204.075	0.266	91.4103	0.161	-20.5163	0.161	36.1347
0.354667	0.354667	0.0185877	0.268333	204.075	0.268333	91.4104	0.163333	-20.5366	0.163333	36.1326
0.357	0.357	0.0158017	0.270667	204.075	0.270667	91.4108	0.165667	-20.5142	0.165667	36.1318
0.359333	0.359333	0.0158118	0.273	204.075	0.273	91.4117	0.168	-20.4966	0.168	36.1321
0.361667	0.361667	0.0126253	0.275333	204.076	0.275333	91.4128	0.170333	-20.4857	0.170333	36.1328
0.364	0.364	0.0110371	0.277667	204.077	0.277667	91.4142	0.172667	-20.4779	0.172667	36.1343
0.366333	0.366333	0.00934968	0.28	204.078	0.28	91.4155	0.175	-20.473	0.175	36.1366
0.368667	0.368667	0.0107636	0.282333	204.079	0.282333	91.4165	0.177333	-20.4664	0.177333	36.1388
0.371	0.371	0.0142757	0.284667	204.08	0.284667	91.4176	0.179667	-20.4663	0.179667	36.1401
0.373333	0.373333	0.0182875	0.287	204.081	0.287	91.4188	0.182	-20.4749	0.182	36.1395
0.375667	0.375667	0.0215973	0.289333	204.082	0.289333	91.42	0.184333	-20.4738	0.184333	36.1366
0.378	0.378	0.0246097	0.291667	204.083	0.291667	91.4211	0.186667	-20.4547	0.186667	36.1331
0.380333	0.380333	0.0293233	0.294	204.084	0.294	91.4228	0.189	-20.4196	0.189	36.1305
0.382667	0.382667	0.0360359	0.296333	204.085	0.296333	91.4246	0.191333	-20.3716	0.191333	36.1298
0.385	0.385	0.0417452	0.298667	204.086	0.298667	91.4265	0.193667	-20.3315	0.193667	36.1313
0.387333	0.387333	0.0462567	0.301	204.086	0.301	91.428	0.196	-20.3074	0.196	36.1334
0.389667	0.389667	0.0498718	0.303333	204.087	0.303333	91.4293	0.198333	-20.2914	0.198333	36.1351
0.392	0.392	0.0486841	0.305667	204.087	0.305667	91.4305	0.200667	-20.2815	0.200667	36.137
0.394333	0.394333	0.0440937	0.308	204.087	0.308	91.4311	0.203	-20.2931	0.203	36.1395
0.396667	0.396667	0.0415061	0.310333	204.086	0.310333	91.4316	0.205333	-20.3259	0.205333	36.1416
0.399	0.399	0.037919	0.312667	204.086	0.312667	91.4316	0.207667	-20.3555	0.207667	36.1427
0.401333	0.401333	0.0359302	0.315	204.085	0.315	91.431	0.21	-20.3783	0.21	36.142
0.403667	0.403667	0.0335409	0.317333	204.084	0.317333	91.4306	0.212333	-20.3689	0.212333	36.1395
0.406	0.406	0.0312547	0.319667	204.084	0.319667	91.4305	0.214667	-20.3299	0.214667	36.137
0.408333	0.408333	0.0301662	0.322	204.084	0.322	91.4305	0.217	-20.2945	0.217	36.1355
0.410667	0.410667	0.0272772	0.324333	204.085	0.324333	91.4303	0.219333	-20.2692	0.219333	36.1354
0.413	0.413	0.0262917	0.326667	204.085	0.326667	91.4302	0.221667	-20.261	0.221667	36.137
0.415333	0.415333	0.0243029	0.329	204.086	0.329	91.4304	0.224	-20.2656	0.224	36.1388
0.417667	0.417667	0.020815	0.331333	204.086	0.331333	91.43	0.226333	-20.2752	0.226333	36.1399
0.42	0.42	0.0217254	0.333667	204.086	0.333667	91.4288	0.228667	-20.3055	0.228667	36.1399
0.422333	0.422333	0.0231394	0.336	204.085	0.336	91.4276	0.231	-20.3681	0.231	36.1382
0.424667	0.424667	0.0254498	0.338333	204.085	0.338333	91.4266	0.233333	-20.4235	0.233333	36.1351
0.427	0.427	0.0281646	0.340667	204.085	0.340667	91.4254	0.235667	-20.4623	0.235667	36.132
0.429333	0.429333	0.0288767	0.343	204.085	0.343	91.4242	0.238	-20.4674	0.238	36.1291
0.431667	0.431667	0.0313893	0.345333	204.085	0.345333	91.4231	0.240333	-20.4314	0.240333	36.1277
0.434	0.434	0.0319983	0.347667	204.086	0.347667	91.4226	0.242667	-20.398	0.242667	36.1279
0.436333	0.436333	0.0348123	0.35	204.086	0.35	91.4224	0.245	-20.3786	0.245	36.1287
0.438667	0.438667	0.0375232	0.352333	204.086	0.352333	91.4223	0.247333	-20.3698	0.247333	36.1303
0.441	0.441	0.0370375	0.354667	204.087	0.354667	91.4228	0.249667	-20.3677	0.249667	36.1326
0.443333	0.443333	0.031749	0.357	204.094	0.357	91.4267	0.252	-20.3741	0.252	36.1352
0.445667	0.445667	0.0267581	0.359333	204.102	0.359333	91.4321	0.254333	-20.388	0.254333	36.1373
0.448	0.448	0.0225721	0.361667	204.11	0.361667	91.4373	0.256667	-20.4112	0.256667	36.1378
0.450333	0.450333	0.0200836	0.364	204.118	0.364	91.4421	0.259	-20.427	0.259	36.1356
0.452667	0.452667	0.0176943	0.366333	204.126	0.366333	91.4468	0.261333	-20.4151	0.261333	36.1321
0.455	0.455	0.0151067	0.368667	204.132	0.368667	91.4517	0.263667	-20.3812	0.263667	36.1287
0.457333	0.457333	0.0134193	0.371	204.134	0.371	91.4536	0.266	-20.3342	0.266	36.1265
0.459667	0.459667	0.0114305	0.373333	204.134	0.373333	91.4539	0.268333	-20.295	0.268333	36.1267
0.462	0.462	0.00964399	0.375667	204.133	0.375667	91.454	0.270667	-20.2738	0.270667	36.1279
0.464333	0.464333	0.0101577	0.378	204.132	0.378	91.4542	0.273	-20.2666	0.273	36.1292
0.466667	0.466667	0.0113695	0.380333	204.132	0.380333	91.4548	0.275333	-20.2651	0.275333	36.1303
0.469	0.469	0.013081	0.382667	204.131	0.382667	91.4551	0.277667	-20.2786	0.277667	36.1317
0.471333	0.471333	0.0148917	0.385	204.129	0.385	91.455	0.28	-20.3232	0.28	36.133
0.473667	0.473667	0.0190064	0.387333	204.127	0.387333	91.4546	0.282333	-20.3657	0.282333	36.1338
0.476	0.476	0.0244182	0.389667	204.126	0.389667	91.454	0.284667	-20.3985	0.284667	36.1339
0.478333	0.478333	0.0294294	0.392	204.124	0.392	91.4532	0.287	-20.3998	0.287	36.1329
0.480667	0.480667	0.036039	0.394333	204.121	0.394333	91.4519	0.289333	-20.3617	0.289333	36.1319
0.483	0.483	0.0375522	0.396667	204.119	0.396667	91.4502	0.291667	-20.3222	0.291667	36.1315
0.485333	0.485333	0.0403661	0.399	204.117	0.399	91.4484	0.294	-20.2927	0.294	36.1323
0.487667	0.487667	0.0439773	0.401333	204.113	0.401333	91.4462	0.296333	-20.2785	0.296333	36.1344
0.49	0.49	0.0456889	0.403667	204.105	0.403667	91.4408	0.298667	-20.2769	0.298667	36.1373
0.492333	0.492333	0.0451001	0.406	204.096	0.406	91.4348	0.301	-20.2829	0.301	36.1398
0.494667	0.494667	0.0440116	0.408333	204.087	0.408333	91.4295	0.303333	-20.3046	0.303333	36.1413
0.497	0.497	0.0421259	0.410667	204.078	0.410667	91.4245	0.305667	-20.3743	0.305667	36.1413
0.499333	0.499333	0.0410374	0.413	204.069	0.413	91.4189	0.308	-20.458	0.308	36.139
0.501667	0.501667	0.03935	0.415333	204.063	0.415333	91.4135	0.310333	-20.5241	0.310333	36.1358
0.504	0.504	0.0366632	0.417667	204.061	0.417667	91.4112	0.312667	-20.5574	0.312667	36.1327
0.506333	0.506333	0.0326717	0.42	204.06	0.42	91.4102	0.315	-20.5293	0.315	36.1305
0.508667	0.508667	0.0309843	0.422333	204.06	0.422333	91.4095	0.317333	-20.4846	0.317333	36.13
0.511	0.511	0.0305978	0.424667	204.06	0.424667	91.4089	0.319667	-20.4556	0.319667	36.1305
0.513333	0.513333	0.0273082	0.427	204.061	0.427	91.409	0.322	-20.4407	0.322	36.1313
0.515667	0.515667	0.0253233	0.429333	204.061	0.429333	91.4092	0.324333	-20.438	0.324333	36.1328
0.518	0.518	0.0254326	0.431667	204.061	0.431667	91.4094	0.326667	-20.4388	0.326667	36.135
0.520333	0.520333	0.025046	0.434	204.061	0.434	91.4096	0.329	-20.4442	0.329	36.1368
0.522667	0.522667	0.0265592	0.436333	204.061	0.436333	91.4098	0.331333	-20.4515	0.331333	36.1375
0.525	0.525	0.029171	0.438667	204.061	0.438667	91.4099	0.333667	-20.4512	0.333667	36.1362
0.527333	0.527333	0.0332819	0.441	204.06	0.441	91.4099	0.336	-20.4273	0.336	36.133
0.529667	0.529667	0.0394948	0.443333	204.06	0.443333	91.4101	0.338333	-20.3792	0.338333	36.13
0.532	0.532	0.0441054	0.445667	204.06	0.445667	91.4112	0.340667	-20.3182	0.340667	36.1283
0.534333	0.534333	0.0475183	0.448	204.061	0.448	91.4123	0.343	-20.2569	0.343	36.1288
0.536667	0.536667	0.0485317	0.450333	204.061	0.450333	91.4132	0.345333	-20.2173	0.345333	36.1311
0.539	0.539	0.046543	0.452667	204.062	0.452667	91.4144	0.347667	-20.2002	0.347667	36.1336
0.541333	0.541333	0.0404534	0.455	204.062	0.455	91.4157	0.35	-20.1948	0.35	36.1355
0.543667	0.543667	0.0342647	0.457333	204.063	0.457333	91.4165	0.352333	-20.2018	0.352333	36.1373
0.546	0.546	0.0291784	0.459667	204.063	0.459667	91.4168	0.354667	-20.2441	0.354667	36.1389
0.548333	0.548333	0.0239892	0.462	204.063	0.462	91.4171	0.357	-20.3063	0.357	36.1398
0.550667	0.550667	0.0191012	0.464333	204.063	0.464333	91.4173	0.359333	-20.3652	0.359333	36.1402
0.553	0.553	0.016113	0.466667	204.063	0.466667	91.4173	0.361667	-20.4102	0.361667	36.1393
0.555333	0.555333	0.0128273	0.469	204.063	0.469	91.4176	0.364	-20.4073	0.364	36.1376
0.557667	0.557667	0.00813775	0.471333	204.063	0.471333	91.4184	0.366333	-20.378	0.366333	36.1365
0.56	0.56	0.00635118	0.473667	204.064	0.473667	91.419	0.368667	-20.3491	0.368667	36.1361
0.562333	0.562333	0.00486216	0.476	204.065	0.476	91.4195	0.371	-20.325	0.371	36.1366
0.564667	0.564667	0.00547504	0.478333	204.066	0.478333	91.42	0.373333	-20.3142	0.373333	36.1383
0.567	0.567	0.00318875	0.480667	204.067	0.480667	91.4208	0.375667	-20.3105	0.375667	36.14
0.569333	0.569333	0.00329809	0.483	204.069	0.483	91.4218	0.378	-20.3146	0.378	36.1411
0.571667	0.571667	0.0050096	0.485333	204.071	0.485333	91.4234	0.380333	-20.3479	0.380333	36.1409
0.574	0.574	0.00512275	0.487667	204.072	0.487667	91.4254	0.382667	-20.4019	0.382667	36.1384
0.576333	0.576333	0.00763534	0.49	204.074	0.49	91.4272	0.385	-20.4437	0.385	36.1345
0.578667	0.578667	0.010846	0.492333	204.075	0.492333	91.4283	0.387333	-20.4706	0.387333	36.1311
0.581	0.581	0.0154605	0.494667	204.076	0.494667	91.4294	0.389667	-20.4618	0.389667	36.1285
0.583333	0.583333	0.0184728	0.497	204.076	0.497	91.4295	0.392	-20.4257	0.392	36.1279
0.585667	0.585667	0.0235833	0.499333	204.075	0.499333	91.4286	0.394333	-20.3975	0.394333	36.129
0.588	0.588	0.0266948	0.501667	204.075	0.501667	91.4276	0.396667	-20.3788	0.396667	36.1302
0.590333	0.590333	0.0280057	0.504	204.075	0.504	91.4271	0.399	-20.3708	0.399	36.1319
0.592667	0.592667	0.0245178	0.506333	204.075	0.506333	91.4275	0.401333	-20.3744	0.401333	36.1344
0.595	0.595	0.0201334	0.508667	204.076	0.508667	91.428	0.403667	-20.3927	0.403667	36.1369
0.597333	0.597333	0.0171452	0.511	204.076	0.511	91.4287	0.406	-20.4191	0.406	36.1386
0.599667	0.599667	0.0139549	0.513333	204.077	0.513333	91.4296	0.408333	-20.4456	0.408333	36.1386
0.602	0.602	0.0110697	0.515667	204.077	0.515667	91.4297	0.410667	-20.4523	0.410667	36.1359
0.604333	0.604333	0.00747874	0.518	204.077	0.518	91.4289	0.413	-20.4296	0.413	36.1323
0.606667	0.606667	0.00429218	0.520333	204.076	0.520333	91.428	0.415333	-20.389	0.415333	36.1292
0.609	0.609	3.167952E-06	0.522667	204.075	0.522667	91.4267	0.417667	-20.3427	0.417667	36.1278
0.611333	0.611333	-0.00458339	0.525	204.074	0.525	91.4253	0.42	-20.3075	0.42	36.1287
0.613667	0.613667	-0.00517214	0.527333	204.072	0.527333	91.4236	0.422333	-20.286	0.422333	36.1305
0.616	0.616	-0.00726007	0.529667	204.071	0.529667	91.4219	0.424667	-20.2764	0.424667	36.1321
0.618333	0.618333	-0.00764664	0.532	204.069	0.532	91.4199	0.427	-20.2758	0.427	36.1333
0.620667	0.620667	-0.00623649	0.534333	204.068	0.534333	91.4177	0.429333	-20.3076	0.429333	36.1343
0.623	0.623	-0.00422362	0.536667	204.067	0.536667	91.4154	0.431667	-20.3701	0.431667	36.1343
0.625333	0.625333	-0.00221075	0.539	204.066	0.539	91.4133	0.434	-20.4257	0.434	36.1338
0.627667	0.627667	0.00180102	0.541333	204.065	0.541333	91.4112	0.436333	-20.4664	0.436333	36.1326
0.63	0.63	0.00881115	0.543667	204.065	0.543667	91.4103	0.438667	-20.4638	0.438667	36.131
0.632333	0.632333	0.0147265	0.546	204.065	0.546	91.4101	0.441	-20.4247	0.441	36.1304
0.634667	0.634667	0.0207371	0.548333	204.066	0.548333	91.41	0.443333	-20.3883	0.443333	36.1307
0.637	0.637	0.024047	0.550667	204.066	0.550667	91.4099	0.445667	-20.3592	0.445667	36.1322
0.639333	0.639333	0.0265596	0.553	204.066	0.553	91.4096	0.448	-20.3409	0.448	36.1349
0.641667	0.641667	0.0265736	0.555333	204.066	0.555333	91.4091	0.450333	-20.334	0.450333	36.138
0.644	0.644	0.0251837	0.557667	204.066	0.557667	91.4087	0.452667	-20.3334	0.452667	36.1406
0.646333	0.646333	0.0208985	0.56	204.066	0.56	91.4084	0.455	-20.3551	0.455	36.1419
0.648667	0.648667	0.0180095	0.562333	204.066	0.562333	91.4082	0.457333	-20.4135	0.457333	36.1407
0.651	0.651	0.0173216	0.564667	204.066	0.564667	91.4082	0.459667	-20.4634	0.459667	36.1375
0.653333	0.653333	0.0160347	0.567	204.066	0.567	91.4083	0.462	-20.4926	0.462	36.1337
0.655667	0.655667	0.0151446	0.569333	204.066	0.569333	91.4088	0.464333	-20.4918	0.464333	36.1305
0.658	0.658	0.0120573	0.571667	204.065	0.571667	91.409	0.466667	-20.4497	0.466667	36.1291
0.660333	0.660333	0.00966796	0.574	204.065	0.574	91.4089	0.469	-20.4144	0.469	36.1295
0.662667	0.662667	0.00928139	0.576333	204.064	0.576333	91.4089	0.471333	-20.3989	0.471333	36.1304
0.665	0.665	0.00549211	0.578667	204.064	0.578667	91.4087	0.473667	-20.3903	0.473667	36.1313
0.667333	0.667333	0.00490717	0.581	204.064	0.581	91.4086	0.476	-20.3844	0.476	36.1328
0.669667	0.669667	0.00701922	0.583333	204.064	0.583333	91.4085	0.478333	-20.3803	0.478333	36.1349
0.672	0.672	0.0114315	0.585667	204.065	0.585667	91.4089	0.480667	-20.375	0.480667	36.1368
0.674333	0.674333	0.0175414	0.588	204.065	0.588	91.4093	0.483	-20.3688	0.483	36.1376
0.676667	0.676667	0.0206529	0.590333	204.065	0.590333	91.4098	0.485333	-20.3569	0.485333	36.1366
0.679	0.679	0.0250652	0.592667	204.065	0.592667	91.4104	0.487667	-20.3271	0.487667	36.1339
0.681333	0.681333	0.0274786	0.595	204.066	0.595	91.411	0.49	-20.2853	0.49	36.1315
0.683667	0.683667	0.0313912	0.597333	204.066	0.597333	91.4116	0.492333	-20.2401	0.492333	36.1304
0.686	0.686	0.0373027	0.599667	204.066	0.599667	91.4118	0.494667	-20.2	0.494667	36.1312
0.688333	0.688333	0.0446142	0.602	204.066	0.602	91.4122	0.497	-20.1743	0.497	36.1336
0.690667	0.690667	0.0439263	0.604333	204.067	0.604333	91.4125	0.499333	-20.1592	0.499333	36.1363
0.693	0.693	0.0420367	0.606667	204.069	0.606667	91.4138	0.501667	-20.1536	0.501667	36.1383
0.695333	0.695333	0.038152	0.609	204.072	0.609	91.416	0.504	-20.1736	0.504	36.1402
0.697667	0.697667	0.0327606	0.611333	204.076	0.611333	91.4185	0.506333	-20.2408	0.506333	36.1412
0.7	0.7	0.0294749	0.613667	204.08	0.613667	91.4211	0.508667	-20.3226	0.508667	36.1409
0.702333	0.702333	0.0277875	0.616	204.085	0.616	91.4239	0.511	-20.3933	0.511	36.14
0.704667	0.704667	0.0268974	0.618333	204.089	0.618333	91.4269	0.513333	-20.4355	0.513333	36.1382
0.707	0.707	0.02521	0.620667	204.091	0.620667	91.4289	0.515667	-20.4234	0.515667	36.1362
0.709333	0.709333	0.0218212	0.623	204.093	0.623	91.4304	0.518	-20.3951	0.518	36.1353
0.711667	0.711667	0.023033	0.625333	204.095	0.625333	91.4316	0.520333	-20.3739	0.520333	36.135
0.714	0.714	0.0213456	0.627667	204.096	0.627667	91.4326	0.522667	-20.3601	0.522667	36.1358
0.716333	0.716333	0.0199596	0.63	204.097	0.63	91.4332	0.525	-20.3589	0.525	36.1377
0.718667	0.718667	0.0165709	0.632333	204.099	0.632333	91.4344	0.527333	-20.3623	0.527333	36.1396
0.721	0.721	0.0130829	0.634667	204.101	0.634667	91.4358	0.529667	-20.3717	0.529667	36.1408
0.723333	0.723333	0.0143939	0.637	204.103	0.637	91.4371	0.532	-20.3961	0.532	36.1402
0.725667	0.725667	0.0164068	0.639333	204.105	0.639333	91.4382	0.534333	-20.4119	0.534333	36.1372
0.728	0.728	0.0225205	0.641667	204.107	0.641667	91.4393	0.536667	-20.4058	0.536667	36.1334
0.730333	0.730333	0.0276309	0.644	204.109	0.644	91.4403	0.539	-20.3823	0.539	36.1303
0.732667	0.732667	0.0306432	0.646333	204.11	0.646333	91.4404	0.541333	-20.3298	0.541333	36.1286
0.735	0.735	0.0317558	0.648667	204.11	0.648667	91.44	0.543667	-20.2805	0.543667	36.1292
0.737333	0.737333	0.0358667	0.651	204.109	0.651	91.4392	0.546	-20.2548	0.546	36.1309
0.739667	0.739667	0.0384785	0.653333	204.106	0.653333	91.4372	0.548333	-20.2412	0.548333	36.1324
0.742	0.742	0.0385917	0.655667	204.103	0.655667	91.4345	0.550667	-20.2412	0.550667	36.1343
0.744333	0.744333	0.0341043	0.658	204.1	0.658	91.4317	0.553	-20.2507	0.553	36.1366
0.746667	0.746667	0.0302158	0.660333	204.096	0.660333	91.4292	0.555333	-20.2756	0.555333	36.1388
0.749	0.749	0.0263274	0.662667	204.094	0.662667	91.4269	0.557667	-20.3005	0.557667	36.1403
0.751333	0.751333	0.0240411	0.665	204.092	0.665	91.4251	0.56	-20.3157	0.56	36.1402
0.753667	0.753667	0.0214534	0.667333	204.091	0.667333	91.4246	0.562333	-20.3066	0.562333	36.1382
0.756	0.756	0.0204641	0.669667	204.091	0.669667	91.4245	0.564667	-20.2684	0.564667	36.1359
0.758333	0.758333	0.0190743	0.672	204.091	0.672	91.4247	0.567	-20.2253	0.567	36.1343
0.760667	0.760667	0.0165896	0.674333	204.091	0.674333	91.4249	0.569333	-20.1907	0.569333	36.1341
0.763	0.763	0.0139982	0.676667	204.091	0.676667	91.4249	0.571667	-20.1714	0.571667	36.1355
0.765333	0.765333	0.014611	0.679	204.089	0.679	91.4237	0.574	-20.1658	0.574	36.1372
0.767667	0.767667	0.0156245	0.681333	204.088	0.681333	91.4223	0.576333	-20.1675	0.576333	36.1383
0.77	0.77	0.0162373	0.683667	204.086	0.683667	91.4207	0.578667	-20.182	0.578667	36.139
0.772333	0.772333	0.0179488	0.686	204.083	0.686	91.4189	0.581	-20.2399	0.581	36.1388
0.774667	0.774667	0.0227617	0.688333	204.081	0.688333	91.417	0.583333	-20.3147	0.583333	36.1373
0.777	0.777	0.027174	0.690667	204.079	0.690667	91.415	0.585667	-20.3784	0.585667	36.1356
0.779333	0.779333	0.0311858	0.693	204.078	0.693	91.4142	0.588	-20.42	0.588	36.1335
0.781667	0.781667	0.0350946	0.695333	204.078	0.695333	91.4146	0.590333	-20.4085	0.590333	36.1319
0.784	0.784	0.0385074	0.697667	204.078	0.697667	91.4158	0.592667	-20.3727	0.592667	36.1317
0.786333	0.786333	0.0409209	0.7	204.079	0.7	91.4173	0.595	-20.3435	0.595	36.1321
0.788667	0.788667	0.0428307	0.702333	204.08	0.702333	91.4189	0.597333	-20.3203	0.597333	36.1334
0.791	0.791	0.0452441	0.704667	204.081	0.704667	91.4207	0.599667	-20.3052	0.599667	36.1358
0.793333	0.793333	0.0429578	0.707	204.082	0.707	91.4222	0.602	-20.3001	0.602	36.1385
0.795667	0.795667	0.0394699	0.709333	204.082	0.709333	91.4227	0.604333	-20.308	0.604333	36.1407
0.798	0.798	0.0339793	0.711667	204.083	0.711667	91.4227	0.606667	-20.338	0.606667	36.1414
0.800333	0.800333	0.0309911	0.714	204.083	0.714	91.4228	0.609	-20.3843	0.609	36.1392
0.802667	0.802667	0.0281059	0.716333	204.084	0.716333	91.4233	0.611333	-20.4107	0.611333	36.1349
0.805	0.805	0.0227182	0.718667	204.085	0.718667	91.424	0.613667	-20.4098	0.613667	36.1305
0.807333	0.807333	0.0200276	0.721	204.086	0.721	91.4247	0.616	-20.3771	0.616	36.1273
0.809667	0.809667	0.0187408	0.723333	204.087	0.723333	91.4257	0.618333	-20.3258	0.618333	36.1267
0.812	0.812	0.011854	0.725667	204.087	0.725667	91.4267	0.620667	-20.2909	0.620667	36.1277
0.814333	0.814333	0.00926629	0.728	204.087	0.728	91.4273	0.623	-20.2763	0.623	36.129
0.816667	0.816667	0.0102759	0.730333	204.087	0.730333	91.4275	0.625333	-20.2733	0.625333	36.1303
0.819	0.819	0.00979014	0.732667	204.088	0.732667	91.4276	0.627667	-20.2802	0.627667	36.1318
0.821333	0.821333	0.0084003	0.735	204.088	0.735	91.4278	0.63	-20.3029	0.63	36.1338
0.823667	0.823667	0.00911236	0.737333	204.088	0.737333	91.4281	0.632333	-20.3262	0.632333	36.1353
0.826	0.826	0.0103242	0.739667	204.089	0.739667	91.4284	0.634667	-20.3441	0.634667	36.1357
0.828333	0.828333	0.0142367	0.742	204.089	0.742	91.4279	0.637	-20.343	0.637	36.1347
0.830667	0.830667	0.020648	0.744333	204.088	0.744333	91.4268	0.639333	-20.313	0.639333	36.1328
0.833	0.833	0.0258614	0.746667	204.087	0.746667	91.4255	0.641667	-20.2746	0.641667	36.1317
0.835333	0.835333	0.0276721	0.749	204.087	0.749	91.4244	0.644	-20.2401	0.644	36.1321
0.837667	0.837667	0.0298871	0.751333	204.085	0.751333	91.4227	0.646333	-20.2188	0.646333	36.1344
0.84	0.84	0.0294967	0.753667	204.084	0.753667	91.4211	0.648667	-20.2118	0.648667	36.1376
0.842333	0.842333	0.0271112	0.756	204.083	0.756	91.4203	0.651	-20.21	0.651	36.1407
0.844667	0.844667	0.0237225	0.758333	204.082	0.758333	91.42	0.653333	-20.2186	0.653333	36.1427
0.847	0.847	0.019834	0.760667	204.08	0.760667	91.4197	0.655667	-20.2667	0.655667	36.1439
0.849333	0.849333	0.0180475	0.763	204.079	0.763	91.4191	0.658	-20.3525	0.658	36.1434
0.851667	0.851667	0.0143574	0.765333	204.078	0.765333	91.4188	0.660333	-20.4393	0.660333	36.1418
0.854	0.854	0.0114722	0.767667	204.078	0.767667	91.4186	0.662667	-20.5111	0.662667	36.1399
0.856333	0.856333	0.00828179	0.77	204.077	0.77	91.4183	0.665	-20.5369	0.665	36.1377
0.858667	0.858667	0.0108936	0.772333	204.077	0.772333	91.4181	0.667333	-20.5212	0.667333	36.1366
0.861	0.861	0.00970591	0.774667	204.076	0.774667	91.4183	0.669667	-20.5049	0.669667	36.1365
0.863333	0.863333	0.0068169	0.777	204.076	0.777	91.4185	0.672	-20.493	0.672	36.1368
0.865667	0.865667	0.00583142	0.779333	204.075	0.779333	91.4187	0.674333	-20.4845	0.674333	36.1378
0.868	0.868	0.00584157	0.781667	204.075	0.781667	91.4187	0.676667	-20.4792	0.676667	36.1397
0.870333	0.870333	0.00775526	0.784	204.074	0.784	91.4184	0.679	-20.4741	0.679	36.1416
0.872667	0.872667	0.0102679	0.786333	204.074	0.786333	91.418	0.681333	-20.4759	0.681333	36.1426
0.875	0.875	0.0115788	0.788667	204.073	0.788667	91.4173	0.683667	-20.4817	0.683667	36.1417
0.877333	0.877333	0.0160903	0.791	204.074	0.791	91.4172	0.686	-20.4722	0.686	36.1385
0.879667	0.879667	0.0210024	0.793333	204.074	0.793333	91.4178	0.688333	-20.442	0.688333	36.1348
0.882	0.882	0.0267155	0.795667	204.075	0.795667	91.4183	0.690667	-20.3967	0.690667	36.132
0.884333	0.884333	0.0323256	0.798	204.076	0.798	91.4195	0.693	-20.3422	0.693	36.1309
0.886667	0.886667	0.0371385	0.800333	204.077	0.800333	91.4208	0.695333	-20.3005	0.695333	36.1322
0.889	0.889	0.0415508	0.802667	204.079	0.802667	91.4221	0.697667	-20.2809	0.697667	36.1343
0.891333	0.891333	0.0444639	0.805	204.079	0.805	91.4227	0.7	-20.2688	0.7	36.1364
0.893667	0.893667	0.0404763	0.807333	204.08	0.807333	91.4227	0.702333	-20.2619	0.702333	36.1387
0.896	0.896	0.0339862	0.809667	204.081	0.809667	91.4225	0.704667	-20.2738	0.704667	36.1414
0.898333	0.898333	0.0313985	0.812	204.081	0.812	91.4222	0.707	-20.3059	0.707	36.1435
0.900667	0.900667	0.0278115	0.814333	204.082	0.814333	91.4219	0.709333	-20.3367	0.709333	36.1447
0.903	0.903	0.0237246	0.816667	204.082	0.816667	91.4219	0.711667	-20.3578	0.711667	36.1443
0.905333	0.905333	0.0214345	0.819	204.083	0.819	91.4221	0.714	-20.3455	0.714	36.1422
0.907667	0.907667	0.0205482	0.821333	204.083	0.821333	91.4226	0.716333	-20.3028	0.716333	36.1403
0.91	0.91	0.0184603	0.823667	204.085	0.823667	91.4233	0.718667	-20.2617	0.718667	36.1394
0.912333	0.912333	0.0166699	0.826	204.086	0.826	91.424	0.721	-20.2308	0.721	36.1399
0.914667	0.914667	0.0164855	0.828333	204.086	0.828333	91.4246	0.723333	-20.2182	0.723333	36.1419
0.917	0.917	0.015397	0.830667	204.086	0.830667	91.4249	0.725667	-20.2194	0.725667	36.1442
0.919333	0.919333	0.0154072	0.833	204.086	0.833	91.4249	0.728	-20.225	0.728	36.1458
0.921667	0.921667	0.0163214	0.835333	204.086	0.835333	91.4248	0.730333	-20.2558	0.730333	36.1465
0.924	0.924	0.0190324	0.837667	204.084	0.837667	91.4238	0.732667	-20.3259	0.732667	36.1454
0.926333	0.926333	0.0238452	0.84	204.083	0.84	91.4223	0.735	-20.3941	0.735	36.1426
0.928667	0.928667	0.0291578	0.842333	204.082	0.842333	91.4209	0.737333	-20.4468	0.737333	36.1397
0.931	0.931	0.0327691	0.844667	204.081	0.844667	91.4197	0.739667	-20.4614	0.739667	36.137
0.933333	0.933333	0.0370822	0.847	204.08	0.847	91.4187	0.742	-20.4284	0.742	36.1357
0.935667	0.935667	0.0386907	0.849333	204.08	0.849333	91.4176	0.744333	-20.395	0.744333	36.1361
0.938	0.938	0.0416038	0.851667	204.08	0.851667	91.4175	0.746667	-20.3755	0.746667	36.1368
0.940333	0.940333	0.0451159	0.854	204.08	0.854	91.4178	0.749	-20.3685	0.749	36.1383
0.942667	0.942667	0.0437299	0.856333	204.08	0.856333	91.4181	0.751333	-20.3701	0.751333	36.1405
0.945	0.945	0.0396392	0.858667	204.08	0.858667	91.4184	0.753667	-20.3776	0.753667	36.143
0.947333	0.947333	0.0354532	0.861	204.08	0.861	91.4187	0.756	-20.3916	0.756	36.1449
0.949667	0.949667	0.0330639	0.863333	204.08	0.863333	91.4188	0.758333	-20.4163	0.758333	36.145
0.952	0.952	0.0304763	0.865667	204.079	0.865667	91.4186	0.760667	-20.437	0.760667	36.1423
0.954333	0.954333	0.02539	0.868	204.079	0.868	91.4184	0.763	-20.4337	0.763	36.1381
0.956667	0.956667	0.0249004	0.870333	204.078	0.870333	91.4179	0.765333	-20.4093	0.765333	36.1342
0.959	0.959	0.0236136	0.872667	204.078	0.872667	91.4174	0.767667	-20.3683	0.767667	36.1317
0.961333	0.961333	0.0192254	0.875	204.078	0.875	91.417	0.77	-20.3282	0.77	36.1316
0.963667	0.963667	0.0195369	0.877333	204.078	0.877333	91.4171	0.772333	-20.3076	0.772333	36.1327
0.966	0.966	0.0208479	0.879667	204.079	0.879667	91.4174	0.774667	-20.3032	0.774667	36.1336
0.968333	0.968333	0.0224602	0.882	204.08	0.882	91.4176	0.777	-20.3042	0.777	36.1344
0.970667	0.970667	0.0210742	0.884333	204.081	0.884333	91.4178	0.779333	-20.316	0.779333	36.1356
0.973	0.973	0.0219846	0.886667	204.082	0.886667	91.4179	0.781667	-20.3494	0.781667	36.1369
0.975333	0.975333	0.0263969	0.889	204.082	0.889	91.4175	0.784	-20.379	0.784	36.1379
0.977667	0.977667	0.0321101	0.891333	204.081	0.891333	91.4166	0.786333	-20.4006	0.786333	36.1381
0.98	0.98	0.0400204	0.893667	204.081	0.893667	91.4155	0.788667	-20.3997	0.788667	36.1371
0.982333	0.982333	0.0470344	0.896	204.08	0.896	91.4146	0.791	-20.3614	0.791	36.1359
0.984667	0.984667	0.0519464	0.898333	204.079	0.898333	91.4137	0.793333	-20.3205	0.793333	36.1355
0.987	0.987	0.0559582	0.900667	204.079	0.900667	91.413	0.795667	-20.2872	0.795667	36.1363
0.989333	0.989333	0.0615683	0.903	204.079	0.903	91.4124	0.798	-20.2646	0.798	36.1386
0.991667	0.991667	0.0651834	0.905333	204.08	0.905333	91.4119	0.800333	-20.2566	0.800333	36.1417
0.994	0.994	0.0649952	0.907667	204.081	0.907667	91.4115	0.802667	-20.257	0.802667	36.1446
0.996333	0.996333	0.0609045	0.91	204.082	0.91	91.4111	0.805	-20.2751	0.805	36.1467
0.998667	0.998667	0.0534188	0.912333	204.083	0.912333	91.4107	0.807333	-20.3403	0.807333	36.1474
1.001	1.001	0.0510295	0.914667	204.083	0.914667	91.4102	0.809667	-20.4232	0.809667	36.1459
1.00333	1.00333	0.0448408	0.917	204.083	0.917	91.4099	0.812	-20.4912	0.812	36.1433
1.00567	1.00567	0.0426537	0.919333	204.083	0.919333	91.4098	0.814333	-20.5297	0.814333	36.1407
1.008	1.008	0.0401652	0.921667	204.083	0.921667	91.4098	0.816667	-20.511	0.816667	36.1387
1.01033	1.01033	0.0373792	0.924	204.082	0.924	91.4098	0.819	-20.4676	0.819	36.1382
1.01267	1.01267	0.032991	0.926333	204.083	0.926333	91.41	0.821333	-20.4348	0.821333	36.1388
1.015	1.015	0.0297014	0.928667	204.083	0.928667	91.4105	0.823667	-20.4109	0.823667	36.1396
1.01733	1.01733	0.0288151	0.931	204.084	0.931	91.4113	0.826	-20.3979	0.826	36.141
1.01967	1.01967	0.029325	0.933333	204.084	0.933333	91.4125	0.828333	-20.396	0.828333	36.1431
1.022	1.022	0.0274393	0.935667	204.086	0.935667	91.4137	0.830667	-20.4018	0.830667	36.145
1.02433	1.02433	0.0277508	0.938	204.087	0.938	91.4149	0.833	-20.4154	0.833	36.1457
1.02667	1.02667	0.0263609	0.940333	204.087	0.940333	91.4161	0.835333	-20.4225	0.835333	36.1446
1.029	1.029	0.0277749	0.942667	204.087	0.942667	91.4171	0.837667	-20.4066	0.837667	36.1415
1.03133	1.03133	0.0297878	0.945	204.087	0.945	91.4176	0.84	-20.3663	0.84	36.1383
1.03367	1.03367	0.0323995	0.947333	204.086	0.947333	91.418	0.842333	-20.3105	0.842333	36.1364
1.036	1.036	0.03331	0.949667	204.085	0.949667	91.4183	0.844667	-20.2549	0.844667	36.1367
1.03833	1.03833	0.034022	0.952	204.083	0.952	91.4189	0.847	-20.2189	0.847	36.1388
1.04067	1.04067	0.0362333	0.954333	204.082	0.954333	91.4196	0.849333	-20.202	0.849333	36.1412
1.043	1.043	0.0369453	0.956667	204.081	0.956667	91.4204	0.851667	-20.1948	0.851667	36.1431
1.04533	1.04533	0.0347582	0.959	204.08	0.959	91.4215	0.854	-20.1976	0.854	36.1448
1.04767	1.04767	0.0283711	0.961333	204.08	0.961333	91.4226	0.856333	-20.2338	0.856333	36.1461
1.05	1.05	0.0232848	0.963667	204.08	0.963667	91.4236	0.858667	-20.2928	0.858667	36.1467
1.05233	1.05233	0.0165964	0.966	204.08	0.966	91.4241	0.861	-20.3499	0.861	36.1467
1.05467	1.05467	0.0142071	0.968333	204.082	0.968333	91.4259	0.863333	-20.3971	0.863333	36.1455
1.057	1.057	0.0107192	0.970667	204.087	0.970667	91.4301	0.865667	-20.3997	0.865667	36.1436
1.05933	1.05933	0.0104318	0.973	204.09	0.973	91.4336	0.868	-20.3773	0.868	36.1424
1.06167	1.06167	0.00914495	0.975333	204.093	0.975333	91.4367	0.870333	-20.3574	0.870333	36.1418
1.064	1.064	0.00505431	0.977667	204.096	0.977667	91.4398	0.872667	-20.3435	0.872667	36.1424
1.06633	1.06633	0.000967479	0.98	204.099	0.98	91.4434	0.875	-20.3377	0.875	36.144
1.06867	1.06867	0.000279545	0.982333	204.101	0.982333	91.446	0.877333	-20.3328	0.877333	36.1457
1.071	1.071	0.000190518	0.984667	204.101	0.984667	91.4471	0.879667	-20.3303	0.879667	36.1467
1.07333	1.07333	0.00240557	0.987	204.103	0.987	91.4487	0.882	-20.3534	0.882	36.1465
1.07567	1.07567	0.00651652	0.989333	204.105	0.989333	91.4504	0.884333	-20.4008	0.884333	36.1441
1.078	1.078	0.011028	0.991667	204.108	0.991667	91.4523	0.886667	-20.4417	0.886667	36.1405
1.08033	1.08033	0.0140403	0.994	204.114	0.994	91.4564	0.889	-20.4714	0.889	36.1371
1.08267	1.08267	0.0198526	0.996333	204.122	0.996333	91.463	0.891333	-20.4639	0.891333	36.1345
1.085	1.085	0.0274655	0.998667	204.129	0.998667	91.4681	0.893667	-20.43	0.893667	36.1338
1.08733	1.08733	0.0298751	1.001	204.135	1.001	91.4729	0.896	-20.4063	0.896	36.1347
1.08967	1.08967	0.0316896	1.00333	204.141	1.00333	91.4779	0.898333	-20.3944	0.898333	36.1359
1.092	1.092	0.034	1.00567	204.147	1.00567	91.4837	0.900667	-20.3936	0.900667	36.1376
1.09433	1.09433	0.032511	1.008	204.15	1.008	91.4877	0.903	-20.3984	0.903	36.1401
1.09667	1.09667	0.0296258	1.01033	204.15	1.01033	91.4881	0.905333	-20.4097	0.905333	36.1427
1.099	1.099	0.028236	1.01267	204.15	1.01267	91.4885	0.907667	-20.4244	0.907667	36.1445
1.10133	1.10133	0.0258505	1.015	204.147	1.015	91.4865	0.91	-20.4373	0.91	36.1444
1.10367	1.10367	0.0225609	1.01733	204.142	1.01733	91.482	0.912333	-20.4338	0.912333	36.1418
1.106	1.106	0.0225711	1.01967	204.138	1.01967	91.4777	0.914667	-20.4055	0.914667	36.1382
1.10833	1.10833	0.0207845	1.022	204.133	1.022	91.4735	0.917	-20.3612	0.917	36.1352
1.11067	1.11067	0.0171974	1.02433	204.129	1.02433	91.4691	0.919333	-20.3093	0.919333	36.1341
1.113	1.113	0.0149073	1.02667	204.123	1.02667	91.4641	0.921667	-20.2732	0.921667	36.1353
1.11533	1.11533	0.0144216	1.029	204.121	1.029	91.4607	0.924	-20.2578	0.924	36.1373
1.11767	1.11767	0.0121315	1.03133	204.119	1.03133	91.4587	0.926333	-20.2553	0.926333	36.139
1.12	1.12	0.0110468	1.03367	204.116	1.03367	91.4561	0.928667	-20.2621	0.928667	36.1402
1.12233	1.12233	0.00775723	1.036	204.113	1.036	91.4533	0.931	-20.2967	0.931	36.1411
1.12467	1.12467	0.00636739	1.03833	204.109	1.03833	91.4506	0.933333	-20.3541	0.933333	36.1412
1.127	1.127	0.0108827	1.04067	204.102	1.04067	91.4452	0.935667	-20.3988	0.935667	36.1409
1.12933	1.12933	0.0116939	1.043	204.093	1.043	91.4375	0.938	-20.4304	0.938	36.1399
1.13167	1.13167	0.0120055	1.04533	204.087	1.04533	91.4314	0.940333	-20.4209	0.940333	36.1384
1.134	1.134	0.013717	1.04767	204.081	1.04767	91.4259	0.942667	-20.3765	0.942667	36.1377
1.13633	1.13633	0.0154285	1.05	204.076	1.05	91.4201	0.945	-20.3381	0.945	36.1378
1.13867	1.13867	0.0168424	1.05233	204.07	1.05233	91.4139	0.947333	-20.31	0.947333	36.1392
1.141	1.141	0.0167534	1.05467	204.069	1.05467	91.4102	0.949667	-20.2916	0.949667	36.1418
1.14333	1.14333	0.0168666	1.057	204.07	1.057	91.4098	0.952	-20.2854	0.952	36.1451
1.14567	1.14567	0.0130773	1.05933	204.07	1.05933	91.4095	0.954333	-20.2858	0.954333	36.1479
1.148	1.148	0.00968855	1.06167	204.07	1.06167	91.4095	0.956667	-20.3093	0.956667	36.1494
1.15033	1.15033	0.00870307	1.064	204.07	1.064	91.4098	0.959	-20.3715	0.959	36.1486
1.15267	1.15267	0.00381515	1.06633	204.07	1.06633	91.4101	0.961333	-20.4266	0.961333	36.1455
1.155	1.155	0.0011245	1.06867	204.071	1.06867	91.4106	0.963667	-20.464	0.963667	36.1417
1.15733	1.15733	0.00223711	1.071	204.071	1.071	91.4111	0.966	-20.4719	0.966	36.1383
1.15967	1.15967	0.00125163	1.07333	204.071	1.07333	91.4117	0.968333	-20.4377	0.968333	36.1366
1.162	1.162	0.000563692	1.07567	204.071	1.07567	91.4119	0.970667	-20.4066	0.970667	36.1365
1.16433	1.16433	0.000375483	1.078	204.072	1.078	91.4123	0.973	-20.3913	0.973	36.137
1.16667	1.16667	-0.0013119	1.08033	204.072	1.08033	91.4125	0.975333	-20.3814	0.975333	36.1376
1.169	1.169	0.00199797	1.08267	204.073	1.08267	91.4126	0.977667	-20.3747	0.977667	36.1388
1.17133	1.17133	0.00391166	1.085	204.073	1.085	91.4126	0.98	-20.3728	0.98	36.1408
1.17367	1.17367	0.00442154	1.08733	204.073	1.08733	91.4125	0.982333	-20.3756	0.982333	36.1425
1.176	1.176	0.0099363	1.08967	204.074	1.08967	91.4126	0.984667	-20.3773	0.984667	36.1434
1.17833	1.17833	0.0154472	1.092	204.073	1.092	91.4125	0.987	-20.3691	0.987	36.1424
1.18067	1.18067	0.0204585	1.09433	204.072	1.09433	91.4124	0.989333	-20.3397	0.989333	36.1399
1.183	1.183	0.0251722	1.09667	204.072	1.09667	91.4123	0.991667	-20.2931	0.991667	36.1375
1.18533	1.18533	0.0288826	1.099	204.071	1.099	91.4121	0.994	-20.2447	0.994	36.1365
1.18767	1.18767	0.0345957	1.10133	204.07	1.10133	91.4119	0.996333	-20.2051	0.996333	36.1372
1.19	1.19	0.0374058	1.10367	204.069	1.10367	91.4116	0.998667	-20.1839	0.998667	36.1395
1.19233	1.19233	0.0367179	1.106	204.069	1.106	91.4113	1.001	-20.1775	1.001	36.1421
1.19467	1.19467	0.0323297	1.10833	204.068	1.10833	91.4109	1.00333	-20.1763	1.00333	36.1441
1.197	1.197	0.0279415	1.11067	204.067	1.11067	91.4106	1.00567	-20.197	1.00567	36.1461
1.19933	1.19933	0.0242552	1.113	204.067	1.113	91.4103	1.008	-20.2623	1.008	36.1471
1.20167	1.20167	0.0213662	1.11533	204.066	1.11533	91.4101	1.01033	-20.3373	1.01033	36.1468
1.204	1.204	0.0182788	1.11767	204.066	1.11767	91.4097	1.01267	-20.4023	1.01267	36.1458
1.20633	1.20633	0.0134901	1.12	204.065	1.12	91.4093	1.015	-20.4357	1.015	36.1439
1.20867	1.20867	0.0115052	1.12233	204.065	1.12233	91.4089	1.01733	-20.4138	1.01733	36.142
1.211	1.211	0.00911588	1.12467	204.065	1.12467	91.4085	1.01967	-20.3783	1.01967	36.1412
1.21333	1.21333	0.00832877	1.127	204.065	1.127	91.4081	1.022	-20.3519	1.022	36.1411
1.21567	1.21567	0.00743865	1.12933	204.065	1.12933	91.4077	1.02433	-20.3389	1.02433	36.142
1.218	1.218	0.00645317	1.13167	204.065	1.13167	91.4074	1.02667	-20.3408	1.02667	36.1438
1.22033	1.22033	0.00666551	1.134	204.065	1.134	91.4073	1.029	-20.3486	1.029	36.1455
1.22267	1.22267	0.00657648	1.13633	204.065	1.13633	91.4073	1.03133	-20.3654	1.03133	36.1464
1.225	1.225	0.00968799	1.13867	204.065	1.13867	91.4074	1.03367	-20.3967	1.03367	36.1456
1.22733	1.22733	0.012399	1.141	204.065	1.141	91.4076	1.036	-20.4235	1.036	36.1424
1.22967	1.22967	0.0162124	1.14333	204.065	1.14333	91.4078	1.03833	-20.429	1.03833	36.1383
1.232	1.232	0.0203233	1.14567	204.065	1.14567	91.4081	1.04067	-20.4146	1.04067	36.1347
1.23433	1.23433	0.023637	1.148	204.065	1.148	91.4086	1.043	-20.3757	1.043	36.1327
1.23667	1.23667	0.0268477	1.15033	204.067	1.15033	91.4091	1.04533	-20.3357	1.04533	36.133
1.239	1.239	0.0294595	1.15267	204.07	1.15267	91.4099	1.04767	-20.3172	1.04767	36.1343
1.24133	1.24133	0.0302707	1.155	204.073	1.155	91.4109	1.05	-20.3132	1.05	36.1354
1.24367	1.24367	0.0251844	1.15733	204.076	1.15733	91.4123	1.05233	-20.3187	1.05233	36.137
1.246	1.246	0.0187973	1.15967	204.08	1.15967	91.4137	1.05467	-20.3321	1.05467	36.139
1.24833	1.24833	0.0140086	1.162	204.084	1.162	91.415	1.057	-20.3597	1.057	36.1409
1.25067	1.25067	0.0113218	1.16433	204.086	1.16433	91.4161	1.05933	-20.3869	1.05933	36.1423
1.253	1.253	0.0101341	1.16667	204.087	1.16667	91.417	1.06167	-20.4059	1.06167	36.1422
1.25533	1.25533	0.00624564	1.169	204.088	1.169	91.4174	1.064	-20.4002	1.064	36.1401
1.25767	1.25767	0.00545852	1.17133	204.088	1.17133	91.4173	1.06633	-20.3646	1.06633	36.1376
1.26	1.26	0.00506813	1.17367	204.089	1.17367	91.4172	1.06867	-20.3198	1.06867	36.136
1.26233	1.26233	0.00487992	1.176	204.089	1.176	91.4171	1.071	-20.2751	1.071	36.1358
1.26467	1.26467	0.00479471	1.17833	204.089	1.17833	91.4168	1.07333	-20.2468	1.07333	36.1376
1.267	1.267	0.00330569	1.18067	204.089	1.18067	91.417	1.07567	-20.235	1.07567	36.1397
1.26933	1.26933	0.00191585	1.183	204.089	1.183	91.4175	1.078	-20.2318	1.078	36.141
1.27167	1.27167	0.00172764	1.18533	204.089	1.18533	91.4183	1.08033	-20.2449	1.08033	36.1419
1.274	1.274	0.00534269	1.18767	204.09	1.18767	91.4191	1.08267	-20.2993	1.08267	36.1419
1.27633	1.27633	0.00885474	1.19	204.09	1.19	91.4197	1.085	-20.367	1.085	36.1408
1.27867	1.27867	0.0149646	1.19233	204.09	1.19233	91.4203	1.08733	-20.4211	1.08733	36.1397
1.281	1.281	0.0217763	1.19467	204.09	1.19467	91.4204	1.08967	-20.4505	1.08967	36.1384
1.28333	1.28333	0.0280884	1.197	204.089	1.197	91.42	1.092	-20.4283	1.092	36.1372
1.28567	1.28567	0.034801	1.19933	204.086	1.19933	91.4193	1.09433	-20.3827	1.09433	36.1374
1.288	1.288	0.0386144	1.20167	204.083	1.20167	91.4182	1.09667	-20.3468	1.09667	36.1381
1.29033	1.29033	0.042424	1.204	204.08	1.204	91.4168	1.099	-20.3227	1.099	36.1396
1.29267	1.29267	0.0451387	1.20633	204.076	1.20633	91.4156	1.10133	-20.3092	1.10133	36.1423
1.295	1.295	0.0439511	1.20867	204.073	1.20867	91.4143	1.10367	-20.3058	1.10367	36.1455
1.29733	1.29733	0.0398604	1.211	204.071	1.211	91.4133	1.106	-20.3108	1.106	36.1482
1.29967	1.29967	0.0351747	1.21333	204.071	1.21333	91.4126	1.10833	-20.337	1.10833	36.1493
1.302	1.302	0.0299854	1.21567	204.071	1.21567	91.4123	1.11067	-20.3791	1.11067	36.1474
1.30433	1.30433	0.0256964	1.218	204.071	1.218	91.4124	1.113	-20.4046	1.113	36.1435
1.30667	1.30667	0.0234101	1.22033	204.071	1.22033	91.4126	1.11533	-20.4087	1.11533	36.1393
1.309	1.309	0.0193233	1.22267	204.071	1.22267	91.4127	1.11767	-20.3824	1.11767	36.1361
1.31133	1.31133	0.0178343	1.225	204.071	1.225	91.4129	1.12	-20.3336	1.12	36.1351
1.31367	1.31367	0.0153458	1.22733	204.071	1.22733	91.4127	1.12233	-20.2941	1.12233	36.1356
1.316	1.316	0.0131587	1.22967	204.071	1.22967	91.412	1.12467	-20.2667	1.12467	36.1365
1.31833	1.31833	0.0109716	1.232	204.07	1.232	91.4111	1.127	-20.247	1.127	36.1375
1.32067	1.32067	0.00768203	1.23433	204.07	1.23433	91.4103	1.12933	-20.2363	1.12933	36.1388
1.323	1.323	0.00779518	1.23667	204.07	1.23667	91.4096	1.13167	-20.2471	1.13167	36.1404
1.32533	1.32533	0.00900696	1.239	204.069	1.239	91.409	1.134	-20.2647	1.134	36.1414
1.32767	1.32767	0.0103179	1.24133	204.07	1.24133	91.4092	1.13633	-20.2793	1.13633	36.1414
1.33	1.33	0.0145319	1.24367	204.071	1.24367	91.4101	1.13867	-20.2786	1.13867	36.1399
1.33233	1.33233	0.0175442	1.246	204.072	1.246	91.4112	1.141	-20.2476	1.141	36.1378
1.33467	1.33467	0.0253554	1.24833	204.074	1.24833	91.4123	1.14333	-20.2052	1.14333	36.1364
1.337	1.337	0.0308664	1.25067	204.076	1.25067	91.4135	1.14567	-20.1641	1.14567	36.1365
1.33933	1.33933	0.0323795	1.253	204.078	1.253	91.4148	1.148	-20.1341	1.148	36.1383
1.34167	1.34167	0.0323897	1.25533	204.079	1.25533	91.4158	1.15033	-20.1221	1.15033	36.141
1.344	1.344	0.0308015	1.25767	204.08	1.25767	91.4166	1.15267	-20.123	1.15267	36.1436
1.34633	1.34633	0.0271152	1.26	204.081	1.26	91.4172	1.155	-20.1365	1.155	36.1455
1.34867	1.34867	0.0244283	1.26233	204.081	1.26233	91.4177	1.15733	-20.191	1.15733	36.1465
1.351	1.351	0.0206391	1.26467	204.081	1.26467	91.4181	1.15967	-20.2789	1.15967	36.1459
1.35333	1.35333	0.0152514	1.267	204.08	1.267	91.4183	1.162	-20.3606	1.162	36.1441
1.35567	1.35567	0.011363	1.26933	204.08	1.26933	91.419	1.16433	-20.4255	1.16433	36.142
1.358	1.358	0.00657422	1.27167	204.079	1.27167	91.4197	1.16667	-20.4438	1.16667	36.1398
1.36033	1.36033	0.00488683	1.274	204.079	1.274	91.4204	1.169	-20.4206	1.169	36.1387
1.36267	1.36267	0.000899187	1.27633	204.078	1.27633	91.421	1.17133	-20.4023	1.17133	36.1387
1.365	1.365	-0.00168847	1.27867	204.078	1.27867	91.4216	1.17367	-20.3924	1.17367	36.1391
1.36733	1.36733	-0.000278317	1.281	204.078	1.281	91.422	1.176	-20.3879	1.176	36.1402
1.36967	1.36967	3.701396E-05	1.28333	204.078	1.28333	91.422	1.17833	-20.3884	1.17833	36.1421
1.372	1.372	-0.00175337	1.28567	204.078	1.28567	91.422	1.18067	-20.3878	1.18067	36.1439
1.37433	1.37433	-0.00223912	1.288	204.078	1.288	91.4216	1.183	-20.3902	1.183	36.1448
1.37667	1.37667	-0.00282788	1.29033	204.077	1.29033	91.4211	1.18533	-20.3957	1.18533	36.1439
1.379	1.379	-1.773174E-05	1.29267	204.076	1.29267	91.4206	1.18767	-20.385	1.18767	36.1405
1.38133	1.38133	0.00299459	1.295	204.076	1.295	91.4202	1.19	-20.3537	1.19	36.1366
1.38367	1.38367	0.00720854	1.29733	204.077	1.29733	91.4196	1.19233	-20.3086	1.19233	36.1336
1.386	1.386	0.0141195	1.29967	204.078	1.29967	91.4186	1.19467	-20.2534	1.19467	36.1324
1.38833	1.38833	0.0179329	1.302	204.08	1.302	91.4182	1.197	-20.2111	1.197	36.1334
1.39067	1.39067	0.0204455	1.30433	204.082	1.30433	91.4179	1.19933	-20.1863	1.19933	36.1351
1.393	1.393	0.0234578	1.30667	204.085	1.30667	91.4182	1.20167	-20.1707	1.20167	36.1365
1.39533	1.39533	0.0217666	1.309	204.087	1.309	91.4192	1.204	-20.1626	1.204	36.1381
1.39767	1.39767	0.0170809	1.31133	204.089	1.31133	91.4202	1.20633	-20.1744	1.20633	36.1401
1.4	1.4	0.0168927	1.31367	204.091	1.31367	91.4215	1.20867	-20.2128	1.20867	36.1417
1.40233	1.40233	0.0165061	1.316	204.093	1.316	91.4222	1.211	-20.2501	1.211	36.1425
1.40467	1.40467	0.0161157	1.31833	204.095	1.31833	91.4229	1.21333	-20.2762	1.21333	36.1418
1.407	1.407	0.01423	1.32067	204.098	1.32067	91.4234	1.21567	-20.271	1.21567	36.1394
1.40933	1.40933	0.016342	1.323	204.101	1.323	91.4235	1.218	-20.2329	1.218	36.1371
1.41167	1.41167	0.0147538	1.32533	204.104	1.32533	91.4235	1.22033	-20.1932	1.22033	36.1357
1.414	1.414	0.0113651	1.32767	204.107	1.32767	91.4236	1.22267	-20.1615	1.22267	36.1359
1.41633	1.41633	0.00937632	1.33	204.109	1.33	91.4241	1.225	-20.1435	1.225	36.1379
1.41867	1.41867	0.00698703	1.33233	204.112	1.33233	91.4248	1.22733	-20.137	1.22733	36.14
1.421	1.421	0.00870236	1.33467	204.113	1.33467	91.4257	1.22967	-20.1407	1.22967	36.1414
1.42333	1.42333	0.0108144	1.337	204.113	1.337	91.4265	1.232	-20.1708	1.232	36.1418
1.42567	1.42567	0.0115265	1.33933	204.114	1.33933	91.4277	1.23433	-20.2398	1.23433	36.1405
1.428	1.428	0.0129366	1.34167	204.113	1.34167	91.429	1.23667	-20.3064	1.23667	36.1378
1.43033	1.43033	0.0164487	1.344	204.113	1.344	91.4307	1.239	-20.3538	1.239	36.1352
1.43267	1.43267	0.0201629	1.34633	204.112	1.34633	91.432	1.24133	-20.3626	1.24133	36.1329
1.435	1.435	0.0256738	1.34867	204.111	1.34867	91.4327	1.24367	-20.3245	1.24367	36.1319
1.43733	1.43733	0.0302845	1.351	204.109	1.351	91.4332	1.246	-20.2878	1.246	36.1326
1.43967	1.43967	0.033499	1.35333	204.106	1.35333	91.4328	1.24833	-20.2645	1.24833	36.1338
1.442	1.442	0.0353097	1.35567	204.105	1.35567	91.4318	1.25067	-20.2553	1.25067	36.1358
1.44433	1.44433	0.0352207	1.358	204.103	1.358	91.4306	1.253	-20.2575	1.253	36.1387
1.44667	1.44667	0.029833	1.36033	204.102	1.36033	91.4296	1.25533	-20.2656	1.25533	36.1418
1.449	1.449	0.024247	1.36267	204.1	1.36267	91.4286	1.25767	-20.2822	1.25767	36.1444
1.45133	1.45133	0.0187564	1.365	204.098	1.365	91.4276	1.26	-20.3103	1.26	36.1453
1.45367	1.45367	0.0154707	1.36733	204.096	1.36733	91.4269	1.26233	-20.3313	1.26233	36.1434
1.456	1.456	0.00938112	1.36967	204.093	1.36967	91.4268	1.26467	-20.3276	1.26467	36.1401
1.45833	1.45833	0.00569483	1.372	204.09	1.372	91.4266	1.267	-20.3036	1.267	36.1367
1.46067	1.46067	0.002905	1.37433	204.087	1.37433	91.4259	1.26933	-20.2631	1.26933	36.1346
1.463	1.463	0.000218164	1.37667	204.084	1.37667	91.425	1.27167	-20.2263	1.27167	36.1347
1.46533	1.46533	0.00282994	1.379	204.08	1.379	91.4238	1.274	-20.2113	1.274	36.1358
1.46767	1.46767	0.00254255	1.38133	204.078	1.38133	91.4224	1.27633	-20.2109	1.27633	36.1371
1.47	1.47	0.00215216	1.38367	204.077	1.38367	91.4209	1.27867	-20.2147	1.27867	36.1383
1.47233	1.47233	0.00546585	1.386	204.075	1.386	91.4191	1.281	-20.2331	1.281	36.1398
1.47467	1.47467	0.00737954	1.38833	204.073	1.38833	91.4172	1.28333	-20.2732	1.28333	36.1412
1.477	1.477	0.0102889	1.39067	204.071	1.39067	91.4151	1.28567	-20.3092	1.28567	36.1422
1.47933	1.47933	0.013202	1.393	204.07	1.393	91.4137	1.288	-20.3376	1.288	36.1423
1.48167	1.48167	0.0158138	1.39533	204.069	1.39533	91.413	1.29033	-20.339	1.29033	36.1413
1.484	1.484	0.0196272	1.39767	204.069	1.39767	91.4124	1.29267	-20.303	1.29267	36.14
1.48633	1.48633	0.0227387	1.4	204.069	1.4	91.4122	1.295	-20.2649	1.295	36.1393
1.48867	1.48867	0.0269488	1.40233	204.069	1.40233	91.4123	1.29733	-20.2325	1.29733	36.1397
1.491	1.491	0.0277639	1.40467	204.069	1.40467	91.4125	1.29967	-20.2107	1.29967	36.1414
1.49333	1.49333	0.0272743	1.407	204.069	1.407	91.4123	1.302	-20.2045	1.302	36.144
1.49567	1.49567	0.023485	1.40933	204.069	1.40933	91.4119	1.30433	-20.2068	1.30433	36.1464
1.498	1.498	0.0199971	1.41167	204.068	1.41167	91.4115	1.30667	-20.2276	1.30667	36.1478
1.50033	1.50033	0.0155097	1.414	204.067	1.414	91.411	1.309	-20.296	1.309	36.1477
1.50267	1.50267	0.0135248	1.41633	204.067	1.41633	91.4106	1.31133	-20.3809	1.31133	36.1455
1.505	1.505	0.010735	1.41867	204.067	1.41867	91.4106	1.31367	-20.4498	1.31367	36.1423
1.50733	1.50733	0.00864705	1.421	204.068	1.421	91.4111	1.316	-20.4887	1.316	36.1391
1.50967	1.50967	0.00535749	1.42333	204.068	1.42333	91.4115	1.31833	-20.4713	1.31833	36.1368
1.512	1.512	-0.000930419	1.42567	204.069	1.42567	91.4119	1.32067	-20.4283	1.32067	36.136
1.51433	1.51433	-0.00481507	1.428	204.069	1.428	91.4124	1.323	-20.3969	1.323	36.1363
1.51667	1.51667	-0.005606	1.43033	204.069	1.43033	91.4125	1.32533	-20.3762	1.32533	36.1368
1.519	1.519	-0.00779311	1.43267	204.069	1.43267	91.4127	1.32767	-20.3631	1.32767	36.1379
1.52133	1.52133	-0.00907995	1.435	204.069	1.435	91.4128	1.33	-20.3618	1.33	36.1397
1.52367	1.52367	-0.0096687	1.43733	204.07	1.43733	91.4129	1.33233	-20.3674	1.33233	36.1412
1.526	1.526	-0.00765583	1.43967	204.069	1.43967	91.4128	1.33467	-20.3787	1.33467	36.1417
1.52833	1.52833	-0.00154598	1.442	204.069	1.442	91.4125	1.337	-20.3847	1.337	36.1402
1.53067	1.53067	0.00536878	1.44433	204.069	1.44433	91.4127	1.33933	-20.3643	1.33933	36.137
1.533	1.533	0.00947974	1.44667	204.069	1.44667	91.4132	1.34167	-20.3176	1.34167	36.1339
1.53533	1.53533	0.0121907	1.449	204.069	1.449	91.4138	1.344	-20.256	1.344	36.1322
1.53767	1.53767	0.0165038	1.45133	204.07	1.45133	91.4145	1.34633	-20.1932	1.34633	36.1325
1.54	1.54	0.0215151	1.45367	204.07	1.45367	91.4157	1.34867	-20.1527	1.34867	36.1346
1.54233	1.54233	0.0253285	1.456	204.071	1.456	91.4169	1.351	-20.1343	1.351	36.137
1.54467	1.54467	0.0258383	1.45833	204.072	1.45833	91.4179	1.35333	-20.1282	1.35333	36.1387
1.547	1.547	0.0224534	1.46067	204.072	1.46067	91.4187	1.35567	-20.136	1.35567	36.1403
1.54933	1.54933	0.0191639	1.463	204.073	1.463	91.4194	1.358	-20.1758	1.358	36.1418
1.55167	1.55167	0.0165762	1.46533	204.073	1.46533	91.4197	1.36033	-20.2357	1.36033	36.1424
1.554	1.554	0.0154877	1.46767	204.073	1.46767	91.4198	1.36267	-20.2895	1.36267	36.1425
1.55633	1.55633	0.0147006	1.47	204.073	1.47	91.4199	1.365	-20.3263	1.365	36.1415
1.55867	1.55867	0.0140127	1.47233	204.073	1.47233	91.4199	1.36733	-20.3177	1.36733	36.1397
1.561	1.561	0.0115242	1.47467	204.072	1.47467	91.4197	1.36967	-20.2831	1.36967	36.1387
1.56333	1.56333	0.00843683	1.477	204.073	1.477	91.4198	1.372	-20.2548	1.372	36.1383
1.56567	1.56567	0.00644808	1.47933	204.073	1.47933	91.4199	1.37433	-20.2379	1.37433	36.139
1.568	1.568	0.00516124	1.48167	204.073	1.48167	91.4201	1.37667	-20.234	1.37667	36.1409
1.57033	1.57033	0.00457249	1.484	204.073	1.484	91.4203	1.379	-20.237	1.379	36.1427
1.57267	1.57267	0.00438428	1.48633	204.073	1.48633	91.4204	1.38133	-20.2441	1.38133	36.1436
1.575	1.575	0.00249853	1.48867	204.074	1.48867	91.4206	1.38367	-20.2779	1.38367	36.1434
1.57733	1.57733	0.00490813	1.491	204.074	1.491	91.4204	1.386	-20.3369	1.386	36.1409
1.57967	1.57967	0.00672264	1.49333	204.075	1.49333	91.4198	1.38833	-20.3842	1.38833	36.137
1.582	1.582	0.0102347	1.49567	204.076	1.49567	91.4192	1.39067	-20.4163	1.39067	36.1336
1.58433	1.58433	0.0143456	1.498	204.077	1.498	91.4182	1.393	-20.4104	1.393	36.131
1.58667	1.58667	0.0169574	1.50033	204.077	1.50033	91.4171	1.39533	-20.3717	1.39533	36.1304
1.589	1.589	0.0189703	1.50267	204.078	1.50267	91.4161	1.39767	-20.341	1.39767	36.1315
1.59133	1.59133	0.0201821	1.505	204.078	1.505	91.4151	1.4	-20.319	1.4	36.1328
1.59367	1.59367	0.0209933	1.50733	204.078	1.50733	91.4145	1.40233	-20.3059	1.40233	36.1347
1.596	1.596	0.0179059	1.50967	204.078	1.50967	91.4137	1.40467	-20.3034	1.40467	36.1373
1.59833	1.59833	0.0122169	1.512	204.077	1.512	91.4131	1.407	-20.3158	1.407	36.1402
1.60067	1.60067	0.00462822	1.51433	204.077	1.51433	91.4125	1.40933	-20.3406	1.40933	36.1422
1.603	1.603	-0.00185806	1.51667	204.076	1.51667	91.4119	1.41167	-20.3678	1.41167	36.1424
1.60533	1.60533	-0.00714652	1.519	204.076	1.519	91.4112	1.414	-20.3797	1.414	36.1399
1.60767	1.60767	-0.0111342	1.52133	204.077	1.52133	91.4106	1.41633	-20.3619	1.41633	36.1364
1.61	1.61	-0.015221	1.52367	204.077	1.52367	91.41	1.41867	-20.3226	1.41867	36.1334
1.61233	1.61233	-0.0191095	1.526	204.078	1.526	91.4096	1.421	-20.2747	1.421	36.132
1.61467	1.61467	-0.0220976	1.52833	204.078	1.52833	91.4093	1.42333	-20.2378	1.42333	36.1331
1.617	1.617	-0.0245861	1.53067	204.079	1.53067	91.4091	1.42567	-20.2188	1.42567	36.1351
1.61933	1.61933	-0.0255754	1.533	204.079	1.533	91.4092	1.428	-20.2131	1.428	36.137
1.62167	1.62167	-0.0262634	1.53533	204.078	1.53533	91.4094	1.43033	-20.2165	1.43033	36.1385
1.624	1.624	-0.0282483	1.53767	204.078	1.53767	91.41	1.43267	-20.2474	1.43267	36.1397
1.62633	1.62633	-0.0244387	1.54	204.078	1.54	91.4104	1.435	-20.3042	1.435	36.14
1.62867	1.62867	-0.0205261	1.54233	204.076	1.54233	91.4106	1.43733	-20.3534	1.43733	36.1397
1.631	1.631	-0.0171132	1.54467	204.075	1.54467	91.4108	1.43967	-20.3889	1.43967	36.1387
1.63333	1.63333	-0.0132006	1.547	204.074	1.547	91.411	1.442	-20.3848	1.442	36.1372
1.63567	1.63567	-0.00908969	1.54933	204.073	1.54933	91.411	1.44433	-20.3472	1.44433	36.1365
1.638	1.638	-0.00327738	1.55167	204.071	1.55167	91.4108	1.44667	-20.3146	1.44667	36.1365
1.64033	1.64033	0.000932757	1.554	204.071	1.554	91.4106	1.449	-20.2919	1.449	36.1378
1.64267	1.64267	0.00194618	1.55633	204.071	1.55633	91.4108	1.45133	-20.2807	1.45133	36.1403
1.645	1.645	0.000956882	1.55867	204.071	1.55867	91.4114	1.45367	-20.279	1.45367	36.1433
1.64733	1.64733	-0.0021305	1.561	204.071	1.561	91.412	1.456	-20.2788	1.456	36.1458
1.64967	1.64967	-0.00411543	1.56333	204.072	1.56333	91.4126	1.45833	-20.2996	1.45833	36.1469
1.652	1.652	-0.0073058	1.56567	204.071	1.56567	91.4132	1.46067	-20.3559	1.46067	36.1457
1.65433	1.65433	-0.00859264	1.568	204.07	1.568	91.4139	1.463	-20.4069	1.463	36.1424
1.65667	1.65667	-0.0121797	1.57033	204.069	1.57033	91.4141	1.46533	-20.4412	1.46533	36.1383
1.659	1.659	-0.014569	1.57267	204.067	1.57267	91.4139	1.46767	-20.4438	1.46767	36.1347
1.66133	1.66133	-0.0151578	1.575	204.066	1.575	91.4137	1.47	-20.4049	1.47	36.1328
1.66367	1.66367	-0.0159449	1.57733	204.064	1.57733	91.4133	1.47233	-20.3675	1.47233	36.1325
1.666	1.666	-0.0185326	1.57967	204.063	1.57967	91.4129	1.47467	-20.3452	1.47467	36.1328
1.66833	1.66833	-0.0190221	1.582	204.062	1.582	91.412	1.477	-20.3307	1.477	36.1332
1.67067	1.67067	-0.0200076	1.58433	204.062	1.58433	91.411	1.47933	-20.3223	1.47933	36.1342
1.673	1.673	-0.020295	1.58667	204.061	1.58667	91.4101	1.48167	-20.3217	1.48167	36.1359
1.67533	1.67533	-0.017584	1.589	204.06	1.589	91.4094	1.484	-20.3242	1.484	36.1373
1.67767	1.67767	-0.0134731	1.59133	204.059	1.59133	91.4086	1.48633	-20.3264	1.48633	36.1378
1.68	1.68	-0.0104608	1.59367	204.059	1.59367	91.4079	1.48867	-20.3174	1.48867	36.1365
1.68233	1.68233	-0.00714708	1.596	204.059	1.596	91.4076	1.491	-20.2839	1.491	36.1337
1.68467	1.68467	-0.00553475	1.59833	204.058	1.59833	91.4074	1.49333	-20.2338	1.49333	36.1311
1.687	1.687	-0.00362488	1.60067	204.058	1.60067	91.4072	1.49567	-20.1822	1.49567	36.1299
1.68933	1.68933	0.000188532	1.603	204.058	1.603	91.4067	1.498	-20.1395	1.498	36.1304
1.69167	1.69167	0.0034984	1.60533	204.058	1.60533	91.4062	1.50033	-20.1156	1.50033	36.1324
1.694	1.694	0.00291346	1.60767	204.058	1.60767	91.4058	1.50267	-20.1118	1.50267	36.1347
1.69633	1.69633	-0.00087582	1.61	204.058	1.61	91.4056	1.505	-20.117	1.505	36.1364
1.69867	1.69867	-0.00406238	1.61233	204.058	1.61233	91.4053	1.50733	-20.1455	1.50733	36.138
1.701	1.701	-0.00705058	1.61467	204.058	1.61467	91.4048	1.50967	-20.2185	1.50967	36.1388
1.70333	1.70333	-0.0100388	1.617	204.059	1.617	91.4045	1.512	-20.2996	1.512	36.1385
1.70567	1.70567	-0.0127294	1.61933	204.06	1.61933	91.4047	1.51433	-20.3688	1.51433	36.1376
1.708	1.708	-0.0148173	1.62167	204.06	1.62167	91.4048	1.51667	-20.4048	1.51667	36.1358
1.71033	1.71033	-0.0179047	1.624	204.061	1.624	91.4047	1.519	-20.3854	1.519	36.1341
1.71267	1.71267	-0.0203932	1.62633	204.062	1.62633	91.4049	1.52133	-20.3535	1.52133	36.1334
1.715	1.715	-0.0227787	1.62867	204.063	1.62867	91.4055	1.52367	-20.3291	1.52367	36.1334
1.71733	1.71733	-0.0246682	1.631	204.064	1.631	91.4061	1.526	-20.317	1.526	36.1344
1.71967	1.71967	-0.0249556	1.63333	204.065	1.63333	91.4064	1.52833	-20.3194	1.52833	36.1365
1.722	1.722	-0.0257427	1.63567	204.066	1.63567	91.407	1.53067	-20.3267	1.53067	36.1386
1.72433	1.72433	-0.0241304	1.638	204.067	1.638	91.4077	1.533	-20.3423	1.533	36.1397
1.72667	1.72667	-0.0196189	1.64033	204.068	1.64033	91.4084	1.53533	-20.3767	1.53533	36.1391
1.729	1.729	-0.016908	1.64267	204.069	1.64267	91.4089	1.53767	-20.4096	1.53767	36.136
1.73133	1.73133	-0.0120951	1.645	204.069	1.645	91.4095	1.54	-20.4218	1.54	36.1319
1.73367	1.73367	-0.0069847	1.64733	204.068	1.64733	91.4099	1.54233	-20.4115	1.54233	36.1286
1.736	1.736	-0.00117239	1.64967	204.068	1.64967	91.41	1.54467	-20.3694	1.54467	36.1268
1.73833	1.73833	0.00634128	1.652	204.067	1.652	91.4098	1.547	-20.3225	1.547	36.1273
1.74067	1.74067	0.0104522	1.65433	204.066	1.65433	91.4093	1.54933	-20.2955	1.54933	36.129
1.743	1.743	0.0118662	1.65667	204.065	1.65667	91.4089	1.55167	-20.2848	1.55167	36.1304
1.74533	1.74533	0.013078	1.659	204.064	1.659	91.4086	1.554	-20.2867	1.554	36.1322
1.74767	1.74767	0.00778952	1.66133	204.063	1.66133	91.4085	1.55633	-20.2995	1.55633	36.1344
1.75	1.75	0.00260025	1.66367	204.063	1.66367	91.4087	1.55867	-20.3271	1.55867	36.1367
1.75233	1.75233	-0.00188712	1.666	204.062	1.666	91.4086	1.561	-20.3571	1.561	36.1383
1.75467	1.75467	-0.00607314	1.66833	204.061	1.66833	91.4087	1.56333	-20.3815	1.56333	36.1383
1.757	1.757	-0.0101638	1.67067	204.06	1.67067	91.4089	1.56567	-20.3827	1.56567	36.1361
1.75933	1.75933	-0.0146511	1.673	204.059	1.673	91.4088	1.568	-20.3527	1.568	36.1334
1.76167	1.76167	-0.0168383	1.67533	204.059	1.67533	91.4084	1.57033	-20.3113	1.57033	36.1314
1.764	1.764	-0.0176254	1.67767	204.058	1.67767	91.4083	1.57267	-20.2688	1.57267	36.1308
1.76633	1.76633	-0.018813	1.68	204.057	1.68	91.4084	1.575	-20.2395	1.575	36.1321
1.76867	1.76867	-0.0204012	1.68233	204.057	1.68233	91.4085	1.57733	-20.2237	1.57733	36.1337
1.771	1.771	-0.0232903	1.68467	204.057	1.68467	91.4086	1.57967	-20.2134	1.57967	36.1349
1.77333	1.77333	-0.0229787	1.687	204.056	1.687	91.4088	1.582	-20.2157	1.582	36.1357
1.77567	1.77567	-0.0195659	1.68933	204.057	1.68933	91.4092	1.58433	-20.2581	1.58433	36.1358
1.778	1.778	-0.0160538	1.69167	204.058	1.69167	91.4103	1.58667	-20.3174	1.58667	36.1347
1.78033	1.78033	-0.0130415	1.694	204.06	1.694	91.412	1.589	-20.3683	1.589	36.1333
1.78267	1.78267	-0.0128292	1.69633	204.063	1.69633	91.4141	1.59133	-20.3987	1.59133	36.1316
1.785	1.785	-0.0108163	1.69867	204.065	1.69867	91.4165	1.59367	-20.3805	1.59367	36.1302
1.78733	1.78733	-0.0063048	1.701	204.068	1.701	91.419	1.596	-20.3381	1.596	36.1302
1.78967	1.78967	-0.00129358	1.70333	204.07	1.70333	91.4212	1.59833	-20.3046	1.59833	36.1308
1.792	1.792	-0.00148179	1.70567	204.071	1.70567	91.4224	1.60067	-20.2806	1.60067	36.1324
1.79433	1.79433	-0.00197136	1.708	204.072	1.708	91.423	1.603	-20.2656	1.603	36.135
1.79667	1.79667	-0.00355574	1.71033	204.072	1.71033	91.4232	1.60533	-20.2636	1.60533	36.1379
1.799	1.799	-0.0088442	1.71267	204.072	1.71267	91.4232	1.60767	-20.2718	1.60767	36.1403
1.80133	1.80133	-0.0126335	1.715	204.071	1.715	91.4231	1.61	-20.3062	1.61	36.1412
1.80367	1.80367	-0.015923	1.71733	204.072	1.71733	91.4238	1.61233	-20.3611	1.61233	36.1394
1.806	1.806	-0.0183085	1.71967	204.073	1.71967	91.425	1.61467	-20.4	1.61467	36.1355
1.80833	1.80833	-0.0218956	1.722	204.075	1.722	91.4264	1.617	-20.4161	1.617	36.1314
1.81067	1.81067	-0.0279852	1.72433	204.076	1.72433	91.4276	1.61933	-20.4003	1.61933	36.1283
1.813	1.813	-0.0325717	1.72667	204.077	1.72667	91.4288	1.62167	-20.361	1.62167	36.1275
1.81533	1.81533	-0.0338624	1.729	204.078	1.729	91.4299	1.624	-20.3322	1.624	36.1284
1.81767	1.81767	-0.0340506	1.73133	204.078	1.73133	91.4301	1.62633	-20.3181	1.62633	36.1298
1.82	1.82	-0.0376377	1.73367	204.078	1.73367	91.4299	1.62867	-20.31	1.62867	36.1311
1.82233	1.82233	-0.0401262	1.736	204.078	1.736	91.4299	1.631	-20.3093	1.631	36.1327
1.82467	1.82467	-0.0407111	1.73833	204.078	1.73833	91.4294	1.63333	-20.3257	1.63333	36.1345
1.827	1.827	-0.036501	1.74067	204.077	1.74067	91.4282	1.63567	-20.3459	1.63567	36.1358
1.82933	1.82933	-0.0311884	1.743	204.076	1.743	91.4269	1.638	-20.3638	1.638	36.136
1.83167	1.83167	-0.0286758	1.74533	204.075	1.74533	91.4256	1.64033	-20.3632	1.64033	36.1347
1.834	1.834	-0.0243665	1.74767	204.075	1.74767	91.4242	1.64267	-20.3299	1.64267	36.1325
1.83633	1.83633	-0.0217509	1.75	204.074	1.75	91.4227	1.645	-20.2808	1.645	36.1309
1.83867	1.83867	-0.0181396	1.75233	204.074	1.75233	91.4223	1.64733	-20.2327	1.64733	36.1307
1.841	1.841	-0.0133268	1.75467	204.074	1.75467	91.4224	1.64967	-20.1963	1.64967	36.1324
1.84333	1.84333	-0.0105166	1.757	204.075	1.757	91.4227	1.652	-20.1776	1.652	36.135
1.84567	1.84567	-0.00990376	1.75933	204.075	1.75933	91.4229	1.65433	-20.1728	1.65433	36.1374
1.848	1.848	-0.0149938	1.76167	204.076	1.76167	91.4231	1.65667	-20.1778	1.65667	36.1388
1.85033	1.85033	-0.0191799	1.764	204.076	1.764	91.4227	1.659	-20.2226	1.659	36.1394
1.85267	1.85267	-0.0223664	1.76633	204.077	1.76633	91.4217	1.66133	-20.3029	1.66133	36.1383
1.855	1.855	-0.0238555	1.76867	204.078	1.76867	91.4206	1.66367	-20.3808	1.66367	36.1363
1.85733	1.85733	-0.0258442	1.771	204.078	1.771	91.4197	1.666	-20.4449	1.666	36.1341
1.85967	1.85967	-0.0291337	1.77333	204.079	1.77333	91.419	1.66833	-20.4631	1.66833	36.1317
1.862	1.862	-0.03422	1.77567	204.08	1.77567	91.4182	1.67067	-20.4415	1.67067	36.1303
1.86433	1.86433	-0.0366093	1.778	204.081	1.778	91.4181	1.673	-20.4265	1.673	36.1299
1.86667	1.86667	-0.0370951	1.78033	204.081	1.78033	91.4183	1.67533	-20.4205	1.67533	36.1298
1.869	1.869	-0.0370849	1.78267	204.081	1.78267	91.4181	1.67767	-20.4218	1.67767	36.1305
1.87133	1.87133	-0.0348699	1.785	204.08	1.785	91.4177	1.68	-20.4256	1.68	36.1322
1.87367	1.87367	-0.0370608	1.78733	204.08	1.78733	91.4179	1.68233	-20.4256	1.68233	36.1338
1.876	1.876	-0.0367493	1.78967	204.08	1.78967	91.4183	1.68467	-20.4295	1.68467	36.1345
1.87833	1.87833	-0.0326345	1.792	204.079	1.792	91.4186	1.687	-20.4389	1.687	36.1333
1.88067	1.88067	-0.0288249	1.79433	204.079	1.79433	91.419	1.68933	-20.437	1.68933	36.1298
1.883	1.883	-0.0224099	1.79667	204.08	1.79667	91.4198	1.69167	-20.4176	1.69167	36.126
1.88533	1.88533	-0.0160979	1.799	204.08	1.799	91.4203	1.694	-20.3828	1.694	36.1231
1.88767	1.88767	-0.0126888	1.80133	204.08	1.80133	91.4203	1.69633	-20.3325	1.69633	36.1222
1.89	1.89	-0.00757458	1.80367	204.079	1.80367	91.4202	1.69867	-20.2887	1.69867	36.1235
1.89233	1.89233	-0.00316226	1.806	204.079	1.806	91.4199	1.701	-20.259	1.701	36.1258
1.89467	1.89467	-0.00204966	1.80833	204.079	1.80833	91.4195	1.70333	-20.2362	1.70333	36.128
1.897	1.897	-0.00424058	1.81067	204.078	1.81067	91.4196	1.70567	-20.2216	1.70567	36.1305
1.89933	1.89933	-0.00862877	1.813	204.078	1.813	91.4199	1.708	-20.2304	1.708	36.1334
1.90167	1.90167	-0.0128148	1.81533	204.077	1.81533	91.4203	1.71033	-20.2643	1.71033	36.1357
1.904	1.904	-0.0148035	1.81767	204.076	1.81767	91.4204	1.71267	-20.2989	1.71267	36.137
1.90633	1.90633	-0.0164909	1.82	204.076	1.82	91.4206	1.715	-20.3272	1.715	36.1367
1.90867	1.90867	-0.0165799	1.82233	204.076	1.82233	91.4207	1.71733	-20.3232	1.71733	36.1347
1.911	1.911	-0.0195681	1.82467	204.076	1.82467	91.4205	1.71967	-20.2856	1.71967	36.1327
1.91333	1.91333	-0.0225563	1.827	204.077	1.827	91.4211	1.722	-20.2465	1.722	36.1317
1.91567	1.91567	-0.0263418	1.82933	204.079	1.82933	91.422	1.72433	-20.2133	1.72433	36.1321
1.918	1.918	-0.0291316	1.83167	204.082	1.83167	91.423	1.72667	-20.1978	1.72667	36.1341
1.92033	1.92033	-0.0287171	1.834	204.085	1.834	91.424	1.729	-20.197	1.729	36.1365
1.92267	1.92267	-0.0281081	1.83633	204.091	1.83633	91.4254	1.73133	-20.2021	1.73133	36.1383
1.925	1.925	-0.030093	1.83867	204.096	1.83867	91.4267	1.73367	-20.2309	1.73367	36.1394
1.92733	1.92733	-0.0289804	1.841	204.099	1.841	91.4272	1.736	-20.2944	1.736	36.1387
1.92967	1.92967	-0.0279708	1.84333	204.103	1.84333	91.4278	1.73833	-20.3563	1.73833	36.1362
1.932	1.932	-0.0259579	1.84567	204.107	1.84567	91.4286	1.74067	-20.4042	1.74067	36.1336
1.93433	1.93433	-0.0208475	1.848	204.11	1.848	91.4293	1.743	-20.4185	1.743	36.131
1.93667	1.93667	-0.0173355	1.85033	204.111	1.85033	91.4298	1.74533	-20.3901	1.74533	36.1298
1.939	1.939	-0.0144223	1.85267	204.112	1.85267	91.4304	1.74767	-20.3618	1.74767	36.1302
1.94133	1.94133	-0.0109103	1.855	204.112	1.855	91.4305	1.75	-20.348	1.75	36.131
1.94367	1.94367	-0.00729904	1.85733	204.111	1.85733	91.4299	1.75233	-20.3443	1.75233	36.1326
1.946	1.946	-0.00778479	1.85967	204.111	1.85967	91.4292	1.75467	-20.3449	1.75467	36.135
1.94833	1.94833	-0.0118754	1.862	204.109	1.862	91.4283	1.757	-20.35	1.757	36.1376
1.95067	1.95067	-0.016462	1.86433	204.107	1.86433	91.4275	1.75933	-20.3588	1.75933	36.1397
1.953	1.953	-0.0209494	1.86667	204.105	1.86667	91.4265	1.76167	-20.3765	1.76167	36.1401
1.95533	1.95533	-0.0251392	1.869	204.104	1.869	91.4258	1.764	-20.3909	1.764	36.1378
1.95767	1.95767	-0.0269258	1.87133	204.102	1.87133	91.4254	1.76633	-20.3821	1.76633	36.134
1.96	1.96	-0.0286131	1.87367	204.099	1.87367	91.4242	1.76867	-20.3551	1.76867	36.1303
1.96233	1.96233	-0.0280995	1.876	204.096	1.876	91.4227	1.771	-20.3141	1.771	36.128
1.96467	1.96467	-0.031389	1.87833	204.092	1.87833	91.4211	1.77333	-20.2755	1.77333	36.128
1.967	1.967	-0.0313788	1.88067	204.087	1.88067	91.4193	1.77567	-20.2558	1.77567	36.1292
1.96933	1.96933	-0.0310635	1.883	204.081	1.883	91.417	1.778	-20.25	1.778	36.1302
1.97167	1.97167	-0.0288523	1.88533	204.075	1.88533	91.4149	1.78033	-20.2496	1.78033	36.1312
1.974	1.974	-0.0274421	1.88767	204.071	1.88767	91.4135	1.78267	-20.2636	1.78267	36.1326
1.97633	1.97633	-0.0254293	1.89	204.067	1.89	91.4121	1.785	-20.3025	1.785	36.1341
1.97867	1.97867	-0.0207156	1.89233	204.063	1.89233	91.4106	1.78733	-20.3378	1.78733	36.1352
1.981	1.981	-0.0163033	1.89467	204.06	1.89467	91.4094	1.78967	-20.3657	1.78967	36.1355
1.98333	1.98333	-0.00939233	1.897	204.059	1.897	91.4086	1.792	-20.368	1.792	36.1346
1.98567	1.98567	-0.00428192	1.89933	204.058	1.89933	91.4081	1.79433	-20.3328	1.79433	36.1333
1.988	1.988	0.00173257	1.90167	204.058	1.90167	91.4078	1.79667	-20.2951	1.79667	36.1325
1.99033	1.99033	0.00404298	1.904	204.057	1.904	91.4077	1.799	-20.2655	1.799	36.133
1.99267	1.99267	0.00555613	1.90633	204.056	1.90633	91.4078	1.80133	-20.2491	1.80133	36.1349
1.995	1.995	0.00566928	1.90867	204.057	1.90867	91.4082	1.80367	-20.2483	1.80367	36.1378
1.99733	1.99733	0.0038789	1.911	204.057	1.911	91.4085	1.806	-20.258	1.806	36.1403
1.99967	1.99967	0.000291798	1.91333	204.058	1.91333	91.4088	1.80833	-20.2842	1.80833	36.1417
2.002	2.002	-0.00369585	1.91567	204.059	1.91567	91.4094	1.81067	-20.356	1.81067	36.1417
2.00433	2.00433	-0.0107849	1.918	204.06	1.918	91.4099	1.813	-20.4434	1.813	36.1397
2.00667	2.00667	-0.0162717	1.92033	204.06	1.92033	91.4103	1.81533	-20.5144	1.81533	36.1367
2.009	2.009	-0.0196604	1.92267	204.061	1.92267	91.4108	1.81767	-20.5552	1.81767	36.1338
2.01133	2.01133	-0.0218475	1.925	204.062	1.925	91.4117	1.82	-20.5389	1.82	36.1315
2.01367	2.01367	-0.0264379	1.92733	204.063	1.92733	91.4125	1.82233	-20.5004	1.82233	36.1305
2.016	2.016	-0.0281253	1.92967	204.064	1.92967	91.4131	1.82467	-20.4741	1.82467	36.1305
2.01833	2.01833	-0.0292138	1.932	204.064	1.932	91.4137	1.827	-20.4598	1.827	36.1306
2.02067	2.02067	-0.0300009	1.93433	204.065	1.93433	91.4144	1.82933	-20.4552	1.82933	36.1313
2.023	2.023	-0.0290866	1.93667	204.066	1.93667	91.4152	1.83167	-20.4539	1.83167	36.1328
2.02533	2.02533	-0.0300759	1.939	204.066	1.939	91.416	1.834	-20.4576	1.834	36.1341
2.02767	2.02767	-0.0277655	1.94133	204.067	1.94133	91.4171	1.83633	-20.4665	1.83633	36.1343
2.03	2.03	-0.0246502	1.94367	204.067	1.94367	91.418	1.83867	-20.4684	1.83867	36.1326
2.03233	2.03233	-0.019639	1.946	204.068	1.946	91.4187	1.841	-20.4485	1.841	36.1292
2.03467	2.03467	-0.0160277	1.94833	204.069	1.94833	91.4193	1.84333	-20.4043	1.84333	36.1259
2.037	2.037	-0.00961652	1.95067	204.07	1.95067	91.4198	1.84567	-20.3444	1.84567	36.1241
2.03933	2.03933	-0.00280475	1.953	204.07	1.953	91.4198	1.848	-20.2818	1.848	36.1243
2.04167	2.04167	0.0034081	1.95533	204.071	1.95533	91.4195	1.85033	-20.2379	1.85033	36.1264
2.044	2.044	0.00682096	1.95767	204.072	1.95767	91.4194	1.85267	-20.2127	1.85267	36.129
2.04633	2.04633	0.00593467	1.96	204.072	1.96	91.4192	1.855	-20.1986	1.855	36.1311
2.04867	2.04867	0.00354538	1.96233	204.072	1.96233	91.4187	1.85733	-20.1978	1.85733	36.1332
2.051	2.051	0.00295662	1.96467	204.072	1.96467	91.4181	1.85967	-20.2313	1.85967	36.135
2.05333	2.05333	0.000967878	1.967	204.072	1.967	91.4176	1.862	-20.2872	1.862	36.1358
2.05567	2.05567	-0.000917871	1.96933	204.072	1.96933	91.4169	1.86433	-20.3372	1.86433	36.136
2.058	2.058	-0.0037077	1.97167	204.071	1.97167	91.4158	1.86667	-20.3715	1.86667	36.1351
2.06033	2.06033	-0.005994	1.974	204.07	1.974	91.4149	1.869	-20.3587	1.869	36.1335
2.06267	2.06267	-0.0105844	1.97633	204.07	1.97633	91.4144	1.87133	-20.3193	1.87133	36.1326
2.065	2.065	-0.0127715	1.97867	204.07	1.97867	91.414	1.87367	-20.2846	1.87367	36.1326
2.06733	2.06733	-0.0154583	1.981	204.07	1.981	91.4143	1.876	-20.2585	1.876	36.1336
2.06967	2.06967	-0.0178476	1.98333	204.071	1.98333	91.4148	1.87833	-20.2496	1.87833	36.1358
2.072	2.072	-0.0197334	1.98567	204.071	1.98567	91.4152	1.88067	-20.247	1.88067	36.1381
2.07433	2.07433	-0.0201237	1.988	204.072	1.988	91.4153	1.883	-20.2478	1.883	36.1396
2.07667	2.07667	-0.0219103	1.99033	204.072	1.99033	91.4157	1.88533	-20.2781	1.88533	36.14
2.079	2.079	-0.0197982	1.99267	204.073	1.99267	91.4159	1.88767	-20.3325	1.88767	36.1381
2.08133	2.08133	-0.0158857	1.995	204.072	1.995	91.4156	1.89	-20.3749	1.89	36.1348
2.08367	2.08367	-0.0109736	1.99733	204.071	1.99733	91.4151	1.89233	-20.403	1.89233	36.1316
2.086	2.086	-0.00726321	1.99967	204.071	1.99967	91.4151	1.89467	-20.3953	1.89467	36.1291
2.08833	2.08833	-0.00285089	2.002	204.07	2.002	91.4152	1.897	-20.3584	1.897	36.1286
2.09067	2.09067	0.000462793	2.00433	204.068	2.00433	91.4149	1.89933	-20.3328	1.89933	36.1296
2.093	2.093	0.00287239	2.00667	204.067	2.00667	91.4146	1.90167	-20.3178	1.90167	36.1309
2.09533	2.09533	0.00348527	2.009	204.066	2.009	91.4143	1.904	-20.3108	1.904	36.1328
2.09767	2.09767	0.00259897	2.01133	204.065	2.01133	91.4143	1.90633	-20.312	1.90633	36.1356
2.1	2.1	-0.000389225	2.01367	204.065	2.01367	91.4149	1.90867	-20.325	1.90867	36.1384
2.10233	2.10233	-0.00637959	2.016	204.066	2.016	91.416	1.911	-20.3504	1.911	36.1405
2.10467	2.10467	-0.0101651	2.01833	204.067	2.01833	91.4173	1.91333	-20.3776	1.91333	36.1408
2.107	2.107	-0.0135538	2.02067	204.069	2.02067	91.4187	1.91567	-20.3894	1.91567	36.1383
2.10933	2.10933	-0.0159431	2.023	204.069	2.023	91.42	1.918	-20.3742	1.918	36.1348
2.11167	2.11167	-0.0188283	2.02533	204.07	2.02533	91.4208	1.92033	-20.337	1.92033	36.1318
2.114	2.114	-0.0223162	2.02767	204.069	2.02767	91.4204	1.92267	-20.2927	1.92267	36.1305
2.11633	2.11633	-0.0231071	2.03	204.068	2.03	91.4195	1.925	-20.258	1.925	36.1315
2.11867	2.11867	-0.0246915	2.03233	204.067	2.03233	91.4185	1.92733	-20.2416	1.92733	36.1334
2.121	2.121	-0.0261806	2.03467	204.067	2.03467	91.4176	1.92967	-20.2382	1.92967	36.135
2.12333	2.12333	-0.024469	2.037	204.067	2.037	91.4166	1.932	-20.2406	1.932	36.1362
2.12567	2.12567	-0.020957	2.03933	204.068	2.03933	91.4159	1.93433	-20.2691	1.93433	36.1372
2.128	2.128	-0.0177463	2.04167	204.069	2.04167	91.4159	1.93667	-20.3238	1.93667	36.1375
2.13033	2.13033	-0.014734	2.044	204.07	2.044	91.4159	1.939	-20.3717	1.939	36.1373
2.13267	2.13267	-0.0107222	2.04633	204.071	2.04633	91.4159	1.94133	-20.4067	1.94133	36.1364
2.135	2.135	-0.00910988	2.04867	204.071	2.04867	91.4158	1.94367	-20.4051	1.94367	36.135
2.13733	2.13733	-0.00259567	2.051	204.071	2.051	91.4161	1.946	-20.3695	1.946	36.1341
2.13967	2.13967	0.00301447	2.05333	204.071	2.05333	91.4165	1.94833	-20.3402	1.94833	36.1341
2.142	2.142	0.00542788	2.05567	204.071	2.05567	91.417	1.95067	-20.3219	1.95067	36.1352
2.14433	2.14433	0.00694103	2.058	204.071	2.058	91.4172	1.953	-20.3138	1.953	36.1376
2.14667	2.14667	0.00635228	2.06033	204.071	2.06033	91.4167	1.95533	-20.3151	1.95533	36.1405
2.149	2.149	0.00216245	2.06267	204.07	2.06267	91.4159	1.95767	-20.3176	1.95767	36.143
2.15133	2.15133	-0.00112329	2.065	204.069	2.065	91.4149	1.96	-20.3406	1.96	36.1441
2.15367	2.15367	-0.00411149	2.06733	204.068	2.06733	91.4136	1.96233	-20.4022	1.96233	36.143
2.156	2.156	-0.00479943	2.06967	204.067	2.06967	91.4124	1.96467	-20.459	1.96467	36.1396
2.15833	2.15833	-0.00908843	2.072	204.067	2.072	91.4117	1.967	-20.4969	1.967	36.1356
2.16067	2.16067	-0.0107758	2.07433	204.066	2.07433	91.4117	1.96933	-20.5056	1.96933	36.1321
2.163	2.163	-0.0149656	2.07667	204.067	2.07667	91.4124	1.97167	-20.4715	1.97167	36.1302
2.16533	2.16533	-0.0153522	2.079	204.067	2.079	91.4135	1.974	-20.4364	1.974	36.13
2.16767	2.16767	-0.0174402	2.08133	204.068	2.08133	91.4146	1.97633	-20.4192	1.97633	36.1304
2.17	2.17	-0.0216262	2.08367	204.068	2.08367	91.4159	1.97867	-20.4083	1.97867	36.1308
2.17233	2.17233	-0.0270176	2.086	204.069	2.086	91.4172	1.981	-20.4015	1.981	36.1317
2.17467	2.17467	-0.0279039	2.08833	204.07	2.08833	91.4183	1.98333	-20.4025	1.98333	36.1334
2.177	2.177	-0.0299918	2.09067	204.07	2.09067	91.4191	1.98567	-20.4067	1.98567	36.1349
2.17933	2.17933	-0.0276814	2.093	204.071	2.093	91.4195	1.988	-20.4118	1.988	36.1354
2.18167	2.18167	-0.0257677	2.09533	204.072	2.09533	91.42	1.99033	-20.4049	1.99033	36.1342
2.184	2.184	-0.0234573	2.09767	204.073	2.09767	91.42	1.99267	-20.3723	1.99267	36.1315
2.18633	2.18633	-0.0223447	2.1	204.074	2.1	91.4195	1.995	-20.3206	1.995	36.129
2.18867	2.18867	-0.0177302	2.10233	204.075	2.10233	91.4194	1.99733	-20.2635	1.99733	36.1279
2.191	2.191	-0.016919	2.10467	204.077	2.10467	91.4195	1.99967	-20.2133	1.99967	36.1285
2.19333	2.19333	-0.0147077	2.107	204.078	2.107	91.4196	2.002	-20.1813	2.002	36.1308
2.19567	2.19567	-0.0123935	2.10933	204.079	2.10933	91.4197	2.00433	-20.1666	2.00433	36.1334
2.198	2.198	-0.0152825	2.11167	204.08	2.11167	91.4201	2.00667	-20.1636	2.00667	36.1355
2.20033	2.20033	-0.0206702	2.114	204.081	2.114	91.4205	2.009	-20.1837	2.009	36.1375
2.20267	2.20267	-0.0264583	2.11633	204.082	2.11633	91.4205	2.01133	-20.2505	2.01133	36.1387
2.205	2.205	-0.030446	2.11867	204.082	2.11867	91.4203	2.01367	-20.3331	2.01367	36.1385
2.20733	2.20733	-0.0346358	2.121	204.082	2.121	91.4202	2.016	-20.4032	2.016	36.1377
2.20967	2.20967	-0.0355221	2.12333	204.081	2.12333	91.4195	2.01833	-20.445	2.01833	36.1359
2.212	2.212	-0.0383119	2.12567	204.081	2.12567	91.4186	2.02067	-20.4332	2.02067	36.134
2.21433	2.21433	-0.0414985	2.128	204.08	2.128	91.4176	2.023	-20.4017	2.023	36.1332
2.21667	2.21667	-0.0402867	2.13033	204.079	2.13033	91.4164	2.02533	-20.3772	2.02533	36.1332
2.219	2.219	-0.0393763	2.13267	204.079	2.13267	91.4152	2.02767	-20.3636	2.02767	36.1342
2.22133	2.22133	-0.0403618	2.135	204.079	2.135	91.4141	2.03	-20.3607	2.03	36.1363
2.22367	2.22367	-0.0396497	2.13733	204.079	2.13733	91.4134	2.03233	-20.364	2.03233	36.1384
2.226	2.226	-0.0384379	2.13967	204.079	2.13967	91.413	2.03467	-20.3756	2.03467	36.1396
2.22833	2.22833	-0.0346283	2.142	204.079	2.142	91.4128	2.037	-20.4095	2.037	36.1391
2.23067	2.23067	-0.0318144	2.14433	204.079	2.14433	91.413	2.03933	-20.4449	2.03933	36.1361
2.233	2.233	-0.0254032	2.14667	204.079	2.14667	91.4134	2.04167	-20.458	2.04167	36.1321
2.23533	2.23533	-0.0191903	2.149	204.078	2.149	91.4133	2.044	-20.4497	2.044	36.1287
2.23767	2.23767	-0.0121764	2.15133	204.077	2.15133	91.4133	2.04633	-20.4079	2.04633	36.1268
2.24	2.24	-0.00606652	2.15367	204.077	2.15367	91.4139	2.04867	-20.3589	2.04867	36.1273
2.24233	2.24233	-0.00135284	2.156	204.077	2.156	91.4145	2.051	-20.3314	2.051	36.129
2.24467	2.24467	0.00335702	2.15833	204.077	2.15833	91.4159	2.05333	-20.3156	2.05333	36.1306
2.247	2.247	0.00586962	2.16067	204.078	2.16067	91.4177	2.05567	-20.3091	2.05567	36.1326
2.24933	2.24933	0.00458277	2.163	204.08	2.163	91.42	2.058	-20.3118	2.058	36.1351
2.25167	2.25167	0.00339512	2.16533	204.082	2.16533	91.4223	2.06033	-20.3265	2.06033	36.1376
2.254	2.254	0.00200528	2.16767	204.083	2.16767	91.424	2.06267	-20.3461	2.06267	36.1395
2.25633	2.25633	-0.00208155	2.17	204.083	2.17	91.4259	2.065	-20.3611	2.065	36.1397
2.25867	2.25867	-0.00457002	2.17233	204.083	2.17233	91.4272	2.06733	-20.3536	2.06733	36.1379
2.261	2.261	-0.00615823	2.17467	204.083	2.17467	91.4281	2.06967	-20.3203	2.06967	36.1356
2.26333	2.26333	-0.00974533	2.177	204.083	2.177	91.4291	2.072	-20.2788	2.072	36.134
2.26567	2.26567	-0.0122338	2.17933	204.083	2.17933	91.43	2.07433	-20.2389	2.07433	36.1338
2.268	2.268	-0.0140204	2.18167	204.082	2.18167	91.4307	2.07667	-20.2166	2.07667	36.1353
2.27033	2.27033	-0.0131099	2.184	204.082	2.184	91.4319	2.079	-20.2078	2.079	36.1372
2.27267	2.27267	-0.0139962	2.18633	204.082	2.18633	91.4331	2.08133	-20.2051	2.08133	36.1385
2.275	2.275	-0.0122847	2.18867	204.082	2.18867	91.434	2.08367	-20.2121	2.08367	36.1395
2.27733	2.27733	-0.00907405	2.191	204.081	2.191	91.4347	2.086	-20.2586	2.086	36.1398
2.27967	2.27967	-0.00675981	2.19333	204.082	2.19333	91.4355	2.08833	-20.3252	2.08833	36.1389
2.282	2.282	-0.00514749	2.19567	204.082	2.19567	91.4366	2.09067	-20.3837	2.09067	36.1378
2.28433	2.28433	-0.00363815	2.198	204.082	2.198	91.4367	2.093	-20.4243	2.093	36.1363
2.28667	2.28667	-0.00102637	2.20033	204.081	2.20033	91.4358	2.09533	-20.4162	2.09533	36.1349
2.289	2.289	0.00188677	2.20267	204.081	2.20267	91.4349	2.09767	-20.3822	2.09767	36.1347
2.29133	2.29133	0.00470072	2.205	204.08	2.205	91.4334	2.1	-20.3557	2.1	36.1349
2.29367	2.29367	0.00771304	2.20733	204.078	2.20733	91.4315	2.10233	-20.3395	2.10233	36.1359
2.296	2.296	0.00752484	2.20967	204.077	2.20967	91.4292	2.10467	-20.3326	2.10467	36.138
2.29833	2.29833	0.00393392	2.212	204.076	2.212	91.4272	2.107	-20.3358	2.107	36.1406
2.30067	2.30067	-0.00335344	2.21433	204.076	2.21433	91.4256	2.10933	-20.3462	2.10933	36.1427
2.303	2.303	-0.00684137	2.21667	204.075	2.21667	91.4239	2.11167	-20.3793	2.11167	36.1433
2.30533	2.30533	-0.00822739	2.219	204.075	2.219	91.4228	2.114	-20.4329	2.114	36.1411
2.30767	2.30767	-0.00941505	2.22133	204.076	2.22133	91.422	2.11633	-20.4687	2.11633	36.1369
2.31	2.31	-0.0139062	2.22367	204.076	2.22367	91.4211	2.11867	-20.4797	2.11867	36.1324
2.31233	2.31233	-0.0172912	2.226	204.076	2.226	91.4202	2.121	-20.4567	2.121	36.129
2.31467	2.31467	-0.0198788	2.22833	204.076	2.22833	91.4193	2.12333	-20.4066	2.12333	36.1279
2.317	2.317	-0.0239695	2.23067	204.075	2.23067	91.4178	2.12567	-20.3676	2.12567	36.1284
2.31933	2.31933	-0.027156	2.233	204.074	2.233	91.4164	2.128	-20.346	2.128	36.1291
2.32167	2.32167	-0.0332456	2.23533	204.073	2.23533	91.4156	2.13033	-20.3339	2.13033	36.1298
2.324	2.324	-0.0358332	2.23767	204.072	2.23767	91.415	2.13267	-20.3304	2.13267	36.1308
2.32633	2.32633	-0.036319	2.24	204.072	2.24	91.4142	2.135	-20.3442	2.135	36.1323
2.32867	2.32867	-0.0343061	2.24233	204.072	2.24233	91.4135	2.13733	-20.3614	2.13733	36.1333
2.331	2.331	-0.0298976	2.24467	204.072	2.24467	91.4136	2.13967	-20.3742	2.13967	36.1333
2.33333	2.33333	-0.0265839	2.247	204.073	2.247	91.4137	2.142	-20.3693	2.142	36.1318
2.33567	2.33567	-0.0236708	2.24933	204.075	2.24933	91.4135	2.14433	-20.3316	2.14433	36.1296
2.338	2.338	-0.0200595	2.25167	204.078	2.25167	91.4135	2.14667	-20.2818	2.14667	36.1281
2.34033	2.34033	-0.0174478	2.254	204.081	2.254	91.4136	2.149	-20.2327	2.149	36.1283
2.34267	2.34267	-0.0132338	2.25633	204.084	2.25633	91.414	2.15133	-20.1955	2.15133	36.1302
2.345	2.345	-0.00742532	2.25867	204.087	2.25867	91.4145	2.15367	-20.1773	2.15367	36.1332
2.34733	2.34733	-0.00491272	2.261	204.09	2.261	91.4149	2.156	-20.1711	2.156	36.1361
2.34967	2.34967	-0.00959846	2.26333	204.091	2.26333	91.4151	2.15833	-20.175	2.15833	36.1382
2.352	2.352	-0.0150891	2.26567	204.091	2.26567	91.415	2.16067	-20.2163	2.16067	36.1395
2.35433	2.35433	-0.0186762	2.268	204.091	2.268	91.4149	2.163	-20.2948	2.163	36.1391
2.35667	2.35667	-0.0203636	2.27033	204.09	2.27033	91.4148	2.16533	-20.3738	2.16533	36.1375
2.359	2.359	-0.0214521	2.27267	204.089	2.27267	91.4145	2.16767	-20.4412	2.16767	36.1356
2.36133	2.36133	-0.0204386	2.275	204.089	2.275	91.4146	2.17	-20.4667	2.17	36.1335
2.36367	2.36367	-0.0223282	2.27733	204.089	2.27733	91.4152	2.17233	-20.4492	2.17233	36.1324
2.366	2.366	-0.0240156	2.27967	204.089	2.27967	91.4155	2.17467	-20.4324	2.17467	36.1325
2.36833	2.36833	-0.0218044	2.282	204.088	2.282	91.4159	2.177	-20.4206	2.177	36.133
2.37067	2.37067	-0.0205926	2.28433	204.088	2.28433	91.4161	2.17933	-20.416	2.17933	36.1342
2.373	2.373	-0.0203802	2.28667	204.087	2.28667	91.4163	2.18167	-20.4177	2.18167	36.1363
2.37533	2.37533	-0.0201679	2.289	204.086	2.289	91.4159	2.184	-20.4218	2.184	36.1382
2.37767	2.37767	-0.0183534	2.29133	204.084	2.29133	91.4152	2.18633	-20.4352	2.18633	36.1393
2.38	2.38	-0.0136435	2.29367	204.081	2.29367	91.415	2.18867	-20.4582	2.18867	36.1385
2.38233	2.38233	-0.0106312	2.296	204.078	2.296	91.4155	2.191	-20.4685	2.191	36.1353
2.38467	2.38467	-0.0089197	2.29833	204.075	2.29833	91.4161	2.19333	-20.4554	2.19333	36.1314
2.387	2.387	-0.00500711	2.30067	204.072	2.30067	91.4176	2.19567	-20.4241	2.19567	36.1283
2.38933	2.38933	-0.00389451	2.303	204.07	2.303	91.4197	2.198	-20.3738	2.198	36.1271
2.39167	2.39167	-0.00348381	2.30533	204.069	2.30533	91.4219	2.20033	-20.3316	2.20033	36.1281
2.394	2.394	-0.00116958	2.30767	204.068	2.30767	91.424	2.20267	-20.3091	2.20267	36.13
2.39633	2.39633	4.220841E-05	2.31	204.069	2.31	91.4257	2.205	-20.2952	2.205	36.1317
2.39867	2.39867	-0.00254544	2.31233	204.069	2.31233	91.4274	2.20733	-20.292	2.20733	36.1339
2.401	2.401	-0.00853581	2.31467	204.07	2.31467	91.4282	2.20967	-20.3099	2.20967	36.1364
2.40333	2.40333	-0.0122221	2.317	204.07	2.317	91.4286	2.212	-20.3512	2.212	36.1384
2.40567	2.40567	-0.0153095	2.31933	204.071	2.31933	91.4288	2.21433	-20.3909	2.21433	36.1396
2.408	2.408	-0.0202966	2.32167	204.071	2.32167	91.4286	2.21667	-20.4189	2.21667	36.1392
2.41033	2.41033	-0.0185851	2.324	204.071	2.324	91.4281	2.219	-20.4128	2.219	36.137
2.41267	2.41267	-0.0176746	2.32633	204.071	2.32633	91.4276	2.22133	-20.3743	2.22133	36.1349
2.415	2.415	-0.0204607	2.32867	204.071	2.32867	91.427	2.22367	-20.3352	2.22367	36.1337
2.41733	2.41733	-0.024948	2.331	204.071	2.331	91.4265	2.226	-20.3014	2.226	36.1341
2.41967	2.41967	-0.025739	2.33333	204.071	2.33333	91.426	2.22833	-20.2812	2.22833	36.1361
2.422	2.422	-0.0266253	2.33567	204.071	2.33567	91.4261	2.23067	-20.2704	2.23067	36.1384
2.42433	2.42433	-0.028614	2.338	204.071	2.338	91.4262	2.233	-20.2649	2.233	36.14
2.42667	2.42667	-0.0318006	2.34033	204.071	2.34033	91.4262	2.23533	-20.2828	2.23533	36.1409
2.429	2.429	-0.0274912	2.34267	204.072	2.34267	91.4259	2.23767	-20.3427	2.23767	36.1401
2.43133	2.43133	-0.0190773	2.345	204.073	2.345	91.4256	2.24	-20.4058	2.24	36.1379
2.43367	2.43367	-0.0154661	2.34733	204.073	2.34733	91.4246	2.24233	-20.453	2.24233	36.1356
2.436	2.436	-0.00965377	2.34967	204.073	2.34967	91.4233	2.24467	-20.4653	2.24467	36.1334
2.43833	2.43833	-0.00434119	2.352	204.074	2.352	91.4224	2.247	-20.4303	2.247	36.1323
2.44067	2.44067	-0.000928321	2.35433	204.074	2.35433	91.4215	2.24933	-20.3924	2.24933	36.1327
2.443	2.443	0.00268291	2.35667	204.074	2.35667	91.4209	2.25167	-20.3712	2.25167	36.1334
2.44533	2.44533	0.00469578	2.359	204.074	2.359	91.4203	2.254	-20.3642	2.254	36.135
2.44767	2.44767	0.00550702	2.36133	204.075	2.36133	91.4205	2.25633	-20.3652	2.25633	36.1374
2.45	2.45	0.00322073	2.36367	204.075	2.36367	91.4209	2.25867	-20.3734	2.25867	36.1402
2.45233	2.45233	-0.00286882	2.366	204.075	2.366	91.4211	2.261	-20.3868	2.261	36.1424
2.45467	2.45467	-0.00775673	2.36833	204.076	2.36833	91.4213	2.26333	-20.4116	2.26333	36.1429
2.457	2.457	-0.0126447	2.37067	204.076	2.37067	91.4214	2.26567	-20.4343	2.26567	36.1406
2.45933	2.45933	-0.0160334	2.373	204.077	2.373	91.4215	2.268	-20.4315	2.268	36.1367
2.46167	2.46167	-0.01782	2.37533	204.077	2.37533	91.4217	2.27033	-20.4074	2.27033	36.133
2.464	2.464	-0.0183095	2.37767	204.077	2.37767	91.4219	2.27267	-20.3666	2.27267	36.1306
2.46633	2.46633	-0.0195964	2.38	204.077	2.38	91.422	2.275	-20.3259	2.275	36.1305
2.46867	2.46867	-0.0218827	2.38233	204.077	2.38233	91.4219	2.27733	-20.3038	2.27733	36.1314
2.471	2.471	-0.023673	2.38467	204.077	2.38467	91.422	2.27967	-20.2962	2.27967	36.1322
2.47333	2.47333	-0.0233615	2.387	204.077	2.387	91.4216	2.282	-20.2921	2.282	36.1328
2.47567	2.47567	-0.0256478	2.38933	204.075	2.38933	91.4209	2.28433	-20.2982	2.28433	36.1337
2.478	2.478	-0.0243369	2.39167	204.074	2.39167	91.4201	2.28667	-20.3303	2.28667	36.1348
2.48033	2.48033	-0.0190243	2.394	204.073	2.394	91.4194	2.289	-20.362	2.289	36.1356
2.48267	2.48267	-0.0147111	2.39633	204.072	2.39633	91.419	2.29133	-20.3884	2.29133	36.1356
2.485	2.485	-0.0104018	2.39867	204.072	2.39867	91.4184	2.29367	-20.3909	2.29367	36.1344
2.48733	2.48733	-0.00608868	2.401	204.072	2.401	91.4183	2.296	-20.354	2.296	36.1331
2.48967	2.48967	0.00052472	2.40333	204.073	2.40333	91.4185	2.29833	-20.3095	2.29833	36.1325
2.492	2.492	0.00483785	2.40567	204.075	2.40567	91.4186	2.30067	-20.2694	2.30067	36.1332
2.49433	2.49433	0.00694991	2.408	204.075	2.408	91.4186	2.303	-20.2395	2.303	36.1352
2.49667	2.49667	0.00456062	2.41033	204.076	2.41033	91.4186	2.30533	-20.2249	2.30533	36.138
2.499	2.499	0.0037735	2.41267	204.077	2.41267	91.4187	2.30767	-20.2243	2.30767	36.1407
2.50133	2.50133	-0.000614689	2.415	204.078	2.415	91.4186	2.31	-20.2437	2.31	36.1426
2.50367	2.50367	-0.00680342	2.41733	204.079	2.41733	91.4185	2.31233	-20.3114	2.31233	36.1432
2.506	2.506	-0.0121911	2.41967	204.079	2.41967	91.4186	2.31467	-20.3971	2.31467	36.1416
2.50833	2.50833	-0.0153776	2.422	204.08	2.422	91.4187	2.317	-20.468	2.317	36.1389
2.51067	2.51067	-0.0190677	2.42433	204.082	2.42433	91.4188	2.31933	-20.5099	2.31933	36.1361
2.513	2.513	-0.0237535	2.42667	204.083	2.42667	91.419	2.32167	-20.4973	2.32167	36.1341
2.51533	2.51533	-0.0269438	2.429	204.084	2.429	91.4193	2.324	-20.4618	2.324	36.1337
2.51767	2.51767	-0.0270329	2.43133	204.084	2.43133	91.4196	2.32633	-20.4363	2.32633	36.1344
2.52	2.52	-0.0288194	2.43367	204.085	2.43367	91.4197	2.32867	-20.4189	2.32867	36.1354
2.52233	2.52233	-0.0288055	2.436	204.085	2.436	91.4196	2.331	-20.4092	2.331	36.1371
2.52467	2.52467	-0.0342961	2.43833	204.085	2.43833	91.4192	2.33333	-20.4032	2.33333	36.1394
2.527	2.527	-0.0375818	2.44067	204.084	2.44067	91.4187	2.33567	-20.4027	2.33567	36.1414
2.52933	2.52933	-0.0373695	2.443	204.084	2.443	91.418	2.338	-20.4102	2.338	36.1422
2.53167	2.53167	-0.0340596	2.44533	204.083	2.44533	91.417	2.34033	-20.4119	2.34033	36.1411
2.534	2.534	-0.030746	2.44767	204.082	2.44767	91.4161	2.34267	-20.3914	2.34267	36.1381
2.53633	2.53633	-0.028035	2.45	204.081	2.45	91.4155	2.345	-20.3464	2.345	36.135
2.53867	2.53867	-0.0231229	2.45233	204.08	2.45233	91.4152	2.34733	-20.2853	2.34733	36.1332
2.541	2.541	-0.0180087	2.45467	204.079	2.45467	91.4149	2.34967	-20.2234	2.34967	36.1335
2.54333	2.54333	-0.0122002	2.457	204.078	2.457	91.4148	2.352	-20.182	2.352	36.1357
2.54567	2.54567	-0.012686	2.45933	204.077	2.45933	91.4149	2.35433	-20.1593	2.35433	36.1382
2.548	2.548	-0.0144726	2.46167	204.075	2.46167	91.415	2.35667	-20.145	2.35667	36.1401
2.55033	2.55033	-0.019761	2.464	204.074	2.464	91.4154	2.359	-20.1444	2.359	36.1419
2.55267	2.55267	-0.0225509	2.46633	204.073	2.46633	91.4153	2.36133	-20.1804	2.36133	36.1435
2.555	2.555	-0.0258366	2.46867	204.072	2.46867	91.4153	2.36367	-20.2407	2.36367	36.1444
2.55733	2.55733	-0.0289278	2.471	204.071	2.471	91.4152	2.366	-20.2974	2.366	36.1447
2.55967	2.55967	-0.0282157	2.47333	204.07	2.47333	91.4152	2.36833	-20.3389	2.36833	36.1437
2.562	2.562	-0.0298001	2.47567	204.069	2.47567	91.4152	2.37067	-20.3329	2.37067	36.1417
2.56433	2.56433	-0.0343905	2.478	204.068	2.478	91.4151	2.373	-20.3002	2.373	36.1405
2.56667	2.56667	-0.0372795	2.48033	204.068	2.48033	91.4153	2.37533	-20.2755	2.37533	36.1401
2.569	2.569	-0.0420644	2.48267	204.068	2.48267	91.4157	2.37767	-20.2605	2.37767	36.1408
2.57133	2.57133	-0.0437556	2.485	204.068	2.485	91.4162	2.38	-20.2612	2.38	36.1429
2.57367	2.57367	-0.04254	2.48733	204.068	2.48733	91.4168	2.38233	-20.2675	2.38233	36.1448
2.576	2.576	-0.0396307	2.48967	204.068	2.48967	91.4177	2.38467	-20.2748	2.38467	36.146
2.57833	2.57833	-0.0358173	2.492	204.069	2.492	91.4186	2.387	-20.3085	2.387	36.146
2.58067	2.58067	-0.0313058	2.49433	204.072	2.49433	91.4199	2.38933	-20.3672	2.38933	36.1438
2.583	2.583	-0.0289916	2.49667	204.076	2.49667	91.4216	2.39167	-20.4168	2.39167	36.1404
2.58533	2.58533	-0.0267803	2.499	204.081	2.499	91.4232	2.394	-20.4519	2.394	36.1373
2.58767	2.58767	-0.0226694	2.50133	204.085	2.50133	91.4246	2.39633	-20.4486	2.39633	36.1349
2.59	2.59	-0.0185584	2.50367	204.09	2.50367	91.4257	2.39867	-20.4109	2.39867	36.1343
2.59233	2.59233	-0.0131466	2.506	204.095	2.506	91.4269	2.401	-20.3804	2.401	36.1353
2.59467	2.59467	-0.00753269	2.50833	204.096	2.50833	91.4273	2.40333	-20.3633	2.40333	36.1365
2.597	2.597	-0.00442119	2.51067	204.097	2.51067	91.427	2.40567	-20.3552	2.40567	36.1384
2.59933	2.59933	-0.00810747	2.513	204.097	2.513	91.4266	2.408	-20.3527	2.408	36.1411
2.60167	2.60167	-0.0154978	2.51533	204.097	2.51533	91.4262	2.41033	-20.3586	2.41033	36.1441
2.604	2.604	-0.019886	2.51767	204.097	2.51767	91.4261	2.41267	-20.3746	2.41267	36.1464
2.60633	2.60633	-0.0264715	2.52	204.096	2.52	91.4257	2.415	-20.3941	2.415	36.1469
2.60867	2.60867	-0.0296619	2.52233	204.096	2.52233	91.4255	2.41733	-20.4033	2.41733	36.1446
2.611	2.611	-0.0323487	2.52467	204.095	2.52467	91.4255	2.41967	-20.3872	2.41967	36.1412
2.61333	2.61333	-0.034738	2.527	204.095	2.527	91.4254	2.422	-20.3479	2.422	36.1382
2.61567	2.61567	-0.0374248	2.52933	204.094	2.52933	91.4251	2.42433	-20.301	2.42433	36.1368
2.618	2.618	-0.039013	2.53167	204.093	2.53167	91.4244	2.42667	-20.2632	2.42667	36.1377
2.62033	2.62033	-0.0414023	2.534	204.091	2.534	91.4235	2.429	-20.2427	2.429	36.1395
2.62267	2.62267	-0.0420902	2.53633	204.09	2.53633	91.4224	2.43133	-20.237	2.43133	36.1411
2.625	2.625	-0.0447771	2.53867	204.088	2.53867	91.4213	2.43367	-20.2392	2.43367	36.1424
2.62733	2.62733	-0.0452628	2.541	204.084	2.541	91.4199	2.436	-20.2687	2.436	36.1433
2.62967	2.62967	-0.0438527	2.54333	204.079	2.54333	91.4185	2.43833	-20.3288	2.43833	36.1434
2.632	2.632	-0.040642	2.54567	204.075	2.54567	91.417	2.44067	-20.3852	2.44067	36.143
2.63433	2.63433	-0.0358291	2.548	204.071	2.548	91.4159	2.443	-20.4312	2.443	36.1419
2.63667	2.63667	-0.031516	2.55033	204.067	2.55033	91.415	2.44533	-20.4402	2.44533	36.1404
2.639	2.639	-0.0249026	2.55267	204.065	2.55267	91.414	2.44767	-20.4119	2.44767	36.1396
2.64133	2.64133	-0.0200936	2.555	204.064	2.555	91.4135	2.45	-20.3829	2.45	36.1396
2.64367	2.64367	-0.014781	2.55733	204.065	2.55733	91.4133	2.45233	-20.361	2.45233	36.1407
2.646	2.646	-0.0130695	2.55967	204.067	2.55967	91.4143	2.45467	-20.3517	2.45467	36.1431
2.64833	2.64833	-0.0109574	2.562	204.068	2.562	91.4156	2.457	-20.3545	2.457	36.1459
2.65067	2.65067	-0.0149451	2.56433	204.07	2.56433	91.4168	2.45933	-20.3615	2.45933	36.1483
2.653	2.653	-0.0192303	2.56667	204.071	2.56667	91.4181	2.46167	-20.3877	2.46167	36.1494
2.65533	2.65533	-0.0213182	2.569	204.073	2.569	91.4197	2.464	-20.448	2.464	36.1482
2.65767	2.65767	-0.0216094	2.57133	204.075	2.57133	91.4213	2.46633	-20.4998	2.46633	36.1449
2.66	2.66	-0.0243954	2.57367	204.076	2.57367	91.422	2.46867	-20.5345	2.46867	36.1409
2.66233	2.66233	-0.0256822	2.576	204.077	2.576	91.4227	2.471	-20.5384	2.471	36.1373
2.66467	2.66467	-0.0268699	2.57833	204.078	2.57833	91.4235	2.47333	-20.4971	2.47333	36.1352
2.667	2.667	-0.0290608	2.58067	204.079	2.58067	91.4239	2.47567	-20.4568	2.47567	36.135
2.66933	2.66933	-0.0316485	2.583	204.08	2.583	91.4241	2.478	-20.43	2.478	36.1354
2.67167	2.67167	-0.0328361	2.58533	204.08	2.58533	91.4239	2.48033	-20.4086	2.48033	36.136
2.674	2.674	-0.0339246	2.58767	204.079	2.58767	91.4231	2.48267	-20.3922	2.48267	36.1373
2.67633	2.67633	-0.0338115	2.59	204.079	2.59	91.4223	2.485	-20.3781	2.485	36.1393
2.67867	2.67867	-0.0317986	2.59233	204.078	2.59233	91.4216	2.48733	-20.367	2.48733	36.1411
2.681	2.681	-0.0298887	2.59467	204.077	2.59467	91.4212	2.48967	-20.3574	2.48967	36.1418
2.68333	2.68333	-0.0252742	2.597	204.077	2.597	91.4211	2.492	-20.3378	2.492	36.1406
2.68567	2.68567	-0.0209611	2.59933	204.077	2.59933	91.4213	2.49433	-20.2967	2.49433	36.1379
2.688	2.688	-0.0164496	2.60167	204.077	2.60167	91.4219	2.49667	-20.2405	2.49667	36.1354
2.69033	2.69033	-0.01124	2.604	204.078	2.604	91.4223	2.499	-20.1798	2.499	36.1343
2.69267	2.69267	-0.00662551	2.60633	204.078	2.60633	91.4214	2.50133	-20.1254	2.50133	36.135
2.695	2.695	-0.00351401	2.60867	204.077	2.60867	91.4202	2.50367	-20.0926	2.50367	36.1373
2.69733	2.69733	-0.00140195	2.611	204.077	2.611	91.4188	2.506	-20.0754	2.506	36.1398
2.69967	2.69967	0.000111194	2.61333	204.076	2.61333	91.4172	2.50833	-20.069	2.50833	36.1418
2.702	2.702	-0.00507808	2.61567	204.075	2.61567	91.4156	2.51067	-20.0861	2.51067	36.1438
2.70433	2.70433	-0.0100652	2.618	204.073	2.618	91.4144	2.513	-20.15	2.513	36.145
2.70667	2.70667	-0.0124545	2.62033	204.073	2.62033	91.4143	2.51533	-20.2286	2.51533	36.145
2.709	2.709	-0.0137413	2.62267	204.072	2.62267	91.4144	2.51767	-20.2964	2.51767	36.1444
2.71133	2.71133	-0.017729	2.625	204.072	2.625	91.4145	2.52	-20.3366	2.52	36.1429
2.71367	2.71367	-0.0221171	2.62733	204.072	2.62733	91.4148	2.52233	-20.3201	2.52233	36.1413
2.716	2.716	-0.0255059	2.62967	204.072	2.62967	91.415	2.52467	-20.2874	2.52467	36.1407
2.71833	2.71833	-0.0279944	2.632	204.072	2.632	91.4151	2.527	-20.2655	2.527	36.1409
2.72067	2.72067	-0.0278812	2.63433	204.073	2.63433	91.4153	2.52933	-20.2559	2.52933	36.142
2.723	2.723	-0.0249681	2.63667	204.073	2.63667	91.4151	2.53167	-20.2612	2.53167	36.1443
2.72533	2.72533	-0.0252593	2.639	204.074	2.639	91.4148	2.534	-20.2708	2.534	36.1465
2.72767	2.72767	-0.0247456	2.64133	204.074	2.64133	91.4142	2.53633	-20.2857	2.53633	36.1478
2.73	2.73	-0.0230341	2.64367	204.074	2.64367	91.4134	2.53867	-20.3223	2.53867	36.1473
2.73233	2.73233	-0.0216201	2.646	204.072	2.646	91.4124	2.541	-20.3608	2.541	36.1443
2.73467	2.73467	-0.0180089	2.64833	204.071	2.64833	91.4115	2.54333	-20.3779	2.54333	36.1403
2.737	2.737	-0.011796	2.65067	204.069	2.65067	91.4109	2.54567	-20.3751	2.54567	36.1369
2.73933	2.73933	-0.00408399	2.653	204.068	2.653	91.4104	2.548	-20.3381	2.548	36.1351
2.74167	2.74167	0.00102641	2.65533	204.067	2.65533	91.4102	2.55033	-20.2916	2.55033	36.1357
2.744	2.744	0.00574009	2.65767	204.066	2.65767	91.4101	2.55267	-20.2663	2.55267	36.1374
2.74633	2.74633	0.0074516	2.66	204.065	2.66	91.4099	2.555	-20.2523	2.555	36.1389
2.74867	2.74867	0.00846121	2.66233	204.065	2.66233	91.4093	2.55733	-20.2517	2.55733	36.1408
2.751	2.751	0.00607573	2.66467	204.065	2.66467	91.4087	2.55967	-20.2595	2.55967	36.1431
2.75333	2.75333	0.00178672	2.667	204.064	2.667	91.408	2.562	-20.2796	2.562	36.1456
2.75567	2.75567	-0.00279983	2.66933	204.063	2.66933	91.4072	2.56433	-20.3035	2.56433	36.1474
2.758	2.758	-0.00508994	2.67167	204.063	2.67167	91.4067	2.56667	-20.3194	2.56667	36.1476
2.76033	2.76033	-0.00657514	2.674	204.062	2.674	91.4065	2.569	-20.3148	2.569	36.1456
2.76267	2.76267	-0.00996388	2.67633	204.061	2.67633	91.4068	2.57133	-20.2838	2.57133	36.143
2.765	2.765	-0.0131543	2.67867	204.061	2.67867	91.4072	2.57367	-20.2419	2.57367	36.1411
2.76733	2.76733	-0.0171419	2.681	204.061	2.681	91.4077	2.576	-20.1995	2.576	36.1405
2.76967	2.76967	-0.0233268	2.68333	204.06	2.68333	91.4083	2.57833	-20.168	2.57833	36.1417
2.772	2.772	-0.0261167	2.68567	204.06	2.68567	91.4086	2.58067	-20.149	2.58067	36.1433
2.77433	2.77433	-0.0262057	2.688	204.06	2.688	91.4088	2.583	-20.1369	2.583	36.1445
2.77667	2.77667	-0.0272942	2.69033	204.06	2.69033	91.4089	2.58533	-20.1364	2.58533	36.1454
2.779	2.779	-0.0268796	2.69267	204.06	2.69267	91.4085	2.58767	-20.1816	2.58767	36.1456
2.78133	2.78133	-0.0252673	2.695	204.06	2.695	91.4079	2.59	-20.2501	2.59	36.1448
2.78367	2.78367	-0.0256577	2.69733	204.061	2.69733	91.4072	2.59233	-20.3135	2.59233	36.1437
2.786	2.786	-0.0236448	2.69967	204.061	2.69967	91.4066	2.59467	-20.3615	2.59467	36.1422
2.78833	2.78833	-0.0195339	2.702	204.061	2.702	91.406	2.597	-20.3577	2.597	36.1408
2.79067	2.79067	-0.016121	2.70433	204.06	2.70433	91.4058	2.59933	-20.3254	2.59933	36.1406
2.793	2.793	-0.0109076	2.70667	204.06	2.70667	91.406	2.60167	-20.3009	2.60167	36.1411
2.79533	2.79533	-0.0057972	2.709	204.06	2.709	91.4066	2.604	-20.2816	2.604	36.1424
2.79767	2.79767	-0.0026857	2.71133	204.06	2.71133	91.4074	2.60633	-20.2706	2.60633	36.1448
2.8	2.8	-0.00587226	2.71367	204.06	2.71367	91.4083	2.60867	-20.271	2.60867	36.1476
2.80233	2.80233	-0.009261	2.716	204.06	2.716	91.4092	2.611	-20.2794	2.611	36.1498
2.80467	2.80467	-0.0115473	2.71833	204.061	2.71833	91.41	2.61333	-20.3157	2.61333	36.1505
2.807	2.807	-0.0168358	2.72067	204.061	2.72067	91.4108	2.61567	-20.3772	2.61567	36.1484
2.80933	2.80933	-0.0202245	2.723	204.062	2.723	91.4117	2.618	-20.4208	2.618	36.1444
2.81167	2.81167	-0.0211108	2.72533	204.064	2.72533	91.4128	2.62033	-20.4401	2.62033	36.14
2.814	2.814	-0.0230003	2.72767	204.066	2.72767	91.4142	2.62267	-20.4255	2.62267	36.1366
2.81633	2.81633	-0.0233869	2.73	204.068	2.73	91.4159	2.625	-20.3851	2.625	36.1355
2.81867	2.81867	-0.0251735	2.73233	204.07	2.73233	91.4177	2.62733	-20.3565	2.62733	36.1361
2.821	2.821	-0.024965	2.73467	204.072	2.73467	91.4195	2.62967	-20.3449	2.62967	36.1371
2.82333	2.82333	-0.024951	2.737	204.073	2.737	91.4212	2.632	-20.3409	2.632	36.1381
2.82567	2.82567	-0.0258411	2.73933	204.074	2.73933	91.4225	2.63433	-20.3394	2.63433	36.1393
2.828	2.828	-0.0259263	2.74167	204.075	2.74167	91.4238	2.63667	-20.3517	2.63667	36.1407
2.83033	2.83033	-0.0226165	2.744	204.075	2.744	91.425	2.639	-20.3669	2.639	36.1416
2.83267	2.83267	-0.019402	2.74633	204.076	2.74633	91.4262	2.64133	-20.3776	2.64133	36.1413
2.835	2.835	-0.0164926	2.74867	204.077	2.74867	91.4273	2.64367	-20.3734	2.64367	36.1396
2.83733	2.83733	-0.01398	2.751	204.078	2.751	91.4279	2.646	-20.3398	2.646	36.1372
2.83967	2.83967	-0.0123677	2.75333	204.079	2.75333	91.4283	2.64833	-20.2938	2.64833	36.1354
2.842	2.842	-0.0107554	2.75567	204.08	2.75567	91.4288	2.65067	-20.2517	2.65067	36.1353
2.84433	2.84433	-0.00764387	2.758	204.08	2.758	91.4286	2.653	-20.2235	2.653	36.1369
2.84667	2.84667	-0.00283102	2.76033	204.081	2.76033	91.4281	2.65533	-20.2128	2.65533	36.1395
2.849	2.849	-0.00231732	2.76267	204.081	2.76267	91.4277	2.65767	-20.2137	2.65767	36.142
2.85133	2.85133	-0.00490497	2.765	204.081	2.765	91.4273	2.66	-20.224	2.66	36.1436
2.85367	2.85367	-0.00549372	2.76733	204.081	2.76733	91.4268	2.66233	-20.2688	2.66233	36.1445
2.856	2.856	-0.00838274	2.76967	204.08	2.76967	91.4261	2.66467	-20.3523	2.66467	36.1438
2.85833	2.85833	-0.0119698	2.772	204.078	2.772	91.4254	2.667	-20.4344	2.667	36.1419
2.86067	2.86067	-0.01286	2.77433	204.077	2.77433	91.425	2.66933	-20.501	2.66933	36.1398
2.863	2.863	-0.015646	2.77667	204.075	2.77667	91.4241	2.67167	-20.5246	2.67167	36.1377
2.86533	2.86533	-0.0173334	2.779	204.074	2.779	91.4233	2.674	-20.5047	2.674	36.1366
2.86767	2.86767	-0.0235221	2.78133	204.073	2.78133	91.4226	2.67633	-20.4874	2.67633	36.1366
2.87	2.87	-0.0287114	2.78367	204.072	2.78367	91.422	2.67867	-20.4783	2.67867	36.1369
2.87233	2.87233	-0.0291971	2.786	204.071	2.786	91.4217	2.681	-20.4763	2.681	36.1382
2.87467	2.87467	-0.0297859	2.78833	204.07	2.78833	91.4211	2.68333	-20.4781	2.68333	36.1404
2.877	2.877	-0.0301724	2.79067	204.07	2.79067	91.4206	2.68567	-20.4778	2.68567	36.1425
2.87933	2.87933	-0.027862	2.793	204.069	2.793	91.4201	2.688	-20.4832	2.688	36.1438
2.88167	2.88167	-0.0231484	2.79533	204.068	2.79533	91.4196	2.69033	-20.4992	2.69033	36.1431
2.884	2.884	-0.0171377	2.79767	204.067	2.79767	91.4191	2.69267	-20.5038	2.69267	36.1399
2.88633	2.88633	-0.0122256	2.8	204.066	2.8	91.4184	2.695	-20.4856	2.695	36.1362
2.88867	2.88867	-0.00601278	2.80233	204.066	2.80233	91.4175	2.69733	-20.4485	2.69733	36.1334
2.891	2.891	-0.000501831	2.80467	204.065	2.80467	91.4169	2.69967	-20.392	2.69967	36.1325
2.89333	2.89333	0.00331158	2.807	204.064	2.807	91.4165	2.702	-20.3444	2.702	36.1339
2.89567	2.89567	0.00342092	2.80933	204.063	2.80933	91.4159	2.70433	-20.3186	2.70433	36.1362
2.898	2.898	0.00373625	2.81167	204.062	2.81167	91.4152	2.70667	-20.3	2.70667	36.1382
2.90033	2.90033	0.00244559	2.814	204.061	2.814	91.4143	2.709	-20.2879	2.709	36.1404
2.90267	2.90267	-0.000142063	2.81633	204.06	2.81633	91.4135	2.71133	-20.2917	2.71133	36.1432
2.905	2.905	-0.00272972	2.81867	204.059	2.81867	91.4122	2.71367	-20.317	2.71367	36.1456
2.90733	2.90733	-0.00871627	2.821	204.059	2.821	91.4109	2.716	-20.3433	2.716	36.1471
2.90967	2.90967	-0.0108042	2.82333	204.058	2.82333	91.4101	2.71833	-20.3644	2.71833	36.1467
2.912	2.912	-0.0131935	2.82567	204.058	2.82567	91.4096	2.72067	-20.3563	2.72067	36.1443
2.91433	2.91433	-0.0136792	2.828	204.058	2.828	91.4094	2.723	-20.3163	2.723	36.1419
2.91667	2.91667	-0.0127688	2.83033	204.058	2.83033	91.41	2.72533	-20.2745	2.72533	36.1404
2.919	2.919	-0.0142578	2.83267	204.058	2.83267	91.4108	2.72767	-20.2386	2.72767	36.1404
2.92133	2.92133	-0.0177458	2.835	204.059	2.835	91.4115	2.73	-20.2199	2.73	36.142
2.92367	2.92367	-0.020032	2.83733	204.059	2.83733	91.412	2.73233	-20.213	2.73233	36.1439
2.926	2.926	-0.0200219	2.83967	204.059	2.83967	91.4124	2.73467	-20.2142	2.73467	36.1452
2.92833	2.92833	-0.0196074	2.842	204.059	2.842	91.4125	2.737	-20.2371	2.737	36.1457
2.93067	2.93067	-0.0170948	2.84433	204.059	2.84433	91.4123	2.73933	-20.2994	2.73933	36.1447
2.933	2.933	-0.0140863	2.84667	204.059	2.84667	91.4121	2.74167	-20.3639	2.74167	36.1421
2.93533	2.93533	-0.0100707	2.849	204.059	2.849	91.4119	2.744	-20.4139	2.744	36.1393
2.93767	2.93767	-0.00645946	2.85133	204.059	2.85133	91.4117	2.74633	-20.4325	2.74633	36.1365
2.94	2.94	-0.00154742	2.85367	204.059	2.85367	91.4114	2.74867	-20.4027	2.74867	36.1349
2.94233	2.94233	0.00296408	2.856	204.059	2.856	91.4112	2.751	-20.3668	2.751	36.135
2.94467	2.94467	0.00427505	2.85833	204.06	2.85833	91.4113	2.75333	-20.345	2.75333	36.1357
2.947	2.947	0.00358711	2.86067	204.06	2.86067	91.4115	2.75567	-20.3339	2.75567	36.1372
2.94933	2.94933	0.00320054	2.863	204.06	2.863	91.4117	2.758	-20.3316	2.758	36.1395
2.95167	2.95167	-0.000188199	2.86533	204.061	2.86533	91.412	2.76033	-20.3393	2.76033	36.1421
2.954	2.954	-0.00157422	2.86767	204.061	2.86767	91.4122	2.76267	-20.3553	2.76267	36.1441
2.95633	2.95633	-0.00416569	2.87	204.06	2.87	91.4121	2.765	-20.3822	2.765	36.1446
2.95867	2.95867	-0.00605144	2.87233	204.06	2.87233	91.4116	2.76733	-20.4046	2.76733	36.1424
2.961	2.961	-0.007941	2.87467	204.06	2.87467	91.4108	2.76967	-20.4013	2.76967	36.1386
2.96333	2.96333	-0.00782785	2.877	204.06	2.877	91.4097	2.772	-20.3753	2.772	36.1349
2.96567	2.96567	-0.00891633	2.87933	204.06	2.87933	91.4088	2.77433	-20.3322	2.77433	36.1324
2.968	2.968	-0.0106037	2.88167	204.06	2.88167	91.4083	2.77667	-20.291	2.77667	36.1323
2.97033	2.97033	-0.014393	2.884	204.06	2.884	91.4083	2.779	-20.2699	2.779	36.1334
2.97267	2.97267	-0.0174804	2.88633	204.061	2.88633	91.4084	2.78133	-20.2625	2.78133	36.1345
2.975	2.975	-0.0178669	2.88867	204.061	2.88867	91.4091	2.78367	-20.2593	2.78367	36.1354
2.97733	2.97733	-0.0182535	2.891	204.062	2.891	91.4102	2.786	-20.2689	2.786	36.1367
2.97967	2.97967	-0.0170417	2.89333	204.062	2.89333	91.4112	2.78833	-20.3085	2.78833	36.138
2.982	2.982	-0.0150327	2.89567	204.063	2.89567	91.4119	2.79067	-20.3493	2.79067	36.139
2.98433	2.98433	-0.0115206	2.898	204.063	2.898	91.4124	2.793	-20.3846	2.793	36.1391
2.98667	2.98667	-0.00420533	2.90033	204.062	2.90033	91.4128	2.79533	-20.395	2.79533	36.1379
2.989	2.989	0.00260643	2.90267	204.062	2.90267	91.413	2.79767	-20.3655	2.79767	36.1365
2.99133	2.99133	0.0079152	2.905	204.062	2.905	91.4128	2.8	-20.3295	2.8	36.1356
2.99367	2.99367	0.01203	2.90733	204.062	2.90733	91.4126	2.80233	-20.3004	2.80233	36.136
2.996	2.996	0.0149393	2.90967	204.061	2.90967	91.4127	2.80467	-20.2831	2.80467	36.1377
2.99833	2.99833	0.0152546	2.912	204.061	2.912	91.4128	2.807	-20.28	2.807	36.1402
3.00067	3.00067	0.0123656	2.91433	204.061	2.91433	91.4127	2.80933	-20.2868	2.80933	36.1424
3.003	3.003	0.00587552	2.91667	204.061	2.91667	91.4127	2.81167	-20.3105	2.81167	36.1437
3.00533	3.00533	0.000987607	2.919	204.061	2.919	91.4128	2.814	-20.3815	2.814	36.1436
3.00767	3.00767	-0.00539948	2.92133	204.061	2.92133	91.4127	2.81633	-20.47	2.81633	36.1415
3.01	3.01	-0.0115882	2.92367	204.06	2.92367	91.4124	2.81867	-20.544	2.81867	36.1383
3.01233	3.01233	-0.013474	2.926	204.06	2.926	91.4119	2.821	-20.5881	2.821	36.1353
3.01467	3.01467	-0.0138605	2.92833	204.059	2.92833	91.4115	2.82333	-20.574	2.82333	36.1329
3.017	3.017	-0.0134498	2.93067	204.058	2.93067	91.4109	2.82567	-20.5352	2.82567	36.132
3.01933	3.01933	-0.0160375	2.933	204.057	2.933	91.4105	2.828	-20.5073	2.828	36.1322
3.02167	3.02167	-0.0192279	2.93533	204.058	2.93533	91.4115	2.83033	-20.4889	2.83033	36.1326
3.024	3.024	-0.0233147	2.93767	204.059	2.93767	91.4129	2.83267	-20.4764	2.83267	36.1338
3.02633	3.02633	-0.0243002	2.94	204.06	2.94	91.4144	2.835	-20.4661	2.835	36.1358
3.02867	3.02867	-0.0247897	2.94233	204.062	2.94233	91.4163	2.83733	-20.4603	2.83733	36.1377
3.031	3.031	-0.0241769	2.94467	204.064	2.94467	91.4184	2.83967	-20.4612	2.83967	36.1384
3.03333	3.03333	-0.0241667	2.947	204.065	2.947	91.42	2.842	-20.4615	2.842	36.137
3.03567	3.03567	-0.0207539	2.94933	204.065	2.94933	91.4205	2.84433	-20.4428	2.84433	36.1337
3.038	3.038	-0.0148424	2.95167	204.066	2.95167	91.421	2.84667	-20.4013	2.84667	36.1305
3.04033	3.04033	-0.01043	2.954	204.067	2.954	91.4213	2.849	-20.3465	2.849	36.1288
3.04267	3.04267	-0.00671581	2.95633	204.068	2.95633	91.4213	2.85133	-20.2894	2.85133	36.1293
3.045	3.045	-0.00480594	2.95867	204.069	2.95867	91.4215	2.85367	-20.2508	2.85367	36.1317
3.04733	3.04733	-0.00339197	2.961	204.069	2.961	91.4217	2.856	-20.2293	2.856	36.1345
3.04967	3.04967	-0.00138292	2.96333	204.07	2.96333	91.4217	2.85833	-20.2153	2.85833	36.1367
3.052	3.052	-0.00616784	2.96567	204.07	2.96567	91.4215	2.86067	-20.2132	2.86067	36.139
3.05433	3.05433	-0.0080574	2.968	204.07	2.968	91.4216	2.863	-20.2469	2.863	36.1412
3.05667	3.05667	-0.0108434	2.97033	204.07	2.97033	91.4219	2.86533	-20.3058	2.86533	36.1426
3.059	3.059	-0.0145335	2.97267	204.071	2.97267	91.4222	2.86767	-20.3626	2.86767	36.1434
3.06133	3.06133	-0.0178231	2.975	204.071	2.975	91.4223	2.87	-20.4061	2.87	36.1428
3.06367	3.06367	-0.0195105	2.97733	204.071	2.97733	91.4221	2.87233	-20.4037	2.87233	36.1413
3.066	3.066	-0.0194965	2.97967	204.072	2.97967	91.4221	2.87467	-20.3732	2.87467	36.1403
3.06833	3.06833	-0.0197839	2.982	204.075	2.982	91.4232	2.877	-20.348	2.877	36.1401
3.07067	3.07067	-0.019274	2.98433	204.078	2.98433	91.425	2.87933	-20.3311	2.87933	36.1408
3.073	3.073	-0.0217625	2.98667	204.081	2.98667	91.4266	2.88167	-20.3248	2.88167	36.1427
3.07533	3.07533	-0.0225496	2.989	204.085	2.989	91.4285	2.884	-20.322	2.884	36.1445
3.07767	3.07767	-0.0206359	2.99133	204.089	2.99133	91.4313	2.88633	-20.3207	2.88633	36.1457
3.08	3.08	-0.0190236	2.99367	204.093	2.99367	91.4346	2.88867	-20.3438	2.88867	36.1459
3.08233	3.08233	-0.0177126	2.996	204.095	2.996	91.4367	2.891	-20.3961	2.891	36.1439
3.08467	3.08467	-0.0150016	2.99833	204.096	2.99833	91.4379	2.89333	-20.4422	2.89333	36.1403
3.087	3.087	-0.00958988	3.00067	204.096	3.00067	91.4389	2.89567	-20.474	2.89567	36.137
3.08933	3.08933	-0.00387675	3.003	204.096	3.003	91.4397	2.898	-20.4726	2.898	36.1342
3.09167	3.09167	0.00243529	3.00533	204.096	3.00533	91.4402	2.90033	-20.4378	2.90033	36.1334
3.094	3.094	0.00424598	3.00767	204.096	3.00767	91.4405	2.90267	-20.4088	2.90267	36.1342
3.09633	3.09633	0.00715912	3.01	204.096	3.01	91.4407	2.905	-20.3936	2.905	36.1352
3.09867	3.09867	0.00997308	3.01233	204.095	3.01233	91.4407	2.90733	-20.3849	2.90733	36.1368
3.101	3.101	0.00568407	3.01467	204.095	3.01467	91.4406	2.90967	-20.3826	2.90967	36.1391
3.10333	3.10333	0.000494793	3.017	204.094	3.017	91.4402	2.912	-20.389	2.912	36.1415
3.10567	3.10567	-0.00469067	3.01933	204.093	3.01933	91.4397	2.91433	-20.4024	2.91433	36.1432
3.108	3.108	-0.00838077	3.02167	204.092	3.02167	91.4391	2.91667	-20.418	2.91667	36.1431
3.11033	3.11033	-0.012769	3.024	204.09	3.024	91.4385	2.919	-20.4211	2.919	36.1402
3.11267	3.11267	-0.0171571	3.02633	204.088	3.02633	91.4371	2.92133	-20.3988	2.92133	36.1362
3.115	3.115	-0.0200424	3.02867	204.082	3.02867	91.433	2.92367	-20.3566	2.92367	36.1328
3.11733	3.11733	-0.0201314	3.031	204.076	3.031	91.4283	2.926	-20.3094	2.926	36.131
3.11967	3.11967	-0.0194193	3.03333	204.071	3.03333	91.4241	2.92833	-20.2756	2.92833	36.1317
3.122	3.122	-0.0203094	3.03567	204.066	3.03567	91.42	2.93067	-20.2626	2.93067	36.1335
3.12433	3.12433	-0.0228971	3.038	204.061	3.038	91.4158	2.933	-20.2627	2.933	36.1351
3.12667	3.12667	-0.0228831	3.04033	204.058	3.04033	91.4125	2.93533	-20.2675	2.93533	36.1363
3.129	3.129	-0.0221711	3.04267	204.058	3.04267	91.4118	2.93767	-20.2927	2.93767	36.1373
3.13133	3.13133	-0.0206579	3.045	204.059	3.045	91.412	2.94	-20.3429	2.94	36.1376
3.13367	3.13367	-0.0191486	3.04733	204.06	3.04733	91.4123	2.94233	-20.3859	2.94233	36.1374
3.136	3.136	-0.0162354	3.04967	204.061	3.04967	91.4127	2.94467	-20.414	2.94467	36.1364
3.13833	3.13833	-0.0118231	3.052	204.062	3.052	91.4125	2.947	-20.4083	2.947	36.1349
3.14067	3.14067	-0.00591163	3.05433	204.063	3.05433	91.4123	2.94933	-20.3697	2.94933	36.134
3.143	3.143	-0.0023004	3.05667	204.064	3.05667	91.4122	2.95167	-20.3338	2.95167	36.1341
3.14533	3.14533	0.000612741	3.059	204.065	3.059	91.412	2.954	-20.3112	2.954	36.1355
3.14767	3.14767	0.00592533	3.06133	204.066	3.06133	91.4116	2.95633	-20.3	2.95633	36.138
3.15	3.15	0.00683575	3.06367	204.066	3.06367	91.411	2.95867	-20.3007	2.95867	36.141
3.15233	3.15233	0.00224919	3.066	204.067	3.066	91.4104	2.961	-20.3069	2.961	36.1435
3.15467	3.15467	-0.00434008	3.06833	204.067	3.06833	91.4097	2.96333	-20.3333	2.96333	36.1448
3.157	3.157	-0.007725	3.07067	204.068	3.07067	91.4091	2.96567	-20.3944	2.96567	36.1439
3.15933	3.15933	-0.0112129	3.073	204.068	3.073	91.4084	2.968	-20.4497	2.968	36.141
3.16167	3.16167	-0.0129041	3.07533	204.069	3.07533	91.4083	2.97033	-20.4871	2.97033	36.1374
3.164	3.164	-0.0175899	3.07767	204.069	3.07767	91.4082	2.97267	-20.4932	2.97267	36.1343
3.16633	3.16633	-0.0213791	3.08	204.07	3.08	91.4083	2.975	-20.4567	2.975	36.1327
3.16867	3.16867	-0.0236654	3.08233	204.071	3.08233	91.4084	2.97733	-20.4204	2.97733	36.1327
3.171	3.171	-0.0240558	3.08467	204.07	3.08467	91.408	2.97967	-20.4031	2.97967	36.1333
3.17333	3.17333	-0.0261438	3.087	204.069	3.087	91.4074	2.982	-20.3944	2.982	36.134
3.17567	3.17567	-0.0239287	3.08933	204.068	3.08933	91.4067	2.98433	-20.3906	2.98433	36.1353
3.178	3.178	-0.0223164	3.09167	204.067	3.09167	91.4059	2.98667	-20.3887	2.98667	36.1373
3.18033	3.18033	-0.0177057	3.094	204.066	3.094	91.4049	2.989	-20.3868	2.989	36.1391
3.18267	3.18267	-0.0157958	3.09633	204.065	3.09633	91.4042	2.99133	-20.3833	2.99133	36.1399
3.185	3.185	-0.0113835	3.09867	204.065	3.09867	91.4042	2.99367	-20.3695	2.99367	36.1389
3.18733	3.18733	-0.00726873	3.101	204.065	3.101	91.4044	2.996	-20.337	2.996	36.1361
3.18967	3.18967	-0.00725858	3.10333	204.065	3.10333	91.4047	2.99833	-20.2895	2.99833	36.1335
3.192	3.192	-0.00264408	3.10567	204.065	3.10567	91.4053	3.00067	-20.2386	3.00067	36.1323
3.19433	3.19433	-0.000833389	3.108	204.065	3.108	91.406	3.003	-20.1953	3.003	36.133
3.19667	3.19667	-2.214673E-05	3.11033	204.065	3.11033	91.4065	3.00533	-20.1703	3.00533	36.1355
3.199	3.199	0.00168936	3.11267	204.066	3.11267	91.4074	3.00767	-20.1612	3.00767	36.1383
3.20133	3.20133	0.0026036	3.115	204.066	3.115	91.4083	3.01	-20.1613	3.01	36.1406
3.20367	3.20367	-0.00198677	3.11733	204.066	3.11733	91.409	3.01233	-20.1833	3.01233	36.1428
3.206	3.206	-0.00587523	3.11967	204.067	3.11967	91.4095	3.01467	-20.2504	3.01467	36.1442
3.20833	3.20833	-0.0116596	3.122	204.067	3.122	91.41	3.017	-20.3307	3.017	36.1444
3.21067	3.21067	-0.0135492	3.12433	204.068	3.12433	91.4106	3.01933	-20.3999	3.01933	36.1438
3.213	3.213	-0.0145385	3.12667	204.068	3.12667	91.4109	3.02167	-20.4426	3.02167	36.1422
3.21533	3.21533	-0.0162258	3.129	204.068	3.129	91.4111	3.024	-20.4289	3.024	36.1404
3.21767	3.21767	-0.019214	3.13133	204.069	3.13133	91.4115	3.02633	-20.3961	3.02633	36.1396
3.22	3.22	-0.0186012	3.13367	204.069	3.13367	91.4119	3.02867	-20.3726	3.02867	36.1395
3.22233	3.22233	-0.0187894	3.136	204.069	3.136	91.4124	3.031	-20.3618	3.031	36.1404
3.22467	3.22467	-0.0201754	3.13833	204.07	3.13833	91.4126	3.03333	-20.3691	3.03333	36.1425
3.227	3.227	-0.0218666	3.14067	204.07	3.14067	91.4128	3.03567	-20.382	3.03567	36.1447
3.22933	3.22933	-0.0190526	3.143	204.069	3.143	91.4126	3.038	-20.4024	3.038	36.1461
3.23167	3.23167	-0.0170398	3.14533	204.069	3.14533	91.4122	3.04033	-20.4399	3.04033	36.1459
3.234	3.234	-0.0145272	3.14767	204.069	3.14767	91.4117	3.04267	-20.4741	3.04267	36.1432
3.23633	3.23633	-0.00701732	3.15	204.068	3.15	91.411	3.045	-20.4867	3.045	36.1394
3.23867	3.23867	-0.00100283	3.15233	204.068	3.15233	91.4102	3.04733	-20.4764	3.04733	36.1361
3.241	3.241	0.00490866	3.15467	204.067	3.15467	91.4095	3.04967	-20.4329	3.04967	36.1342
3.24333	3.24333	0.00951934	3.157	204.067	3.157	91.4089	3.052	-20.3804	3.052	36.1345
3.24567	3.24567	0.0137333	3.15933	204.067	3.15933	91.4082	3.05433	-20.3456	3.05433	36.136
3.248	3.248	0.0158454	3.16167	204.067	3.16167	91.4076	3.05667	-20.327	3.05667	36.1373
3.25033	3.25033	0.0164544	3.164	204.066	3.164	91.4072	3.059	-20.3243	3.059	36.139
3.25267	3.25267	0.011967	3.16633	204.066	3.16633	91.4068	3.06133	-20.332	3.06133	36.1412
3.255	3.255	0.00837993	3.16867	204.065	3.16867	91.4063	3.06367	-20.3547	3.06367	36.1434
3.25733	3.25733	0.00589146	3.171	204.064	3.171	91.4059	3.066	-20.3795	3.066	36.1449
3.25967	3.25967	0.000603002	3.17333	204.064	3.17333	91.4058	3.06833	-20.3926	3.06833	36.1448
3.262	3.262	-0.00218301	3.17567	204.063	3.17567	91.4057	3.07067	-20.3851	3.07067	36.1425
3.26433	3.26433	-0.00517121	3.178	204.063	3.178	91.4057	3.073	-20.3505	3.073	36.1397
3.26667	3.26667	-0.00965858	3.18033	204.063	3.18033	91.4059	3.07533	-20.3049	3.07533	36.1376
3.269	3.269	-0.0144473	3.18267	204.065	3.18267	91.4067	3.07767	-20.2595	3.07767	36.1369
3.27133	3.27133	-0.0167374	3.185	204.066	3.185	91.4079	3.08	-20.2283	3.08	36.138
3.27367	3.27367	-0.0196226	3.18733	204.068	3.18733	91.4091	3.08233	-20.2136	3.08233	36.1394
3.276	3.276	-0.0216114	3.18967	204.07	3.18967	91.4103	3.08467	-20.2075	3.08467	36.1403
3.27833	3.27833	-0.0211015	3.192	204.074	3.192	91.4117	3.087	-20.2154	3.087	36.1409
3.28067	3.28067	-0.0173873	3.19433	204.078	3.19433	91.4131	3.08933	-20.2628	3.08933	36.1409
3.283	3.283	-0.0167744	3.19667	204.082	3.19667	91.4141	3.09167	-20.3281	3.09167	36.1397
3.28533	3.28533	-0.0156618	3.199	204.086	3.199	91.4149	3.094	-20.385	3.094	36.1384
3.28767	3.28767	-0.0125503	3.20133	204.09	3.20133	91.4155	3.09633	-20.4234	3.09633	36.1367
3.29	3.29	-0.00874068	3.20367	204.094	3.20367	91.4161	3.09867	-20.4138	3.09867	36.1351
3.29233	3.29233	-0.006827	3.206	204.094	3.206	91.4163	3.101	-20.3789	3.101	36.1346
3.29467	3.29467	-0.00271604	3.20833	204.095	3.20833	91.4161	3.10333	-20.3499	3.10333	36.1349
3.297	3.297	-0.000104262	3.21067	204.095	3.21067	91.4159	3.10567	-20.3287	3.10567	36.1361
3.29933	3.29933	0.00290806	3.213	204.094	3.213	91.4157	3.108	-20.3167	3.108	36.1384
3.30167	3.30167	0.000122043	3.21533	204.094	3.21533	91.4156	3.11033	-20.3142	3.11033	36.1411
3.304	3.304	-0.00646723	3.21767	204.094	3.21767	91.4155	3.11267	-20.3212	3.11267	36.1433
3.30633	3.30633	-0.00885652	3.22	204.094	3.22	91.4153	3.115	-20.3528	3.115	36.144
3.30867	3.30867	-0.0133439	3.22233	204.094	3.22233	91.4152	3.11733	-20.4034	3.11733	36.1421
3.311	3.311	-0.0177321	3.22467	204.093	3.22467	91.4151	3.11967	-20.4354	3.11967	36.1382
3.31333	3.31333	-0.0195186	3.227	204.091	3.227	91.4146	3.122	-20.4455	3.122	36.1341
3.31567	3.31567	-0.0218049	3.22933	204.089	3.22933	91.4138	3.12433	-20.4243	3.12433	36.1309
3.318	3.318	-0.024095	3.23167	204.086	3.23167	91.413	3.12667	-20.3784	3.12667	36.13
3.32033	3.32033	-0.0254811	3.234	204.084	3.234	91.4125	3.129	-20.3459	3.129	36.1307
3.32267	3.32267	-0.0269701	3.23633	204.081	3.23633	91.4121	3.13133	-20.3317	3.13133	36.1318
3.325	3.325	-0.0289588	3.23867	204.076	3.23867	91.4114	3.13367	-20.3247	3.13367	36.1328
3.32733	3.32733	-0.0314473	3.241	204.071	3.241	91.4108	3.136	-20.3267	3.136	36.134
3.32967	3.32967	-0.0293353	3.24333	204.067	3.24333	91.4104	3.13833	-20.3441	3.13833	36.1357
3.332	3.332	-0.0276237	3.24567	204.063	3.24567	91.4098	3.14067	-20.3643	3.14067	36.1369
3.33433	3.33433	-0.025012	3.248	204.06	3.248	91.409	3.143	-20.3817	3.143	36.1371
3.33667	3.33667	-0.0202983	3.25033	204.057	3.25033	91.4082	3.14533	-20.3837	3.14533	36.1358
3.339	3.339	-0.0143868	3.25267	204.057	3.25267	91.4075	3.14767	-20.3577	3.14767	36.1337
3.34133	3.34133	-0.00837231	3.255	204.057	3.255	91.407	3.15	-20.3191	3.15	36.1321
3.34367	3.34367	-0.00436053	3.25733	204.058	3.25733	91.4068	3.15233	-20.2797	3.15233	36.1321
3.346	3.346	-0.000249579	3.25967	204.058	3.25967	91.4066	3.15467	-20.2511	3.15467	36.1339
3.34833	3.34833	0.00386138	3.262	204.059	3.262	91.4064	3.157	-20.2386	3.157	36.1369
3.35067	3.35067	0.00627479	3.26433	204.059	3.26433	91.406	3.15933	-20.2331	3.15933	36.1398
3.353	3.353	0.00308442	3.26667	204.059	3.26667	91.4056	3.16167	-20.2352	3.16167	36.1418
3.35533	3.35533	0.00139703	3.269	204.06	3.269	91.4053	3.164	-20.2745	3.164	36.1429
3.35767	3.35767	0.00120882	3.27133	204.06	3.27133	91.4046	3.16633	-20.3525	3.16633	36.1424
3.36	3.36	-0.00147802	3.27367	204.06	3.27367	91.4041	3.16867	-20.4317	3.16867	36.1406
3.36233	3.36233	-0.000666773	3.276	204.061	3.276	91.4037	3.171	-20.4986	3.171	36.1385
3.36467	3.36467	0.000148284	3.27833	204.063	3.27833	91.4036	3.17333	-20.5215	3.17333	36.1362
3.367	3.367	5.92572E-05	3.28067	204.064	3.28067	91.4036	3.17567	-20.5001	3.17567	36.1347
3.36933	3.36933	-0.00202867	3.283	204.066	3.283	91.4037	3.178	-20.4789	3.178	36.1343
3.37167	3.37167	-0.00281579	3.28533	204.067	3.28533	91.404	3.18033	-20.4681	3.18033	36.1344
3.374	3.374	-0.00350372	3.28767	204.068	3.28767	91.4043	3.18267	-20.4618	3.18267	36.1354
3.37633	3.37633	-0.0052941	3.29	204.069	3.29	91.4047	3.185	-20.4592	3.185	36.1373
3.37867	3.37867	-0.00537931	3.29233	204.069	3.29233	91.4053	3.18733	-20.4552	3.18733	36.1391
3.381	3.381	-0.00266835	3.29467	204.07	3.29467	91.4059	3.18967	-20.4536	3.18967	36.14
3.38333	3.38333	0.000244786	3.297	204.07	3.297	91.4065	3.192	-20.4623	3.192	36.1391
3.38567	3.38567	0.00285657	3.29933	204.069	3.29933	91.4072	3.19433	-20.4589	3.19433	36.1358
3.388	3.388	0.00276754	3.30167	204.069	3.30167	91.4078	3.19667	-20.4374	3.19667	36.1319
3.39033	3.39033	0.00497877	3.304	204.069	3.304	91.4081	3.199	-20.4005	3.199	36.1287
3.39267	3.39267	0.00678947	3.30633	204.069	3.30633	91.4084	3.20133	-20.3473	3.20133	36.1273
3.395	3.395	0.00960343	3.30867	204.069	3.30867	91.4086	3.20367	-20.3058	3.20367	36.1281
3.39733	3.39733	0.0110136	3.311	204.069	3.311	91.4087	3.206	-20.2854	3.206	36.1299
3.39967	3.39967	0.0139267	3.31333	204.07	3.31333	91.4089	3.20833	-20.2774	3.20833	36.1317
3.402	3.402	0.0103396	3.31567	204.071	3.31567	91.4092	3.21067	-20.2756	3.21067	36.1339
3.40433	3.40433	0.00575305	3.318	204.072	3.318	91.4097	3.213	-20.2882	3.213	36.1366
3.40667	3.40667	0.00136487	3.32033	204.072	3.32033	91.41	3.21533	-20.3219	3.21533	36.1389
3.409	3.409	-0.00442332	3.32267	204.073	3.32267	91.41	3.21767	-20.3527	3.21767	36.1402
3.41133	3.41133	-0.0103107	3.325	204.073	3.325	91.4097	3.22	-20.3747	3.22	36.14
3.41367	3.41367	-0.0141	3.32733	204.073	3.32733	91.4092	3.22233	-20.3642	3.22233	36.1378
3.416	3.416	-0.0166876	3.32967	204.072	3.32967	91.4086	3.22467	-20.3188	3.22467	36.1356
3.41833	3.41833	-0.0175777	3.332	204.072	3.332	91.4079	3.227	-20.2693	3.227	36.1344
3.42067	3.42067	-0.0179643	3.33433	204.072	3.33433	91.4073	3.22933	-20.2295	3.22933	36.1346
3.423	3.423	-0.0190528	3.33667	204.072	3.33667	91.407	3.23167	-20.2083	3.23167	36.1365
3.42533	3.42533	-0.0190388	3.339	204.073	3.339	91.4069	3.234	-20.2037	3.234	36.1388
3.42767	3.42767	-0.0207262	3.34133	204.074	3.34133	91.4069	3.23633	-20.2081	3.23633	36.1403
3.43	3.43	-0.0196174	3.34367	204.074	3.34367	91.407	3.23867	-20.233	3.23867	36.1411
3.43233	3.43233	-0.0165021	3.346	204.075	3.346	91.4069	3.241	-20.2994	3.241	36.1403
3.43467	3.43467	-0.0142909	3.34833	204.076	3.34833	91.4067	3.24333	-20.3652	3.24333	36.1379
3.437	3.437	-0.00918045	3.35067	204.076	3.35067	91.4064	3.24567	-20.4176	3.24567	36.1354
3.43933	3.43933	-0.0049665	3.353	204.076	3.353	91.4061	3.248	-20.4392	3.248	36.133
3.44167	3.44167	-0.00175581	3.35533	204.076	3.35533	91.4058	3.25033	-20.4101	3.25033	36.1317
3.444	3.444	0.00305704	3.35767	204.075	3.35767	91.4056	3.25267	-20.3807	3.25267	36.1319
3.44633	3.44633	0.00486774	3.36	204.076	3.36	91.4058	3.255	-20.3636	3.255	36.1325
3.44867	3.44867	0.00638088	3.36233	204.076	3.36233	91.4072	3.25733	-20.3579	3.25733	36.1338
3.451	3.451	0.00369405	3.36467	204.077	3.36467	91.4087	3.25967	-20.3629	3.25967	36.1359
3.45333	3.45333	-0.000896321	3.367	204.078	3.367	91.4104	3.262	-20.3719	3.262	36.1385
3.45567	3.45567	-0.00608178	3.36933	204.079	3.36933	91.412	3.26433	-20.3873	3.26433	36.1405
3.458	3.458	-0.00937134	3.37167	204.081	3.37167	91.414	3.26667	-20.4161	3.26667	36.1408
3.46033	3.46033	-0.0113601	3.374	204.083	3.374	91.416	3.269	-20.4434	3.269	36.1383
3.46267	3.46267	-0.0139477	3.37633	204.084	3.37633	91.4173	3.27133	-20.4482	3.27133	36.1342
3.465	3.465	-0.0180346	3.37867	204.086	3.37867	91.4188	3.27367	-20.4325	3.27367	36.1302
3.46733	3.46733	-0.019722	3.381	204.087	3.381	91.4203	3.276	-20.3961	3.276	36.1275
3.46967	3.46967	-0.0192121	3.38333	204.089	3.38333	91.4218	3.27833	-20.3579	3.27833	36.1271
3.472	3.472	-0.0199992	3.38567	204.091	3.38567	91.4238	3.28067	-20.3367	3.28067	36.1278
3.47433	3.47433	-0.0202866	3.388	204.094	3.388	91.4264	3.283	-20.3289	3.283	36.1284
3.47667	3.47667	-0.0225729	3.39033	204.096	3.39033	91.4291	3.28533	-20.3257	3.28533	36.1289
3.479	3.479	-0.0235622	3.39267	204.098	3.39267	91.4317	3.28767	-20.3311	3.28767	36.1298
3.48133	3.48133	-0.0218507	3.395	204.101	3.395	91.4345	3.29	-20.3588	3.29	36.1309
3.48367	3.48367	-0.0207381	3.39733	204.103	3.39733	91.4375	3.29233	-20.3843	3.29233	36.1317
3.486	3.486	-0.0162266	3.39967	204.105	3.39967	91.4399	3.29467	-20.4019	3.29467	36.1318
3.48833	3.48833	-0.0128137	3.402	204.106	3.402	91.4411	3.297	-20.3988	3.297	36.1305
3.49067	3.49067	-0.00940083	3.40433	204.106	3.40433	91.4423	3.29933	-20.3577	3.29933	36.129
3.493	3.493	-0.00429042	3.40667	204.106	3.40667	91.4428	3.30167	-20.3135	3.30167	36.1283
3.49533	3.49533	0.00242216	3.409	204.105	3.409	91.4422	3.304	-20.2793	3.304	36.1288
3.49767	3.49767	0.00743338	3.41133	204.104	3.41133	91.4413	3.30633	-20.2565	3.30633	36.1307
3.5	3.5	0.00974761	3.41367	204.102	3.41367	91.4403	3.30867	-20.2513	3.30867	36.1336
3.50233	3.50233	0.00725914	3.416	204.1	3.416	91.4394	3.311	-20.2556	3.311	36.1362
3.50467	3.50467	0.00157014	3.41833	204.098	3.41833	91.4378	3.31333	-20.2717	3.31333	36.1381
3.507	3.507	-0.0045194	3.42067	204.096	3.42067	91.4366	3.31567	-20.3331	3.31567	36.1388
3.50933	3.50933	-0.00910596	3.423	204.094	3.423	91.4359	3.318	-20.4138	3.318	36.1373
3.51167	3.51167	-0.0126931	3.42533	204.091	3.42533	91.4345	3.32033	-20.4792	3.32033	36.1347
3.514	3.514	-0.0167799	3.42767	204.088	3.42767	91.4328	3.32267	-20.5209	3.32267	36.1319
[truncated: 16,703 more rows]

## Sheet: Olig1 222 - 358 RAW_DATA
PeakIndex - 0	RI peak area	LALS peak area	RALS peak area	DP peak area	IP peak area	Molecular weight by LALS	Molecular weight by RALS	Molecular weight	Concentration Channel	Concentration	Intrinsic viscosity	Hydrodynamic radius	Radius of Gyration	Retention volume	Molecular weight - Extrapolation	Intrinsic viscosity - Extrapolation	Hydrodynamic radius - Extrapolation	Radius of Gyration - Extrapolation	Splined LogM	Splined LogIV
[truncated: 1,269 more rows]

[truncated: 10 more sheets: Olig2 222 - 358 Chromatogram, Olig2 222 - 358 RAW_DATA, wt 280 - 360 Chromatogram, wt 280 - 360 RAW_DATA, KHR 280 - 360 Chromatogram, KHR 280 - 360 RAW_DATA, Olig1 280 - 360 Chromatogram, Olig1 280 - 360 RAW_DATA, Olig2 280 - 360 Chromatogram, Olig2 280 - 360 RAW_DATA]
