# Supplementary material for: Inositol pyrophosphates promote the interaction of SPX domains with the coiled-coil motif of PHR transcription factors to regulate plant phosphate homeostasis
Source: Nat Commun. 2021 Jan 15;12:384. doi: 10.1038/s41467-020-20681-4 (PMC7810988; doi:10.1038/s41467-020-20681-4)
Supplement: Supplementary file 4 — Source Data [file 41467_2020_20681_MOESM4_ESM.zip › Ried_PHR_raw_data/fig_s5/circular_dichroism_raw_data_AtPHR1_280_360_wt_Olig1_Olig2_and_melting_spectra.xls]

## Sheet: Supplementary Fig. 5a Raw Data
ProDataCSV							ProDataCSV							ProDataCSV
AtPHR1_280-360 wild-type							AtPHR1_280-360 Olig1							AtPHR1_280-360 Olig2
Title: Mon Jun 29 10:44:26 2020							Title: Mon Jun 29 10:44:26 2020							Title: Mon Jun 29 10:50:45 2020
Remarks:							Remarks:							Remarks:
#User: Chirascan User							#User: Chirascan User							#User: Chirascan User
#Date: 2020/06/29							#Date: 2020/06/29							#Date: 2020/06/29
#Instrument: 0539							#Instrument: 0539							#Instrument: 0539
#DetectorType: LAAPD							#DetectorType: LAAPD							#DetectorType: LAAPD
#DichOS Calibration Correction Curve: 0539/1							#DichOS Calibration Correction Curve: 0539/1							#DichOS Calibration Correction Curve: 0539/1
#HV (CDDC channel): 450.668 v							#HV (CDDC channel): 450.668 v							#HV (CDDC channel): 0 v
#Time per point: 0.5 s							#Time per point: 0.5 s							#Time per point: 0.5 s
#MultiCellAutoChanger: Enabled							#MultiCellAutoChanger: Enabled							#MultiCellAutoChanger: Enabled
#Sample2:							#Sample2:							#Sample3:
#Cell2 type:							#Cell2 type:							#Cell3 type:
#Cell2 Pathlength: 0 mm							#Cell2 Pathlength: 0 mm							#Cell3 Pathlength: 0 mm
#Temperature: 24.11 C							#Temperature: 24.11 C							#Temperature: 23.91 C
Last Modified: Mon Jun 29 14:35:52 2020 by unknown.							Last Modified: Mon Jun 29 14:35:52 2020 by unknown.							Last Modified: Mon Jun 29 14:35:45 2020 by unknown.
Options:							Options:							Options:
Available Dimensions:	3						Available Dimensions:	3						Available Dimensions:	3
Wavelength	Wavelength: 190nm - 260nm	Step Size: 1nm	Bandwidth: 1nm				Wavelength	Wavelength: 190nm - 260nm	Step Size: 1nm	Bandwidth: 1nm				Wavelength	Wavelength: 190nm - 260nm	Step Size: 1nm	Bandwidth: 1nm
Repeat	5 repeats in set.	-iter option selected					Repeat	5 repeats in set.	-iter option selected					Repeat	5 repeats in set.	-iter option selected
Cell	1 cells in set.						Cell	1 cells in set.						Cell	1 cells in set.
Available Properties:	7						Available Properties:	7						Available Properties:	7
CircularDichroism							CircularDichroism							CircularDichroism
HV							HV							HV
Absorbance							Absorbance							Absorbance
Voltage							Voltage							Voltage
Count	Time-per-point: 0.5s (25us x 20000)						Count	Time-per-point: 0.5s (25us x 20000)						Count	Time-per-point: 0.5s (25us x 20000)
SE	SE						SE	SE						SE	SE
Temperature							Temperature							Temperature
CircularDichroism							CircularDichroism							CircularDichroism
Cell:	AtPHR1_280-360 wild-type						Cell:	AtPHR1_280-360 Olig1						Cell:	AtPHR1_280-360 Olig2
Wavelength	Repeat						Wavelength	Repeat						Wavelength	Repeat
	0	1	2	3	4			0	1	2	3	4			0	1	2	3	4
260	0.195414	0.232209	0.222223	0.182779	0.0752298		260	-0.205286	0.0292478	-0.0013948	-0.0601124	0.0534341		260	0.207527	0.180981	0.0471522	0.169692	0.0882085
259	0.305252	0.223765	0.217058	0.230409	0.126899		259	-0.0951214	-0.172644	-0.093574	-0.0931294	-0.119101		259	0.123542	0.0333383	0.21163	0.120469	0.154267
258	0.127647	0.191299	0.0372019	0.139501	0.134892		258	-0.149397	-0.280397	-0.122804	-0.12753	-0.235759		258	0.0610713	0.0267216	-0.0693143	0.154268	0.137584
257	0.109956	0.0240187	0.197023	0.091651	0.111039		257	-0.140441	-0.220081	-0.121902	-0.193223	-0.0296263		257	0.0771622	0.00245797	0.0600892	0.0704514	0.119097
256	0.221022	0.133913	0.142406	0.107638	0.138206		256	-0.143806	-0.215066	-0.231953	-0.170033	-0.0988766		256	0.111094	-0.0939811	0.0972134	0.141027	0.0583829
255	0.140755	0.105231	0.178665	0.15191	0.0838056		255	-0.217451	-0.198862	-0.129313	-0.200596	-0.0984294		255	-0.0755207	0.0685366	-0.0135876	0.0673032	0.0479149
254	0.130066	0.0244701	0.0472599	0.110274	0.0659845		254	-0.262962	-0.320886	-0.28966	-0.190098	-0.246748		254	0.0158972	0.100282	0.00726926	0.073431	-0.00709459
253	0.200109	0.286356	0.173711	0.156294	0.115707		253	-0.125334	-0.194274	-0.156879	-0.186323	-0.102669		253	0.126414	0.160013	0.16085	0.114484	0.0955663
252	0.169323	-0.00445725	0.00898883	0.0610629	0.21008		252	-0.195017	-0.229714	-0.313377	-0.136355	-0.21138		252	-0.00442022	-0.0158043	0.0644146	0.0695963	0.0740139
251	0.000327255	-0.00788988	0.0471542	0.00203656	0.0556832		251	-0.359449	-0.290756	-0.307028	-0.318113	-0.293885		251	0.0225445	0.0754304	-0.0289451	0.0371109	0.0502976
250	-0.0948923	-0.232433	-0.0817536	-0.160724	-0.256752		250	-0.519765	-0.507639	-0.470763	-0.455802	-0.481189		250	-0.255691	-0.24925	-0.289496	-0.206496	-0.168711
249	-0.125299	-0.0118377	-0.0511546	-0.0687644	-0.0758021		249	-0.573266	-0.383795	-0.41209	-0.385995	-0.475619		249	-0.281877	-0.130523	-0.187462	-0.175584	-0.208921
248	-0.227515	-0.169368	-0.25065	-0.258277	-0.180255		248	-0.534534	-0.551052	-0.661307	-0.525444	-0.502644		248	-0.267648	-0.307239	-0.286717	-0.308886	-0.28351
247	-0.238662	-0.297597	-0.330253	-0.312083	-0.260752		247	-0.660803	-0.558757	-0.588392	-0.636942	-0.715497		247	-0.373911	-0.356684	-0.247419	-0.307753	-0.277634
246	-0.447403	-0.408202	-0.448849	-0.557763	-0.522732		246	-0.821996	-0.748855	-0.802407	-0.710658	-0.691294		246	-0.444285	-0.572056	-0.511781	-0.433187	-0.494906
245	-0.784854	-0.816216	-0.749815	-0.887287	-0.802981		245	-1.0227	-1.12299	-1.16798	-1.04938	-1.1438		245	-0.686528	-0.755345	-0.676744	-0.782048	-0.749638
244	-1.15235	-1.26349	-1.18885	-1.31211	-1.1712		244	-1.56024	-1.45675	-1.45918	-1.43879	-1.34999		244	-1.09983	-1.08171	-1.23542	-1.05712	-1.02943
243	-1.61171	-1.61387	-1.57918	-1.55223	-1.71354		243	-1.80965	-1.65671	-1.62857	-1.74852	-1.62262		243	-1.39205	-1.27067	-1.17212	-1.3791	-1.3151
242	-2.06482	-2.1293	-2.12683	-2.29673	-2.13577		242	-2.07371	-2.10239	-1.96595	-1.99062	-1.97796		242	-1.66249	-1.6557	-1.61394	-1.51154	-1.57125
241	-2.90521	-2.96147	-3.05518	-2.86168	-2.98521		241	-2.66187	-2.55684	-2.65161	-2.59053	-2.54247		241	-2.19105	-2.23846	-2.23233	-2.19482	-2.1867
240	-3.93395	-3.83299	-3.84213	-3.84826	-3.91719		240	-3.28204	-3.25824	-3.21946	-3.21022	-3.25549		240	-2.76507	-2.63112	-2.73887	-2.73696	-2.81091
239	-4.94035	-4.90637	-4.91772	-4.86718	-4.88194		239	-3.96103	-3.87464	-3.89247	-3.84629	-3.91908		239	-3.32272	-3.27936	-3.28734	-3.24523	-3.30631
238	-6.32575	-6.33313	-6.30194	-6.32518	-6.37998		238	-4.71505	-4.71373	-4.60652	-4.67167	-4.80159		238	-4.1303	-4.07094	-3.99334	-4.12304	-4.07209
237	-7.95715	-7.88673	-7.88216	-7.91448	-7.93376		237	-5.84802	-5.6457	-5.69166	-5.8441	-5.73898		237	-4.95239	-4.98419	-4.89061	-4.84091	-4.98938
236	-9.84176	-9.61457	-9.55236	-9.51296	-9.60001		236	-6.87605	-6.85829	-6.77382	-6.77867	-6.84729		236	-5.82714	-5.83871	-5.8011	-5.74874	-5.74754
235	-11.8816	-11.7058	-11.7315	-11.7563	-11.8296		235	-8.07359	-8.10187	-8.0153	-7.99154	-7.98912		235	-6.90983	-6.82126	-6.92555	-6.80229	-6.82735
234	-14.1728	-14.1	-14.1558	-14.0717	-14.0638		234	-9.47985	-9.39553	-9.39082	-9.39374	-9.31826		234	-8.16849	-8.05779	-8.14914	-8.06084	-8.01559
233	-16.6489	-16.6158	-16.5397	-16.5801	-16.5928		233	-10.8997	-10.9846	-10.7729	-10.7192	-10.7518		233	-9.13632	-9.38911	-9.18975	-9.32869	-9.2663
232	-19.2071	-19.0735	-19.0805	-19.0221	-19.0403		232	-12.4084	-12.3546	-12.2121	-12.1309	-12.2449		232	-10.44	-10.7513	-10.5387	-10.4483	-10.5249
231	-22.0057	-21.7501	-21.8786	-21.7624	-21.7244		231	-13.9297	-13.8606	-13.8912	-13.6685	-13.7726		231	-11.9538	-11.8485	-11.7918	-11.8476	-11.7624
230	-24.6467	-24.3399	-24.5213	-24.41	-24.4846		230	-15.4234	-15.4552	-15.2796	-15.2652	-15.1824		230	-13.1435	-13.0643	-13.0679	-13.1452	-13.1392
229	-27.2218	-27.1132	-27.1053	-27.0204	-27.1419		229	-16.9893	-16.8787	-17.1354	-16.9568	-16.8138		229	-14.5848	-14.6747	-14.447	-14.4097	-14.3561
228	-29.5377	-29.4631	-29.4661	-29.5758	-29.4512		228	-18.5056	-18.5436	-18.473	-18.2736	-18.3103		228	-15.9002	-15.8576	-15.6692	-15.7372	-15.7702
227	-31.6098	-31.5012	-31.5581	-31.5043	-31.3417		227	-19.7506	-19.7103	-19.5547	-19.6274	-19.4753		227	-16.8415	-16.8154	-16.7496	-16.7555	-16.6658
226	-33.4048	-33.1491	-33.1595	-33.193	-33.1689		226	-20.9683	-20.8554	-20.6441	-20.8413	-20.5376		226	-17.8843	-17.8724	-17.7411	-17.6867	-17.537
225	-34.7644	-34.6291	-34.411	-34.5206	-34.4503		225	-21.8568	-21.8344	-21.6421	-21.7403	-21.4225		225	-18.7969	-18.7066	-18.4121	-18.4566	-18.4779
224	-35.5838	-35.3186	-35.2223	-35.328	-35.3591		224	-22.3278	-22.4466	-22.0835	-22.1358	-22.133		224	-19.0355	-19.0075	-18.977	-18.9533	-18.9621
223	-36.1239	-35.9247	-35.7766	-35.8767	-35.7623		223	-22.8162	-22.8179	-22.6142	-22.6413	-22.6593		223	-19.5192	-19.517	-19.4284	-19.3461	-19.1813
222	-36.1924	-36.0483	-36.1359	-36.1434	-36.2068		222	-23.3748	-23.0586	-23.0843	-22.9841	-23.0329		222	-19.6722	-19.8013	-19.7117	-19.8712	-19.6384
221	-36.0953	-35.9267	-35.8756	-36.0918	-35.9136		221	-23.3025	-23.3852	-23.3572	-23.1155	-23.1234		221	-20.1322	-19.8567	-19.8038	-19.7778	-19.8083
220	-35.6432	-35.7118	-35.7093	-35.877	-35.6629		220	-23.3684	-23.257	-23.2091	-23.0207	-23.0808		220	-20.1694	-20.0919	-19.8614	-19.9383	-19.9854
219	-35.3541	-35.1832	-35.2762	-35.2383	-35.0477		219	-23.225	-23.1969	-23.2041	-23.0116	-23.0615		219	-20.1448	-20.1174	-19.9137	-20.0018	-19.907
218	-34.4964	-34.5247	-34.8231	-34.5172	-34.5305		218	-23.2905	-23.0994	-23.0579	-22.9152	-23.0617		218	-20.1233	-19.922	-19.9241	-19.8724	-19.7802
217	-34.3169	-34.1273	-34.3477	-34.079	-34.1243		217	-23.0319	-23.1776	-22.9914	-22.8604	-22.9302		217	-20.3533	-20.0876	-20.0918	-19.9865	-19.8311
216	-33.856	-33.7395	-33.6637	-33.9133	-33.8014		216	-23.0607	-22.992	-23.1834	-22.9242	-22.9919		216	-20.1782	-20.1874	-20.0072	-20.0028	-19.8096
215	-33.6953	-33.601	-33.6364	-33.5003	-33.4236		215	-23.4829	-23.3195	-23.341	-23.4401	-23.1965		215	-20.6214	-20.5569	-20.6487	-20.4178	-20.3019
214	-33.5443	-33.7017	-33.5813	-33.5291	-33.4822		214	-23.8724	-23.8831	-23.8061	-23.7773	-23.5404		214	-21.021	-20.9817	-20.88	-20.9149	-20.9719
213	-33.9212	-33.8922	-33.9758	-34.1238	-33.9163		213	-24.6128	-24.5257	-24.3625	-24.2303	-24.2975		213	-21.7886	-21.6404	-21.8487	-21.5242	-21.6933
212	-34.5374	-34.5592	-34.7996	-34.8065	-34.4808		212	-25.8413	-25.3456	-25.518	-25.4414	-25.4377		212	-23.0401	-23.0078	-23.1699	-22.872	-22.8362
211	-36.0283	-35.959	-35.8192	-36.0176	-35.7626		211	-27.1919	-27.232	-27.0991	-26.9132	-26.9597		211	-24.6205	-24.6264	-24.3448	-24.467	-24.5611
210	-37.0093	-37.2767	-37.538	-37.1744	-37.1818		210	-29.239	-28.8756	-29.0961	-28.8539	-28.6988		210	-26.5756	-26.2857	-26.4182	-26.5751	-26.4081
209	-38.2346	-38.349	-38.3503	-38.2711	-38.0582		209	-31.0027	-30.7173	-30.9749	-30.8695	-30.7545		209	-28.6963	-28.9879	-28.5118	-28.5348	-28.7109
208	-38.2311	-38.0291	-38.4149	-38.3126	-38.1192		208	-32.7514	-32.7309	-32.7882	-32.5769	-32.7507		208	-30.8388	-30.9448	-30.8655	-30.8078	-30.701
207	-36.7873	-37.0158	-37.0248	-36.8998	-36.845		207	-34.0931	-34.3061	-34.4521	-34.1781	-34.1529		207	-33.145	-33.2734	-32.7927	-33.1661	-32.6962
206	-33.8966	-33.8494	-33.7059	-34.1876	-33.7918		206	-35.0676	-35.0851	-35.0975	-35.0918	-34.9366		206	-34.7184	-34.4133	-34.4056	-34.4216	-34.107
205	-29.8319	-29.6358	-29.8609	-29.8339	-29.6308		205	-35.0332	-35.1304	-35.061	-34.8784	-35.331		205	-35.5835	-35.0574	-35.0069	-35.3404	-35.2918
204	-24.5367	-24.5653	-24.8172	-24.8522	-24.7756		204	-34.7884	-34.3835	-35.0644	-34.7704	-34.6971		204	-36.007	-35.8538	-36.0316	-35.9015	-35.6689
203	-18.5174	-18.6396	-18.7212	-18.5153	-18.6932		203	-32.9746	-33.4368	-33.8977	-33.5581	-33.353		203	-35.668	-35.8143	-35.5913	-35.8226	-35.6857
202	-11.1136	-11.444	-11.7782	-11.4613	-11.4814		202	-31.2845	-31.3012	-31.6478	-31.3241	-31.5443		202	-34.5081	-34.1545	-34.8297	-34.541	-34.4283
201	-3.00039	-2.93557	-2.95093	-3.34384	-3.36326		201	-28.4669	-28.6831	-28.7641	-28.2595	-28.5814		201	-33.1965	-33.0951	-32.6655	-33.1547	-32.9671
200	7.08724	7.31924	7.43098	6.87142	7.01695		200	-24.2118	-24.5973	-23.9118	-23.7479	-24.3033		200	-30.4282	-29.7507	-29.6201	-29.7322	-29.827
199	18.0556	18.0852	18.0404	17.8727	18.1821		199	-17.6587	-18.6243	-18.314	-18.7704	-18.4345		199	-25.6481	-25.5121	-26.0182	-25.83	-25.8957
198	30.1346	30.1653	30.0319	30.1845	30.0631		198	-11.8878	-11.6587	-12.0853	-12.2333	-10.7324		198	-19.968	-20.0625	-20.3229	-20.4054	-19.7689
197	41.5832	41.9183	42.2805	42.0462	41.6966		197	-3.81131	-5.05565	-3.66245	-4.80133	-4.07307		197	-12.193	-15.8904	-13.9467	-14.0647	-12.714
196	52.8612	51.9507	52.259	52.2767	52.1426		196	4.55619	4.41104	3.87785	3.2095	3.13381		196	-7.1353	-5.45052	-8.14195	-7.75605	-6.55136
195	61.5668	60.8229	60.9198	59.549	59.4721		195	10.6716	11.185	11.3285	11.1631	10.6826		195	1.38574	-0.761135	-0.146371	-1.37457	0.733342
194	66.6879	65.6737	66.299	66.2478	65.5499		194	17.044	17.9587	19.7582	18.9396	18.2555		194	7.50825	7.05997	7.89088	6.65461	7.19459
193	70.1619	70.5401	70.1201	69.7655	69.8816		193	25.0366	24.4788	23.919	24.0853	23.287		193	13.7951	13.3865	14.0881	8.87107	13.4822
192	72.3686	71.2078	72.6554	72.3901	72.7331		192	30.0145	28.4543	27.3477	27.1764	28.9447		192	18.1266	20.0393	18.3767	19.3633	16.0732
191	71.1925	71.9056	71.4013	72.0062	71.8041		191	31.9865	29.2878	33.7276	32.5692	30.9015		191	19.2876	24.7492	23.4137	17.2642	20.9184
190	69.4392	69.1496	69.4336	69.3102	68.8778		190	34.2865	35.7847	31.7999	35.5198	34.0474		190	20.8626	24.0372	26.1154	23.817	24.2976
HV							HV							HV
Wavelength	Repeat						Cell:	2						Cell:	3
	0	1	2	3	4		Wavelength	Repeat						Wavelength	Repeat
260	454.056	454.666	454.483	458.389	454.544			0	1	2	3	4			0	1	2	3	4
259	454.056	454.666	453.918	454.056	454.544		260	456.314	455.719	456.192	455.78	456.039		260	455.322	455.643	455.2	455.414	456.253
258	454.926	454.666	452.759	454.056	452.438		259	455.017	455.719	455.078	455.78	456.039		259	455.322	454.742	455.2	454.498	457.275
257	452.82	452.179	452.225	453.568	452.438		258	453.781	454.651	454.559	455.78	454.529		258	455.902	454.239	455.2	454.498	454.147
256	452.82	452.179	452.225	452.148	454.01		257	453.186	453.491	453.354	453.705	454.529		257	453.384	454.239	453.659	453.979	454.147
255	450.607	451.431	451.492	452.148	451.294		256	453.72	453.491	452.744	453.705	452.911		256	452.667	453.156	453.11	453.308	452.835
254	450.806	451.187	450.623	452.148	451.309		255	452.591	452.972	452.225	453.705	452.911		255	452.667	452.805	453.11	453.308	452.835
253	450.806	451.187	450.623	450.211	450.195		254	452.591	452.393	451.721	452.515	452.911		254	452.667	452.255	453.11	453.308	452.347
252	450.104	449.753	450.623	450.058	450.195		253	452.591	451.782	451.721	452.515	452.026		253	451.553	452.255	450.974	452.118	451.477
251	449.387	449.753	449.646	450.058	449.646		252	452.591	451.782	451.08	452.515	451.431		252	450.974	451.248	450.455	451.279	451.477
250	449.051	449.036	449.646	450.821	449.234		251	450.928	450.836	451.08	450.775	451.431		251	453.11	450.409	450.455	450.745	451.477
249	449.051	449.036	448.471	448.425	449.234		250	450.806	450.836	451.08	450.775	451.431		250	450.348	453.278	450.455	452.103	450.134
248	448.303	447.845	448.456	448.318	448.013		249	450.806	450.836	450.546	450.241	450.363		249	449.738	450.287	450.455	450.317	449.57
247	448.303	447.845	448.456	448.318	449.875		248	449.356	449.951	449.783	450.241	450.363		248	449.005	450.287	450.455	449.615	449.57
246	447.815	447.845	449.814	447.693	448.166		247	449.356	449.951	449.783	449.677	450.363		247	448.654	448.959	450.455	449.615	449.57
245	447.815	447.845	447.281	447.693	448.166		246	448.853	449.249	449.783	449.677	449.112		246	448.654	448.959	448.975	449.615	448.99
244	447.815	447.617	447.281	447.693	448.166		245	448.853	449.249	449.585	449.677	449.112		245	448.654	448.959	448.975	449.615	448.99
243	447.525	449.036	447.281	447.525	448.166		244	449.356	449.631	449.585	449.081	449.112		244	449.173	449.692	448.975	448.975	448.99
242	447.525	449.036	447.83	447.525	448.166		243	448.776	449.631	449.585	449.677	449.112		243	448.654	448.669	448.975	448.975	448.99
241	447.525	447.83	448.364	447.525	448.166		242	448.776	449.127	449.585	452.026	449.112		242	448.654	449.219	448.975	449.524	448.99
240	447.525	447.83	448.364	447.525	448.853		241	450.012	450.516	449.585	450.546	449.112		241	449.31	449.219	449.463	449.524	449.615
239	449.158	449.951	448.364	449.661	449.89		240	450.012	450.516	449.585	450.546	450.165		240	449.31	449.219	449.463	449.524	450.287
238	449.158	449.951	450.333	450.897	449.89		239	450.012	451.385	450.958	450.546	450.165		239	451.416	450.79	451.462	451.309	451.385
237	451.645	449.951	451.385	452.179	452.164		238	452.454	451.385	452.332	452.866	450.165		238	451.416	452.026	451.462	451.309	451.385
236	451.645	453.094	451.385	452.179	452.164		237	452.454	454.208	452.332	454.865	454.239		237	451.416	452.026	451.462	453.583	453.949
235	455.032	454.773	455.338	455.124	455.109		236	455.49	454.208	453.918	454.865	455.536		236	455.017	455.2	454.91	455.109	455.246
234	457.169	457.947	457.748	455.124	457.474		235	455.49	457.916	457.657	457.87	455.536		235	457.123	457.52	457.245	455.109	455.246
233	459.625	459.93	460.129	460.327	460.144		234	460.419	460.403	460.861	460.526	460.678		234	459.702	459.93	459.656	460.297	460.693
232	462.524	462.616	462.616	462.906	463.028		233	463.623	461.441	463.455	463.348	463.684		233	462.875	462.814	462.83	462.982	463.15
231	466.049	463.196	465.698	466.293	466.324		232	466.751	466.934	467.224	467.453	467.072		232	466.568	466.507	466.156	466.309	466.827
230	469.879	470.49	469.437	469.742	469.498		231	470.123	470.856	470.947	470.627	471.191		231	469.772	470.551	470.81	470.032	471.252
229	473.083	473.114	473.404	473.404	473.19		230	474.472	475.037	474.869	474.472	475.098		230	474.854	474.838	475.037	475.204	475.449
228	477.173	476.685	477.57	477.066	476.944		229	479.782	479.233	478.912	478.897	479.279		229	478.851	480.576	479.34	479.187	479.553
227	480.972	479.919	481.155	480.56	480.911		228	483.643	483.841	484.406	484.451	484.818		228	484.268	483.612	484.344	484.36	484.238
226	483.994	484.299	481.155	483.81	484.406		227	488.449	488.785	488.815	489.594	489.41		227	488.678	489.182	488.724	489.304	488.8
225	487.793	487.915	487.839	487.259	488.281		226	493.088	493.271	493.912	493.561	493.561		226	493.851	494.537	494.064	494.308	493.576
224	491.135	491.211	491.15	491.15	492.34		225	498.627	498.322	498.291	498.444	498.352		225	498.657	498.856	498.566	499.451	499.405
223	494.797	495.239	495.377	495.255	495.453		224	502.106	502.136	501.816	502.396	501.984		224	502.716	502.899	502.625	502.716	502.579
222	498.367	499.008	499.298	499.588	495.453		223	504.532	504.7	504.318	504.944	504.44		223	505.386	503.448	505.142	505.585	505.417
221	501.45	501.892	501.953	501.877	502.014		222	506.851	506.989	507.507	507.309	507.263		222	508.377	508.133	508.499	508.484	508.911
220	504.288	504.059	504.349	503.677	504.257		221	510.544	510.681	510.895	510.498	510.193		221	511.932	512.36	512.161	511.627	511.917
219	504.288	505.768	506.363	506.454	506.165		220	513.519	513.947	513.687	513.641	513.962		220	515.228	515.61	515.9	515.35	515.564
218	508.209	508.331	508.453	508.27	507.904		219	516.922	513.947	516.647	517.014	516.754		219	518.692	518.951	518.89	518.753	516.129
217	510.635	510.406	510.91	510.864	511.032		218	520.279	520.294	520.599	520.416	520.645		218	522.293	522.522	522.69	522.69	522.781
216	512.878	513.199	513.733	513.855	513.351		217	523.972	523.743	524.384	524.368	524.399		217	526.993	527.512	526.749	526.672	527.313
215	515.686	516.449	516.724	516.586	516.022		216	528.549	528.641	528.687	528.442	528.931		216	531.509	531.189	531.815	531.372	531.754
214	519.638	519.638	519.73	519.44	519.562		215	533.768	533.463	533.997	533.6	533.981		215	536.514	537.14	536.926	537.491	537.094
213	523.697	523.926	524.231	524.246	524.139		214	539.2	539.658	539.398	539.948	539.291		214	543.35	543.472	543.533	543.716	543.06
212	529.175	528.717	529.602	528.961	529.465		213	547.363	547.012	547.226	547.134	547.104		213	551.865	551.59	551.865	552.582	551.636
211	535.553	535.873	535.538	535.385	535.355		212	555.557	556.808	555.74	556.61	556.305		212	561.401	561.92	561.844	562.576	561.554
210	542.45	541.473	542.206	542.297	542.633		211	564.545	564.636	564.377	564.575	564.484		211	567.612	567.795	567.368	568.192	568.42
209	550.003	550.125	551.132	550.858	551.254		210	570.74	570.648	571.075	570.419	571.091		210	574.402	574.387	574.6	575.211	575.119
208	560.776	560.898	561.295	561.783	561.707		209	578.217	578.918	578.735	578.461	579.193		209	583.313	583.588	584.244	583.74	584.167
207	567.215	567.78	567.551	568.298	568.176		208	588.669	588.638	589.081	589.066	589.706		208	595.352	595.245	594.864	594.971	595.474
206	575.394	575.806	576.279	575.958	575.867		207	602.371	602.692	600.021	602.676	602.646		207	610.458	610.306	610.428	610.687	610.428
205	584.442	585.022	585.297	585.8	585.266		206	620.193	620.163	620.392	619.766	620.529		206	628.571	628.708	628.25	628.189	628.372
204	595.673	597.015	597.061	597.321	597.183		205	634.415	634.811	634.445	634.995	635.01		205	642.426	642.227	642.075	641.373	642.303
203	611.496	611.496	612.198	612.091	612.915		204	650.955	650.635	650.879	650.772	650.726		204	661.377	660.828	661.362	660.645	662.018
202	628.845	628.326	629.364	629.654	628.586		203	669.266	672.043	672.745	672.379	671.753		203	687.546	687.775	688.049	686.798	687.5
201	640.594	641.129	641.724	640.701	640.747		202	694.748	695.633	694.977	695.801	694.168		202	705.368	706.589	706.406	705.124	705.658
200	656.784	655.457	657.196	656.693	656.021		201	713.425	714.325	716.446	716.248	716.354		201	731.964	731.689	733.002	731.796	729.98
199	671.371	675.415	673.065	676.346	675.156		200	743.652	742.798	743.881	743.225	741.898		200	758.743	757.874	759.094	759.506	758.911
198	692.276	692.841	693.863	694	692.535		199	764.511	764.435	764.816	763.992	765.076		199	781.052	782.288	781.021	781.723	780.899
197	704.132	707.596	707.016	705.704	704.987		198	787.064	788.284	789.291	788.132	787.399		198	811.996	812.149	812.195	809.982	813.919
196	722.321	722.61	722.595	721.939	721.832		197	814.911	816.849	816.711	815.186	815.598		197	831.848	833.084	834.305	834.442	834.29
195	739.761	741.531	741.791	741.562	738.022		196	832.108	834.03	834.442	834.488	834.015		196	860.336	856.43	861.221	859.695	861.572
194	752.563	754.379	753.815	753.387	752.701		195	854.324	855.133	854.889	851.379	852.448		195	883.423	883.82	884.735	882.828	884.583
193	761.749	761.887	763.123	761.23	761.261		194	877.655	874.252	878.098	876.343	878.159		194	900.192	898.026	900.803	899.429	899.963
192	768.28	769.302	770.081	767.181	768.204		193	889.481	886.108	887.314	889.191	886.353		193	913.422	916.26	918.427	916.489	916
191	775.558	776.337	775.467	774.765	774.063		192	899.796	898.819	898.727	900.07	900.528		192	929.916	925.385	929.413	933.105	933.289
190	779.266	783.081	782.242	780.38	781.754		191	906.479	906.464	905.151	908.157	910.706		191	938.66	936.371	939.438	936.829	940.674
							190	915.39	917.099	918.182	915.115	915.1		190	943.039	944.214	944.107	946.991	940.674
Absorbance
Wavelength	Repeat						Absorbance							Absorbance
	0	1	2	3	4		Cell:	2						Cell:	3
260	0.0536635	0.0557749	0.0558788	0.0578165	0.0553364		Wavelength	Repeat						Wavelength	Repeat
259	0.0532207	0.0540448	0.0547249	0.0549404	0.0545631			0	1	2	3	4			0	1	2	3	4
258	0.0518739	0.0504905	0.0520984	0.05309	0.0527962		260	0.0618937	0.0630971	0.063831	0.06401	0.0647523		260	0.0606227	0.0620791	0.0606364	0.062158	0.0622645
257	0.0506576	0.0499037	0.0520274	0.0511192	0.0507535		259	0.0609077	0.0623126	0.0630469	0.0641746	0.065142		259	0.0588741	0.0604619	0.0610959	0.0614142	0.0611971
256	0.050761	0.0508709	0.0512076	0.0519259	0.0523222		258	0.0589562	0.0597694	0.0604235	0.0631378	0.06126		258	0.056989	0.0578612	0.0585712	0.0599243	0.0588262
255	0.0513273	0.0518985	0.0519563	0.05261	0.0513231		257	0.0585587	0.0590114	0.0592843	0.0609754	0.0594721		257	0.0559812	0.0575427	0.0579381	0.0577128	0.0578594
254	0.0499303	0.0522414	0.050535	0.05192	0.051398		256	0.0581747	0.0589677	0.0593623	0.0595967	0.059136		256	0.0552232	0.0570516	0.0582096	0.0580594	0.0582306
253	0.0501995	0.0510864	0.0506641	0.0515243	0.0511915		255	0.0606847	0.0597343	0.0600426	0.0604245	0.0614015		255	0.0569817	0.0583365	0.0594359	0.0582131	0.0589497
252	0.0519535	0.051831	0.0520992	0.0530047	0.0512804		254	0.0582935	0.0595732	0.0590285	0.0599003	0.0603565		254	0.0568713	0.0582426	0.0573535	0.0580956	0.0581863
251	0.0515915	0.0523338	0.051711	0.0518007	0.052356		253	0.0589103	0.0597637	0.0590551	0.0592521	0.0598641		253	0.0574899	0.0574347	0.0563272	0.0583187	0.05888
250	0.051017	0.0511724	0.0512128	0.051301	0.0521843		252	0.0595785	0.0608981	0.0592983	0.0622795	0.0610205		252	0.0579643	0.0585742	0.0579241	0.0597971	0.0600396
249	0.05186	0.0527121	0.0528753	0.0528092	0.0536619		251	0.0599354	0.0604256	0.0600408	0.0613106	0.0604089		251	0.0581932	0.058579	0.0580576	0.0598659	0.0601045
248	0.0510112	0.052553	0.0513604	0.0519663	0.0524102		250	0.0591142	0.0608609	0.0605477	0.0611403	0.0599487		250	0.0576973	0.0606349	0.0582809	0.0596608	0.0591166
247	0.0538322	0.0549964	0.055036	0.0537821	0.0550715		249	0.0608992	0.0617532	0.0611365	0.0619587	0.062077		249	0.0587887	0.0597813	0.0592844	0.0600926	0.0596696
246	0.0539612	0.055644	0.0547747	0.0546021	0.0548902		248	0.0600914	0.0617158	0.0614424	0.0617429	0.0619202		248	0.0576088	0.0599132	0.05964	0.0600624	0.0592786
245	0.054251	0.0557045	0.0560635	0.0548592	0.0545228		247	0.0629569	0.0643022	0.064344	0.0640042	0.0639298		247	0.0597912	0.0608622	0.0623833	0.0618281	0.0613499
244	0.055231	0.0562271	0.0567354	0.0557306	0.0569988		246	0.0630811	0.0645466	0.0651245	0.0646912	0.0643868		246	0.0603422	0.0616674	0.0624642	0.0616687	0.0623511
243	0.0586937	0.0593329	0.0585243	0.0594782	0.0607383		245	0.064466	0.0646143	0.0642579	0.0645156	0.0646924		245	0.0609138	0.0629422	0.0629338	0.0634658	0.063525
242	0.0609223	0.0620019	0.0616416	0.061896	0.0626146		244	0.0655217	0.0664311	0.0650869	0.0662638	0.0669119		244	0.0618199	0.0630548	0.0637249	0.0638803	0.0631049
241	0.0637043	0.0624552	0.0637611	0.0623777	0.0629451		243	0.0677917	0.0694672	0.0690023	0.0694599	0.0703022		243	0.0657644	0.0658593	0.066667	0.0674574	0.0681823
240	0.0648427	0.0655998	0.0650115	0.0641471	0.0658168		242	0.0702002	0.0713665	0.0709614	0.0719866	0.0715301		242	0.0672401	0.0682177	0.0677426	0.068479	0.070417
239	0.0683577	0.0700094	0.0684644	0.0698854	0.0703222		241	0.0723742	0.0739234	0.0739754	0.0736491	0.0737808		241	0.0692593	0.0698627	0.0709006	0.0713563	0.0718738
238	0.0719898	0.0729987	0.0729171	0.0728812	0.0732826		240	0.0762955	0.0759992	0.0764608	0.0763475	0.0766666		240	0.0732832	0.0720954	0.0737555	0.0746094	0.0746596
237	0.0787584	0.0779964	0.078178	0.0796416	0.0789853		239	0.0798854	0.0799121	0.0807113	0.0811364	0.080744		239	0.0778043	0.0771896	0.0774897	0.0787391	0.0789371
236	0.0839575	0.0835376	0.0845997	0.0848317	0.0845622		238	0.0825548	0.0837187	0.0837191	0.0839843	0.0850973		238	0.0807258	0.0807643	0.0817614	0.0819048	0.0827674
235	0.0915357	0.0926019	0.0924239	0.0914632	0.0924416		237	0.0889015	0.0911769	0.0910979	0.0912705	0.0913821		237	0.0872741	0.0885152	0.0893131	0.0890178	0.0910277
234	0.0991632	0.0995447	0.100353	0.100553	0.100854		236	0.0962113	0.0980583	0.0977917	0.0975067	0.0979187		236	0.0935533	0.0951251	0.09622	0.0960994	0.0970916
233	0.106242	0.106286	0.10766	0.107977	0.107586		235	0.105184	0.10642	0.106603	0.106248	0.107047		235	0.101586	0.102997	0.104162	0.103459	0.104565
232	0.115047	0.116434	0.117266	0.117306	0.116944		234	0.115532	0.114892	0.116577	0.114405	0.115575		234	0.111987	0.11282	0.112994	0.114135	0.114604
231	0.127129	0.129451	0.127508	0.126584	0.127075		233	0.123717	0.124268	0.124469	0.124748	0.124321		233	0.121248	0.12299	0.12191	0.123229	0.122572
230	0.137303	0.138661	0.137104	0.13814	0.137958		232	0.133812	0.135872	0.135483	0.136162	0.136635		232	0.133333	0.134505	0.134415	0.134045	0.135547
229	0.146786	0.147736	0.147644	0.148097	0.149369		231	0.146814	0.149413	0.148256	0.149117	0.148582		231	0.146514	0.146607	0.147585	0.147411	0.149824
228	0.158457	0.158214	0.160089	0.159706	0.158617		230	0.161589	0.162883	0.160962	0.161445	0.162138		230	0.159573	0.162862	0.1607	0.161288	0.162071
227	0.168215	0.168861	0.169425	0.16922	0.168578		229	0.174623	0.174645	0.174248	0.174736	0.176248		229	0.173792	0.174969	0.17303	0.174841	0.174913
226	0.179202	0.17897	0.178861	0.17931	0.180632		228	0.186799	0.18848	0.18849	0.190095	0.190168		228	0.188572	0.188639	0.188649	0.189194	0.188662
225	0.190914	0.191326	0.19143	0.192201	0.191961		227	0.200856	0.202813	0.20191	0.202822	0.202887		227	0.202007	0.202971	0.202333	0.204283	0.203578
224	0.202077	0.201867	0.203442	0.20398	0.204843		226	0.214087	0.215492	0.21642	0.215706	0.215682		226	0.216019	0.216991	0.216622	0.218134	0.217886
223	0.212769	0.213504	0.213265	0.215175	0.214619		225	0.230652	0.230808	0.231054	0.231157	0.231982		225	0.233867	0.23421	0.233668	0.234099	0.234478
222	0.225912	0.227327	0.228339	0.228978	0.228264		224	0.245392	0.247315	0.24639	0.24768	0.247539		224	0.251431	0.251402	0.249982	0.251184	0.251325
221	0.239002	0.23905	0.239125	0.238791	0.240379		223	0.259022	0.258962	0.260735	0.261309	0.260397		223	0.266781	0.264432	0.265186	0.266124	0.266532
220	0.251294	0.251498	0.250542	0.251805	0.252173		222	0.277825	0.277486	0.278709	0.278635	0.278792		222	0.284568	0.284914	0.285214	0.285632	0.28595
219	0.264933	0.264316	0.264835	0.266437	0.265635		221	0.294415	0.295685	0.293815	0.295007	0.294989		221	0.302315	0.302325	0.302365	0.301733	0.301633
218	0.280029	0.279352	0.279982	0.281206	0.280511		220	0.311267	0.31071	0.310148	0.310108	0.310941		220	0.319303	0.319887	0.320238	0.318984	0.319229
217	0.295027	0.294399	0.296498	0.296625	0.296644		219	0.327637	0.328409	0.329137	0.329233	0.328715		219	0.338311	0.338536	0.339539	0.339515	0.339187
216	0.309646	0.310282	0.312181	0.313214	0.311895		218	0.348239	0.348115	0.349247	0.349342	0.349813		218	0.359533	0.35998	0.359899	0.360155	0.361391
215	0.327303	0.32879	0.329965	0.331453	0.328743		217	0.36988	0.370586	0.370275	0.371033	0.37108		217	0.381504	0.38319	0.38378	0.382243	0.383009
214	0.347071	0.348026	0.350394	0.34968	0.348417		216	0.391297	0.392301	0.391494	0.391941	0.391681		216	0.404439	0.406369	0.406173	0.406182	0.406076
213	0.371108	0.37076	0.373483	0.373621	0.372693		215	0.415925	0.415771	0.416773	0.416627	0.416734		215	0.43097	0.431082	0.430242	0.432763	0.43206
212	0.397795	0.39742	0.398664	0.397684	0.400064		214	0.442587	0.44247	0.443143	0.443851	0.443007		214	0.460842	0.459594	0.459202	0.460151	0.458352
211	0.428925	0.43105	0.430141	0.431494	0.430538		213	0.47469	0.475613	0.474113	0.476862	0.475547		213	0.492664	0.494158	0.493549	0.493893	0.493691
210	0.464243	0.462435	0.465385	0.465148	0.463409		212	0.509332	0.511519	0.509122	0.50958	0.509138		212	0.531003	0.530304	0.530414	0.530386	0.530276
209	0.499893	0.499613	0.501431	0.502258	0.502061		211	0.549056	0.550052	0.550555	0.550414	0.550235		211	0.571806	0.571283	0.572042	0.573685	0.573882
208	0.542789	0.545957	0.545062	0.546579	0.545536		210	0.594157	0.595068	0.595487	0.595457	0.594816		210	0.618182	0.617868	0.619684	0.621464	0.619819
207	0.589315	0.590561	0.591972	0.591036	0.592891		209	0.643814	0.643976	0.643524	0.644658	0.646049		209	0.669945	0.671436	0.671774	0.671449	0.671688
206	0.641388	0.643406	0.644485	0.645266	0.645198		208	0.702701	0.70321	0.70363	0.704654	0.705625		208	0.733965	0.73362	0.733295	0.733094	0.733261
205	0.699745	0.700847	0.700879	0.702928	0.702495		207	0.767713	0.769029	0.770708	0.770031	0.768505		207	0.801826	0.802839	0.802837	0.802663	0.803371
204	0.764457	0.76488	0.767353	0.7686	0.766606		206	0.845237	0.846922	0.844999	0.845373	0.846604		206	0.883172	0.884283	0.882495	0.883289	0.884081
203	0.834532	0.836291	0.839258	0.837749	0.83718		205	0.929527	0.929495	0.92958	0.929517	0.930128		205	0.973812	0.973785	0.973274	0.973573	0.974879
202	0.915758	0.916005	0.917988	0.918323	0.917226		204	1.02414	1.02546	1.02525	1.02521	1.0265		204	1.07391	1.0737	1.07418	1.07545	1.07605
201	1.00171	1.00317	1.00702	1.00449	1.00209		203	1.12861	1.12714	1.12902	1.12857	1.12893		203	1.18369	1.18558	1.18552	1.18577	1.18407
200	1.09433	1.09836	1.10129	1.10053	1.09744		202	1.24398	1.24281	1.24323	1.24332	1.24581		202	1.30745	1.31013	1.3083	1.30782	1.30796
199	1.19099	1.1947	1.19669	1.19771	1.19326		201	1.36606	1.36813	1.36779	1.36939	1.3685		201	1.43908	1.43881	1.43933	1.44006	1.43997
198	1.29209	1.29596	1.29671	1.29649	1.29298		200	1.50097	1.50212	1.50126	1.50127	1.50066		200	1.57905	1.58049	1.58095	1.58012	1.57982
197	1.39443	1.39755	1.39984	1.39946	1.39528		199	1.63192	1.63376	1.63581	1.63487	1.6356		199	1.72094	1.72163	1.721	1.72093	1.72158
196	1.49326	1.49671	1.50021	1.50059	1.49515		198	1.76752	1.76853	1.76894	1.76857	1.77026		198	1.86165	1.86287	1.86432	1.86431	1.86444
195	1.58998	1.59507	1.59689	1.59598	1.59215		197	1.9042	1.90378	1.90478	1.90392	1.9046		197	2.00747	2.00857	2.00874	2.0086	2.0095
194	1.6767	1.68116	1.6862	1.68274	1.68062		196	2.0331	2.03311	2.03506	2.03599	2.03407		196	2.14575	2.14468	2.14843	2.14702	2.14761
193	1.75397	1.75919	1.76236	1.76084	1.75662		195	2.15698	2.15876	2.15911	2.15895	2.15919		195	2.28	2.28092	2.28251	2.28212	2.28203
192	1.82095	1.82691	1.82919	1.82677	1.82144		194	2.26747	2.27091	2.27123	2.27086	2.27206		194	2.3991	2.40223	2.40242	2.40211	2.40056
191	1.87934	1.88596	1.88877	1.88412	1.88024		193	2.36666	2.36801	2.37	2.37092	2.36973		193	2.50203	2.50276	2.50532	2.50459	2.50333
190	1.93207	1.93748	1.94092	1.93691	1.93481		192	2.44861	2.45025	2.45216	2.45142	2.45166		192	2.58484	2.58745	2.58934	2.587	2.58845
							191	2.51512	2.51745	2.51928	2.52075	2.52135		191	2.65154	2.65723	2.65714	2.65687	2.65553
Voltage							190	2.57236	2.57579	2.57988	2.57722	2.57964		190	2.70847	2.71454	2.7145	2.71527	2.71484
Wavelength	Repeat
	0	1	2	3	4		Voltage							Voltage
260	7.97802	8.00063	7.98033	8.33525	7.99644		Cell:	2						Cell:	3
259	8.06187	8.10871	8.02004	8.03001	8.08663		Wavelength	Repeat						Wavelength	Repeat
258	8.21803	8.21749	7.99111	8.10587	7.9454			0	1	2	3	4			0	1	2	3	4
257	8.07473	8.02214	7.98774	8.14365	8.03337		260	8.05188	7.97083	8.00401	7.96011	7.97203		260	7.97698	7.98199	7.9646	7.95789	8.03897
256	8.11857	8.04967	8.04821	8.02697	8.21316		259	8.01674	8.06095	7.98343	8.03253	8.04039		259	8.08509	7.99743	8.03161	7.95548	8.2375
255	7.94238	8.01838	8.02372	8.08037	8.01459		258	7.96934	8.04224	8.02091	8.09324	8.00241		258	8.22104	8.03588	8.12008	8.02398	8.00878
254	8.01515	8.01273	7.98466	8.11984	8.04117		257	7.96646	7.98923	7.97024	7.97483	8.08626		257	8.03422	8.09265	8.02612	8.063	8.07741
253	8.05822	8.08224	8.03016	7.97061	7.9751		256	8.07349	8.03533	7.95156	8.04554	7.97288		256	8.01983	8.03634	8.01025	8.03337	7.98169
252	8.01159	7.9764	8.06422	7.98734	8.03379		255	7.97702	8.0338	7.95111	8.09638	7.99675		255	8.05324	8.04235	8.05348	8.0967	8.03415
251	7.99253	8.01816	8.01819	8.06078	8.00629		254	8.04744	8.00325	7.94378	8.00984	8.04238		254	8.08178	8.01356	8.1188	8.12552	8.0241
250	8.00681	8.00229	8.06751	8.19283	8.00506		253	8.08421	7.98424	7.99092	8.0699	8.00778		253	8.00223	8.07663	7.96291	8.04588	7.96871
249	8.05607	8.03862	7.97432	7.97056	8.04255		252	8.13285	8.02367	7.97966	8.07448	7.98474		252	7.99297	8.01061	7.93912	7.99128	8.00759
248	8.02736	7.94896	8.0376	8.01139	7.96989		251	8.00287	7.9842	8.01701	7.96154	8.04717		251	8.26595	7.97305	7.98748	7.98485	8.05763
247	8.04406	7.97243	8.03849	8.04666	8.19312		250	8.04514	8.01607	8.04768	8.00447	8.09596		250	8.02269	8.27844	8.02327	8.17249	7.97384
246	8.01494	7.98729	8.21955	7.9897	8.03636		249	8.07709	8.06447	8.04506	7.9974	8.0082		249	8.00208	8.04249	8.06965	8.03999	7.96793
245	8.03028	8.0068	7.93818	8.0056	8.06393		248	7.97417	8.00799	7.99508	8.03846	8.04821		248	7.98204	8.07731	8.10041	8.00253	8.01207
244	8.03005	7.98983	7.94359	8.00737	8.03598		247	7.98995	8.02899	8.01023	8.00506	8.08004		247	7.97243	7.98574	8.11872	8.03869	8.04261
243	7.98706	8.14142	7.96327	7.97264	8.01979		246	7.96022	7.97603	8.02271	8.01925	7.9642		246	7.98907	7.99773	7.98472	8.06866	7.98844
242	7.94701	8.0924	7.96725	7.92922	7.98606		245	7.95537	7.99538	8.03812	8.04321	7.97915		245	7.99916	7.99488	7.99668	8.05609	7.98745
241	7.88518	7.94117	7.97538	7.9093	7.96878		244	8.00799	8.02076	8.04069	7.96479	7.95619		244	8.05665	8.08997	7.99994	7.99708	8.01302
240	7.84879	7.86809	7.93653	7.86137	7.97455		243	7.95641	8.01757	8.02124	8.02263	7.94655		243	7.98041	7.98032	7.99849	7.98395	7.97228
239	7.95489	8.00948	7.86784	7.98078	7.9972		242	7.91325	7.92957	7.98598	8.22794	7.92495		242	7.95418	7.99713	7.97955	8.02518	7.9322
238	7.85237	7.91797	7.95977	8.02008	7.90635		241	7.9944	8.0194	7.91961	8.02771	7.87291		241	7.9766	7.95571	7.96283	7.961	7.96129
237	7.97813	7.81553	7.96176	8.0174	8.02794		240	7.90667	7.96518	7.85865	7.96201	7.91599		240	7.88721	7.89906	7.89481	7.88576	7.96557
236	7.83091	7.98673	7.79287	7.86962	7.87295		239	7.83577	7.97874	7.91952	7.86886	7.8362		239	8.02076	7.96636	8.03138	7.99233	7.99667
235	7.98398	7.93858	7.99805	7.99444	7.97494		238	8.00426	7.87275	7.97025	8.02039	7.72238		238	7.93036	7.99299	7.91621	7.8978	7.89001
234	7.97583	8.04429	8.01014	7.7525	7.97433		237	7.87619	8.01254	7.82411	8.07718	8.01184		237	7.79985	7.83972	7.76797	7.98888	7.98905
233	7.96871	7.99663	7.98998	8.00275	7.99277		236	7.99499	7.83428	7.8104	7.90922	7.96815		236	7.99679	7.98614	7.93723	7.95914	7.9546
232	7.98479	7.96766	7.9524	7.97799	7.99573		235	7.78123	7.99299	7.96463	7.99173	7.75232		235	8.0051	8.01768	7.9696	7.77516	7.76869
231	7.97461	7.68351	7.93695	8.00604	7.99966		234	7.98462	7.99496	8.00668	8.01536	8.00807		234	7.98248	7.98871	7.95969	7.99888	8.02742
230	8.02428	8.05068	7.99052	7.99724	7.97998		233	8.01602	7.80876	7.98701	7.97223	8.01041		233	7.99372	7.95619	7.97739	7.96701	7.99429
229	8.00373	7.98874	8.01403	8.00568	7.96494		232	8.01642	7.99442	8.02682	8.03417	7.9923		232	8.00926	7.98235	7.95338	7.97348	7.9911
228	8.01063	7.9768	8.01155	7.97926	7.98974		231	7.96224	7.97569	8.0046	7.96206	8.01894		231	7.93835	8.00182	8.00549	7.94365	8.00111
227	8.03313	7.9415	8.02464	7.98342	8.02182		230	7.95518	7.97653	7.99846	7.95783	7.99511		230	8.02285	7.96111	8.01673	8.01932	8.02438
226	7.98069	8.00731	7.77897	7.96529	7.98452		229	8.0195	7.97704	7.95979	7.94969	7.95115		229	7.96347	8.07379	8.01497	7.96995	7.99663
225	8.00238	8.00345	7.99613	7.94093	8.01767		228	7.97974	7.96342	8.00454	7.97836	8.0037		228	7.99298	7.94377	7.99716	7.98824	7.9891
224	7.98637	7.99548	7.96237	7.95251	8.01804		227	7.97724	7.96488	7.9836	8.02132	8.00731		227	7.97219	7.98975	7.96941	7.97417	7.95193
223	7.977	7.99293	8.00647	7.96325	7.9866		226	7.97919	7.96576	7.99183	7.98134	7.9818		226	7.99511	8.02332	7.99836	7.98691	7.94241
222	7.96869	7.98404	7.98408	7.99093	7.73842		225	8.00409	7.98146	7.97497	7.98295	7.96189		225	7.94701	7.95348	7.94477	7.99374	7.98382
221	7.94954	8.00368	8.00987	8.00655	7.99434		224	8.04217	8.01042	7.98771	8.03583	7.9874		224	8.00606	8.02907	8.02154	8.0106	7.99115
220	8.02143	7.99018	8.04268	7.93878	8.00156		223	8.02516	8.04636	7.96808	8.03207	7.98885		223	7.98354	7.7977	7.9841	8.01899	7.9917
219	7.78454	7.96836	8.02823	8.0093	7.99037		222	7.94983	7.9718	8.00873	7.98741	7.97928		222	7.99957	7.96568	8.00145	7.99204	8.03424
218	7.98454	8.0108	8.01297	7.96979	7.94124		221	7.99236	7.98402	8.04187	7.97648	7.94346		221	7.99749	8.04321	8.02116	7.97539	8.00842
217	8.00412	7.99061	8.00701	7.99969	8.01763		220	7.95253	8.00749	7.99065	7.98659	8.00484		220	7.98224	8.01063	8.03387	8.00065	8.01808
216	7.97804	8.00024	8.02154	8.01528	7.98664		219	8.01258	7.69872	7.95735	7.99239	7.97582		219	7.99229	8.01367	7.9892	7.97615	7.72436
215	7.97512	8.02543	8.03159	7.99024	7.98286		218	7.98882	7.99259	8.00116	7.98179	7.99514		218	7.97315	7.98645	8.0037	7.99899	7.98483
214	8.0269	8.00927	7.97461	7.95955	7.99463		217	7.96537	7.9314	7.99605	7.98071	7.98266		217	8.02596	8.04121	7.96224	7.98364	8.02683
213	7.98127	8.00889	7.98694	7.98579	7.99304		216	7.98499	7.97456	7.99342	7.9638	8.01136		216	7.99885	7.93625	7.99284	7.95519	7.98946
212	7.97912	7.94614	8.00029	7.96257	7.96265		215	8.00695	7.98441	8.01033	7.98008	8.00979		215	7.95498	8.00319	8.00149	8.00035	7.98151
211	8.03014	8.01705	8.00643	7.96912	7.98419		214	7.97641	8.01448	7.98175	8.01171	7.97588		214	7.9602	7.99233	8.00415	8.00047	7.98404
210	8.00243	7.96105	7.96286	7.97417	8.03181		213	8.01404	7.97149	8.01467	7.95745	7.97935		213	8.00419	7.95754	7.98789	8.03161	7.96928
209	7.95556	7.96934	8.00701	7.97246	8.004		212	7.94804	7.99193	7.96423	8.01435	8.00197		212	7.93548	7.98154	7.97462	8.027	7.95857
208	8.00169	7.95139	7.99342	7.99696	8.01126		211	8.01719	8.01016	7.96879	7.99593	7.98789		211	7.96954	8.00075	7.93645	8.00318	8.0264
207	7.9255	7.96918	7.91651	8.02141	7.97294		210	7.99871	7.9716	8.01208	7.93867	8.0262		210	7.96003	7.96416	7.9537	7.98597	8.00652
206	7.9826	7.98901	8.01891	7.97088	7.96252		209	7.94171	8.01	7.99973	7.95104	7.99959		209	7.96521	7.96409	8.02035	7.97839	8.01468
205	7.9529	7.98721	8.01243	8.02179	7.97982		208	7.96512	7.95306	7.98504	7.96488	8.00427		208	7.97054	7.96796	7.94199	7.9546	7.9937
204	7.90196	8.00507	7.96337	7.96177	7.98712		207	8.00463	8.00538	7.76713	7.98575	8.01147		207	7.98453	7.95492	7.96375	7.98567	7.95396
203	7.97365	7.94141	7.937	7.95705	8.02605		206	7.95867	7.92584	7.97618	7.9279	7.95582		206	8.01794	8.01408	7.99151	7.96949	7.97715
202	7.99687	7.92984	8.01814	8.0467	7.93874		205	7.98053	8.02514	7.98295	8.04506	8.03543		205	8.00967	7.99029	7.98439	7.90852	7.97781
201	7.95422	7.98165	7.97109	7.91422	7.96267		204	8.03568	7.98226	8.00814	7.99927	7.97146		204	8.00983	7.96913	8.00356	7.9222	8.02206
200	8.04916	7.86249	7.95584	7.92745	7.92709		203	7.75854	7.9874	8.00381	7.98545	7.93341		203	8.00753	8.00196	8.03812	7.9187	7.99463
199	7.74262	7.96198	7.76058	7.97207	7.96994		202	7.89685	8.0186	7.93647	8.0282	7.79815		202	7.86193	7.93235	7.94791	7.83139	7.88114
198	7.92968	7.92534	8.03088	8.05092	7.94401		201	7.7844	7.82627	8.01837	7.97155	7.99736		201	7.95926	7.94368	8.03188	7.92884	7.79554
197	7.72098	8.00123	7.90328	7.78367	7.78904		200	7.9429	7.86479	7.95293	7.90878	7.83111		200	7.96897	7.84553	7.97312	8.03436	7.9736
196	7.96068	7.92119	7.8564	7.79688	7.8864		199	7.93711	7.89578	7.89751	7.83032	7.92773		199	7.85485	7.94599	7.85121	7.91148	7.83058
195	7.97859	8.00715	7.99149	7.99244	7.81837		198	7.85416	7.93182	8.00364	7.91912	7.83108		198	7.90717	7.89475	7.87119	7.73166	8.06742
194	7.87406	8.01112	7.85174	7.86365	7.81976		197	7.8329	8.07462	8.03945	7.87119	7.9085		197	7.7866	7.88424	7.99685	8.01246	7.98155
193	7.99462	7.91369	7.98657	7.81405	7.89374		196	7.75081	7.93225	7.93538	7.92267	7.91317		196	8.03584	7.77057	8.05053	7.96594	8.0912
192	7.92515	7.91615	7.94961	7.71332	7.90882		195	7.8627	7.89134	7.86664	7.60616	7.68213		195	8.05353	8.08134	8.1552	7.94698	8.14698
191	7.98715	7.93569	7.8073	7.82838	7.83522		194	8.09283	7.65572	8.07747	7.8682	8.06959		194	8.04409	7.78917	8.0385	7.91908	7.99628
190	7.82096	8.04526	7.91167	7.82806	7.98238		193	8.08817	7.70988	7.80042	7.97914	7.70499		193	7.76409	7.96907	8.08756	7.95296	7.93864
							192	8.07425	7.9538	7.91046	8.04733	8.08499		192	7.93605	7.58406	7.82059	8.11122	8.09633
Count							191	7.88719	7.84386	7.70176	7.92471	8.12463		191	7.80496	7.49478	7.7991	7.52858	7.97827
Wavelength	Repeat						190	8.03004	8.09924	8.10637	7.91943	7.87427		190	7.76284	7.78729	7.77605	8.08613	7.38392
	0	1	2	3	4
260	20000	20000	20000	20000	20000		Count							Count
259	20000	20000	20000	20000	20000		Cell:	2						Cell:	3
258	20000	20000	20000	20000	20000		Wavelength	Repeat						Wavelength	Repeat
257	20000	20000	20000	20000	20000			0	1	2	3	4			0	1	2	3	4
256	20000	20000	20000	20000	20000		260	20000	20000	20000	20000	20000		260	20000	20000	20000	20000	20000
255	20000	20000	20000	20000	20000		259	20000	20000	20000	20000	20000		259	20000	20000	20000	20000	20000
254	20000	20000	20000	20000	20000		258	20000	20000	20000	20000	20000		258	20000	20000	20000	20000	20000
253	20000	20000	20000	20000	20000		257	20000	20000	20000	20000	20000		257	20000	20000	20000	20000	20000
252	20000	20000	20000	20000	20000		256	20000	20000	20000	20000	20000		256	20000	20000	20000	20000	20000
251	20000	20000	20000	20000	20000		255	20000	20000	20000	20000	20000		255	20000	20000	20000	20000	20000
250	20000	20000	20000	20000	20000		254	20000	20000	20000	20000	20000		254	20000	20000	20000	20000	20000
249	20000	20000	20000	20000	20000		253	20000	20000	20000	20000	20000		253	20000	20000	20000	20000	20000
248	20000	20000	20000	20000	20000		252	20000	20000	20000	20000	20000		252	20000	20000	20000	20000	20000
247	20000	20000	20000	20000	20000		251	20000	20000	20000	20000	20000		251	20000	20000	20000	20000	20000
246	20000	20000	20000	20000	20000		250	20000	20000	20000	20000	20000		250	20000	20000	20000	20000	20000
245	20000	20000	20000	20000	20000		249	20000	20000	20000	20000	20000		249	20000	20000	20000	20000	20000
244	20000	20000	20000	20000	20000		248	20000	20000	20000	20000	20000		248	20000	20000	20000	20000	20000
243	20000	20000	20000	20000	20000		247	20000	20000	20000	20000	20000		247	20000	20000	20000	20000	20000
242	20000	20000	20000	20000	20000		246	20000	20000	20000	20000	20000		246	20000	20000	20000	20000	20000
241	20000	20000	20000	20000	20000		245	20000	20000	20000	20000	20000		245	20000	20000	20000	20000	20000
240	20000	20000	20000	20000	20000		244	20000	20000	20000	20000	20000		244	20000	20000	20000	20000	20000
239	20000	20000	20000	20000	20000		243	20000	20000	20000	20000	20000		243	20000	20000	20000	20000	20000
238	20000	20000	20000	20000	20000		242	20000	20000	20000	20000	20000		242	20000	20000	20000	20000	20000
237	20000	20000	20000	20000	20000		241	20000	20000	20000	20000	20000		241	20000	20000	20000	20000	20000
236	20000	20000	20000	20000	20000		240	20000	20000	20000	20000	20000		240	20000	20000	20000	20000	20000
235	20000	20000	20000	20000	20000		239	20000	20000	20000	20000	20000		239	20000	20000	20000	20000	20000
234	20000	20000	20000	20000	20000		238	20000	20000	20000	20000	20000		238	20000	20000	20000	20000	20000
233	20000	20000	20000	20000	20000		237	20000	20000	20000	20000	20000		237	20000	20000	20000	20000	20000
232	20000	20000	20000	20000	20000		236	20000	20000	20000	20000	20000		236	20000	20000	20000	20000	20000
231	20000	20000	20000	20000	20000		235	20000	20000	20000	20000	20000		235	20000	20000	20000	20000	20000
230	20000	20000	20000	20000	20000		234	20000	20000	20000	20000	20000		234	20000	20000	20000	20000	20000
229	20000	20000	20000	20000	20000		233	20000	20000	20000	20000	20000		233	20000	20000	20000	20000	20000
228	20000	20000	20000	20000	20000		232	20000	20000	20000	20000	20000		232	20000	20000	20000	20000	20000
227	20000	20000	20000	20000	20000		231	20000	20000	20000	20000	20000		231	20000	20000	20000	20000	20000
226	20000	20000	20000	20000	20000		230	20000	20000	20000	20000	20000		230	20000	20000	20000	20000	20000
225	20000	20000	20000	20000	20000		229	20000	20000	20000	20000	20000		229	20000	20000	20000	20000	20000
224	20000	20000	20000	20000	20000		228	20000	20000	20000	20000	20000		228	20000	20000	20000	20000	20000
223	20000	20000	20000	20000	20000		227	20000	20000	20000	20000	20000		227	20000	20000	20000	20000	20000
222	20000	20000	20000	20000	20000		226	20000	20000	20000	20000	20000		226	20000	20000	20000	20000	20000
221	20000	20000	20000	20000	20000		225	20000	20000	20000	20000	20000		225	20000	20000	20000	20000	20000
220	20000	20000	20000	20000	20000		224	20000	20000	20000	20000	20000		224	20000	20000	20000	20000	20000
219	20000	20000	20000	20000	20000		223	20000	20000	20000	20000	20000		223	20000	20000	20000	20000	20000
218	20000	20000	20000	20000	20000		222	20000	20000	20000	20000	20000		222	20000	20000	20000	20000	20000
217	20000	20000	20000	20000	20000		221	20000	20000	20000	20000	20000		221	20000	20000	20000	20000	20000
216	20000	20000	20000	20000	20000		220	20000	20000	20000	20000	20000		220	20000	20000	20000	20000	20000
215	20000	20000	20000	20000	20000		219	20000	20000	20000	20000	20000		219	20000	20000	20000	20000	20000
214	20000	20000	20000	20000	20000		218	20000	20000	20000	20000	20000		218	20000	20000	20000	20000	20000
213	20000	20000	20000	20000	20000		217	20000	20000	20000	20000	20000		217	20000	20000	20000	20000	20000
212	20000	20000	20000	20000	20000		216	20000	20000	20000	20000	20000		216	20000	20000	20000	20000	20000
211	20000	20000	20000	20000	20000		215	20000	20000	20000	20000	20000		215	20000	20000	20000	20000	20000
210	20000	20000	20000	20000	20000		214	20000	20000	20000	20000	20000		214	20000	20000	20000	20000	20000
209	20000	20000	20000	20000	20000		213	20000	20000	20000	20000	20000		213	20000	20000	20000	20000	20000
208	20000	20000	20000	20000	20000		212	20000	20000	20000	20000	20000		212	20000	20000	20000	20000	20000
207	20000	20000	20000	20000	20000		211	20000	20000	20000	20000	20000		211	20000	20000	20000	20000	20000
206	20000	20000	20000	20000	20000		210	20000	20000	20000	20000	20000		210	20000	20000	20000	20000	20000
205	20000	20000	20000	20000	20000		209	20000	20000	20000	20000	20000		209	20000	20000	20000	20000	20000
204	20000	20000	20000	20000	20000		208	20000	20000	20000	20000	20000		208	20000	20000	20000	20000	20000
203	20000	20000	20000	20000	20000		207	20000	20000	20000	20000	20000		207	20000	20000	20000	20000	20000
202	20000	20000	20000	20000	20000		206	20000	20000	20000	20000	20000		206	20000	20000	20000	20000	20000
201	20000	20000	20000	20000	20000		205	20000	20000	20000	20000	20000		205	20000	20000	20000	20000	20000
200	20000	20000	20000	20000	20000		204	20000	20000	20000	20000	20000		204	20000	20000	20000	20000	20000
199	20000	20000	20000	20000	20000		203	20000	20000	20000	20000	20000		203	20000	20000	20000	20000	20000
198	20000	20000	20000	20000	20000		202	20000	20000	20000	20000	20000		202	20000	20000	20000	20000	20000
197	20000	20000	20000	20000	20000		201	20000	20000	20000	20000	20000		201	20000	20000	20000	20000	20000
196	20000	20000	20000	20000	20000		200	20000	20000	20000	20000	20000		200	20000	20000	20000	20000	20000
195	20000	20000	20000	20000	20000		199	20000	20000	20000	20000	20000		199	20000	20000	20000	20000	20000
194	20000	20000	20000	20000	20000		198	20000	20000	20000	20000	20000		198	20000	20000	20000	20000	20000
193	20000	20000	20000	20000	20000		197	20000	20000	20000	20000	20000		197	20000	20000	20000	20000	20000
192	20000	20000	20000	20000	20000		196	20000	20000	20000	20000	20000		196	20000	20000	20000	20000	20000
191	20000	20000	20000	20000	20000		195	20000	20000	20000	20000	20000		195	20000	20000	20000	20000	20000
190	20000	20000	20000	20000	20000		194	20000	20000	20000	20000	20000		194	20000	20000	20000	20000	20000
							193	20000	20000	20000	20000	20000		193	20000	20000	20000	20000	20000
SE							192	20000	20000	20000	20000	20000		192	20000	20000	20000	20000	20000
Wavelength	Repeat						191	20000	20000	20000	20000	20000		191	20000	20000	20000	20000	20000
	0	1	2	3	4		190	20000	20000	20000	20000	20000		190	20000	20000	20000	20000	20000
260	0.0789708	0.0773039	0.0721075	0.0753397	0.0775072
259	0.0808772	0.0811305	0.0793898	0.0773509	0.0801708		SE							SE
258	0.0807859	0.0835508	0.0793257	0.0796523	0.0808646		Cell:	2						Cell:	3
257	0.081673	0.0762435	0.0748434	0.0792464	0.0789472		Wavelength	Repeat						Wavelength	Repeat
256	0.0818296	0.0876032	0.084739	0.0824995	0.0815241			0	1	2	3	4			0	1	2	3	4
255	0.0813685	0.0775543	0.0787919	0.0789536	0.0808997		260	0.0732107	0.0766303	0.0739074	0.0826277	0.074625		260	0.0734379	0.079353	0.0759173	0.0753106	0.0716006
254	0.0841287	0.0802402	0.0802413	0.0728216	0.0827949		259	0.0848461	0.0832136	0.0806671	0.0823644	0.0859406		259	0.0814654	0.0805201	0.0800032	0.0803667	0.0834269
253	0.0729102	0.0739109	0.0712724	0.073522	0.0752991		258	0.0850941	0.0791279	0.0800387	0.0787571	0.0763626		258	0.081274	0.0833985	0.0807401	0.0852087	0.0814396
252	0.0820346	0.0788027	0.0798331	0.0779431	0.0756467		257	0.078622	0.0778032	0.0788521	0.0777638	0.0735491		257	0.0822639	0.0806846	0.0753932	0.0775947	0.0791435
251	0.0829472	0.0823992	0.082973	0.0823911	0.0773332		256	0.0810423	0.0759486	0.0819472	0.0805646	0.0761928		256	0.0796001	0.0801459	0.0864559	0.0796122	0.0783434
250	0.0745917	0.0748414	0.0744246	0.0748804	0.0697677		255	0.0773327	0.0792533	0.0852187	0.0783587	0.0748174		255	0.0781447	0.0789817	0.0783783	0.0844418	0.0798573
249	0.0805216	0.0785428	0.0768129	0.0806764	0.0769571		254	0.0820347	0.0787341	0.0790686	0.0772937	0.0795381		254	0.0771411	0.0749129	0.0812554	0.0788561	0.0767691
248	0.0801406	0.0778911	0.0840515	0.0760203	0.0806493		253	0.0719343	0.075953	0.069987	0.0772258	0.0723376		253	0.0754747	0.072977	0.0764069	0.0756463	0.078912
247	0.0690278	0.074613	0.0718395	0.0734117	0.0740902		252	0.0823525	0.0798871	0.0789215	0.0743883	0.079509		252	0.0849319	0.0774713	0.0780578	0.0778163	0.0817319
246	0.0711493	0.0712876	0.0720243	0.0742407	0.0739992		251	0.0822091	0.0851974	0.0807452	0.0844462	0.0809103		251	0.0825135	0.0809627	0.0831882	0.0851373	0.0818859
245	0.0840822	0.0773698	0.0755819	0.0766599	0.0800645		250	0.0715834	0.0747278	0.0731305	0.0808061	0.0751659		250	0.0733768	0.0710331	0.0757255	0.0743559	0.0768846
244	0.081958	0.0834638	0.0804439	0.0804774	0.07768		249	0.0876677	0.0844845	0.0766292	0.0854259	0.0783649		249	0.084795	0.0798553	0.0798116	0.0783108	0.0742254
243	0.072758	0.0738428	0.0804274	0.0767103	0.0750276		248	0.0810501	0.0819468	0.0807424	0.0792422	0.0826137		248	0.0793949	0.0773361	0.0777467	0.078442	0.0810096
242	0.0800334	0.0758145	0.0748605	0.0845169	0.0771453		247	0.0663906	0.0709436	0.0714466	0.0675577	0.075655		247	0.0719406	0.0672596	0.0682645	0.0729305	0.0731638
241	0.0818373	0.0845411	0.0787394	0.077436	0.0763922		246	0.0717802	0.0782622	0.0777729	0.0731411	0.0730653		246	0.073069	0.0722065	0.0734641	0.073606	0.0774413
240	0.078796	0.0813828	0.0809331	0.0827402	0.0782727		245	0.0835823	0.0796666	0.0810501	0.079943	0.0851368		245	0.0848734	0.0823851	0.0809394	0.0776877	0.0836011
239	0.0852635	0.0835439	0.0782405	0.0846369	0.0859759		244	0.0831556	0.079537	0.0855851	0.0853778	0.0846845		244	0.0824893	0.0826246	0.0873486	0.0759892	0.0830599
238	0.0781028	0.0743875	0.0768136	0.0725556	0.0740818		243	0.0769156	0.0736759	0.0747434	0.0794271	0.0738174		243	0.0750733	0.0775255	0.0750878	0.0731188	0.0717088
237	0.0818825	0.089685	0.0847869	0.0820462	0.0875036		242	0.0760558	0.0778458	0.0805562	0.0751676	0.0725975		242	0.0734405	0.0732614	0.0770123	0.0767799	0.07908
236	0.0829129	0.0843339	0.0866901	0.0870043	0.0841635		241	0.0773694	0.078059	0.0839264	0.0854745	0.0738089		241	0.0772572	0.0747193	0.0748007	0.0765514	0.0773325
235	0.0824423	0.0840409	0.0808129	0.0830736	0.0843785		240	0.0827524	0.0777187	0.0777792	0.0774293	0.0845609		240	0.0824486	0.0751032	0.0746536	0.0831964	0.0789765
234	0.088879	0.080759	0.0845799	0.0895343	0.0889863		239	0.0853829	0.0832128	0.0825184	0.0868912	0.087661		239	0.0809244	0.0793298	0.080992	0.0769052	0.0827467
233	0.0788436	0.0793843	0.0828493	0.089646	0.0883811		238	0.0798566	0.0765733	0.0813393	0.0732217	0.0758392		238	0.075337	0.0730884	0.0748923	0.0790773	0.0765495
232	0.0896074	0.090095	0.0840832	0.0915806	0.0902044		237	0.0853414	0.0817075	0.0847179	0.0836159	0.0860258		237	0.090023	0.0831097	0.0834211	0.085313	0.0880568
231	0.0996954	0.0944741	0.0900223	0.0934594	0.096186		236	0.0845521	0.0915184	0.0874426	0.0838256	0.078823		236	0.080114	0.0890319	0.0877041	0.0897392	0.084578
230	0.0911436	0.0947476	0.0934282	0.0939121	0.0995479		235	0.083283	0.0799983	0.0802874	0.0782481	0.0794001		235	0.0860651	0.0842825	0.0767666	0.084655	0.081814
229	0.1016	0.0967809	0.103517	0.104266	0.09939		234	0.0874743	0.0893563	0.0836246	0.0814056	0.0837269		234	0.0841516	0.0851035	0.0900718	0.0863676	0.0837844
228	0.0976555	0.100866	0.0946576	0.103215	0.103952		233	0.0821136	0.077092	0.0779042	0.0850814	0.0841136		233	0.0840895	0.0808826	0.0862762	0.0833752	0.0784414
227	0.109052	0.106436	0.100353	0.0963431	0.104185		232	0.0817601	0.0861231	0.0881823	0.0906852	0.0928062		232	0.0842369	0.0880883	0.0863689	0.085051	0.0958115
226	0.104789	0.102028	0.105139	0.107851	0.110365		231	0.0873681	0.0958459	0.0907471	0.0926249	0.0877157		231	0.0989148	0.0955186	0.0915748	0.0872581	0.0927486
225	0.115757	0.103292	0.102828	0.111575	0.102752		230	0.0949074	0.0930575	0.0902104	0.0925129	0.0920133		230	0.0918514	0.0904476	0.093102	0.0882405	0.0907765
224	0.111473	0.105964	0.106609	0.114964	0.110699		229	0.0940338	0.0898617	0.0918745	0.0875101	0.091702		229	0.0901983	0.0963587	0.0859009	0.0884412	0.0901333
223	0.107137	0.109797	0.104052	0.107258	0.107246		228	0.092163	0.0944058	0.0930118	0.0930315	0.0976247		228	0.097441	0.0961415	0.0893828	0.0906065	0.10017
222	0.111442	0.109622	0.112186	0.117056	0.119197		227	0.102571	0.0911232	0.0940611	0.0944294	0.0987254		227	0.0961496	0.0950373	0.0977621	0.0963289	0.0922576
221	0.118471	0.118981	0.116032	0.118647	0.122435		226	0.102355	0.101328	0.103347	0.095808	0.101836		226	0.0949726	0.101792	0.0934157	0.0933275	0.0979135
220	0.112562	0.109411	0.114408	0.115906	0.113017		225	0.106622	0.101198	0.0998459	0.10263	0.105805		225	0.0974413	0.105395	0.104665	0.101154	0.0916512
219	0.108203	0.117522	0.115637	0.106385	0.113717		224	0.104669	0.106086	0.100366	0.100267	0.109708		224	0.105033	0.099669	0.0996529	0.0995151	0.0848347
218	0.115362	0.114758	0.114549	0.123495	0.114732		223	0.111262	0.110452	0.105122	0.0946057	0.101983		223	0.107119	0.0989134	0.0988092	0.0981381	0.110167
217	0.115904	0.114354	0.106504	0.106422	0.116575		222	0.10677	0.107449	0.11121	0.103597	0.105617		222	0.0996808	0.109295	0.0971847	0.0943968	0.100338
216	0.118726	0.122195	0.113485	0.118966	0.119464		221	0.107504	0.11013	0.120011	0.115255	0.114369		221	0.112933	0.107619	0.114456	0.113217	0.108807
215	0.126943	0.105557	0.125451	0.123741	0.129494		220	0.113458	0.103597	0.109394	0.109828	0.10965		220	0.104451	0.100254	0.111024	0.100913	0.116331
214	0.119298	0.12424	0.117284	0.126963	0.120866		219	0.107567	0.111932	0.108634	0.110047	0.114702		219	0.120209	0.109817	0.10385	0.107017	0.108276
213	0.114474	0.115625	0.115568	0.119369	0.111922		218	0.116049	0.121446	0.116006	0.119131	0.120658		218	0.115053	0.110647	0.120399	0.122722	0.112774
212	0.128858	0.123064	0.121024	0.121272	0.120538		217	0.119326	0.11411	0.122862	0.115067	0.119927		217	0.116962	0.113344	0.113484	0.104298	0.112164
211	0.138227	0.124613	0.129305	0.141881	0.137788		216	0.119464	0.115798	0.115064	0.112946	0.118901		216	0.115885	0.123915	0.117749	0.119626	0.123878
210	0.137294	0.135275	0.124782	0.121011	0.123831		215	0.126657	0.127887	0.123967	0.110991	0.129895		215	0.119371	0.121537	0.12117	0.120646	0.128945
209	0.141121	0.126782	0.136445	0.133942	0.133125		214	0.123954	0.125761	0.118721	0.110539	0.114199		214	0.123604	0.121983	0.123303	0.122516	0.126079
208	0.134764	0.141909	0.159072	0.142106	0.151457		213	0.125618	0.120562	0.127611	0.125118	0.127155		213	0.119597	0.116223	0.122022	0.120374	0.12682
207	0.147396	0.140446	0.151201	0.146789	0.141766		212	0.131587	0.128326	0.136562	0.123631	0.130686		212	0.135648	0.135435	0.134628	0.138686	0.14051
206	0.158394	0.152423	0.141802	0.152586	0.147555		211	0.131494	0.142821	0.137538	0.142091	0.139943		211	0.148312	0.132984	0.141876	0.141302	0.142612
205	0.145291	0.150429	0.153419	0.157698	0.14363		210	0.1388	0.138368	0.137652	0.140508	0.137808		210	0.134063	0.145765	0.149941	0.148442	0.135815
204	0.170181	0.154721	0.15942	0.154067	0.155083		209	0.166318	0.162904	0.151202	0.137285	0.134912		209	0.165136	0.146643	0.153887	0.137438	0.162248
203	0.173581	0.171385	0.160333	0.16827	0.158825		208	0.164451	0.150951	0.172332	0.152939	0.138186		208	0.152064	0.150706	0.159164	0.153633	0.170067
202	0.169414	0.177486	0.19271	0.179722	0.163924		207	0.150889	0.165827	0.172018	0.160762	0.166505		207	0.192704	0.167655	0.176316	0.172259	0.17488
201	0.197528	0.20456	0.185616	0.199756	0.206088		206	0.163281	0.178953	0.181884	0.187184	0.198967		206	0.188791	0.186935	0.174502	0.168563	0.203978
200	0.214884	0.221167	0.183948	0.227658	0.199663		205	0.194272	0.195603	0.210911	0.215562	0.183271		205	0.1817	0.234769	0.20113	0.204106	0.209438
199	0.228472	0.218705	0.260568	0.241793	0.221689		204	0.219784	0.190378	0.204017	0.207632	0.193781		204	0.230424	0.220952	0.219822	0.210498	0.250271
198	0.264685	0.247303	0.269007	0.263078	0.261696		203	0.231753	0.220874	0.228868	0.227978	0.250663		203	0.233461	0.24392	0.26877	0.239768	0.233041
197	0.278355	0.327444	0.311717	0.316556	0.303717		202	0.27158	0.25601	0.2491	0.276854	0.262666		202	0.300628	0.269326	0.292129	0.299582	0.315075
196	0.280226	0.34549	0.333411	0.312559	0.299911		201	0.341407	0.278998	0.307846	0.264095	0.344675		201	0.324046	0.306685	0.348582	0.331012	0.340259
195	0.400747	0.34481	0.377177	0.360862	0.3955		200	0.352304	0.406306	0.355144	0.34337	0.392189		200	0.382046	0.388104	0.39323	0.388135	0.394251
194	0.414352	0.389937	0.431799	0.38049	0.34765		199	0.427016	0.461472	0.395688	0.400316	0.360272		199	0.44532	0.427367	0.415921	0.428743	0.507024
193	0.408834	0.462933	0.396346	0.41989	0.400426		198	0.488607	0.44323	0.505795	0.426621	0.531724		198	0.457865	0.571105	0.547165	0.541145	0.594092
192	0.416537	0.47069	0.443102	0.408383	0.414214		197	0.541061	0.546301	0.625008	0.53665	0.576736		197	0.749262	0.636631	0.671182	0.666918	0.655728
191	0.438747	0.463377	0.433724	0.443219	0.46112		196	0.670639	0.693427	0.639724	0.695983	0.669677		196	0.747086	0.87918	0.803349	0.776354	0.842258
190	0.456086	0.557148	0.455187	0.484363	0.476473		195	0.816715	0.750149	0.874302	0.83015	0.756861		195	0.94511	0.952326	1.02298	0.914373	0.91135
							194	0.910857	0.896223	0.961803	0.879594	0.887994		194	1.03091	1.07835	1.16025	1.06611	1.19976
Temperature							193	0.988033	1.05236	1.09499	0.941097	1.01381		193	1.47546	1.33413	1.32013	1.29962	1.30465
Wavelength	Repeat						192	1.31529	1.19048	1.19994	1.24427	1.08047		192	1.59792	1.57603	1.41367	1.44325	1.26628
	0	1	2	3	4		191	1.30654	1.21802	1.15701	1.37021	1.23416		191	1.61796	1.67233	1.71332	1.51876	1.5143
260	23.7617	23.9111	23.9111	23.9609	24.0107		190	1.40777	1.42796	1.23364	1.37541	1.39993		190	1.71472	1.73154	1.69167	1.82601	1.6664
259	23.7617	23.9111	23.9111	23.9609	24.0107
258	23.7617	23.9111	23.9111	23.9111	24.0605		Temperature							Temperature
257	23.7617	23.9111	23.9111	23.9609	24.0605		Cell:	2						Cell:	3
256	23.7617	23.8613	23.9111	23.9609	24.0107		Wavelength	Repeat						Wavelength	Repeat
255	23.8115	23.8613	23.9111	23.9609	24.0107			0	1	2	3	4			0	1	2	3	4
254	23.7617	23.9111	23.9111	23.9609	24.0107		260	24.1103	24.1601	24.1601	24.2099	24.2596		260	24.0605	24.3094	24.3094	24.3592	24.4588
253	23.8115	23.8613	23.9111	23.9609	24.0107		259	24.1103	24.1103	24.1601	24.2099	24.2596		259	24.0605	24.3094	24.3094	24.3592	24.4588
252	23.8115	23.9111	23.9111	24.0107	24.0107		258	24.1103	24.1601	24.2099	24.2099	24.2596		258	24.0605	24.3094	24.3094	24.3592	24.4588
251	23.8115	23.9111	23.9111	23.9609	24.0107		257	24.1103	24.1601	24.1601	24.2099	24.2596		257	24.0605	24.3094	24.3094	24.3592	24.4588
250	23.8115	23.8613	23.9111	23.9609	24.0605		256	24.1103	24.1103	24.1601	24.2099	24.2596		256	24.1103	24.3094	24.3094	24.3592	24.4588
249	23.8115	23.8613	23.9111	23.9609	24.0107		255	24.1103	24.1103	24.2099	24.2099	24.2099		255	24.1103	24.2596	24.3094	24.3592	24.409
248	23.8115	23.8613	23.9111	23.9609	24.0107		254	24.1103	24.1601	24.1601	24.2099	24.2596		254	24.1103	24.2596	24.3094	24.409	24.4588
247	23.8115	23.9111	23.9111	23.9609	24.0107		253	24.1103	24.1103	24.1103	24.2099	24.2099		253	24.1103	24.2596	24.3094	24.409	24.4588
246	23.8115	23.8613	23.9111	23.9609	24.0107		252	24.1103	24.1601	24.1601	24.2099	24.2596		252	24.1103	24.2596	24.3094	24.3592	24.4588
245	23.8115	23.8613	23.9111	23.9609	24.0107		251	24.1103	24.1601	24.1601	24.2099	24.2596		251	24.1103	24.3094	24.3094	24.409	24.4588
244	23.8115	23.8613	23.9111	23.9609	24.0605		250	24.1103	24.1601	24.1601	24.2099	24.2596		250	24.1103	24.3094	24.3094	24.3592	24.4588
243	23.8115	23.9111	23.9111	23.9609	24.0107		249	24.1103	24.1601	24.1601	24.2099	24.2596		249	24.1103	24.3094	24.3094	24.409	24.4588
242	23.8115	23.9111	23.9111	23.9609	24.0107		248	24.1103	24.1601	24.1601	24.2099	24.2596		248	24.1103	24.3094	24.3592	24.409	24.4588
241	23.8115	23.8613	23.9111	23.9609	24.0107		247	24.1103	24.1601	24.1601	24.2596	24.2596		247	24.1601	24.3094	24.3094	24.409	24.4588
240	23.8115	23.8613	23.9609	24.0107	24.0107		246	24.1103	24.1601	24.1601	24.2099	24.2596		246	24.1601	24.3094	24.3094	24.409	24.4588
239	23.8613	23.9111	23.9111	23.9609	24.0107		245	24.1103	24.1601	24.1601	24.2099	24.2596		245	24.1601	24.3094	24.3094	24.409	24.4588
238	23.8115	23.8613	23.9111	23.9609	24.0107		244	24.1103	24.1601	24.2099	24.2099	24.2099		244	24.1601	24.3094	24.3094	24.409	24.4588
237	23.8115	23.8613	23.9609	23.9609	24.0107		243	24.1103	24.1601	24.2099	24.2099	24.2596		243	24.1601	24.3094	24.3094	24.409	24.4588
236	23.8115	23.8613	23.9609	24.0107	24.0107		242	24.1103	24.1601	24.1601	24.2099	24.2596		242	24.1601	24.3094	24.3592	24.409	24.4588
235	23.8115	23.8613	23.9111	23.9609	24.0107		241	24.1103	24.1601	24.2099	24.2099	24.2596		241	24.1601	24.3094	24.3094	24.409	24.4588
234	23.8613	23.8613	23.9111	24.0107	24.0107		240	24.1103	24.1601	24.1601	24.2099	24.2596		240	24.1601	24.3094	24.3094	24.409	24.5583
233	23.8613	23.9111	23.9111	24.0107	24.0605		239	24.1103	24.1601	24.2099	24.2099	24.2596		239	24.1601	24.3094	24.3592	24.409	24.4588
232	23.8613	23.8613	23.9111	24.0107	24.0605		238	24.1103	24.1601	24.1601	24.2099	24.2099		238	24.1601	24.3094	24.3592	24.409	24.4588
231	23.8613	23.9111	23.9609	24.0107	24.0605		237	24.1103	24.1601	24.1601	24.2099	24.2596		237	24.1601	24.3094	24.3592	24.409	24.5085
230	23.8613	23.8613	23.9609	24.0107	24.0107		236	24.1103	24.1601	24.1601	24.2099	24.2596		236	24.1601	24.3094	24.3592	24.409	24.4588
229	23.8613	23.9111	23.9111	24.0107	24.0605		235	24.1103	24.1103	24.1601	24.1601	24.2596		235	24.1601	24.3094	24.3592	24.409	24.4588
228	23.8613	23.8613	23.9111	24.0107	24.0605		234	24.1103	24.1601	24.2099	24.2099	24.2596		234	24.2099	24.3094	24.3592	24.409	24.4588
227	23.8613	23.8613	23.9111	23.9609	24.0107		233	24.1103	24.1601	24.2099	24.2099	24.2596		233	24.2099	24.3094	24.3094	24.409	24.4588
226	23.8613	23.9111	23.9111	23.9609	24.0605		232	24.1103	24.1601	24.2099	24.2099	24.2596		232	24.2099	24.3094	24.3592	24.409	24.4588
225	23.8613	23.8613	23.9111	23.9609	24.0107		231	24.1601	24.1601	24.2099	24.2099	24.2596		231	24.2099	24.3094	24.3592	24.409	24.4588
224	23.8613	23.9111	23.9609	23.9609	24.0605		230	24.1103	24.1601	24.1601	24.2099	24.2596		230	24.2099	24.3094	24.3094	24.409	24.4588
223	23.8613	23.9111	23.9609	24.0107	24.0605		229	24.1103	24.1601	24.2099	24.2099	24.2596		229	24.2099	24.3094	24.3094	24.409	24.5085
222	23.8613	23.8613	23.9111	24.0107	24.0107		228	24.1103	24.1601	24.2099	24.2099	24.2596		228	24.2099	24.3094	24.3592	24.409	24.4588
221	23.8613	23.9111	23.9111	24.0107	24.0605		227	24.1103	24.1601	24.1601	24.2099	24.2596		227	24.2099	24.3094	24.3592	24.409	24.4588
220	23.8613	23.9111	23.9609	24.0107	24.0605		226	24.1103	24.1601	24.2099	24.2099	24.2596		226	24.2099	24.3094	24.3592	24.409	24.4588
219	23.8613	23.9111	23.9609	24.0107	24.0605		225	24.1103	24.1601	24.1601	24.2099	24.2596		225	24.2099	24.3094	24.3592	24.409	24.5085
218	23.8613	23.9111	23.9609	24.0107	24.0605		224	24.1103	24.1601	24.1601	24.2099	24.2596		224	24.2099	24.3094	24.3592	24.409	24.4588
217	23.8613	23.8613	23.9609	24.0107	24.0107		223	24.1103	24.1103	24.2099	24.2099	24.2596		223	24.2099	24.2596	24.3592	24.4588	24.5085
216	23.8613	23.9111	23.9609	24.0107	24.0107		222	24.1103	24.1601	24.2099	24.2099	24.2596		222	24.2596	24.3094	24.3094	24.409	24.5085
215	23.8613	23.8613	23.9609	24.0107	24.0605		221	24.1103	24.1601	24.1601	24.2099	24.2596		221	24.2596	24.3094	24.3094	24.409	24.4588
214	23.8613	23.9111	23.9609	24.0107	24.0107		220	24.1103	24.1601	24.2099	24.2099	24.2596		220	24.2099	24.3094	24.3592	24.4588	24.5085
213	23.8613	23.8613	23.9609	24.0107	24.0605		219	24.1103	24.1601	24.2099	24.2099	24.2596		219	24.2099	24.2596	24.3592	24.4588	24.5085
212	23.8613	23.9111	23.9609	24.0107	24.0107		218	24.1103	24.1601	24.1601	24.2099	24.2596		218	24.2099	24.2596	24.3592	24.4588	24.5085
211	23.8613	23.8613	23.9609	24.0107	24.0605		217	24.1103	24.1601	24.2099	24.2099	24.2596		217	24.2596	24.3094	24.3592	24.4588	24.4588
210	23.8613	23.9111	23.9609	24.0107	24.0605		216	24.1103	24.1601	24.1601	24.2099	24.2596		216	24.2596	24.2596	24.3592	24.4588	24.4588
209	23.8613	23.9111	23.9609	24.0107	24.0605		215	24.1103	24.1601	24.1601	24.2099	24.2596		215	24.2596	24.3094	24.3592	24.4588	24.5085
208	23.8613	23.9111	23.9609	24.0107	24.0605		214	24.1601	24.1601	24.2099	24.2596	24.2099		214	24.2596	24.3094	24.3592	24.4588	24.4588
207	23.9111	23.9111	23.9609	24.0107	24.0107		213	24.1601	24.1601	24.2099	24.2596	24.2596		213	24.2596	24.3094	24.3592	24.409	24.4588
206	23.8613	23.9111	23.9609	24.0107	24.0107		212	24.1103	24.1601	24.2099	24.2596	24.2596		212	24.2596	24.3094	24.3592	24.4588	24.4588
205	23.8613	23.9111	23.9609	24.0107	24.0605		211	24.1103	24.1601	24.2099	24.2099	24.2596		211	24.2596	24.3094	24.3592	24.4588	24.5085
204	23.8613	23.9111	23.9609	24.0107	24.0605		210	24.1103	24.1601	24.2099	24.2099	24.2596		210	24.2596	24.3094	24.3592	24.4588	24.5085
203	23.8613	23.9111	23.9609	24.0107	24.0605		209	24.1103	24.1601	24.2099	24.2099	24.2596		209	24.2596	24.3094	24.3592	24.4588	24.5085
202	23.8613	23.9111	23.9609	24.0107	24.0605		208	24.1103	24.1601	24.2099	24.2099	24.2596		208	24.2596	24.3094	24.3592	24.4588	24.5085
201	23.8613	23.9111	23.9609	24.0107	24.0605		207	24.1103	24.1601	24.2099	24.2596	24.2596		207	24.2596	24.2596	24.3592	24.4588	24.5085
200	23.8613	23.9111	23.9609	24.0107	24.0605		206	24.1601	24.1601	24.2099	24.2099	24.2596		206	24.2596	24.3094	24.3592	24.409	24.4588
199	23.8613	23.9111	23.9609	24.0107	24.0605		205	24.1103	24.1601	24.1601	24.2099	24.2596		205	24.2596	24.2596	24.3094	24.4588	24.4588
198	23.9111	23.9111	24.0107	24.0107	24.0605		204	24.1103	24.1601	24.2099	24.2596	24.2596		204	24.2596	24.3094	24.3592	24.4588	24.5085
197	23.9111	23.9111	23.9609	24.0107	24.0605		203	24.1103	24.2099	24.2099	24.2099	24.2596		203	24.2596	24.3094	24.3592	24.4588	24.4588
196	23.8613	23.9111	23.9111	24.0107	24.0605		202	24.1103	24.1601	24.2099	24.2596	24.2596		202	24.2596	24.3094	24.3592	24.5085	24.4588
195	23.8613	23.9111	23.9609	24.0107	24.0107		201	24.1601	24.1601	24.2099	24.2099	24.2596		201	24.2596	24.3094	24.3592	24.4588	24.5085
194	23.8613	23.9111	23.9609	24.0107	24.0605		200	24.1103	24.1601	24.1601	24.2099	24.2596		200	24.2596	24.3094	24.3592	24.4588	24.5085
193	23.8613	23.9111	23.9609	24.0107	24.0605		199	24.1601	24.1601	24.2099	24.2099	24.2596		199	24.2596	24.3094	24.3592	24.4588	24.4588
192	23.9111	23.9111	23.9609	24.0107	24.0605		198	24.1103	24.1601	24.2099	24.2099	24.2596		198	24.2596	24.3094	24.3592	24.4588	24.4588
191	23.8613	23.9111	23.9609	24.0107	24.0605		197	24.1103	24.1601	24.2099	24.2596	24.2596		197	24.2596	24.3094	24.3592	24.4588	24.4588
190	23.9111	23.9609	23.9609	24.0107	24.0605		196	24.1103	24.1601	24.2099	24.2099	24.3094		196	24.2596	24.2596	24.3592	24.4588	24.5085
							195	24.1103	24.1601	24.2099	24.2099	24.2596		195	24.2596	24.3094	24.3592	24.409	24.5085
							194	24.1601	24.1601	24.2099	24.2596	24.2596		194	24.2596	24.3094	24.3592	24.4588	24.4588
History:							193	24.1601	24.1601	24.2099	24.2596	24.2596		193	24.3094	24.3094	24.3592	24.4588	24.5085
User : Chirascan User							192	24.1103	24.1601	24.2099	24.2099	24.3094		192	24.2596	24.3094	24.3592	24.4588	24.5085
							191	24.1103	24.1601	24.2099	24.2596	24.2596		191	24.3094	24.3094	24.3592	24.4588	24.5085
Version : Chirascan v.4.5.1825.0 Build : Feb 13 2017 14:36:02							190	24.1103	24.1601	24.2099	24.2596	24.2596		190	24.2596	24.3094	24.3592	24.4588	24.5085
DataStore created and initialized for data acquisition.
							History:							History:
Time Stamp : Mon Jun 29 10:30:38 2020							User : Chirascan User							User : Chirascan User
							Version : Chirascan v.4.5.1825.0 Build : Feb 13 2017 14:36:02							Version : Chirascan v.4.5.1825.0 Build : Feb 13 2017 14:36:02
							DataStore created and initialized for data acquisition.							DataStore created and initialized for data acquisition.
							Time Stamp : Mon Jun 29 10:44:26 2020							Time Stamp : Mon Jun 29 10:50:45 2020
							----------------------------------------------------							----------------------------------------------------

## Sheet: Supplementary Fig. 5b Raw Data
ProDataCSV
Title: Mon Jun 29 11:01:16 2020
Remarks:
#User: Chirascan User
#Date: 2020/06/29
#Instrument: 0539
#DetectorType: LAAPD
#DichOS Calibration Correction Curve: 0539/1
#HV (CDDC channel): 0 v
#Time per point: 0.5 s
#MultiCellAutoChanger: Enabled
#Sample1: AtPHR1_280-360 wild-type
#Cell1 type:
#Cell1 Pathlength: 0 mm
#Sample2: AtPHR1_280-360 Olig1
#Cell2 type:
#Cell2 Pathlength: 0 mm
#Sample3: AtPHR1_280-360 Olig2
#Cell3 type:
#Cell3 Pathlength: 0 mm
#Temperature: 24.86 C
Last Modified: Mon Jun 29 15:01:55 2020 by unknown.
Options:
Available Dimensions:	3
Wavelength	Wavelength: 190nm - 260nm	Step Size: 1nm	Bandwidth: 1nm
Temperature	40 temperatures	from 20 to 98degrees Celsius in stepped ramp mode.
Cell	3 cells in set.
Available Properties:	7
CircularDichroism
HV
Absorbance
Voltage
Count	Time-per-point: 0.5s (25us x 20000)
SE	SE
Temperature
Data:
CircularDichroism
AtPHR1_280-360 wild-type
Wavelength	Temperature
	20	22	24	26	28	30	32	34	36	38	40	42	44	46	48	50	52	54	56	58	60	62	64	66	68	70	72	74	76	78	80	82	84	86	88	90	92	94	96	98
260	0.119524	0.270661	0.338391	0.283529	0.293621	0.27104	0.324837	0.379039	0.353905	0.279195	0.429713	0.396122	0.477876	0.305028	0.427893	0.216884	0.247528	0.338617	0.250539	0.312813	0.336174	0.327349	0.367871	0.313614	0.456337	0.383154	0.41031	0.330006	0.400399	0.409022	0.387608	0.425884	0.35349	0.345378	0.374211	0.338938	0.260142	0.354092	0.369918	0.345937
259	0.132661	0.244244	0.428087	0.397442	0.347024	0.347933	0.326509	0.377328	0.468582	0.390501	0.384891	0.441247	0.318883	0.391815	0.280824	0.162509	0.297094	0.381586	0.35475	0.49667	0.306898	0.442482	0.394495	0.373209	0.375919	0.378939	0.318729	0.359122	0.344603	0.412666	0.347837	0.261908	0.295906	0.308579	0.256684	0.257823	0.237317	0.274931	0.427546	0.425521
258	0.168592	0.13196	0.238897	0.034952	0.161942	0.271812	0.190761	0.406881	0.288699	0.182506	0.117638	0.172705	0.31378	0.16636	0.1958	0.109385	0.222946	0.305354	0.262567	0.210226	0.110723	0.220132	0.256857	0.207813	0.189201	0.211505	0.267945	0.286167	0.308449	0.381045	0.268011	0.169594	0.204002	0.176537	0.147605	0.235529	0.167968	0.25953	0.205499	0.315276
257	0.0225159	0.193127	0.293962	0.193565	0.227138	0.255173	0.19663	0.278841	0.208248	0.228233	0.228194	0.270594	0.147135	0.208865	0.228602	0.201778	0.304492	0.220398	0.299083	0.232919	0.202959	0.218247	0.266651	0.316066	0.263234	0.260633	0.199228	0.325246	0.168489	0.192524	0.306392	0.308553	0.185571	0.237655	0.207028	0.173719	0.213731	0.237173	0.219783	0.169305
256	0.1214	0.180887	0.201431	0.2484	0.274048	0.270256	0.262955	0.290176	0.300679	0.145399	0.361667	0.156046	0.285161	0.186484	0.212551	0.213119	0.271273	0.239923	0.2763	0.288124	0.207519	0.277459	0.24531	0.446566	0.25567	0.215458	0.272128	0.221735	0.263461	0.204115	0.289675	0.153432	0.226589	0.242349	0.112699	0.181823	0.330041	0.209261	0.184193	0.256414
255	0.170197	0.233267	0.262474	0.252159	0.275665	0.20238	0.235547	0.220415	0.0947984	0.20344	0.188616	0.215	0.133576	0.223242	0.123612	0.265552	0.208892	0.315187	0.134171	0.249066	0.281938	0.170434	0.264688	0.217132	0.205931	0.270118	0.225786	0.305355	0.08391	0.23078	0.18729	0.142188	0.177622	0.26651	0.160426	0.150945	0.231715	0.111853	0.121941	0.251285
254	0.13568	0.22236	0.199243	0.226918	0.153726	0.0585666	0.190491	0.225713	0.184278	0.189429	0.136839	0.193948	0.171967	0.131256	0.187004	0.192197	0.168096	0.138036	0.248541	0.229033	0.197175	0.176581	0.204925	0.26322	0.199841	0.15198	0.255196	0.160022	0.182343	0.147799	0.182862	-0.0163971	0.0122182	0.133882	0.107312	0.0932754	0.0722334	0.00677483	-0.00691313	0.112022
253	0.21975	0.221443	0.253774	0.277367	0.269045	0.292271	0.355614	0.395773	0.260689	0.348902	0.371723	0.300519	0.405369	0.261492	0.271707	0.321844	0.284334	0.225624	0.259438	0.293454	0.273341	0.258422	0.366181	0.326255	0.345168	0.28173	0.380608	0.342225	0.267127	0.163311	0.216114	0.269531	0.141657	0.217062	0.233269	0.222257	0.205018	0.178825	0.201885	0.191047
252	0.0479448	0.182044	0.0922152	0.190439	0.140574	0.254578	0.190992	0.239828	0.148832	0.212118	0.207383	0.120796	0.198004	0.198974	0.11735	0.12179	0.220166	0.172432	0.247254	0.1567	0.195864	0.221792	0.194549	0.117106	0.247418	0.15796	0.189536	0.0426743	0.188795	-0.0308783	0.0921639	0.175135	0.0757625	0.108598	0.0469093	-0.0903349	0.0465452	0.128572	0.0732943	0.062863
251	0.121758	0.173543	0.0933816	0.159227	0.173959	0.14686	0.0847341	0.193737	0.204687	0.0687135	0.217483	0.105126	0.104499	0.0391814	0.0693793	0.0520358	0.113751	0.022977	0.0640227	0.0309289	0.134611	0.12935	0.199925	0.095211	0.138634	0.123565	0.0780753	0.100407	0.03436	0.0352254	0.0195954	0.128057	0.051317	0.088945	0.0428626	0.106806	-0.0608036	-0.0108709	0.0634341	-0.0459332
250	-0.0443257	0.063631	-0.109617	-0.142017	0.00403357	-0.0018458	-0.065868	-0.0235888	-0.0672848	-0.0219632	-0.0617997	0.0154926	-0.0510078	-0.077939	-0.087853	-0.147721	-0.0676625	-0.0608655	-0.141205	-0.075225	0.0657761	-0.169124	-0.00729461	-0.101631	-0.235407	-0.166253	-0.0535109	-0.161504	-0.0906295	-0.174841	-0.142969	-0.0973444	-0.189476	-0.208987	-0.120167	-0.282844	-0.27199	-0.23434	-0.158201	-0.224704
249	-0.00039803	0.049469	-0.0264846	0.113616	0.0836865	0.0625991	0.187319	0.0737275	-0.0324234	-0.0850622	0.0330805	0.0848701	0.0267322	-0.181358	-0.128122	-0.088043	-0.0600376	-0.0437442	0.065844	-0.0843624	0.119513	-0.0281043	0.0632374	0.011454	0.0471991	-0.118119	0.00685053	-0.0776473	-0.074819	-0.0594019	-0.0371755	-0.169171	-0.0617943	-0.153333	-0.133994	-0.176381	-0.227072	-0.154014	-0.260266	-0.209873
248	-0.191037	-0.121436	-0.00441975	0.00673727	-0.0410356	-0.0949898	0.0292337	-0.11801	-0.190894	-0.162865	-0.134459	-0.188083	-0.153988	-0.168814	-0.132312	-0.146771	-0.127735	-0.105488	-0.119346	-0.109866	-0.10588	-0.112806	-0.109117	-0.119877	-0.114121	-0.22606	-0.258077	-0.182464	-0.200662	-0.18725	-0.141806	-0.208348	-0.301257	-0.156285	-0.299422	-0.307542	-0.37476	-0.239782	-0.318742	-0.387158
247	-0.311013	-0.187841	-0.128871	-0.224009	-0.334426	-0.184567	-0.205516	-0.233174	-0.0988194	-0.209116	-0.236326	-0.249688	-0.292888	-0.276868	-0.245842	-0.221223	-0.352145	-0.180593	-0.143696	-0.142194	-0.291518	-0.129647	-0.192531	-0.154747	-0.202496	-0.1661	-0.284224	-0.282658	-0.278264	-0.368852	-0.247263	-0.394349	-0.404815	-0.293215	-0.330906	-0.415371	-0.294462	-0.403059	-0.462979	-0.419066
246	-0.426743	-0.322698	-0.38282	-0.326705	-0.292439	-0.402468	-0.397735	-0.302346	-0.379373	-0.427846	-0.419476	-0.440969	-0.406081	-0.406229	-0.426926	-0.358107	-0.406351	-0.289249	-0.412586	-0.327459	-0.326603	-0.412655	-0.313173	-0.463167	-0.307758	-0.278174	-0.48927	-0.406937	-0.369479	-0.505636	-0.42701	-0.550583	-0.501156	-0.555999	-0.618653	-0.541608	-0.490978	-0.632163	-0.594665	-0.470392
245	-0.709456	-0.61842	-0.751092	-0.634606	-0.668423	-0.726529	-0.696291	-0.651468	-0.603971	-0.843336	-0.808797	-0.821103	-0.737434	-0.685383	-0.676478	-0.75206	-0.72867	-0.613945	-0.609878	-0.645709	-0.489618	-0.588152	-0.687902	-0.813983	-0.594416	-0.643602	-0.688353	-0.745544	-0.697328	-0.780483	-0.711131	-0.804076	-0.898494	-0.808001	-0.838101	-0.86432	-0.979137	-0.922683	-0.830274	-0.827967
244	-1.19007	-1.18715	-1.09205	-1.25069	-1.12179	-1.13604	-1.06468	-1.33133	-1.09848	-1.12907	-1.14743	-1.18725	-1.15267	-1.07827	-1.17416	-1.03446	-1.09214	-0.970915	-1.04319	-1.02332	-0.94438	-0.818695	-0.947758	-0.945369	-0.933595	-1.04012	-0.981799	-1.05341	-1.06112	-1.18748	-1.07172	-1.12281	-1.19108	-1.27656	-1.19634	-1.03474	-1.22238	-1.2856	-1.221	-1.20127
243	-1.3119	-1.35727	-1.42815	-1.39457	-1.53308	-1.49564	-1.46227	-1.40837	-1.49637	-1.53038	-1.56496	-1.44717	-1.4397	-1.43505	-1.39471	-1.33277	-1.35972	-1.15212	-1.08694	-1.05609	-1.09956	-1.17918	-1.13083	-1.23394	-1.2007	-1.17668	-1.20436	-1.15355	-1.1849	-1.32402	-1.2419	-1.18898	-1.27126	-1.30664	-1.26196	-1.42582	-1.3959	-1.44067	-1.51367	-1.45631
242	-2.13805	-1.92961	-1.95698	-1.95788	-1.97281	-2.0885	-2.09878	-1.92109	-2.05241	-2.02351	-1.97232	-1.92661	-1.96037	-1.97751	-1.89615	-1.65375	-1.65593	-1.63548	-1.55178	-1.39628	-1.53111	-1.51992	-1.37926	-1.46261	-1.49689	-1.53434	-1.56746	-1.48079	-1.55011	-1.59999	-1.53583	-1.7614	-1.60134	-1.63096	-1.74731	-1.69675	-1.69531	-1.68803	-1.73547	-1.68269
241	-2.82671	-2.77966	-2.77285	-2.80829	-2.81361	-2.97684	-2.87183	-2.90837	-2.79581	-2.89167	-2.85643	-2.92093	-2.72758	-2.6296	-2.58938	-2.45583	-2.31488	-2.1666	-2.11399	-2.11112	-2.04239	-1.91272	-1.94219	-1.93749	-1.96647	-1.98629	-2.07006	-1.96782	-2.16292	-1.99545	-2.09325	-2.09163	-2.17223	-2.21385	-2.20424	-2.1706	-2.20062	-2.09738	-2.33454	-2.2303
240	-3.72771	-3.81419	-3.61183	-3.74717	-3.76422	-3.73702	-3.78691	-3.8135	-3.74487	-3.77951	-3.6489	-3.6144	-3.44469	-3.44096	-3.31061	-3.06645	-2.9143	-2.72444	-2.59011	-2.55277	-2.50111	-2.50436	-2.33015	-2.4273	-2.51882	-2.50899	-2.34281	-2.57356	-2.46338	-2.47089	-2.53932	-2.47023	-2.60097	-2.5493	-2.58821	-2.6517	-2.66152	-2.66307	-2.66968	-2.74852
239	-4.74414	-4.77456	-4.92259	-4.81454	-4.82846	-4.83279	-4.75951	-4.77213	-4.67148	-4.63947	-4.60558	-4.56503	-4.53659	-4.40847	-3.96136	-3.90179	-3.53168	-3.35033	-3.18485	-3.0119	-2.95348	-2.87891	-2.91027	-2.9112	-3.067	-2.97592	-2.92925	-2.96601	-2.95867	-2.95316	-3.04832	-3.02924	-2.99808	-3.03328	-3.098	-3.10838	-3.06737	-3.1195	-3.04067	-3.13451
238	-6.044	-6.18323	-6.14439	-6.03031	-6.14807	-6.10061	-6.14847	-6.12665	-5.97253	-5.90214	-5.85838	-5.73747	-5.51684	-5.50093	-5.20128	-4.7776	-4.59676	-4.07335	-3.88556	-3.69055	-3.64351	-3.57807	-3.52704	-3.54797	-3.57715	-3.50256	-3.59523	-3.64562	-3.5066	-3.52609	-3.56739	-3.5637	-3.62031	-3.50232	-3.63207	-3.73586	-3.63121	-3.5886	-3.69701	-3.75453
237	-7.77666	-7.81896	-7.75027	-7.7783	-7.76667	-7.74116	-7.58879	-7.56243	-7.66533	-7.36639	-7.335	-7.15607	-6.89545	-6.53035	-6.1993	-6.05868	-5.46829	-5.04019	-4.6616	-4.51032	-4.25592	-4.29618	-4.13108	-4.19147	-4.0725	-4.11875	-4.17405	-4.15136	-4.07364	-4.23903	-4.12911	-4.13523	-4.26742	-4.05974	-4.31057	-4.25319	-4.22863	-4.21937	-4.12461	-4.23342
236	-9.54219	-9.39584	-9.44005	-9.43624	-9.32028	-9.40808	-9.28571	-9.16094	-8.99086	-9.01122	-8.807	-8.69377	-8.47385	-7.84428	-7.58794	-6.91224	-6.42979	-5.92334	-5.47775	-5.15328	-4.89961	-4.85238	-4.8748	-4.86749	-4.84689	-4.87274	-4.66856	-4.76427	-4.65864	-4.67682	-4.73172	-4.76028	-4.63091	-4.72167	-4.67849	-4.84951	-4.86995	-4.78491	-4.75203	-4.77989
235	-11.5971	-11.5986	-11.4739	-11.4518	-11.3223	-11.2881	-11.1886	-11.2357	-11.065	-10.9051	-10.5781	-10.3416	-9.91604	-9.55691	-9.02908	-8.3078	-7.72069	-7.04632	-6.44199	-6.08537	-5.94044	-5.64604	-5.67674	-5.6687	-5.53413	-5.55322	-5.45782	-5.50249	-5.51353	-5.46986	-5.40597	-5.27068	-5.48731	-5.38641	-5.327	-5.36638	-5.48759	-5.32837	-5.55751	-5.32735
234	-14.0254	-13.8768	-13.9459	-13.8727	-13.6133	-13.4398	-13.4024	-13.1702	-13.0059	-12.8216	-12.5371	-12.2606	-11.7238	-11.1744	-10.5183	-9.67572	-8.96303	-8.15014	-7.46138	-6.93818	-6.73861	-6.59116	-6.49891	-6.32007	-6.32172	-6.36692	-6.16256	-6.27663	-6.2929	-6.25686	-6.13308	-5.99972	-6.07096	-6.0354	-6.0025	-6.04875	-5.98912	-5.89057	-6.07154	-6.08834
233	-16.4817	-16.364	-16.4051	-16.2068	-16.0091	-15.8927	-15.6995	-15.5863	-15.2927	-14.9915	-14.6755	-14.2761	-13.6582	-12.9481	-12.1561	-11.3287	-10.2613	-9.27989	-8.59645	-7.99468	-7.49878	-7.39318	-7.26448	-7.20626	-7.10546	-7.10223	-6.98821	-7.02764	-6.95088	-6.89017	-6.72451	-6.79894	-6.90003	-6.82694	-6.83857	-6.70623	-6.71051	-6.68791	-6.80943	-6.68824
232	-18.9606	-18.7548	-18.8866	-18.7736	-18.5043	-18.0848	-18.0609	-17.7863	-17.5813	-17.2637	-16.783	-16.1942	-15.5511	-14.6694	-13.6823	-12.6579	-11.5713	-10.4409	-9.38512	-8.87822	-8.3329	-8.15572	-7.96528	-8.03656	-7.78775	-7.64026	-7.5637	-7.58609	-7.46941	-7.44615	-7.41682	-7.37909	-7.34151	-7.3918	-7.40875	-7.28809	-7.26374	-7.22371	-7.12477	-7.19856
231	-21.7162	-21.5229	-21.5411	-21.3859	-21.1122	-20.8532	-20.6448	-20.417	-19.8604	-19.6082	-19.0399	-18.4883	-17.6417	-16.6429	-15.4573	-14.3242	-12.9023	-11.5151	-10.4586	-9.78418	-9.36432	-9.10986	-9.01485	-8.75274	-8.64153	-8.57228	-8.4466	-8.45389	-8.17346	-8.24158	-8.23544	-8.11072	-8.09722	-7.90093	-8.03141	-7.96114	-7.99321	-8.05823	-7.95219	-7.73418
230	-24.616	-24.4074	-24.0949	-23.8542	-23.7128	-23.463	-23.1241	-22.6911	-22.2685	-21.9041	-21.0576	-20.4807	-19.593	-18.5181	-17.3263	-15.7648	-14.2026	-12.8664	-11.5748	-10.7772	-10.2429	-9.85454	-9.62874	-9.60626	-9.35359	-9.30062	-9.20233	-8.97635	-8.97591	-8.98066	-8.92797	-8.77609	-8.70443	-8.71734	-8.70106	-8.65559	-8.4516	-8.42286	-8.62807	-8.49435
229	-27.2208	-27.0117	-26.7274	-26.471	-26.0893	-25.8491	-25.5113	-24.9785	-24.5517	-24.0051	-23.1997	-22.4562	-21.3253	-20.3342	-18.9223	-17.3176	-15.6227	-13.9456	-12.7155	-11.6544	-11.0447	-10.7821	-10.5797	-10.4398	-10.2999	-10.031	-9.81729	-9.99867	-9.63056	-9.72651	-9.51644	-9.44315	-9.27186	-9.41739	-9.23632	-9.28531	-9.14958	-9.13416	-9.16294	-9.14863
228	-29.7082	-29.5161	-29.2791	-28.9513	-28.457	-28.1587	-27.829	-27.0618	-26.6319	-26.0708	-25.3213	-24.3642	-23.2957	-21.9292	-20.3743	-18.6213	-16.8193	-15.1262	-13.7677	-12.6504	-11.8277	-11.5407	-11.3032	-11.1423	-10.8276	-10.7978	-10.5012	-10.5299	-10.4047	-10.162	-10.2174	-10.1594	-10.0318	-9.93434	-9.91687	-9.8788	-9.9125	-9.7003	-9.79587	-9.68659
227	-31.8924	-31.5196	-31.2042	-30.8522	-30.5083	-30.1613	-29.6682	-29.1023	-28.6539	-27.8753	-26.9628	-26.0563	-24.9285	-23.2355	-21.6043	-19.7585	-18.0018	-15.9378	-14.5973	-13.2914	-12.5936	-12.2642	-11.9561	-11.9003	-11.554	-11.3267	-11.265	-11.0381	-10.959	-10.8147	-10.7414	-10.7162	-10.7261	-10.6822	-10.3	-10.3957	-10.2826	-10.1387	-10.2634	-10.2477
226	-33.5196	-33.2244	-32.7883	-32.5742	-32.092	-31.561	-31.186	-30.568	-30.1589	-29.3257	-28.404	-27.3636	-26.1144	-24.4956	-22.7697	-20.9017	-18.7948	-16.7763	-15.1841	-13.9758	-13.2197	-12.8894	-12.5972	-12.425	-12.1278	-11.8057	-11.7728	-11.8108	-11.4846	-11.3198	-11.3649	-11.2443	-11.1443	-10.9761	-10.894	-11.0065	-10.8015	-10.7093	-10.783	-10.6828
225	-34.8698	-34.6013	-34.2467	-33.829	-33.3185	-32.8752	-32.3997	-31.8738	-31.2231	-30.3534	-29.4575	-28.4231	-27.021	-25.5887	-23.537	-21.729	-19.5349	-17.4936	-15.8073	-14.6807	-13.8012	-13.4992	-13.052	-12.7288	-12.6361	-12.3081	-12.2507	-12.1638	-12.1486	-11.9161	-11.7563	-11.5942	-11.5539	-11.6693	-11.4169	-11.371	-11.2392	-11.1605	-11.0959	-11.1232
224	-35.7544	-35.2888	-35.1151	-34.5436	-34.0391	-33.6469	-33.016	-32.4788	-31.9414	-31.1582	-30.0351	-29.07	-27.5783	-25.8987	-24.318	-22.0634	-19.8506	-17.8526	-16.0696	-14.8642	-14.1043	-13.5821	-13.3555	-13.0072	-12.7789	-12.6047	-12.4617	-12.1809	-12.3835	-12.0954	-11.8858	-11.8925	-11.9438	-11.5602	-11.6849	-11.725	-11.394	-11.4333	-11.2588	-11.3325
223	-36.1056	-35.8328	-35.4994	-35.1052	-34.5744	-34.0549	-33.4448	-32.9225	-32.3189	-31.4679	-30.588	-29.4355	-28.013	-26.6494	-24.5404	-22.4066	-20.1434	-18.1302	-16.4004	-14.987	-14.3516	-13.8116	-13.5545	-13.2815	-13.025	-13.0166	-12.7806	-12.4931	-12.506	-12.2556	-12.177	-12.2046	-11.9299	-12.0887	-11.8286	-11.7681	-11.853	-11.6473	-11.5902	-11.56
222	-36.4939	-36.1435	-35.7053	-35.2267	-34.7342	-34.4218	-33.7005	-33.2718	-32.625	-31.6137	-31.0848	-29.8048	-28.315	-26.6543	-24.7899	-22.8073	-20.5873	-18.338	-16.5268	-15.3248	-14.5971	-14.1761	-13.8392	-13.731	-13.5156	-13.3144	-12.9636	-12.8557	-12.8998	-12.6787	-12.6146	-12.4642	-12.4033	-12.2503	-12.3018	-12.094	-12.0956	-11.9463	-11.8951	-11.9516
221	-36.2452	-36.0291	-35.5921	-35.1734	-34.774	-34.2473	-33.7961	-33.0585	-32.4055	-31.6365	-30.909	-29.8005	-28.3261	-26.6571	-24.8441	-22.8255	-20.6324	-18.5162	-16.7734	-15.4961	-14.7085	-14.3579	-14.0404	-13.8244	-13.5955	-13.4726	-13.2919	-13.0026	-12.8793	-12.9777	-12.8686	-12.6379	-12.6237	-12.6531	-12.3654	-12.3312	-12.3587	-12.2822	-12.194	-12.2067
220	-35.9426	-35.5294	-35.3287	-34.93	-34.4308	-33.9903	-33.5939	-32.9012	-32.2966	-31.5415	-30.4845	-29.5956	-28.2831	-26.6632	-24.8633	-22.7396	-20.4865	-18.4981	-16.8476	-15.6433	-14.8654	-14.3621	-14.1452	-13.819	-13.6824	-13.5059	-13.2923	-13.2455	-13.1998	-13.1077	-13.0441	-12.9878	-12.8253	-12.5742	-12.5936	-12.6781	-12.5482	-12.5573	-12.39	-12.4063
219	-35.525	-35.07	-34.7213	-34.5322	-33.929	-33.6446	-32.9844	-32.4239	-31.857	-31.0404	-30.1434	-29.2556	-27.8285	-26.3558	-24.3722	-22.6127	-20.3291	-18.4008	-16.6999	-15.4317	-14.8193	-14.5617	-14.1967	-13.7946	-13.5842	-13.6785	-13.4283	-13.3456	-13.0692	-13.1824	-12.835	-13.018	-12.7994	-12.7603	-12.718	-12.7727	-12.5809	-12.4735	-12.4849	-12.3663
218	-34.78	-34.4823	-34.2239	-33.7294	-33.2147	-33.0827	-32.5564	-31.9142	-31.1899	-30.6395	-29.6967	-28.7012	-27.445	-26.0085	-24.2621	-22.2116	-20.3448	-18.4946	-16.6041	-15.433	-14.7519	-14.3057	-13.9883	-13.9346	-13.802	-13.5844	-13.3595	-13.3885	-13.1679	-13.264	-12.9146	-12.9566	-12.8539	-12.9044	-12.6719	-12.6827	-12.7456	-12.6311	-12.3305	-12.3829
217	-34.3677	-34.1262	-33.6702	-33.372	-33.0461	-32.6464	-32.002	-31.4838	-30.9452	-30.1901	-29.6032	-28.4706	-27.4108	-25.9131	-24.1457	-22.3133	-20.2507	-18.3069	-16.7975	-15.6049	-14.8747	-14.4365	-14.1412	-14.045	-13.9397	-13.5365	-13.4791	-13.4302	-13.3358	-13.342	-13.1912	-13.1164	-13.1339	-12.9899	-13.0163	-12.9841	-12.8295	-12.6927	-12.646	-12.5473
216	-33.8577	-33.6068	-33.264	-32.8949	-32.6228	-32.0193	-31.8537	-31.1837	-30.6122	-30.0628	-29.2609	-28.2661	-27.1169	-25.64	-23.8588	-22.049	-20.2791	-17.9057	-16.6194	-15.7598	-15.0076	-14.445	-14.2079	-14.1317	-13.744	-13.7867	-13.4799	-13.5405	-13.4443	-13.2427	-13.182	-13.2962	-13.1988	-13.1474	-12.9837	-12.8385	-12.8639	-12.8488	-12.6945	-12.6048
215	-33.6199	-33.397	-33.0066	-32.8559	-32.6778	-32.1322	-31.6587	-31.1731	-30.6084	-29.9786	-29.2859	-28.1968	-27.0155	-25.7954	-23.9062	-22.2464	-20.2107	-18.3578	-16.9396	-15.7639	-15.0662	-14.825	-14.4411	-14.3103	-14.043	-14.0335	-13.7514	-13.8294	-13.7119	-13.8	-13.5457	-13.6528	-13.4905	-13.2613	-13.2614	-13.2944	-13.023	-12.8147	-13.0912	-12.8359
214	-33.4746	-33.2674	-33.0931	-32.7295	-32.4556	-32.1493	-31.8205	-31.1796	-30.6326	-30.1567	-29.4871	-28.2644	-27.3498	-25.7513	-24.3103	-22.4431	-20.6132	-18.7466	-17.3915	-16.2001	-15.365	-15.0131	-14.8066	-14.5415	-14.5473	-14.2972	-14.1724	-14.1457	-13.9855	-13.8711	-13.9074	-13.6706	-13.7162	-13.6254	-13.5352	-13.4159	-13.218	-13.2453	-13.1138	-13.241
213	-33.9159	-33.5357	-33.39	-33.0012	-32.6568	-32.4768	-31.9876	-31.6668	-30.8943	-30.3531	-29.5675	-28.8234	-27.6347	-26.218	-24.634	-22.8844	-20.9286	-19.1481	-17.616	-16.5756	-15.8917	-15.4576	-15.187	-15.0035	-14.7726	-14.4987	-14.7197	-14.393	-14.4361	-14.2646	-14.1242	-14.1526	-14.1412	-13.8923	-13.8332	-13.7681	-13.7461	-13.6836	-13.4172	-13.3075
212	-34.6747	-34.2774	-34.0239	-33.8108	-33.3726	-33.2294	-32.7918	-32.4293	-31.7002	-31.2138	-30.542	-29.5836	-28.4257	-26.9219	-25.39	-23.4201	-21.4981	-19.9495	-18.3658	-17.1474	-16.5124	-16.13	-15.9982	-15.7737	-15.5493	-15.2246	-15.2866	-14.9858	-15.116	-15.0432	-14.8094	-14.8521	-14.5546	-14.5173	-14.2257	-14.2044	-14.4034	-14.2438	-14.0112	-14.0303
211	-35.7729	-35.4965	-35.3607	-34.9667	-34.6667	-34.2157	-34.2758	-33.6795	-33	-32.56	-31.7745	-30.7623	-29.5775	-28.4141	-26.6184	-24.8719	-22.851	-21.115	-19.5427	-18.4085	-17.6253	-17.1874	-16.9499	-16.701	-16.529	-16.4198	-16.2173	-16.0847	-16.1952	-15.7795	-15.7094	-15.5877	-15.5267	-15.4864	-15.223	-14.9984	-15.1315	-14.9827	-14.7843	-14.816
210	-37.1835	-36.6843	-36.6331	-36.3289	-35.82	-35.8416	-35.1411	-34.8738	-34.3751	-33.6641	-32.8797	-32.0647	-30.7251	-29.6141	-28.0865	-25.9397	-24.0936	-22.4006	-20.6638	-19.7958	-19.0289	-18.3333	-18.3284	-17.851	-17.7593	-17.5868	-17.2872	-17.3779	-17.1919	-16.89	-16.8083	-16.5596	-16.629	-16.2465	-16.1311	-16.3724	-16.0022	-15.7721	-15.7039	-15.687
209	-38.0816	-37.8354	-37.3023	-37.5003	-36.9273	-36.3627	-36.3117	-35.8918	-35.365	-34.9032	-34.005	-33.3094	-32.0383	-30.6021	-29.0132	-27.5149	-25.5409	-23.5291	-22.3314	-20.9259	-20.3488	-19.7101	-19.7246	-19.2928	-19.0273	-18.7479	-18.7565	-18.2305	-18.3697	-18.2857	-17.9413	-18.0147	-17.6375	-17.3828	-17.4067	-17.3442	-17.3022	-16.906	-16.5402	-16.5344
208	-38.0694	-37.4812	-37.328	-37.3412	-36.7971	-36.6935	-36.2885	-35.8995	-35.4063	-35.0284	-34.3178	-33.604	-32.2737	-31.3689	-29.5126	-27.9481	-26.3728	-24.6663	-23.1498	-22.157	-21.58	-21.1483	-20.8221	-20.3737	-20.4862	-20.0589	-20.0381	-19.9048	-19.5728	-19.3981	-19.1767	-19.0762	-18.9812	-18.8268	-18.4393	-18.3168	-18.1037	-17.8993	-17.6223	-17.6674
207	-36.6049	-36.4704	-36.3356	-36.0738	-35.7568	-35.4028	-35.1332	-34.6952	-34.4133	-33.9896	-33.5097	-32.8569	-31.7945	-31.0047	-29.396	-28.3926	-26.8049	-25.2561	-24.2855	-23.3934	-22.6354	-22.6313	-22.1795	-21.9363	-21.7128	-21.1236	-21.4669	-21.0609	-20.7815	-20.7263	-20.4465	-20.4836	-20.0111	-19.9302	-19.6627	-19.5078	-19.3864	-19.3622	-19.0646	-18.8201
206	-33.6373	-33.3342	-33.2067	-33.1926	-32.5954	-32.487	-32.2241	-32.1432	-31.9358	-31.3742	-31.1233	-30.7019	-29.9962	-29.1472	-28.5309	-27.47	-26.6324	-25.337	-24.3641	-23.8324	-23.3546	-23.0416	-23.0275	-22.7584	-22.4125	-22.4515	-22.0931	-22.0367	-21.9671	-21.5889	-21.5329	-21.3808	-21.3885	-20.9641	-20.9123	-20.7045	-20.4853	-19.9655	-19.8696	-19.8815
205	-29.5832	-29.3772	-29.2943	-29.1811	-28.5346	-28.3519	-28.2985	-28.431	-28.2423	-28.3032	-27.7598	-27.5959	-27.4476	-27.0347	-26.5618	-25.9022	-25.2983	-24.612	-24.5164	-24.0496	-23.7755	-23.5213	-23.0135	-23.1936	-23.0549	-22.8479	-22.6952	-22.2631	-22.3112	-22.2623	-22.1243	-21.9874	-21.5275	-21.3107	-21.5439	-21.2401	-21.2038	-20.9334	-20.6104	-20.586
204	-24.3665	-24.3103	-24.1225	-24.0096	-23.7088	-23.9252	-23.6777	-24.0469	-23.9613	-23.8946	-23.6668	-24.0331	-23.9615	-24.1508	-23.9635	-24.1192	-24.0903	-24.0812	-23.7927	-23.9654	-23.7206	-23.7943	-23.6292	-23.6005	-23.4813	-23.6456	-23.5281	-22.9117	-22.5788	-23.1556	-22.8085	-22.7011	-22.6243	-22.2346	-22.2538	-22.1359	-21.8873	-21.746	-21.3991	-21.4181
203	-18.4668	-18.2631	-18.5302	-18.3204	-17.7485	-18.0996	-18.0559	-18.4891	-18.6991	-18.7316	-18.7493	-19.1194	-19.7431	-19.7643	-20.2748	-21.3548	-21.798	-22.4051	-22.5084	-22.7938	-23.1668	-23.2403	-23.2106	-23.0286	-22.5845	-23.045	-23.1578	-22.911	-22.9239	-22.8279	-22.9752	-22.2232	-22.5096	-22.2872	-22.3559	-22.1042	-21.7845	-21.7345	-21.6369	-21.3708
202	-11.121	-11.1032	-10.8272	-10.9083	-10.9565	-10.9169	-10.9055	-11.3701	-11.8478	-12.2116	-12.6839	-13.4131	-14.3522	-15.5022	-16.3251	-17.7084	-19.0851	-19.9722	-20.699	-21.3277	-21.7083	-22.0253	-22.0146	-22.3714	-22.2109	-22.5599	-22.4176	-22.6203	-22.4705	-22.3	-22.0538	-22.0076	-22.5178	-21.9614	-21.965	-21.0692	-21.7347	-21.5575	-20.6966	-21.4785
201	-2.80383	-3.06675	-2.56753	-2.9541	-2.89607	-3.13933	-3.71938	-3.42996	-4.18686	-4.92451	-5.54762	-6.65904	-7.89122	-9.70175	-10.9243	-13.1538	-15.1712	-16.9726	-18.2563	-19.1175	-19.8742	-20.1242	-20.6512	-20.5958	-20.9094	-21.0957	-21.3104	-21.4272	-21.186	-20.9487	-21.5133	-21.1118	-21.1838	-20.7651	-20.7586	-21.0494	-20.6135	-19.9237	-20.2057	-20.4032
200	7.20332	6.84245	7.09139	6.96699	6.89741	6.42655	6.50737	5.63478	4.68121	4.14809	2.46754	1.42545	-0.143046	-2.41511	-5.24329	-7.56047	-10.1472	-13.0051	-14.9007	-16.1643	-17.3604	-17.2803	-17.8339	-18.4616	-18.8221	-18.4709	-18.8964	-19.3813	-19.4294	-19.8124	-19.5431	-19.5705	-19.4612	-19.0767	-19.9488	-19.4341	-19.4088	-19.0604	-18.8275	-18.0401
199	18.3458	17.7608	18.2594	17.3173	17.4412	17.0681	16.5697	15.6837	14.7756	13.2218	11.8051	10.3661	7.79934	5.48886	1.55884	-1.49258	-4.83389	-7.83892	-10.5181	-12.1267	-13.6739	-14.6449	-14.8826	-15.5133	-16.3995	-15.8965	-16.2108	-16.3111	-16.5236	-17.2541	-16.8509	-17.207	-17.034	-18.0368	-17.9117	-17.7012	-17.8505	-17.3614	-16.6342	-16.5135
198	30.1314	29.8501	29.6458	29.1253	29.4954	28.5277	27.4569	26.7042	25.9312	24.3585	22.7759	20.2116	17.7051	13.5934	9.98441	6.02464	1.16826	-2.42746	-6.40163	-8.23105	-9.27966	-10.8836	-11.4926	-11.6411	-12.4698	-12.5473	-13.3728	-13.3572	-14.0553	-13.8913	-13.6897	-13.8521	-14.6591	-13.9753	-15.3816	-14.8449	-14.6704	-14.1091	-14.4369	-14.2041
197	42.2952	41.9314	41.5145	41.1097	41.0549	39.9751	38.5277	38.1127	35.9227	34.3862	32.4776	29.9979	26.2116	21.6062	17.9298	13.0931	7.93703	2.90226	-0.412366	-3.31336	-5.44401	-5.78205	-7.93176	-7.6987	-8.8204	-9.23005	-9.35401	-9.80671	-9.80165	-10.84	-10.3974	-10.8908	-11.4153	-11.3821	-11.0587	-11.5362	-12.2237	-11.3953	-10.2252	-11.2768
196	52.5453	51.6144	51.783	50.7827	49.9637	49.9442	48.7575	47.7525	45.5861	43.7435	41.4719	37.9481	33.0555	30.6936	25.5776	20.085	13.9383	9.68116	4.69754	1.68984	0.0616026	-2.2177	-2.54257	-2.50838	-3.9949	-4.68687	-4.57863	-6.03229	-5.47601	-6.87027	-6.93477	-7.41381	-6.67198	-7.62802	-8.66775	-7.3782	-7.69769	-7.14558	-7.23447	-7.69577
195	61.3906	59.8047	59.5969	58.7777	57.9357	57.0958	55.2987	54.3991	52.3945	50.8881	48.0131	45.1089	41.4113	35.9492	30.7626	25.169	19.3288	13.6286	10.1002	6.70452	4.9215	2.56324	1.15946	0.544539	-0.871496	-0.589293	-1.86475	-2.32142	-2.90981	-3.37677	-3.09836	-3.28197	-4.34756	-4.02957	-3.99315	-4.8038	-4.29638	-3.58127	-3.00294	-4.58011
194	66.4915	65.1313	65.5928	64.2745	64.183	62.9497	62.0496	59.8343	58.5132	55.6549	53.7044	50.2328	46.6316	41.0345	34.8769	29.2454	23.7612	19.588	13.5448	10.7455	8.08772	5.98528	5.19195	4.90744	3.432	2.85061	1.41398	1.11735	0.826621	1.55297	-0.221071	0.178921	-0.0558761	-0.662562	-0.388998	-0.587821	-0.923478	0.0437635	0.5352	0.125743
193	69.9956	69.9239	68.638	68.4064	68.3589	66.9798	64.8149	63.5752	60.9409	59.411	57.3154	53.6574	50.7555	44.5281	39.6931	32.6192	27.4251	21.8702	17.538	15.0076	11.0067	10.393	9.26072	7.89413	6.47438	6.4104	6.24742	5.42985	4.66733	4.95082	4.65699	3.18694	3.20808	2.59683	4.09909	1.18445	2.1308	2.9458	3.39075	3.50793
192	72.9687	70.8588	71.147	70.4858	69.2706	69.0516	67.216	65.352	63.507	61.9245	59.0778	55.5635	51.6093	46.961	40.8469	35.2919	30.5262	24.8313	20.0418	16.3379	15.1677	14.065	12.7301	11.0873	10.2382	8.87519	8.73248	9.15061	7.81493	7.9017	7.39436	6.99187	6.76332	6.18291	5.9567	4.47223	5.42078	6.33307	6.44214	6.73077
191	72.577	71.6597	70.9552	69.3817	69.4959	68.7151	67.3348	66.0282	63.1957	61.658	58.5341	56.7444	52.2473	47.3051	41.4897	36.0743	30.9878	27.1696	21.7618	19.2676	17.3731	16.0399	14.8945	12.0877	13.0314	12.1745	11.3696	11.0549	10.3434	9.99782	9.41433	9.27114	8.08333	8.48474	7.87003	7.62261	7.73122	8.9992	7.26975	9.89153
190	69.8629	69.2043	69.0585	68.1541	67.4168	66.3585	65.1254	63.3153	61.9319	59.7458	56.7467	53.8905	50.7362	45.9747	41.2286	36.7778	31.0337	26.9197	23.2559	21.017	18.5632	16.1755	16.8992	15.7568	14.1974	13.8059	11.9306	10.9057	13.2995	11.1855	12.8635	11.5548	11.7422	9.67691	9.89739	9.46667	9.26742	9.58843	11.9155	10.7046
AtPHR1_280-360_Olig1
Wavelength	Temperature
	20	22	24	26	28	30	32	34	36	38	40	42	44	46	48	50	52	54	56	58	60	62	64	66	68	70	72	74	76	78	80	82	84	86	88	90	92	94	96	98
260	-0.00527913	0.0864393	0.112091	0.07864	0.0950426	0.215138	0.116286	0.17097	0.263739	0.182262	0.124776	0.246341	0.217084	0.193566	0.213791	0.299024	0.232257	0.281359	0.295257	0.34277	0.347303	0.339421	0.331864	0.32006	0.277968	0.341916	0.307099	0.349805	0.380111	0.353733	0.324358	0.285998	0.283644	0.326675	0.376682	0.214546	0.407143	0.302143	0.304353	0.252787
259	0.0539515	0.00841684	0.0780136	0.183376	0.0920623	0.138775	0.197326	0.131957	0.156875	0.252176	0.192652	0.187977	0.169201	0.192205	0.168483	0.273154	0.292133	0.16288	0.288807	0.345573	0.257127	0.275278	0.421452	0.321876	0.322346	0.225498	0.40261	0.367798	0.264862	0.267694	0.282267	0.304199	0.199653	0.248338	0.234171	0.259032	0.212223	0.236441	0.274517	0.295206
258	-0.0768504	-0.0739618	-0.0470248	0.0588683	0.0226026	0.0398208	0.0871607	0.137081	0.124036	0.123801	0.0754583	0.0558497	0.152899	0.0771255	0.0111651	0.103903	0.232492	0.0622484	0.0789242	0.139282	0.289549	0.187895	0.13266	0.317195	0.175069	0.124274	0.261085	0.329747	0.234515	0.171292	0.204905	0.176487	0.193741	0.0810722	0.120397	0.2009	0.0903568	0.198727	0.290999	0.229759
257	-0.0469029	0.0406063	-0.00241089	0.11827	0.102178	0.0258349	0.0628183	0.09514	0.103725	0.0913179	0.0793113	0.221358	0.0636913	0.163751	0.165653	0.0985871	0.280218	0.107768	0.258053	0.237435	0.331386	0.224236	0.260041	0.370314	0.362846	0.182975	0.269153	0.227717	0.236705	0.284649	0.228168	0.218542	0.202233	0.210776	0.231289	0.266363	0.239559	0.246801	0.226534	0.300121
256	-0.0611489	-0.018616	0.063961	-0.00202352	0.103464	0.180614	0.113479	0.117689	0.0565647	0.068216	0.170939	0.166433	0.230082	0.159074	0.0506826	0.15007	0.128393	0.21684	0.150668	0.208808	0.307462	0.249484	0.264698	0.258752	0.286315	0.27436	0.162339	0.353496	0.274277	0.173013	0.210994	0.241369	0.22071	0.128408	0.196556	0.239112	0.109259	0.27718	0.253975	0.176481
255	-0.0466476	-0.0202037	-0.131572	-0.00728248	0.02771	0.0510999	0.0596422	0.0864034	0.11442	0.0454413	0.146461	0.0734166	-0.00969752	0.117152	0.0981707	0.126488	0.164547	0.250751	0.228909	0.23088	0.262978	0.144661	0.221735	0.172749	0.138612	0.119888	0.178548	0.185219	0.159671	0.0742315	0.107498	0.0189608	0.24631	0.215541	0.180767	0.199851	0.0678982	0.121003	0.0793445	0.244588
254	-0.0565099	-0.0500004	-0.0374701	-0.03235	0.083776	-0.00124409	-0.0502665	0.043605	-0.00304636	0.0120717	0.0895538	-0.0156775	0.0127605	-0.0335514	-0.0684896	-0.00589214	0.0969468	0.0856718	0.0945151	0.132364	0.198714	0.114538	0.115282	0.144882	0.113681	0.164276	0.0885039	0.157956	0.156236	0.156376	0.0405349	0.127544	0.0106645	0.0707011	0.0311479	0.0315725	0.0976852	-0.0724297	0.193409	0.0495641
253	0.00476781	-0.0405066	-0.074196	0.050892	0.0490447	0.0855546	0.125116	0.176931	0.153753	0.109249	0.137988	0.194635	0.166128	0.115944	0.257527	0.202171	0.152766	0.201651	0.19557	0.288224	0.264853	0.279187	0.242309	0.289383	0.331588	0.271229	0.293169	0.242121	0.32205	0.122697	0.227667	0.268833	0.18386	0.207014	0.187118	0.235571	0.167559	0.209172	0.124183	0.0466739
252	0.0112366	-0.0326554	-0.0751445	-0.105572	-0.049757	-0.00941603	-0.0105443	0.0684674	-0.0901228	0.0225997	0.00626617	-0.0697456	0.0421552	-0.013052	0.0833722	0.0777437	0.10744	0.0615805	0.164914	0.0765453	0.12524	0.103601	0.178949	0.133129	0.0711371	0.098157	0.0617577	0.131878	0.135072	0.0507846	0.0672569	0.112251	-0.0683189	0.00842661	-0.00319406	0.124574	-0.0635774	0.00584602	-0.00837635	-0.0496458
251	-0.0689116	-0.0957115	-0.104629	-0.0780098	-0.118873	-0.0201197	-0.069592	0.00295121	0.143309	0.0249589	-0.0438122	0.00643773	-0.0208617	-0.0661432	0.0144648	0.0631472	-0.00224964	0.00770151	-0.00345681	-0.0104803	0.0672673	0.13804	0.0674926	0.0116439	0.0428447	0.0502711	-0.00475407	-0.00886783	-0.00178183	-0.0679791	0.0994749	-0.0993827	-0.0981982	-0.0855518	-0.0713357	-0.194367	-0.0938097	-0.0745356	-0.101416	-0.0691612
250	-0.277618	-0.323446	-0.254231	-0.255047	-0.2218	-0.234651	-0.180442	-0.226498	-0.266884	-0.264896	-0.250976	-0.265059	-0.13105	-0.174356	-0.166455	-0.193766	-0.152935	-0.238031	-0.262306	-0.0761856	-0.0721064	-0.163194	-0.211331	-0.109715	-0.189685	-0.269486	-0.220007	-0.11889	-0.250438	-0.265958	-0.219147	-0.369895	-0.362471	-0.286959	-0.376841	-0.431793	-0.422797	-0.305718	-0.375298	-0.363386
249	-0.243954	-0.302795	-0.200235	-0.191366	-0.207846	-0.177931	-0.169107	-0.163803	-0.134812	-0.267269	-0.247784	-0.282297	-0.21869	-0.218745	-0.142996	-0.141071	-0.219688	-0.100266	-0.15366	-0.11034	-0.113433	-0.110224	-0.133126	-0.0975233	-0.142593	-0.217937	-0.178459	-0.201893	-0.224337	-0.216878	-0.242815	-0.244969	-0.270354	-0.270192	-0.197068	-0.274876	-0.326277	-0.42127	-0.362049	-0.312928
248	-0.483793	-0.303625	-0.395772	-0.397147	-0.276873	-0.290279	-0.365047	-0.286123	-0.215231	-0.250261	-0.246534	-0.310657	-0.373878	-0.323785	-0.251445	-0.398903	-0.333361	-0.230786	-0.285721	-0.296631	-0.249124	-0.187441	-0.249392	-0.215894	-0.294321	-0.313008	-0.334737	-0.387596	-0.373196	-0.475437	-0.314679	-0.38626	-0.411891	-0.533739	-0.505111	-0.493862	-0.462112	-0.541061	-0.537503	-0.527258
247	-0.437811	-0.42381	-0.493256	-0.414009	-0.330135	-0.225013	-0.427003	-0.350607	-0.354355	-0.347721	-0.349373	-0.272282	-0.489366	-0.438434	-0.393507	-0.260198	-0.341121	-0.404015	-0.387341	-0.444021	-0.328734	-0.361117	-0.360527	-0.34473	-0.416968	-0.374903	-0.409128	-0.559766	-0.475655	-0.445074	-0.373389	-0.574383	-0.556927	-0.603835	-0.644194	-0.638109	-0.557543	-0.662272	-0.647252	-0.65566
246	-0.579717	-0.678775	-0.460834	-0.618727	-0.578364	-0.459718	-0.682421	-0.529204	-0.567439	-0.505026	-0.477998	-0.600289	-0.447094	-0.441372	-0.660622	-0.388483	-0.496023	-0.553332	-0.557245	-0.51534	-0.526054	-0.422557	-0.548651	-0.536277	-0.554273	-0.628963	-0.704975	-0.676946	-0.640853	-0.604901	-0.680581	-0.676934	-0.794443	-0.733454	-0.73667	-0.862619	-0.779964	-0.896996	-0.892024	-0.8805
245	-0.901733	-0.790072	-0.920865	-0.805188	-0.773453	-0.808242	-0.844076	-0.782575	-0.837915	-0.773978	-0.810187	-0.84326	-0.815286	-0.876551	-0.87857	-0.856019	-0.803529	-0.786342	-0.854129	-0.835544	-0.901288	-0.88542	-0.930354	-0.921014	-0.964372	-1.03978	-0.936069	-1.06044	-1.01074	-1.04157	-1.0228	-0.923	-1.0304	-1.09835	-1.03099	-1.19869	-1.25519	-1.15906	-1.20056	-1.26138
244	-1.30685	-1.27047	-1.27474	-1.11848	-1.18392	-1.08326	-1.18167	-1.18367	-1.19204	-1.1908	-1.15462	-1.22445	-1.06135	-1.18388	-1.26321	-1.26064	-1.15641	-1.20324	-1.25351	-1.21615	-1.19525	-1.23295	-1.29905	-1.23605	-1.28197	-1.4368	-1.35526	-1.36164	-1.32521	-1.45646	-1.50834	-1.45585	-1.48835	-1.54781	-1.60625	-1.63543	-1.69939	-1.65604	-1.61944	-1.68046
243	-1.44836	-1.50823	-1.36517	-1.32912	-1.39014	-1.29207	-1.46408	-1.32599	-1.30234	-1.28797	-1.36877	-1.27529	-1.36212	-1.37628	-1.49106	-1.47428	-1.4145	-1.37942	-1.39296	-1.40723	-1.36074	-1.48079	-1.3435	-1.42922	-1.4511	-1.49003	-1.60239	-1.53048	-1.68881	-1.60702	-1.60648	-1.66097	-1.72896	-1.68497	-1.7424	-1.75995	-1.94389	-1.83454	-1.97438	-1.98804
242	-2.01011	-1.84832	-1.84714	-1.93649	-1.72554	-1.74876	-1.691	-1.65649	-1.70048	-1.77629	-1.74916	-1.67503	-1.8501	-1.73784	-1.86768	-1.89096	-1.78069	-1.78401	-1.84455	-1.83035	-1.77792	-1.68542	-1.71007	-1.81586	-1.83391	-1.85236	-1.91348	-1.95255	-2.01484	-2.00361	-2.08657	-2.09306	-2.14541	-2.1796	-2.11598	-2.26164	-2.24092	-2.36038	-2.32231	-2.45626
241	-2.52524	-2.55716	-2.4348	-2.3024	-2.40666	-2.31575	-2.28381	-2.12747	-2.36377	-2.23692	-2.35488	-2.25711	-2.24226	-2.34634	-2.31664	-2.38714	-2.29236	-2.37648	-2.36626	-2.31469	-2.33929	-2.31104	-2.34406	-2.35525	-2.41352	-2.35462	-2.54549	-2.44911	-2.45256	-2.56043	-2.50358	-2.70292	-2.64174	-2.71809	-2.74104	-2.82639	-2.94366	-2.85754	-2.92184	-3.01512
240	-3.22659	-3.08024	-3.06065	-2.93842	-2.89956	-2.80348	-2.89396	-2.84733	-2.80035	-2.80049	-2.88352	-2.78226	-2.84012	-2.86926	-2.73068	-2.79064	-2.85579	-2.84323	-2.86639	-2.79133	-2.7382	-2.78254	-2.83257	-2.85503	-2.97426	-2.88094	-3.05136	-2.95889	-3.04984	-3.11501	-3.18599	-3.2445	-3.10704	-3.16355	-3.33132	-3.43772	-3.42443	-3.37095	-3.33272	-3.56783
239	-3.86522	-3.76037	-3.62514	-3.61041	-3.608	-3.42839	-3.39281	-3.38262	-3.40377	-3.38422	-3.40382	-3.49122	-3.30354	-3.45502	-3.33276	-3.3671	-3.40168	-3.43988	-3.31893	-3.41147	-3.40384	-3.2937	-3.4018	-3.38723	-3.40997	-3.47015	-3.47368	-3.48187	-3.51126	-3.64702	-3.61637	-3.71044	-3.74739	-3.81014	-3.81406	-3.77852	-3.91994	-3.91137	-4.00039	-3.9459
238	-4.7565	-4.75991	-4.58805	-4.54055	-4.34899	-4.22441	-4.22932	-4.17805	-4.15517	-4.08228	-4.10848	-3.97129	-4.0779	-4.02747	-4.21045	-4.03885	-4.07627	-4.14398	-3.96547	-3.97643	-4.03165	-3.8427	-3.90442	-3.99332	-4.1368	-4.12895	-4.10497	-4.07666	-4.14601	-4.19356	-4.15468	-4.23487	-4.32823	-4.45092	-4.36897	-4.44248	-4.48515	-4.54984	-4.59622	-4.73731
237	-5.80655	-5.66819	-5.64792	-5.37099	-5.2957	-5.25159	-5.12212	-5.07554	-5.01443	-5.09105	-5.04419	-4.8322	-4.87486	-4.87319	-4.96918	-4.84757	-4.74082	-4.81337	-4.84582	-4.61658	-4.71638	-4.6262	-4.67397	-4.69263	-4.67961	-4.81285	-4.70514	-4.8446	-4.88369	-4.92607	-4.95939	-4.91349	-5.0045	-5.18614	-5.00914	-5.19654	-5.27692	-5.20172	-5.33674	-5.44717
236	-6.92578	-6.72422	-6.60437	-6.43174	-6.23854	-6.07351	-5.98322	-5.90838	-5.79641	-5.75432	-5.69643	-5.73634	-5.77111	-5.60648	-5.62181	-5.6275	-5.65251	-5.41543	-5.45515	-5.29922	-5.37062	-5.35165	-5.36281	-5.46571	-5.39674	-5.4053	-5.32041	-5.5466	-5.39702	-5.45577	-5.5121	-5.5375	-5.7542	-5.69181	-5.7378	-5.73437	-5.85585	-5.83082	-5.92713	-5.96205
235	-8.17873	-8.27112	-7.88866	-7.54993	-7.44428	-7.29885	-7.19427	-6.85517	-6.81182	-6.77354	-6.64658	-6.68844	-6.49509	-6.56985	-6.57813	-6.39197	-6.31552	-6.44261	-6.31523	-6.15939	-6.32305	-6.19693	-6.09174	-6.15181	-6.14182	-6.1649	-6.23065	-6.32076	-6.22925	-6.37568	-6.22953	-6.37187	-6.31536	-6.35831	-6.40901	-6.49254	-6.51621	-6.70602	-6.79134	-6.60004
234	-9.97058	-9.58552	-9.10344	-8.90857	-8.72729	-8.53044	-8.28558	-8.23067	-7.8981	-7.89887	-7.78153	-7.55663	-7.4817	-7.45238	-7.42811	-7.27353	-7.32234	-7.17668	-7.00687	-7.13595	-7.00857	-6.89004	-6.85432	-6.98041	-6.8854	-6.94274	-6.84907	-6.84053	-7.05949	-6.9531	-7.00497	-7.09754	-7.1012	-7.15066	-7.19284	-7.20493	-7.32066	-7.38431	-7.45749	-7.3067
233	-11.4853	-11.0988	-10.6411	-10.3387	-10.0805	-9.78699	-9.50486	-9.3114	-9.14853	-8.98877	-8.80125	-8.67765	-8.61121	-8.3822	-8.40462	-8.24642	-8.28799	-8.02481	-7.91474	-7.9125	-7.78962	-7.73598	-7.84648	-7.84195	-7.78192	-7.79431	-7.78142	-7.76412	-7.68746	-7.75371	-7.77549	-7.96028	-7.86014	-7.76992	-8.04144	-8.00625	-7.99617	-8.14525	-8.20722	-8.17949
232	-13.1198	-12.7235	-12.2223	-11.7672	-11.2569	-10.9638	-10.693	-10.497	-10.1964	-9.89799	-9.81667	-9.61453	-9.40474	-9.2898	-9.26619	-9.14373	-8.98108	-8.92841	-8.64988	-8.68207	-8.51922	-8.44783	-8.46171	-8.56719	-8.37928	-8.40152	-8.3524	-8.38373	-8.32734	-8.39987	-8.35493	-8.46842	-8.47562	-8.5702	-8.59437	-8.5681	-8.57358	-8.71807	-8.88346	-8.77453
231	-14.9219	-14.2807	-13.5627	-13.1764	-12.8951	-12.4346	-12.0011	-11.7294	-11.5076	-11.282	-11.0387	-10.8286	-10.4546	-10.3642	-10.1906	-10.1345	-9.99248	-9.95768	-9.65349	-9.52984	-9.46488	-9.38411	-9.31918	-9.16653	-9.28155	-9.31814	-9.14478	-9.17692	-9.18489	-9.03247	-9.2496	-9.07622	-9.04152	-9.22536	-9.32518	-9.24906	-9.39539	-9.47343	-9.50672	-9.56262
230	-16.6775	-16.0664	-15.2051	-14.7314	-14.1018	-13.6453	-13.2961	-13.0049	-12.541	-12.2942	-11.8531	-11.769	-11.5092	-11.3314	-11.3487	-11.0539	-10.9407	-10.771	-10.6204	-10.3867	-10.1879	-10.0156	-10.0554	-10.1387	-9.9072	-9.95554	-9.76983	-9.85557	-9.7956	-9.89416	-9.87545	-9.70598	-9.90969	-9.83542	-9.76197	-9.89248	-10.1871	-10.0406	-10.0713	-10.1055
229	-18.491	-17.7091	-16.8401	-16.146	-15.5549	-15.0479	-14.5245	-14.277	-13.7714	-13.5	-13.0903	-12.7967	-12.5545	-12.1597	-12.1078	-12.1327	-11.8527	-11.5455	-11.4722	-11.2171	-11.1069	-10.9825	-10.9341	-10.781	-10.7095	-10.689	-10.5886	-10.4721	-10.4937	-10.6637	-10.5572	-10.6156	-10.6512	-10.553	-10.6867	-10.6647	-10.8086	-10.6944	-10.7726	-10.8369
228	-20.0182	-19.2812	-18.388	-17.7312	-16.9053	-16.3512	-15.792	-15.4974	-14.8945	-14.5379	-14.1551	-13.9586	-13.4876	-13.1919	-13.1049	-12.9976	-12.7367	-12.4467	-12.1512	-11.964	-11.8083	-11.6454	-11.6638	-11.4809	-11.4316	-11.4164	-11.3777	-11.2238	-11.2155	-11.2872	-11.1818	-11.2289	-11.1515	-11.2806	-11.2716	-11.2901	-11.3687	-11.2721	-11.4011	-11.3218
227	-21.4907	-20.6117	-19.6841	-18.9506	-18.0063	-17.5614	-16.9438	-16.2281	-15.8618	-15.4004	-14.996	-14.7519	-14.5072	-14.1077	-14.03	-13.7328	-13.4235	-13.1913	-12.9564	-12.7133	-12.4616	-12.272	-12.1566	-12.1626	-11.9511	-12.0082	-11.7903	-11.8507	-11.686	-11.7769	-11.8956	-11.7156	-11.7734	-11.6791	-11.6099	-11.7951	-12.0245	-11.8421	-11.98	-11.8618
226	-22.7762	-21.872	-20.7721	-19.8588	-19.1206	-18.4824	-17.7575	-17.2806	-16.8531	-15.9458	-15.7604	-15.5873	-15.1593	-14.8852	-14.5427	-14.2787	-14.0568	-13.8172	-13.4399	-13.2813	-12.9432	-12.9734	-12.8219	-12.6446	-12.4884	-12.5587	-12.3942	-12.3646	-12.2833	-12.2832	-12.3159	-12.2835	-12.1701	-12.2343	-12.1252	-12.1628	-12.4472	-12.2745	-12.3349	-12.3285
225	-23.9684	-22.8445	-21.888	-20.7651	-20.0019	-19.0801	-18.6995	-18.0068	-17.3841	-16.9359	-16.4906	-16.165	-15.7504	-15.4586	-15.1302	-14.6756	-14.7062	-14.3754	-14.0772	-13.8073	-13.4379	-13.3704	-13.1286	-13.1716	-13.0801	-13.0153	-12.895	-12.7721	-12.6896	-12.7935	-12.6092	-12.7594	-12.6869	-12.6123	-12.5778	-12.8077	-12.85	-12.5982	-12.7864	-12.7355
224	-24.3606	-23.4711	-22.3227	-21.2642	-20.342	-19.7595	-19.0678	-18.2985	-17.8806	-17.2451	-16.8464	-16.4104	-16.0755	-15.7302	-15.541	-15.1644	-14.9528	-14.5375	-14.3766	-14.0952	-13.8335	-13.6506	-13.5597	-13.6049	-13.2247	-13.311	-13.0814	-13.1054	-12.8969	-12.8176	-13.0022	-12.8202	-12.8025	-12.9402	-12.7386	-12.9904	-13.0171	-12.8559	-12.9748	-12.8555
223	-25.0565	-23.8762	-22.8425	-21.7108	-20.817	-20.0698	-19.239	-18.7746	-18.1112	-17.7288	-17.3102	-16.7589	-16.2714	-15.9989	-15.7788	-15.5206	-15.1558	-14.8591	-14.5559	-14.375	-13.9216	-13.8918	-13.7425	-13.6509	-13.6106	-13.4733	-13.3858	-13.2662	-13.101	-13.0614	-13.1726	-13.1138	-12.9598	-13.1664	-13.0274	-13.1356	-13.554	-13.3148	-13.2342	-13.1455
222	-25.3833	-24.3193	-23.1031	-22.08	-21.2585	-20.4107	-19.8679	-19.0178	-18.5046	-18.1441	-17.5239	-17.05	-16.654	-16.3833	-16.1058	-15.8927	-15.4282	-15.3329	-14.6999	-14.7543	-14.4339	-14.2876	-14.1056	-14.1552	-13.8517	-14.0008	-13.8031	-13.5962	-13.4093	-13.5417	-13.5782	-13.4094	-13.2974	-13.2915	-13.2921	-13.4668	-13.716	-13.4413	-13.4051	-13.4583
221	-25.3745	-24.4175	-23.3815	-22.2391	-21.3074	-20.6415	-19.9024	-19.3122	-18.7469	-18.1587	-17.6796	-17.2238	-16.8456	-16.551	-16.2102	-15.9675	-15.6548	-15.3397	-15.1008	-14.8693	-14.5332	-14.3374	-14.3862	-14.2061	-14.0595	-13.9645	-13.801	-13.8203	-13.6735	-13.6895	-13.5449	-13.5935	-13.5556	-13.7179	-13.6181	-13.6399	-13.8859	-13.4953	-13.634	-13.558
220	-25.4889	-24.357	-23.2622	-22.4062	-21.216	-20.6174	-19.9259	-19.3742	-18.8631	-18.3045	-18.0148	-17.5148	-17.0171	-16.7385	-16.2681	-16.0623	-15.8235	-15.461	-15.3136	-15.0031	-14.7636	-14.5498	-14.3282	-14.3338	-14.173	-14.1808	-14.0526	-14.0091	-13.7075	-13.8272	-13.836	-13.8946	-13.8189	-13.6978	-13.5733	-13.9266	-13.7845	-13.5813	-13.6793	-13.8177
219	-25.5198	-24.1511	-23.2508	-22.1943	-21.3339	-20.5137	-19.9199	-19.3019	-18.9699	-18.3361	-17.6296	-17.4497	-17.1126	-16.9339	-16.2762	-16.0635	-15.9351	-15.6483	-15.2259	-14.8687	-14.6172	-14.624	-14.4212	-14.5658	-14.1689	-14.3721	-13.9995	-14.0228	-13.7893	-13.9555	-13.9025	-13.8303	-13.6893	-13.7005	-13.7109	-13.7685	-13.9613	-13.7851	-13.6678	-13.9914
218	-25.1362	-24.1895	-23.0378	-22.0759	-21.3152	-20.374	-19.6475	-19.2641	-18.617	-18.4283	-17.9923	-17.2353	-17.0698	-16.7758	-16.361	-16.0982	-15.8736	-15.5353	-15.2296	-14.9859	-14.8256	-14.6758	-14.393	-14.3914	-14.2702	-14.2806	-14.1817	-13.9995	-13.8562	-13.9373	-13.9502	-13.9229	-13.8086	-13.7504	-13.6162	-13.955	-13.981	-13.6389	-13.6786	-13.9751
217	-25.2007	-24.1114	-23.0229	-22.1717	-21.2349	-20.2619	-19.8178	-19.391	-18.8761	-18.3875	-18.1161	-17.6406	-17.2556	-16.9041	-16.6198	-16.3533	-16.0615	-15.7775	-15.565	-14.9923	-14.9284	-14.8573	-14.7096	-14.698	-14.2693	-14.4532	-14.3617	-14.0471	-14.1488	-14.1514	-13.8603	-13.9373	-14.0997	-13.865	-13.9184	-14.0334	-14.1955	-13.8809	-13.981	-14.0124
216	-24.9949	-24.0696	-23.0975	-22.1672	-21.1199	-20.6348	-20.0266	-19.237	-18.9893	-18.4472	-17.931	-17.7249	-17.1728	-16.9672	-16.6921	-16.474	-16.1059	-15.9845	-15.6966	-15.1989	-15.2095	-14.8573	-14.7697	-14.6755	-14.4746	-14.6733	-14.5065	-14.2487	-14.328	-14.4754	-14.2117	-14.1848	-14.2013	-14.1537	-13.9553	-14.027	-14.4905	-13.7522	-14.2344	-14.1314
215	-25.3983	-24.4047	-23.3054	-22.5303	-21.5286	-20.8762	-20.498	-19.8018	-19.3271	-18.8878	-18.2993	-18.0113	-17.6384	-17.4913	-17.0674	-16.8571	-16.2586	-16.3012	-16.0308	-15.751	-15.5855	-15.3495	-15.1564	-15.058	-14.711	-14.9565	-14.7499	-14.8062	-14.5647	-14.3966	-14.494	-14.4699	-14.6135	-14.3447	-14.3644	-14.315	-14.6751	-14.3437	-14.3963	-14.4841
214	-25.6345	-24.4747	-23.6651	-22.8721	-21.9108	-21.239	-20.6196	-20.1998	-19.7988	-19.2361	-18.8489	-18.5958	-18.1362	-17.8888	-17.6509	-17.271	-16.9035	-16.6007	-16.3015	-16.0904	-16.0119	-15.8246	-15.5823	-15.6663	-15.4349	-15.3331	-14.9707	-15.0479	-15.1997	-14.8068	-14.9248	-14.8157	-14.8425	-14.944	-14.7092	-14.6961	-15.043	-14.5316	-14.478	-14.5218
213	-26.1969	-25.4622	-24.278	-23.614	-22.808	-21.9263	-21.3513	-20.8595	-20.3384	-19.9846	-19.5211	-19.3199	-18.8475	-18.656	-18.0273	-17.8707	-17.499	-17.3493	-16.8803	-16.743	-16.4554	-16.3428	-16.2694	-15.9335	-15.8177	-15.9747	-15.8338	-15.6824	-15.3224	-15.3318	-15.288	-15.1561	-15.3754	-15.3845	-15.0414	-15.187	-15.6507	-14.8761	-15.285	-15.1268
212	-27.598	-26.4695	-25.3191	-24.5239	-23.5189	-22.8896	-22.5626	-21.8652	-21.3136	-20.9848	-20.3649	-20.1602	-19.6226	-19.4174	-19.1014	-18.9192	-18.5752	-18.0345	-18.0948	-17.7097	-17.4331	-17.0901	-16.7969	-16.8837	-16.6877	-16.6541	-16.4414	-16.5467	-16.4303	-16.5012	-16.159	-16.1438	-15.993	-15.951	-15.8906	-15.8609	-16.2687	-15.9084	-15.6099	-15.8034
211	-28.9655	-27.9465	-27.0519	-26.1396	-25.0916	-24.5114	-23.9072	-23.4537	-23.1844	-22.5693	-22.0822	-21.6822	-21.1123	-21.0144	-20.6011	-20.242	-20.0065	-19.8393	-19.2991	-19.0696	-18.6432	-18.4472	-18.3474	-18.0281	-17.9377	-18.0803	-17.9933	-17.647	-17.4933	-17.2831	-17.1999	-17.1952	-17.2108	-17.0834	-16.9053	-16.8944	-17.478	-16.8974	-16.7331	-17.1789
210	-30.8514	-29.8494	-28.7854	-28.0482	-27.1206	-26.2267	-25.6834	-25.2402	-24.6931	-24.1616	-23.8048	-23.2281	-22.9346	-22.6974	-22.3435	-21.7573	-21.4315	-21.2486	-21.0815	-20.7023	-20.0735	-20.1222	-19.7852	-19.8172	-19.2431	-19.3181	-18.9219	-19.1313	-18.8149	-18.5335	-18.7947	-18.649	-18.4576	-18.5095	-18.3076	-18.0233	-18.6302	-18.1904	-18.1396	-18.2918
209	-32.6107	-31.7779	-30.8113	-29.9267	-28.9716	-28.4835	-27.5193	-27.0019	-26.5483	-26.1066	-25.6793	-25.3284	-24.7435	-24.4738	-24.1612	-23.8616	-23.2636	-23.0251	-22.6978	-22.2663	-21.6915	-21.877	-21.3982	-21.5409	-21.1424	-21.1937	-20.972	-20.5012	-20.5503	-20.3237	-20.2567	-20.2404	-19.6719	-20.0042	-19.697	-19.7504	-20.0076	-19.3627	-19.706	-19.6382
208	-34.5907	-33.6357	-32.418	-31.7609	-31.0926	-30.2429	-29.39	-28.8249	-28.4543	-28.1242	-27.6419	-27.0079	-26.7342	-26.2345	-26.2728	-25.8144	-25.1479	-24.8136	-24.3725	-23.9979	-23.8075	-23.3309	-23.1163	-23.137	-22.6775	-22.6468	-22.5607	-22.2757	-21.7319	-22.009	-21.7834	-21.9929	-21.6361	-21.3338	-21.3863	-21.41	-21.6695	-20.8819	-21.2851	-21.2134
207	-35.9439	-35.167	-34.1258	-33.4089	-32.4833	-32.0299	-31.1259	-30.6427	-30.3747	-29.6699	-29.4937	-28.8978	-28.5897	-28.145	-28.2416	-27.5276	-27.2767	-26.7978	-26.4498	-26.1013	-25.5516	-25.4544	-25.1424	-25.1268	-24.9471	-24.6391	-24.7799	-24.1265	-24.2603	-23.8128	-23.6401	-23.9333	-23.4035	-23.2008	-23.3039	-23.4201	-23.403	-23.035	-23.1242	-22.9076
206	-36.4064	-35.6695	-34.7434	-34.0565	-33.3642	-32.8228	-32.3114	-31.9434	-31.3077	-31.4477	-30.749	-30.2787	-30.0874	-29.8898	-29.6484	-29.3197	-29.0069	-28.5016	-28.045	-27.712	-27.3556	-27.2584	-26.8932	-26.7513	-26.511	-26.3084	-26.14	-25.9527	-25.6635	-25.567	-25.4828	-25.2357	-25.3426	-25.0201	-24.6271	-24.666	-25.2349	-24.7331	-24.587	-24.326
205	-36.054	-35.4244	-34.9334	-33.9602	-33.6816	-33.4104	-32.8617	-32.5721	-32.1955	-32.011	-31.5652	-31.2747	-30.8939	-30.8907	-30.6241	-30.3934	-30.1062	-29.9346	-29.1161	-28.5841	-28.5864	-27.9783	-28.1123	-28.0267	-27.818	-27.9377	-27.4623	-27.1135	-27.0753	-27.0755	-26.6014	-26.8912	-26.556	-26.064	-26.4433	-26.2108	-26.6429	-25.424	-26.1306	-25.9414
204	-35.1734	-35.1415	-34.6666	-34.3964	-33.9173	-33.654	-32.8222	-32.748	-32.9629	-32.2618	-32.4425	-31.9276	-31.9417	-31.7967	-31.9479	-31.4489	-31.3858	-30.6625	-30.4473	-30.1182	-30.0775	-29.4654	-29.5576	-29.4387	-28.6575	-29.2011	-29.019	-28.2624	-28.1533	-27.9895	-28.3812	-27.575	-27.9036	-27.9582	-27.9081	-27.6334	-27.7163	-27.285	-27.3442	-27.3782
203	-33.9452	-33.634	-33.3824	-33.0782	-32.9397	-32.1222	-32.2891	-32.241	-32.6626	-32.0934	-31.9104	-31.6507	-31.9366	-31.8081	-32.1399	-31.465	-31.2594	-31.1678	-30.5788	-30.4063	-29.72	-30.0113	-30.1806	-30.0617	-29.8072	-29.9607	-29.5161	-29.1554	-28.9868	-28.5368	-28.8657	-28.5036	-28.5213	-28.5406	-28.4496	-28.2138	-28.5062	-27.8228	-28.1243	-28.1368
202	-31.5903	-31.2869	-30.6609	-30.8454	-30.4907	-30.7529	-31.2901	-30.9332	-30.8441	-31.2228	-31.6097	-31.2205	-31.2014	-31.0678	-31.435	-31.4042	-31.0999	-31.0448	-30.0964	-30.4903	-30.2603	-29.3094	-29.677	-29.7219	-29.9912	-29.4808	-29.4019	-29.4097	-28.9301	-29.5141	-28.3258	-29.0008	-28.3655	-29.2272	-29.289	-28.982	-28.6606	-27.9158	-28.3392	-28.0545
201	-27.5694	-28.2773	-27.781	-28.3263	-28.0342	-28.4997	-28.49	-28.7799	-29.314	-29.1896	-29.6522	-29.3628	-29.7347	-30.3047	-30.5247	-30.3215	-30.2665	-30.2756	-28.7222	-29.3333	-28.6909	-29.4745	-29.4776	-28.789	-29.3848	-29.3973	-29.4791	-28.7802	-28.7356	-28.3698	-29.0186	-28.7234	-29.1044	-29.2706	-29.2109	-29.044	-28.6875	-28.2847	-27.6966	-27.7411
200	-22.7899	-23.4665	-24.5048	-24.1097	-24.1862	-24.7743	-25.4628	-25.5864	-25.4003	-26.2263	-27.236	-27.529	-27.9162	-28.2294	-28.1241	-28.2238	-28.772	-28.1484	-27.8592	-27.1561	-28.0944	-27.4562	-27.5583	-27.2462	-27.7396	-27.5181	-27.4854	-28.1277	-26.9133	-27.9303	-27.4244	-27.562	-27.465	-27.7428	-28.426	-27.2898	-27.7173	-26.3138	-27.6978	-27.0097
199	-16.2642	-17.0882	-18.4774	-18.51	-19.1343	-20.2202	-19.9537	-21.472	-22.3219	-22.5031	-23.3403	-23.1037	-24.7046	-25.0679	-24.8873	-26.3712	-25.4288	-26.0077	-25.2195	-25.1684	-24.4027	-25.0322	-25.6877	-26.3262	-25.2986	-26.5038	-25.9748	-25.8107	-25.7299	-25.749	-26.5075	-25.8955	-25.2518	-26.7825	-26.6935	-27.0221	-26.3697	-25.6154	-25.4641	-25.1508
198	-9.20026	-10.2219	-10.8649	-11.8818	-12.3563	-13.9597	-15.6204	-15.3809	-16.999	-17.9829	-18.8528	-19.1931	-20.6416	-21.5666	-22.0802	-21.6932	-22.055	-23.5561	-21.8202	-21.1156	-20.7753	-21.1085	-22.7486	-22.5843	-22.748	-23.0047	-23.5807	-23.7376	-23.8384	-24.5665	-23.4054	-23.152	-23.3484	-24.9121	-24.334	-24.5248	-23.1383	-22.0145	-22.3079	-21.7941
197	0.494999	-2.05787	-1.81794	-4.52702	-6.22062	-6.91834	-7.31308	-9.5316	-10.9004	-11.9278	-12.2544	-13.7908	-14.3225	-16.3218	-16.4422	-17.7214	-17.4134	-18.4492	-18.0665	-18.0744	-18.171	-16.8518	-19.7453	-18.4192	-20.1978	-19.1818	-20.8867	-19.7138	-19.5115	-19.1536	-19.7361	-20.0632	-19.6183	-20.0731	-21.8879	-21.901	-19.7388	-20.5475	-18.4785	-17.9006
196	9.21412	7.17474	4.84435	4.65212	2.96047	-0.562343	-1.14602	-3.32306	-5.15072	-5.75038	-7.37773	-7.83893	-9.87479	-11.9684	-12.5346	-12.1302	-12.8097	-12.8756	-11.8701	-10.5293	-11.2473	-12.7228	-16.015	-14.5838	-14.545	-15.4728	-15.4023	-15.9302	-14.331	-15.4125	-15.7573	-16.2862	-16.3286	-16.4677	-17.1762	-15.5814	-17.2196	-12.9569	-11.9093	-13.4261
195	17.6205	15.4504	11.4839	10.9157	7.74677	7.00343	3.8256	3.37765	1.26186	-1.15366	-2.70989	-2.5877	-5.95864	-6.55518	-9.77065	-8.37746	-7.24683	-8.6713	-9.17619	-7.68052	-7.63368	-7.6125	-7.30334	-11.169	-10.9372	-10.1129	-11.7798	-11.0742	-11.5144	-12.4161	-11.0876	-11.8731	-13.8064	-12.5508	-13.6261	-12.0279	-13.1929	-11.7201	-10.3223	-7.38943
194	24.4222	23.1318	20.3411	18.1844	16.6623	14.215	10.0099	10.1697	9.93094	6.44647	3.60314	2.29183	-0.276415	-4.21022	-4.76496	-3.11186	-5.17767	-3.40218	-2.03485	-3.65624	-1.48582	-4.12777	-4.24874	-7.20114	-8.00743	-5.8395	-5.32805	-6.91593	-6.349	-7.52255	-7.79907	-5.32024	-8.30991	-8.31161	-10.3852	-10.3397	-6.93841	-8.46115	-5.95008	-4.24177
193	30.7117	27.3706	28.08	21.0699	21.7388	19.1842	17.2462	14.9381	11.793	8.70671	7.45569	6.68378	3.84629	1.66595	0.541542	0.757857	2.76447	1.36738	1.97451	3.50555	4.56469	1.96644	1.73714	-0.280786	-0.836757	-0.843282	-1.84522	-2.42428	-2.04048	-3.92973	-3.93632	-3.92579	-1.18922	-6.21427	-5.97498	-10.4965	-3.1513	-1.60024	1.32044	-1.90351
192	35.7199	33.5934	30.4005	29.731	25.4909	25.1903	19.9093	19.5919	17.0794	15.5589	12.8198	10.9763	9.20701	4.91571	5.17432	4.78168	4.19613	2.97027	5.60911	7.58275	6.12527	3.8035	4.85808	1.41087	3.29961	2.78072	3.5446	-1.11653	1.27469	3.03819	1.94792	-0.824636	-1.7154	0.00373149	-3.38698	-5.55951	-1.47731	0.972214	4.95094	5.68756
191	37.9234	36.155	33.1565	33.8672	29.5105	28.2447	26.586	23.7495	16.9208	18.0324	15.9799	15.8549	9.83539	7.1228	6.28443	9.36859	13.1152	6.52448	7.37071	10.3301	10.2971	10.848	8.34313	5.25319	6.8427	7.46551	8.19211	6.61395	3.32975	8.12367	4.68803	5.85732	5.71454	3.50876	-1.60686	-1.7455	1.63611	6.88132	7.87802	11.4893
190	40.4281	38.6179	34.0809	31.4691	33.9462	29.7625	28.297	24.7618	23.6553	19.2289	17.888	16.3569	16.2386	9.2716	8.5226	13.1409	10.872	8.72502	9.03578	13.3242	15.7865	10.3257	10.6711	11.7157	9.20837	6.94421	7.59344	9.49306	8.88031	12.0193	4.50615	6.61783	3.36987	6.95631	6.04694	2.06983	0.934186	7.14743	12.2614	8.52317
AtPHR1_280-360_Olig2	3
Wavelength	Temperature
	20	22	24	26	28	30	32	34	36	38	40	42	44	46	48	50	52	54	56	58	60	62	64	66	68	70	72	74	76	78	80	82	84	86	88	90	92	94	96	98
260	0.192403	0.156859	0.28184	0.278505	0.11193	0.223927	0.218465	0.296807	0.28081	0.288154	0.205578	0.326059	0.163968	0.326461	0.315181	0.323093	0.2214	0.152609	0.299866	0.299185	0.347498	0.187618	0.322081	0.202169	0.351443	0.252026	0.181329	0.251124	0.269409	0.297855	0.213344	0.202383	0.179617	0.221754	0.227182	0.261262	0.272005	0.286004	0.35455	0.191264
259	0.230614	0.25539	0.165879	0.181057	0.122656	0.266399	0.178342	0.275315	0.180399	0.195701	0.288401	0.0742716	0.180784	0.13651	0.272907	0.252995	0.275887	0.208302	0.210481	0.325621	0.308058	0.18827	0.236586	0.31531	0.270347	0.193359	0.260694	0.318844	0.303297	0.330077	0.270562	0.302726	0.192519	0.203667	0.34931	0.40227	0.279871	0.311704	0.324024	0.162774
258	0.0645416	0.07307	0.0500765	0.200593	0.118682	0.177274	0.152574	0.132328	0.194938	0.107654	0.185646	0.0450175	0.0302808	0.063384	0.00964973	0.0807316	0.112681	0.0708646	0.106676	0.156778	0.235413	0.160424	0.128467	0.217504	0.186401	0.183665	0.136934	0.127478	0.171305	0.297492	0.0452815	0.247525	0.101808	0.163086	0.130589	0.149017	0.234114	0.106089	0.0640485	0.16212
257	0.165401	0.192244	0.113793	0.095304	0.261024	0.172876	0.158847	0.22273	0.173305	0.138962	0.220968	0.101808	0.169961	0.0681424	0.129065	0.23315	0.178628	0.224245	0.10804	0.202838	0.19827	0.127427	0.184026	0.0434577	0.100483	0.165681	0.358957	0.107871	0.251724	0.229347	0.279961	0.324385	0.148978	0.0852702	0.115588	0.217422	0.246403	0.289921	0.171328	0.169744
256	0.168094	0.158067	0.128928	0.176032	0.100095	0.231842	0.254242	0.143864	0.242456	0.23755	0.235622	0.329637	0.199502	0.134907	0.124137	0.135778	0.205674	0.135552	0.122155	0.133444	0.209444	0.263891	0.276172	0.16653	0.215075	0.138938	0.123347	0.153961	0.166237	0.243815	0.230492	0.170893	0.271786	0.0914924	0.142854	0.207106	0.125056	0.176606	0.126648	0.089681
255	0.0653692	0.100013	0.165801	0.039606	0.204744	0.0507987	0.128392	0.109062	0.130882	0.23637	0.0932406	0.120963	0.098453	-0.0619387	0.118954	0.195922	0.161889	0.0880741	0.0715676	0.194244	0.135444	0.149295	0.340748	0.0895443	0.114823	0.182592	0.215664	0.196194	0.111982	0.0966077	0.149709	0.102964	0.0532924	0.133847	0.119255	0.0734716	0.122262	0.0535571	0.0173893	0.106874
254	0.00557109	0.0429711	0.0356849	-0.0487783	0.13214	0.133781	0.099558	0.194706	0.0307209	0.0425212	0.10805	-0.0127944	0.0759525	0.098513	0.0527604	0.0657824	0.109289	-0.0406972	-0.013998	0.000191445	0.0872377	0.188149	0.0502004	0.0244693	0.0224211	0.111707	0.0571924	0.0278817	0.115923	0.103519	0.0183683	0.0317012	0.00463092	-0.113971	0.0222872	-0.0317002	0.0254884	0.00763724	0.039226	0.0674111
253	0.176531	0.173717	0.177593	0.145093	0.129757	0.24417	0.204377	0.198167	0.21387	0.252786	0.290927	0.296893	0.197504	0.21547	0.175012	0.203562	0.163505	0.0290965	0.205079	0.130647	0.206107	0.252379	0.282188	0.20354	0.296447	0.283418	0.125156	0.205441	0.246045	0.0826467	0.0952848	0.0850851	0.138156	0.122472	0.128371	0.12388	0.0419827	0.16339	0.0257587	0.119057
252	0.0445761	0.082086	0.0658589	0.152011	0.0157249	0.108466	0.09994	0.0415482	0.0725882	0.0986559	0.0585313	0.171225	0.079478	0.0543138	0.063147	0.139631	-0.00527239	0.0544302	0.018828	0.033658	0.088722	0.0322659	0.0860653	0.0675591	0.158977	-0.0489049	-0.0540657	0.0646387	-0.0891228	0.0715691	0.0800875	0.0345085	-0.099098	-0.02635	-0.0749968	-0.101677	-0.115538	0.068677	0.000384415	-0.114855
251	0.0390472	0.0635708	-0.0958607	0.102988	0.013666	0.113643	-0.0240345	0.0399126	-0.0615417	-0.0396714	0.0470976	0.0306998	0.0500633	0.0255481	-0.0117614	0.106035	0.00454703	-0.0370486	-0.0485486	-0.0528207	0.116663	0.0353915	0.0116244	0.0186988	-0.00887321	-0.161373	-0.0237581	0.00734353	-0.146939	-0.0486229	0.0329658	-0.192345	-0.107128	-0.0984811	-0.0623951	-0.14431	-0.0679105	-0.102611	-0.0405158	-0.107986
250	-0.207152	-0.186767	-0.0977518	-0.123286	-0.208513	-0.194811	-0.226303	-0.215527	-0.148438	-0.13603	-0.0991854	-0.217973	-0.12825	-0.183668	-0.170963	-0.105284	-0.168559	-0.220184	-0.162881	-0.164895	-0.167911	-0.172977	-0.297249	-0.142614	-0.202779	-0.202446	-0.135216	-0.267872	-0.390454	-0.300349	-0.251982	-0.270211	-0.292828	-0.371973	-0.524431	-0.334572	-0.409809	-0.326918	-0.324118	-0.402586
249	-0.0457916	-0.0552145	-0.0893622	-0.0635617	-0.120994	-0.052941	-0.101192	-0.120167	0.0586278	-0.119504	-0.0827495	-0.0763298	-0.0488228	-0.248191	-0.0577685	-0.209548	-0.0849166	-0.107919	-0.25268	-0.160192	-0.230928	-0.152431	-0.0840575	-0.224288	-0.201909	-0.35901	-0.205808	-0.246334	-0.119315	-0.236496	-0.435417	-0.294279	-0.272963	-0.321178	-0.330439	-0.356198	-0.359609	-0.316704	-0.315115	-0.446242
248	-0.21908	-0.170137	-0.210022	-0.0775116	-0.200453	-0.14959	-0.136533	-0.229354	-0.277467	-0.156108	-0.329345	-0.21806	-0.266082	-0.315236	-0.269911	-0.286636	-0.197216	-0.220375	-0.298743	-0.277363	-0.509547	-0.239302	-0.277811	-0.320286	-0.441763	-0.352758	-0.401594	-0.311942	-0.466758	-0.413499	-0.456274	-0.52514	-0.574466	-0.507544	-0.585261	-0.544062	-0.550491	-0.478782	-0.620289	-0.576406
247	-0.197952	-0.338596	-0.290705	-0.335621	-0.324774	-0.26662	-0.257644	-0.243802	-0.466685	-0.328051	-0.266208	-0.249107	-0.386836	-0.445769	-0.317076	-0.391704	-0.367195	-0.442776	-0.436971	-0.383627	-0.351861	-0.428607	-0.532636	-0.43384	-0.476229	-0.372138	-0.489958	-0.434968	-0.562001	-0.582368	-0.540298	-0.508238	-0.536591	-0.675773	-0.593461	-0.705399	-0.671348	-0.582561	-0.746199	-0.810353
246	-0.424605	-0.408045	-0.381174	-0.349717	-0.467424	-0.374462	-0.418493	-0.289747	-0.450921	-0.434207	-0.394624	-0.40066	-0.396833	-0.564702	-0.429519	-0.610478	-0.520818	-0.592137	-0.596658	-0.491483	-0.600195	-0.624043	-0.704096	-0.656578	-0.611925	-0.743555	-0.642482	-0.74417	-0.785187	-0.759182	-0.773637	-0.706687	-0.828885	-0.958469	-0.980808	-0.837554	-0.889295	-0.921854	-0.983339	-0.970279
245	-0.703329	-0.59149	-0.668433	-0.65631	-0.705939	-0.751896	-0.769656	-0.658581	-0.685906	-0.700126	-0.724194	-0.863041	-0.827226	-0.818781	-0.842556	-0.854254	-0.880835	-0.865824	-0.862351	-0.886828	-0.855817	-0.867523	-0.870299	-0.938396	-0.916343	-0.970809	-0.959329	-1.15317	-0.926065	-1.03383	-1.11267	-1.33729	-1.09556	-1.23897	-1.18732	-1.2771	-1.27256	-1.19802	-1.1901	-1.46744
244	-1.14118	-1.04328	-1.00685	-1.06327	-0.976862	-1.20205	-1.01895	-0.990517	-1.07092	-1.00942	-1.10362	-1.16491	-1.16713	-1.20261	-1.10535	-1.21478	-1.16715	-1.28143	-1.22192	-1.24754	-1.38227	-1.22602	-1.2598	-1.37123	-1.31955	-1.25408	-1.36488	-1.34774	-1.46743	-1.47112	-1.46282	-1.51713	-1.65894	-1.62723	-1.6903	-1.63924	-1.7799	-1.68508	-1.6477	-1.72161
243	-1.27174	-1.11472	-1.26994	-1.18765	-1.17374	-1.12296	-1.05609	-1.23625	-1.22953	-1.29867	-1.19993	-1.28019	-1.29109	-1.31042	-1.34729	-1.33067	-1.38926	-1.41428	-1.43134	-1.36567	-1.47898	-1.41642	-1.4679	-1.50768	-1.55758	-1.62175	-1.65418	-1.52251	-1.60863	-1.77392	-1.57553	-1.75146	-1.76476	-1.79121	-1.95892	-1.91391	-1.91742	-1.87525	-1.87727	-1.92496
242	-1.64118	-1.53809	-1.55193	-1.59391	-1.63668	-1.55864	-1.62649	-1.63387	-1.49491	-1.51409	-1.65035	-1.5804	-1.72235	-1.68412	-1.76481	-1.69773	-1.68797	-1.61674	-1.69082	-1.76433	-1.75921	-1.81555	-1.81145	-1.83043	-1.91551	-1.87699	-1.98858	-1.93753	-1.98717	-2.05444	-2.15649	-2.15509	-2.15391	-2.16356	-2.28683	-2.27797	-2.34009	-2.2865	-2.46299	-2.33829
241	-2.15895	-2.03791	-2.14511	-2.16658	-2.06932	-2.16548	-2.02395	-2.10975	-2.14683	-2.16905	-2.06904	-2.20764	-2.11126	-2.1176	-2.17594	-2.22113	-2.22295	-2.16903	-2.33865	-2.34906	-2.20784	-2.33095	-2.30387	-2.43994	-2.41292	-2.4956	-2.55297	-2.66222	-2.5334	-2.55665	-2.6248	-2.66992	-2.73666	-2.77898	-2.86445	-2.85517	-2.82543	-2.90872	-2.90856	-2.91784
240	-2.7513	-2.60803	-2.59027	-2.67161	-2.65842	-2.64231	-2.60136	-2.68063	-2.64909	-2.54113	-2.58861	-2.58181	-2.73446	-2.75686	-2.70029	-2.75519	-2.717	-2.79929	-2.81548	-2.83133	-2.75857	-2.93546	-2.95187	-2.88151	-2.94827	-3.00476	-3.00406	-3.06365	-2.94222	-3.09161	-3.13758	-3.18384	-3.20118	-3.32763	-3.32437	-3.39556	-3.44851	-3.52972	-3.43348	-3.49481
239	-3.37097	-3.31025	-3.29837	-3.20087	-3.17984	-3.22458	-3.0681	-3.10764	-3.11705	-3.16624	-3.22539	-3.07195	-3.20694	-3.17317	-3.22817	-3.15736	-3.18859	-3.16263	-3.3108	-3.1179	-3.25637	-3.30195	-3.45512	-3.39948	-3.45798	-3.43678	-3.42385	-3.63499	-3.56263	-3.52257	-3.65596	-3.68296	-3.73222	-3.82748	-3.80187	-3.92101	-3.89124	-3.81332	-3.89529	-3.99751
238	-4.10853	-4.1205	-3.9386	-3.91869	-3.90997	-3.93173	-3.84322	-3.78708	-3.8407	-3.74774	-3.90901	-3.7871	-3.79508	-3.80175	-3.87694	-3.7571	-3.72597	-3.92275	-3.91836	-3.94169	-3.86715	-3.90658	-3.94073	-3.94212	-4.16984	-4.08069	-4.09529	-4.14602	-4.25535	-4.25032	-4.25789	-4.30033	-4.37173	-4.44133	-4.47431	-4.4848	-4.57876	-4.59442	-4.5446	-4.66143
237	-5.2232	-4.97939	-4.96637	-4.84866	-4.8897	-4.68868	-4.6871	-4.67346	-4.53259	-4.50459	-4.57049	-4.58411	-4.57261	-4.62632	-4.61691	-4.55648	-4.48494	-4.63174	-4.54546	-4.6752	-4.481	-4.71899	-4.72865	-4.6333	-4.75102	-4.76302	-4.83032	-4.81215	-4.81965	-4.85501	-4.91074	-5.01444	-4.99273	-5.22239	-5.15339	-5.20748	-5.26308	-5.17278	-5.28415	-5.32196
236	-6.00647	-5.96796	-5.84759	-5.65775	-5.57025	-5.47298	-5.50793	-5.45335	-5.26098	-5.35568	-5.18406	-5.26411	-5.27171	-5.30602	-5.19089	-5.10667	-5.20518	-5.09426	-5.19033	-5.19822	-5.20037	-5.16132	-5.29798	-5.29638	-5.32263	-5.4033	-5.44287	-5.43702	-5.38556	-5.41294	-5.56103	-5.49798	-5.67818	-5.56678	-5.57984	-5.7773	-5.66493	-5.77808	-5.84461	-5.93506
235	-7.24244	-6.98118	-7.0544	-6.76843	-6.58978	-6.47543	-6.34121	-6.40669	-6.17622	-6.28135	-6.09722	-6.17366	-6.17888	-6.08394	-6.11108	-5.98387	-5.85084	-5.99314	-5.96543	-6.02301	-5.98391	-6.05133	-5.93663	-6.01889	-5.98957	-6.02061	-6.12052	-6.0665	-6.22218	-6.27004	-6.20846	-6.39979	-6.35818	-6.39122	-6.45879	-6.5015	-6.48668	-6.4891	-6.4672	-6.67013
234	-8.71855	-8.28869	-8.09908	-7.8166	-7.67323	-7.61777	-7.44345	-7.20232	-7.10195	-7.04604	-6.97146	-6.93264	-6.96671	-6.86846	-6.71159	-6.86611	-6.73962	-6.74124	-6.71995	-6.68542	-6.62964	-6.88912	-6.67277	-6.69147	-6.70948	-6.77441	-6.91368	-6.85893	-6.81031	-6.75523	-6.96913	-6.95983	-7.05889	-7.24833	-7.1482	-7.17781	-7.18908	-7.24086	-7.25005	-7.3574
233	-9.89533	-9.75438	-9.28616	-8.93061	-8.91804	-8.74207	-8.42222	-8.34949	-8.27179	-8.07763	-7.87775	-7.79136	-7.78268	-7.67294	-7.60444	-7.71576	-7.47087	-7.4945	-7.60903	-7.4446	-7.4628	-7.5996	-7.4529	-7.60267	-7.66735	-7.54614	-7.6007	-7.61455	-7.58	-7.63332	-7.80678	-7.73621	-7.85393	-7.85286	-7.9694	-8.01331	-7.8821	-7.95595	-8.10501	-8.1189
232	-11.2873	-11.0101	-10.4499	-10.2036	-10.0058	-9.66996	-9.57136	-9.32656	-9.06988	-9.03173	-8.6917	-8.72811	-8.63733	-8.45306	-8.42178	-8.25053	-8.36282	-8.28237	-8.22129	-8.25323	-8.272	-8.09583	-8.12064	-8.10571	-8.24186	-8.16528	-8.31506	-8.23282	-8.3109	-8.08434	-8.18389	-8.34434	-8.42339	-8.37731	-8.34194	-8.42076	-8.38265	-8.57997	-8.63811	-8.54805
231	-12.9167	-12.5508	-11.9709	-11.6399	-11.2943	-10.9762	-10.7173	-10.3617	-10.1086	-9.83898	-9.75839	-9.85065	-9.66901	-9.49854	-9.4003	-9.08852	-9.09611	-9.00771	-9.0757	-8.99044	-8.87085	-8.95439	-9.08733	-8.93804	-8.91583	-8.96004	-8.91998	-9.12656	-8.9173	-8.92342	-8.9749	-9.0254	-9.02488	-9.1986	-9.08424	-9.25436	-9.23896	-9.27263	-9.31882	-9.39472
230	-14.4008	-13.8403	-13.174	-12.7872	-12.4658	-11.979	-11.8304	-11.4883	-11.2559	-10.91	-10.8369	-10.605	-10.4404	-10.466	-10.1514	-9.83855	-9.97204	-9.85265	-9.96781	-9.71411	-9.72232	-9.80393	-9.61423	-9.59437	-9.59443	-9.61113	-9.48491	-9.54666	-9.66088	-9.72701	-9.53568	-9.7178	-9.73767	-9.78879	-9.78646	-9.84763	-9.78078	-9.91596	-9.96891	-9.90038
229	-16.0035	-15.3592	-14.7356	-14.1305	-13.6415	-13.234	-12.9428	-12.5454	-12.2273	-11.8701	-11.6563	-11.5409	-11.4345	-11.2304	-10.9796	-10.7666	-10.733	-10.7725	-10.4166	-10.5736	-10.3975	-10.3877	-10.4429	-10.4626	-10.2438	-10.367	-10.3347	-10.3414	-10.2838	-10.2491	-10.2861	-10.4435	-10.386	-10.4586	-10.4798	-10.4368	-10.2699	-10.4573	-10.4715	-10.6632
228	-17.4409	-16.8069	-15.8992	-15.3607	-14.8826	-14.3222	-13.9495	-13.6292	-13.2863	-12.7864	-12.5539	-12.3777	-12.3015	-11.8616	-11.7022	-11.6079	-11.4156	-11.4324	-11.3266	-11.3131	-11.2522	-11.2916	-11.0315	-11.1037	-11.0049	-10.9204	-10.9842	-10.9696	-10.9612	-10.9952	-10.9851	-11.0445	-11.1893	-11.0201	-11.0281	-10.9922	-11.1647	-11.1777	-11.2566	-11.1352
227	-18.6212	-17.7911	-17.0656	-16.3652	-15.7034	-15.3953	-14.7783	-14.3556	-14.0381	-13.6237	-13.4567	-13.1435	-12.8749	-12.673	-12.3538	-12.3333	-12.1942	-12.077	-11.9868	-11.8892	-11.8431	-11.6886	-11.6497	-11.6037	-11.6313	-11.5534	-11.5653	-11.5305	-11.464	-11.581	-11.5097	-11.532	-11.5261	-11.672	-11.6454	-11.5525	-11.568	-11.5672	-11.6789	-11.4671
226	-19.716	-18.8318	-17.9011	-17.3355	-16.6152	-16.0168	-15.7038	-15.1639	-14.8456	-14.5149	-13.9613	-13.7652	-13.4059	-13.2726	-13.0865	-12.9923	-12.7998	-12.6507	-12.4614	-12.4495	-12.258	-12.1246	-12.2216	-12.1263	-12.1848	-12.1884	-12.0542	-11.9979	-11.8969	-12.0422	-12.0009	-11.9427	-12.1026	-12.0411	-12.019	-12.0014	-11.8843	-12.0501	-12.0081	-12.1864
225	-20.7525	-19.792	-18.7734	-17.9864	-17.4617	-16.8097	-16.4482	-15.7653	-15.2594	-14.941	-14.5799	-14.4329	-13.9944	-13.8973	-13.6618	-13.3458	-13.0745	-13.1778	-13.1306	-12.9579	-12.959	-12.7233	-12.5756	-12.6658	-12.4969	-12.4321	-12.4816	-12.4023	-12.4085	-12.445	-12.369	-12.5484	-12.4108	-12.3852	-12.3514	-12.4078	-12.4104	-12.5383	-12.4984	-12.4262
224	-21.1891	-20.2137	-19.3291	-18.4839	-17.83	-17.2817	-16.8154	-16.291	-15.6828	-15.359	-14.9065	-14.6652	-14.4256	-14.1663	-13.8366	-13.7136	-13.4069	-13.3517	-13.3747	-13.1141	-13.1021	-12.8053	-12.8061	-13.0305	-12.8836	-12.6684	-12.7494	-12.5312	-12.4401	-12.5346	-12.5655	-12.756	-12.6459	-12.6588	-12.6243	-12.8325	-12.523	-12.6418	-12.4959	-12.6519
223	-21.65	-20.5898	-19.7625	-19.0074	-18.1227	-17.558	-17.1406	-16.6435	-16.1037	-15.5863	-15.2813	-14.9473	-14.8821	-14.5086	-14.0304	-13.8945	-13.5705	-13.7221	-13.5071	-13.4775	-13.3869	-13.0854	-13.0144	-13.134	-13.1693	-13.0116	-12.9588	-12.9054	-12.8349	-12.8533	-12.9004	-13.0058	-12.7491	-12.8749	-12.8758	-12.8326	-12.9646	-12.9355	-12.7496	-12.8491
222	-21.9426	-21.0113	-19.9554	-19.2046	-18.4705	-17.7806	-17.2957	-16.8813	-16.4122	-15.7553	-15.6298	-15.5047	-15.0633	-14.6757	-14.5127	-14.2934	-13.9612	-13.9603	-13.7352	-13.7834	-13.6363	-13.4242	-13.4706	-13.2465	-13.3165	-13.3341	-13.2839	-13.1225	-12.8995	-13.054	-13.1887	-13.1159	-13.0853	-13.0735	-13.0517	-13.186	-13.2306	-13.1267	-13.1086	-13.1984
221	-22.0623	-21.0718	-20.2012	-19.5564	-18.9025	-18.1296	-17.5402	-17.1006	-16.6934	-16.141	-15.9538	-15.5807	-15.3681	-15.0502	-14.6934	-14.6033	-14.3841	-14.2032	-14.1559	-14.008	-13.7129	-13.6519	-13.6159	-13.7073	-13.6085	-13.3805	-13.4702	-13.4826	-13.2781	-13.3578	-13.2348	-13.262	-13.4016	-13.2561	-13.3594	-13.2669	-13.4283	-13.2035	-13.2123	-13.2251
220	-22.3436	-21.0072	-20.289	-19.5231	-18.8016	-18.1939	-17.7513	-17.0861	-16.6789	-16.3311	-16.0224	-15.7071	-15.6248	-15.2537	-14.9237	-14.6064	-14.4138	-14.3261	-14.1805	-14.1479	-14.0332	-13.6952	-13.7786	-13.8041	-13.6361	-13.5482	-13.5097	-13.5795	-13.527	-13.4243	-13.489	-13.5626	-13.483	-13.7157	-13.4776	-13.4573	-13.5509	-13.1834	-13.4366	-13.4254
219	-22.3042	-20.9551	-20.1972	-19.5363	-18.854	-18.0737	-17.6056	-17.2075	-16.8034	-16.3261	-16.0211	-15.68	-15.396	-15.1435	-15.1174	-14.5725	-14.6019	-14.4241	-14.2949	-14.1848	-14.091	-13.9432	-13.8159	-13.8429	-13.715	-13.7255	-13.7457	-13.6561	-13.5953	-13.6618	-13.4712	-13.6443	-13.5688	-13.6172	-13.5063	-13.3786	-13.3214	-13.5243	-13.5613	-13.399
218	-21.9986	-21.033	-20.0455	-19.499	-18.7701	-18.2553	-17.6228	-17.2497	-16.7209	-16.4096	-15.9567	-15.8705	-15.5062	-15.2709	-15.0485	-14.6368	-14.4805	-14.436	-14.3675	-14.0988	-14.1148	-14.0451	-13.9674	-13.9673	-13.7496	-13.6642	-13.6374	-13.5909	-13.6399	-13.674	-13.4897	-13.4086	-13.5857	-13.5939	-13.5657	-13.5346	-13.5188	-13.3497	-13.627	-13.5969
217	-22.196	-21.0551	-20.1833	-19.5546	-19.0229	-18.3981	-17.8129	-17.4376	-16.8728	-16.68	-15.9978	-16.1061	-15.6796	-15.5588	-15.2324	-14.9565	-14.7012	-14.6814	-14.5934	-14.5381	-14.1315	-14.1387	-13.9755	-14.0282	-14.2006	-13.8765	-13.9071	-13.8862	-13.8412	-13.7667	-13.6776	-13.734	-13.7097	-13.7803	-13.7407	-13.6369	-13.7529	-13.6319	-13.8016	-13.5036
216	-22.0846	-21.1183	-20.3565	-19.5551	-19.1068	-18.5388	-18.02	-17.4488	-17.1398	-16.6739	-16.2366	-16.0719	-15.8354	-15.6119	-15.2497	-15.027	-14.9586	-14.731	-14.8008	-14.6124	-14.4806	-14.3164	-14.2585	-14.1577	-14.1522	-13.9127	-13.9661	-14.0687	-14.0012	-14.0619	-13.8103	-14	-13.6486	-13.8617	-13.8277	-13.9163	-13.7062	-13.6948	-13.8204	-13.7501
215	-22.3275	-21.492	-20.8085	-19.9343	-19.3593	-18.6695	-18.3229	-17.876	-17.4853	-17.2472	-16.7753	-16.5322	-16.5332	-16.1895	-15.7862	-15.4898	-15.3889	-15.235	-15.1064	-14.9983	-14.9641	-14.6878	-14.6349	-14.4653	-14.6947	-14.4385	-14.3369	-14.3397	-14.3944	-14.2451	-14.2357	-14.1582	-14.2033	-14.0804	-14.0463	-14.0363	-14.1031	-13.9875	-14.0691	-14.1264
214	-23.0354	-22.0244	-21.126	-20.6013	-19.9307	-19.2407	-18.9007	-18.5365	-18.0443	-17.5527	-17.2194	-17.0353	-16.9393	-16.574	-16.4033	-15.998	-15.9384	-15.7241	-15.5501	-15.3285	-15.4533	-15.134	-15.1185	-14.9271	-14.8337	-14.6658	-14.7084	-14.8246	-14.7528	-14.5951	-14.4937	-14.5798	-14.859	-14.6698	-14.426	-14.2545	-14.3911	-14.3214	-14.2608	-14.3768
213	-23.5481	-22.8449	-21.933	-21.0275	-20.5728	-20.2402	-19.4115	-19.1662	-18.595	-18.2272	-17.956	-17.708	-17.4433	-17.4107	-16.9872	-16.7225	-16.592	-16.4784	-16.2946	-16.0671	-15.6725	-16.0034	-15.5098	-15.662	-15.4182	-15.4326	-15.4279	-15.3378	-15.2234	-15.2584	-15.1065	-15.0882	-15.0954	-15.1595	-15.1483	-14.8523	-15.0821	-14.6207	-14.736	-14.827
212	-24.8801	-23.9584	-23.1273	-22.3321	-22.135	-21.0859	-20.6855	-20.3896	-19.6983	-19.4143	-18.9316	-18.7765	-18.4401	-18.338	-18.0668	-17.706	-17.5363	-17.3307	-17.2947	-16.909	-17.0982	-16.8245	-16.8815	-16.6	-16.4033	-16.4989	-16.2073	-16.2837	-16.0894	-16.1739	-15.7653	-16.085	-15.9004	-15.8952	-15.879	-15.6259	-15.5784	-15.5913	-15.5803	-15.4276
211	-26.3265	-25.5483	-24.4707	-24.1663	-23.1521	-22.9215	-22.1533	-21.8759	-21.3145	-20.9683	-20.7575	-20.25	-19.9432	-19.712	-19.6772	-19.146	-18.7878	-18.8204	-18.5768	-18.5749	-18.1529	-18.1116	-18.0556	-17.9333	-17.6864	-17.5351	-17.6487	-17.6437	-17.2795	-16.9898	-17.1808	-17.0403	-17.0643	-16.9648	-17.0658	-16.8643	-16.7553	-16.6019	-16.7095	-16.7712
210	-28.2541	-27.4486	-26.4813	-25.9424	-25.444	-24.717	-24.0911	-23.7625	-23.0964	-22.6713	-22.4428	-22.0641	-21.686	-21.4426	-21.2032	-20.8888	-20.6098	-20.2516	-20.4606	-19.9762	-19.7998	-19.8656	-19.439	-19.4866	-19.3912	-19.1923	-18.9504	-18.8995	-18.7095	-18.3474	-18.5867	-18.2421	-18.51	-18.3405	-18.2195	-18.2127	-17.9648	-17.8918	-17.6596	-17.7685
209	-30.5282	-29.5381	-28.7677	-28.0711	-27.3234	-27.0272	-26.452	-25.7553	-25.2322	-24.9117	-24.6005	-24.2142	-24.0506	-23.6182	-23.1703	-23.1838	-22.262	-22.145	-22.0956	-21.9419	-21.8045	-21.5832	-21.4078	-21.3459	-21.0014	-20.9122	-20.736	-20.5122	-20.2353	-20.5611	-20.0878	-20.2756	-19.9954	-20.2911	-19.8342	-19.6646	-19.783	-19.5397	-19.465	-19.1054
208	-32.8157	-31.7226	-31.1583	-30.1386	-29.7734	-29.1508	-28.4911	-27.9814	-27.2932	-27.0202	-26.3838	-26.4562	-25.9003	-25.6849	-25.0687	-24.5859	-24.5939	-24.2161	-24.0568	-23.6234	-23.638	-23.5653	-23.1604	-22.9268	-22.8341	-22.3689	-22.5034	-22.4124	-21.8031	-21.8884	-21.8444	-21.4996	-22.0167	-21.8348	-21.4559	-21.2297	-21.1223	-21.0898	-20.8364	-21.0201
207	-34.3374	-33.96	-33.0752	-32.4528	-31.8537	-31.2435	-30.4386	-30.3137	-29.8818	-29.3678	-28.7759	-28.7376	-28.3828	-27.6481	-27.2902	-26.8698	-26.7047	-26.5704	-26.2138	-26.1246	-25.978	-25.5524	-25.3158	-25.2485	-25.2192	-24.9044	-24.8281	-24.7454	-24.1014	-24.2318	-23.6241	-24.0055	-23.8609	-23.9957	-23.0704	-23.1796	-23.1501	-23.049	-22.9624	-22.902
206	-36.01	-35.2414	-34.7804	-34.1822	-33.1942	-32.7424	-32.0793	-31.5363	-31.3765	-31.068	-30.267	-30.4479	-29.9618	-29.8444	-28.9881	-28.8208	-28.8072	-28.0213	-28.36	-28.2926	-27.7032	-27.535	-27.4006	-26.9184	-27.065	-26.8875	-26.699	-26.565	-26.2856	-26.1479	-25.8899	-25.5744	-25.7996	-25.4541	-25.9222	-24.9058	-25.2243	-24.7575	-24.5002	-24.6317
205	-36.3679	-35.783	-35.2149	-34.7929	-34.6685	-33.9087	-33.2633	-33.383	-32.7525	-32.1041	-32.1932	-32.172	-31.4537	-31.2065	-30.8995	-30.5886	-30.3562	-30.1037	-29.962	-29.5622	-29.5039	-29.1013	-28.9552	-28.9492	-28.5954	-28.1328	-28.6138	-28.13	-27.8067	-27.2497	-27.4794	-27.5026	-27.506	-27.1139	-26.9698	-26.4071	-26.6781	-26.5069	-26.0354	-25.8598
204	-36.3519	-36.2272	-35.8174	-35.7428	-34.7005	-34.9632	-34.3634	-34.329	-33.9699	-33.3856	-33.4035	-32.786	-33.1541	-32.9443	-33.0615	-31.9029	-31.9419	-31.7069	-31.2417	-31.1071	-31.0581	-30.3362	-30.5971	-30.3301	-29.8825	-30.1577	-29.9285	-29.6294	-29.8269	-29.6937	-29.1867	-29.0207	-29.3232	-28.8527	-28.8822	-28.4651	-28.0932	-27.2914	-27.7789	-27.4614
203	-36.1685	-35.5605	-35.4103	-35.5896	-34.8816	-34.6209	-34.5557	-34.4771	-34.2083	-33.8523	-33.8033	-33.6483	-33.6772	-33.6882	-33.4524	-32.895	-32.765	-32.8257	-32.2094	-31.7583	-31.9456	-31.3496	-31.1467	-31.0463	-31.2192	-30.7885	-30.6276	-30.8452	-29.8342	-30.3686	-30.1364	-30.679	-30.4295	-30.2807	-30.0369	-29.1131	-29.4897	-28.2628	-28.4131	-28.2726
202	-34.7576	-34.357	-34.1316	-34.5118	-34.6016	-34.0292	-33.9886	-34.3407	-33.8587	-33.4524	-34.0218	-33.401	-34.3328	-34.2085	-33.7635	-33.0913	-33.1029	-33.3434	-33.2898	-32.7194	-31.9188	-31.4702	-32.0704	-32.279	-31.2646	-31.6274	-31.2387	-31.546	-31.0684	-30.708	-30.9059	-30.6309	-30.9615	-30.8766	-30.4976	-29.4093	-29.7603	-29.1182	-28.5975	-28.8329
201	-32.6028	-32.6619	-33.1727	-32.6914	-33.0149	-32.4507	-33.1781	-33.1202	-33.4354	-32.5205	-33.2357	-33.7393	-33.2664	-33.5261	-33.371	-33.1566	-32.4425	-33.1103	-32.3685	-32.1424	-31.6685	-31.7211	-32.057	-31.6416	-31.442	-31.315	-31.7925	-31.7122	-31.2333	-31.2329	-31.1652	-30.7522	-30.2809	-31.0851	-30.809	-29.9445	-29.1247	-28.8876	-29.2554	-28.849
200	-28.2457	-29.6977	-29.0254	-29.4452	-29.8491	-29.6987	-30.0352	-30.9877	-30.6333	-30.9473	-31.689	-32.1661	-32.1174	-32.799	-32.19	-31.9434	-31.7837	-31.8225	-31.4301	-31.3795	-30.681	-31.4927	-30.5536	-32.0451	-31.7701	-31.5867	-29.49	-31.252	-30.6358	-29.6802	-29.7192	-30.9855	-29.856	-30.1163	-31.1206	-29.5146	-28.134	-28.1083	-28.1736	-27.3429
199	-23.2441	-23.5741	-25.372	-24.821	-24.7285	-27.1031	-26.1857	-28.0174	-27.2536	-28.1778	-27.0749	-29.1355	-30.7462	-30.0241	-30.3203	-29.5302	-29.6868	-29.9638	-29.8933	-28.8969	-29.3032	-28.4227	-28.9009	-28.714	-29.5151	-29.3645	-28.6689	-29.8587	-29.5546	-29.3153	-29.4258	-28.6202	-29.7828	-29.0764	-28.5319	-28.9772	-27.1246	-25.8766	-25.7077	-26.4146
198	-17.2051	-17.3091	-19.0367	-20.3459	-20.6224	-19.9143	-23.3391	-24.0827	-23.5187	-23.5018	-25.8029	-25.7099	-27.5708	-27.3965	-27.7111	-25.925	-26.8556	-26.2388	-28.6632	-26.1126	-25.6206	-25.6956	-26.1765	-26.8388	-26.6699	-26.7695	-25.8748	-26.7309	-26.4552	-27.9467	-26.2398	-26.5606	-26.9895	-27.8543	-26.547	-25.8777	-24.5612	-23.5746	-23.5644	-24.7877
197	-9.48189	-10.8609	-12.2971	-12.5373	-14.1834	-15.8363	-16.1124	-18.1547	-18.4648	-18.1736	-19.6771	-20.1384	-22.7285	-23.5407	-23.5571	-23.5778	-22.4676	-23.9245	-22.7661	-21.5452	-22.3689	-22.3092	-21.5474	-21.7663	-24.2537	-24.2097	-23.4466	-24.349	-22.4831	-24.1352	-23.4556	-24.9165	-23.4548	-24.2363	-23.9828	-23.6291	-22.8178	-18.4505	-20.1937	-19.0612
196	-1.65666	-2.77531	-4.61261	-6.57549	-6.94371	-8.49965	-10.5346	-9.99406	-12.7378	-13.8531	-14.2678	-14.6028	-17.8839	-18.5923	-18.2673	-19.4562	-18.3765	-19.0488	-18.0599	-19.3579	-15.9629	-17.4583	-17.1663	-17.0532	-19.1468	-19.0658	-19.0268	-17.5282	-18.9669	-19.0678	-20.1282	-20.1049	-20.388	-20.666	-22.0573	-21.308	-18.0229	-16.144	-16.9857	-18.0273
195	5.23364	3.88513	1.72174	-0.312117	-0.985099	-3.11855	-5.24247	-6.34183	-7.4899	-7.33308	-8.98542	-10.9987	-14.6371	-13.9597	-13.8961	-14.9014	-15.5455	-16.1965	-13.215	-11.4776	-10.6018	-15.7517	-14.0113	-12.9206	-16.6853	-13.7371	-16.9646	-15.0906	-15.39	-14.7428	-14.8211	-14.9045	-16.1166	-16.1102	-18.1516	-13.202	-12.9418	-12.1572	-11.4747	-9.04566
194	11.304	8.44687	7.8866	7.62834	6.0334	4.4987	1.09917	-1.1319	-1.83808	-0.565995	-5.0285	-4.25834	-9.17077	-10.2426	-10.1454	-8.34322	-9.99499	-9.73568	-8.8371	-8.9406	-9.86076	-6.57887	-7.75875	-9.84132	-9.04242	-9.65755	-13.2384	-10.1401	-8.46201	-7.92003	-12.9429	-11.0246	-9.33746	-13.7695	-9.76745	-15.5225	-11.5596	-8.10581	-5.41887	-5.72758
193	17.319	17.5194	13.4218	12.4132	11.1994	10.9269	10.5427	5.19378	6.50775	5.82161	0.765518	-0.0300711	-1.90596	-6.78367	-3.91261	-7.53259	-5.10705	-2.91617	-6.70365	-2.00907	-5.02369	-1.78671	-2.79328	-4.54889	-5.10164	-6.21652	-6.39833	-6.12132	-6.6192	-4.96722	-7.77364	-4.73647	-9.7061	-8.82059	-10.2535	-8.49197	-3.69213	-3.00733	-1.6576	-2.68211
192	24.5215	22.6104	21.6752	15.4732	18.6121	12.0743	12.9861	10.4218	10.5197	10.9022	8.55565	1.92901	-0.151128	-1.2031	-5.076	-2.3209	-3.00931	-2.93984	-1.89683	0.521614	4.31342	3.80066	-0.664112	1.17681	-0.0418077	-3.82629	-2.64233	1.19535	-5.22827	-0.761249	-0.175573	-1.72816	-1.97553	-5.28891	-3.22531	-5.38547	-3.40857	1.68349	6.38098	7.65201
191	29.9919	21.9653	24.2155	24.7212	18.6466	17.9933	15.2979	13.7636	16.0501	13.9012	10.4105	5.99353	3.58827	0.0617019	1.57221	0.217734	1.49829	2.17234	6.03378	3.40535	6.41773	6.06026	2.39411	2.75332	-0.58653	0.507043	-0.230719	1.14425	6.48291	0.520021	-1.32338	-1.02153	-0.82761	-2.47965	0.902136	-9.21488	7.31019	5.61154	7.79212	7.36698
190	31.4885	27.4298	28.1504	24.2777	23.4397	24.2907	17.8721	14.8546	15.7852	17.3139	15.3299	16.4124	5.70406	4.58117	4.86953	5.92327	4.76171	4.67692	6.86933	5.72242	11.6128	11.1521	6.0632	8.37767	4.14464	3.39976	-0.121834	0.260727	4.99296	6.11936	6.91483	12.2022	0.517633	0.2121	-1.65713	-1.99116	3.1025	15.6373	13.3866	8.62108
HV
AtPHR1_280-360 wild-type
Wavelength	Temperature
	20	22	24	26	28	30	32	34	36	38	40	42	44	46	48	50	52	54	56	58	60	62	64	66	68	70	72	74	76	78	80	82	84	86	88	90	92	94	96	98
260	455.399	455.399	455.261	455.551	455.505	455.719	455.582	455.673	456.009	456.055	455.963	456.299	456.665	456.375	456.787	456.985	457.382	457.565	457.825	457.87	457.687	458.496	459.045	459.167	459.778	460.19	460.388	460.48	460.785	461.548	461.929	462.448	463.303	463.547	463.669	463.943	464.722	465.82	465.21	465.24
259	454.376	455.399	455.261	455.551	455.002	454.987	455.063	455.673	456.009	455.338	455.963	455.307	455.536	455.75	455.841	456.207	457.382	456.573	457.062	457.062	457.687	458.496	458.435	458.435	459.274	460.19	459.183	460.48	460.144	461.548	461.319	461.288	462.128	464.142	463.669	462.921	464.066	466.98	465.21	465.317
258	454.376	455.399	453.69	453.888	456.436	453.979	454.33	453.43	456.009	455.338	454.132	455.307	455.536	455.75	455.154	454.834	455.643	455.475	457.062	457.062	457.687	456.909	458.435	457.672	459.991	458.588	458.572	460.48	460.144	460.678	461.319	460.754	460.938	461.38	462.265	462.234	463.089	462.982	465.21	464.218
257	453.43	453.568	453.079	453.888	453.232	453.979	452.957	453.43	453.537	453.644	454.132	453.583	454.224	454.269	455.154	454.834	454.849	455.475	455.658	455.338	455.399	456.909	456.436	457.672	459.442	457.993	458.572	458.542	461.487	459.122	459.305	460.754	460.342	461.38	461.044	461.472	463.623	462.982	463.364	462.769
256	452.927	452.789	453.079	453.888	452.866	452.667	452.957	453.43	453.537	453.079	454.132	453.461	453.69	453.583	455.154	454.834	454.849	455.475	455.017	455.338	455.399	456.909	455.719	456.345	456.604	457.291	458.572	457.87	458.252	458.603	458.694	459.122	460.342	462.219	461.044	460.403	461.823	462.982	462.082	462.143
255	452.927	451.965	453.079	453.888	452.866	452.103	452.24	452.82	452.759	452.393	452.209	452.881	452.545	453.583	453.445	453.415	454.315	453.918	454.239	454.269	455.399	455.521	455.719	455.719	455.872	457.291	456.436	457.87	457.413	458.023	458.694	457.962	458.694	459.518	459.93	459.808	459.93	460.938	461.548	461.456
254	451.996	451.965	452.011	452.118	452.866	454.712	452.24	452.82	452.209	452.393	451.706	452.881	452.545	452.957	453.445	453.415	454.315	453.415	454.239	454.269	454.178	454.88	454.941	455.124	455.872	456.238	456.436	456.329	457.413	456.894	458.069	457.962	458.694	458.939	458.817	459.808	460.434	460.938	461.548	461.456
253	451.172	451.965	451.477	452.118	451.187	451.508	452.148	451.599	452.209	451.843	451.706	452.469	452.042	452.957	453.445	452.774	454.315	452.85	454.239	453.644	454.178	454.88	454.941	455.124	458.221	455.566	455.795	458.008	456.085	456.894	457.138	457.962	458.694	458.435	458.313	459.808	460.434	459.793	459.976	460.785
252	452.53	451.965	450.882	451.401	453.781	451.508	451.035	451.599	451.523	451.843	451.675	451.797	452.042	451.721	453.445	452.774	452.484	452.85	452.957	453.644	453.659	453.781	453.491	454.59	454.742	455.048	455.231	456.024	456.085	456.894	456.604	457.153	457.687	458.435	458.313	458.588	459.198	459.793	459.976	460.785
251	450.714	451.965	452.53	451.401	450.76	450.912	451.035	450.79	451.523	451.843	451.111	451.172	451.37	451.721	453.445	452.774	452.484	452.332	452.957	453.644	453.659	453.232	453.491	454.59	454.742	454.88	455.231	456.024	455.521	456.436	456.604	456.635	457.687	457.733	457.779	458.649	459.198	459.793	461.456	461.456
250	450.714	449.646	450.287	451.401	450.012	450.287	451.035	450.485	451.523	450.943	450.607	450.531	450.745	451.721	453.445	451.584	452.484	452.332	452.316	452.759	453.659	453.232	452.957	455.566	454.498	454.361	454.758	454.987	456.894	455.872	456.604	456.635	457.687	456.894	457.779	457.84	459.198	459.167	459.274	461.456
249	451.95	449.753	449.738	450.821	450.012	450.287	451.035	449.844	449.402	450.089	450.089	450.531	450.745	450.668	451.019	451.08	450.958	451.645	452.316	451.797	453.659	453.232	452.957	453.232	453.72	455.322	454.758	454.361	456.894	455.872	455.429	456.635	456.36	456.894	457.779	457.306	457.748	459.167	459.274	458.878
248	449.249	449.265	449.738	449.402	449.921	450.287	449.478	449.844	449.402	450.089	450.089	450.531	450.241	450.668	451.019	451.08	450.958	451.645	452.316	451.797	451.996	452.393	452.957	452.652	453.217	453.491	454.178	454.361	455.261	455.872	455.429	455.826	455.826	456.329	456.589	457.306	457.26	459.167	458.466	458.878
247	448.746	449.265	449.112	449.402	449.188	449.631	449.478	449.844	449.402	449.432	449.295	449.265	450.241	449.982	450.287	451.08	450.958	451.645	452.316	451.797	451.462	452.393	452.209	455.978	452.881	453.491	453.079	454.056	454.62	454.437	454.849	455.826	455.826	456.329	456.589	456.787	457.26	457.794	458.466	458.878
246	448.746	449.265	449.112	448.837	450.516	449.02	449.478	449.142	449.402	449.432	449.295	449.265	449.6	449.905	450.287	451.08	450.958	450.607	451.035	451.279	451.462	452.393	451.95	452.515	453.781	453.491	453.629	454.056	454.62	454.437	454.849	455.17	455.826	456.146	456.589	456.787	457.26	457.794	458.13	459.137
245	448.746	448.441	449.112	448.837	448.456	449.02	448.914	449.142	449.402	449.432	449.295	449.265	449.6	449.371	450.287	450.256	453.384	450.607	451.035	451.279	451.462	452.393	451.95	452.515	452.744	453.491	453.629	454.056	454.62	454.437	454.849	456.497	455.826	457.687	456.589	456.787	457.26	457.794	457.703	458.13
244	448.242	448.441	449.112	449.081	448.456	449.02	449.814	449.142	449.402	449.432	449.295	449.265	450.043	449.371	450.287	450.256	450.47	450.607	451.035	451.279	450.928	451.538	451.95	452.515	452.744	453.491	453.629	454.056	454.071	454.437	454.849	456.497	455.826	455.826	456.589	456.787	457.26	457.794	457.703	458.13
243	448.868	448.441	449.112	448.563	449.081	449.051	448.807	449.142	449.402	449.417	449.295	449.265	450.043	449.371	450.287	450.256	452.82	450.607	451.035	451.92	450.928	451.538	451.95	452.515	453.247	453.491	453.629	454.056	454.071	454.437	454.849	456.497	455.826	455.826	456.589	456.787	458.023	457.794	457.703	458.649
242	448.868	449.585	449.112	448.563	449.081	449.051	448.807	449.203	449.402	449.982	449.295	449.86	450.058	450.409	450.287	450.821	450.989	450.607	451.035	451.385	452.255	452.087	451.95	453.094	453.247	453.491	453.629	454.666	454.727	455.017	454.849	455.872	455.826	456.879	457.214	456.787	458.023	458.969	457.703	459.167
241	448.868	449.585	449.112	449.677	449.081	449.6	450.15	449.86	449.402	450.577	450.455	450.562	450.058	450.409	450.836	450.821	450.989	450.607	452.042	451.385	451.645	452.087	451.95	453.094	453.247	453.979	453.018	454.666	454.727	455.017	454.849	455.872	456.543	456.879	457.214	456.787	458.618	458.969	459.137	459.167
240	448.868	449.585	450.15	450.226	450.119	450.241	450.15	449.86	449.402	450.577	450.958	451.187	450.058	450.409	450.836	450.821	452.942	452.271	452.621	452.927	452.759	452.087	454.025	454.33	455.231	453.979	455.78	454.666	454.727	455.017	456.909	457.367	456.543	456.879	457.214	456.787	458.618	459.503	460.373	460.403
239	450.562	450.79	451.279	450.806	451.218	450.897	451.248	450.912	449.402	450.577	450.958	451.187	451.782	450.409	452.988	450.821	452.942	452.988	453.812	454.01	454.025	454.483	454.651	454.33	455.826	455.612	455.78	454.666	454.727	457.138	457.581	457.367	458.664	458.984	459.427	459.854	460.175	460.815	461.472	460.403
238	450.562	450.79	451.279	450.806	451.218	452.377	451.248	452.179	452.515	452.728	452.56	451.187	451.782	453.094	452.988	454.132	454.3	452.454	453.812	454.712	455.2	454.483	454.651	454.33	456.436	455.612	455.78	457.703	458.054	457.138	457.581	459.091	459.381	460.098	460.709	460.602	461.777	461.899	461.472	463.242
237	452.53	452.789	453.491	453.445	453.43	453.644	453.751	453.629	452.515	452.728	454.01	453.812	454.529	453.094	454.636	455.429	454.941	455.795	455.322	456.131	455.2	456.696	457.047	457.428	457.657	458.313	458.313	457.703	459.122	459.656	460.007	459.091	461.075	461.395	460.709	462.601	463.12	463.333	464.249	463.242
236	454.254	452.789	454.269	454.544	454.742	454.926	454.956	453.629	455.49	455.276	455.383	456.085	455.917	455.902	456.985	456.528	457.092	457.138	457.062	458.008	458.328	456.696	458.694	459.274	459.625	458.313	460.861	461.411	460.815	461.685	460.007	462.57	463.409	463.425	464.203	464.508	463.12	464.783	466.141	466.019
235	455.597	456.284	456.39	456.711	456.879	456.589	456.589	456.894	456.818	456.619	455.383	457.55	457.84	457.932	458.481	458.023	459.122	459.076	459.229	459.213	458.328	459.991	458.694	461.38	461.655	462.189	462.173	462.723	463.44	463.715	464.203	462.57	465.5	465.561	466.217	466.415	466.858	467.239	466.141	466.019
234	458.572	458.969	458.969	458.771	458.893	459.015	458.908	459.244	456.818	459.213	459.915	459.625	460.052	460.068	460.281	460.785	461.197	461.441	461.38	461.96	462.357	462.997	463.44	464.111	464.035	462.189	464.355	465.21	465.469	466.522	466.385	466.476	465.5	468.109	466.217	469.269	469.147	470.154	471.085	471.451
233	460.861	458.969	461.563	461.685	461.929	461.945	461.884	461.777	462.357	462.143	459.915	462.662	462.555	463.089	463.013	463.654	462.784	464.035	461.38	464.706	464.584	464.676	465.744	464.111	464.035	467.377	467.285	467.987	468.14	468.964	466.385	469.803	470.52	471.527	471.436	472.351	472.321	473.48	474.304	474.106
232	464.02	464.279	464.355	464.6	463.791	464.691	461.884	464.539	465.347	465.332	465.408	465.851	465.668	463.089	465.836	463.654	466.766	466.827	467.606	467.636	467.88	468.109	468.918	468.796	469.879	470.291	470.596	471.069	471.481	471.573	472.26	469.803	473.648	474.06	474.289	475.266	475.372	476.471	477.28	477.158
231	467.194	467.392	467.575	468.094	467.911	468.552	468.231	468.43	468.262	468.216	468.613	469.07	469.208	469.177	469.482	469.879	470.032	470.581	470.016	467.636	471.146	471.222	472.519	472.9	472.992	473.389	470.596	474.762	474.991	475.754	475.876	476.929	477.356	477.31	477.707	478.226	479.324	479.324	480.972	480.362
230	469.894	471.313	470.703	468.094	470.886	470.871	468.231	471.039	471.741	471.863	472.076	472.168	472.26	472.473	472.961	473.373	473.877	473.129	473.785	474.472	475.143	475.113	475.357	475.876	476.013	477.448	476.974	477.783	477.631	475.754	479.34	476.929	477.356	477.31	481.72	482.056	483.017	483.566	484.558	484.528
229	474.426	474.319	474.823	475.082	475.357	474.518	474.579	474.625	475.662	475.662	475.433	475.159	476.028	476.151	476.593	476.44	477.142	477.31	473.785	474.472	478.607	475.113	478.806	480.057	480.576	480.347	481.415	481.75	481.979	482.819	483.719	483.505	484.283	485.046	485.687	486.191	486.816	487.289	488.281	488.281
228	477.585	478.79	478.79	478.516	478.714	478.317	478.775	478.561	479.37	479.691	479.721	479.828	480.164	480.667	480.621	480.209	480.667	481.323	481.857	481.842	482.132	482.208	482.986	484.375	483.963	484.467	484.833	485.291	486.588	486.938	487.961	487.869	484.283	489.426	490.326	489.914	491.119	492.355	492.706	492.874
227	482.071	478.79	481.766	482.025	482.773	482.59	483.002	482.727	482.666	483.261	482.925	483.643	483.978	483.627	484.314	484.482	484.39	484.573	485.596	485.641	485.931	486.252	486.786	487.579	487.762	488.586	489.044	489.731	490.601	490.768	491.119	491.592	492.996	492.996	493.286	494.644	495.117	495.85	496.658	496.811
226	485.046	485.062	484.848	486.053	485.855	485.809	485.245	485.87	485.611	486.115	486.404	487.045	487.289	487.213	487.808	487.595	488.403	489.319	485.596	489.395	489.975	489.655	491.013	491.302	491.241	492.325	492.264	493.683	494.583	494.751	491.119	495.941	496.078	497.421	497.604	497.91	495.117	499.222	496.017	500.763
225	488.678	489.12	489.273	489.12	489.334	489.639	489.319	489.99	490.097	490.601	490.341	487.045	490.845	491.15	491.486	492.126	491.577	489.319	492.584	492.874	493.622	494.324	494.507	495.163	495.743	496.231	497.177	497.238	497.055	499.313	499.283	498.993	500.122	500.778	501.266	501.511	501.648	502.151	502.274	502.197
224	492.63	493.317	492.966	492.676	492.615	493.118	493.393	492.935	493.53	492.966	490.341	493.637	494.278	494.797	494.965	495.422	495.865	495.773	495.895	497.162	497.116	497.971	498.703	495.163	499.481	499.557	500.381	500.443	497.055	499.313	501.694	502.258	502.533	503.159	503.098	503.296	503.555	504.41	505.066	504.959
223	496.384	493.317	496.46	496.674	496.735	497.223	496.979	496.979	496.628	497.528	497.711	497.513	498.352	497.696	498.688	498.276	499.222	499.283	499.771	500.168	500.687	500.854	501.389	501.236	501.602	502.487	501.953	500.443	503.036	503.571	503.662	502.258	504.044	503.159	504.974	505.463	506.363	506.027	505.066	507.324
222	500.351	500.595	500.748	500.58	500.366	500.641	500.458	500.656	501.541	500.809	500.961	501.617	501.205	501.205	501.709	501.587	502.121	502.243	502.548	502.853	502.518	500.854	501.389	503.433	503.967	504.074	504.654	504.913	505.234	505.814	505.585	506.073	506.363	506.836	507.217	507.187	508.24	508.957	509.048	509.109
221	502.594	502.319	502.93	500.58	502.93	502.335	503.021	502.716	501.541	503.159	503.494	503.372	503.876	501.74	503.922	503.952	504.303	504.257	504.944	504.578	505.219	505.737	506.088	506.104	506.485	506.744	505.157	507.355	507.813	508.24	508.118	508.591	509.384	509.674	509.796	510.605	511.49	511.017	511.627	512.161
220	505.28	504.959	504.883	505.02	505.02	504.684	505.035	504.868	505.402	505.325	504.044	505.875	506.119	506.226	506.516	506.393	506.897	507.339	507.889	504.578	508.118	508.041	508.865	508.957	509.033	509.415	509.72	510.391	509.888	511.215	511.505	511.688	512.024	512.955	513.29	512.863	511.49	514.236	514.832	515.198
219	505.28	504.959	506.897	505.02	507.324	506.241	507.278	507.492	507.446	507.523	508.377	508.133	508.377	508.209	506.516	508.621	509.415	509.094	509.842	509.964	508.118	508.041	510.742	508.957	511.765	512.009	512.192	510.391	513.153	511.215	511.505	514.587	514.984	515.121	515.549	516.586	516.8	517.456	517.7	517.99
218	508.896	509.064	509.613	508.987	507.324	509.445	509.338	509.491	509.705	509.903	509.583	508.133	510.468	510.437	511.444	511.322	511.719	511.292	509.842	509.964	512.833	512.787	513.641	514.221	514.694	514.328	515.121	515.198	514.74	515.961	516.312	516.968	517.075	518.097	518.585	519.547	519.821	520.279	520.676	521.378
217	511.475	511.322	511.795	508.987	511.444	509.445	512.177	511.81	512.329	512.177	512.39	512.894	512.939	513.641	513.687	513.931	514.236	514.13	514.908	514.969	515.137	515.9	513.641	516.388	517.075	517.715	515.121	518.326	518.539	519.241	519.684	520.187	520.447	521.194	521.362	522.324	522.141	523.468	524.033	524.826
216	513.535	514.175	511.795	514.557	514.038	514.496	514.389	513.702	514.664	514.496	515.213	515.717	515.472	515.625	515.854	516.281	516.678	516.846	516.632	517.654	518.372	518.494	519.272	519.379	519.775	520.401	521.011	521.667	521.851	522.415	522.995	523.163	524.048	524.719	525.146	526.077	526.566	527.39	527.496	528.717
215	516.495	517.075	517.319	517.181	516.754	517.487	517.09	517.258	517.624	517.731	515.213	518.875	518.677	519.165	519.547	519.44	519.897	520.752	520.828	521.5	521.698	522.659	522.644	523.346	523.392	524.445	524.292	525.299	525.558	526.23	526.871	527.496	524.612	528.809	529.282	530.319	530.96	531.57	532.028	532.974
214	519.699	520.065	519.775	520.233	520.889	520.737	520.767	520.935	521.79	522.003	521.881	522.064	522.873	522.903	523.193	523.666	524.475	524.063	524.628	525.116	525.452	526.581	527.283	527.161	527.893	528.717	529.022	529.434	530.09	530.563	531.479	532.211	532.455	533.386	533.691	534.424	535.919	536.179	536.682	537.872
213	524.612	524.948	525.085	524.673	525.223	525.162	524.811	526.123	525.513	525.909	526.505	526.932	527.206	528.122	527.924	528.641	528.549	529.831	530.563	530.319	530.472	531.448	532.364	532.761	533.478	533.859	534.378	535.095	535.583	536.514	537.674	538.849	538.345	539.963	540.329	541.367	542.267	542.877	543.488	544.662
212	529.358	529.8	529.816	529.739	530.258	530.472	531.006	530.502	530.609	531.738	532.227	531.845	532.73	533.493	533.829	534.378	535.309	535.416	535.37	536.667	537.201	537.796	538.666	539.185	539.78	540.695	541.321	543.106	543.243	543.488	544.525	545.395	546.051	547.15	547.516	549.118	549.438	550.369	551.62	552.795
211	535.049	535.446	535.706	536.133	536.53	536.621	537.247	536.911	537.079	538.071	538.437	538.574	539.108	540.115	540.558	541.214	541.229	542.16	543.304	543.442	544.815	545.792	546.005	546.814	547.089	548.141	548.569	549.988	550.949	551.575	553.07	553.97	554.886	555.405	556.595	557.175	558.563	559.525	561.249	562.393
210	542.221	542.496	542.542	543.228	542.328	542.679	543.915	544.144	544.418	545.197	545.67	546.051	547.577	547.638	548.157	548.218	549.469	549.988	551.804	552.155	552.414	554.169	555.374	555.71	556.351	557.236	558.121	558.929	559.845	560.684	562.363	562.958	563.309	564.301	565.018	564.316	566.315	566.757	567.444	568.085
209	550.415	550.98	550.888	550.781	551.132	551.498	552.109	552.46	552.612	553.802	554.596	554.993	555.267	556.808	557.938	558.243	559.128	560.41	561.096	561.813	562.668	563.156	564.377	564.026	564.682	565.536	566.238	566.62	567.49	567.23	568.787	569.214	569.321	570.175	570.786	572.54	572.556	573.074	573.746	574.356
208	559.83	560.089	560.913	561.096	561.523	561.707	562.912	563.278	563.431	563.858	564.209	564.346	565.079	565.292	565.72	566.452	566.559	565.826	568.085	568.695	569.382	569.794	571.045	570.511	571.899	572.876	573.547	573.807	574.921	575.684	576.279	576.965	577.85	578.72	578.995	580.49	581.329	582.23	583.237	584.122
207	567.352	567.749	567.627	568.115	568.619	568.924	569.458	569.031	569.946	570.572	570.862	571.243	572.235	572.784	573.212	573.959	575.882	575.256	576.752	576.95	578.064	579.3	580.307	580.429	581.146	581.848	582.825	583.939	584.366	585.587	586.121	586.716	587.83	589.249	590.408	591.125	592.239	593.063	594.376	596.237
206	575.027	575.76	575.607	576.096	575.684	576.187	577.301	577.713	578.278	579.193	579.407	580.231	581.024	581.65	582.626	583.969	584.61	586.09	587.234	587.906	589.569	590.561	591.187	591.888	593.582	594.269	594.742	595.657	597.183	598.419	598.557	600.159	601.685	603.5	604.752	605.881	606.964	608.658	610.138	611.267
205	583.405	583.71	584.885	584.671	585.938	585.205	586.456	587.25	587.967	588.623	589.539	590.866	591.522	593.048	593.597	596.466	597.183	598.48	600.601	601.715	602.249	604.66	605.301	606.277	607.925	609.253	609.818	611.786	613.159	614.349	616.47	617.371	617.783	620.895	622.009	624.512	625.656	626.465	626.678	628.464
204	594.833	594.864	596.1	596.573	597.168	597.214	598.755	597.717	601.227	601.486	603.882	605.042	606.659	607.605	610.748	611.832	614.441	616.653	617.493	619.064	621.399	624.069	625.473	625.885	625.977	627.06	627.579	629.272	628.845	630.188	631.531	632.004	633.728	633.957	635.162	636.368	637.436	638.702	639.801	638.824
203	608.093	609.802	610.214	611.237	611.176	610.84	614.655	615.234	617.584	618.637	619.812	622.849	624.939	625.9	627.426	628.448	630.386	631.363	632.98	634.277	635.91	636.765	636.993	639.343	639.664	639.999	641.724	641.754	643.677	645.004	644.943	647.049	648.102	650.162	650.558	650.085	653.015	651.825	654.907	658.112
202	625.687	626.907	626.541	627.594	628.036	629.593	630.005	631.042	632.523	633.453	635.239	634.796	637.054	638.382	640.198	642.044	643.753	646.545	648.163	649.994	651.428	653.717	655.121	655.792	656.357	657.761	659.134	660.751	662.338	663.91	664.795	666.824	666.885	668.594	670.715	673.233	672.089	676.865	674.667	680.099
201	638.428	638.916	639.633	639.877	640.747	641.22	642.685	644.394	645.92	644.806	648.666	650.543	651.321	654.19	656.555	659.119	662.094	662.964	667.221	669.098	671.6	673.569	676.056	676.27	676.773	678.497	678.299	682.8	685.242	683.762	688.385	689.27	689.667	688.904	690.399	692.856	694.87	694.702	696.823	696.701
200	652.634	653.183	654.633	655.273	654.861	657.257	658.386	659.973	661.636	664.063	665.71	666.275	668.671	672.592	674.942	678.68	680.222	687.073	688.354	688.339	690.613	692.993	693.68	695.404	695.877	695.984	697.311	698.898	698.212	699.631	702.316	703.69	705.093	705.048	706.802	708.176	708.42	712.265	713.15	712.677
199	669.861	669.571	671.036	673.294	673.859	675.797	676.788	679.199	681.564	681.503	686.569	685.074	689.941	690.994	693.329	696.35	698.212	698.761	701.599	703.659	704.041	707.474	710.358	710.602	711.807	711.609	714.569	714.783	717.224	718.231	720.383	721.207	722.473	722.9	724.716	727.844	727.982	728.821	729.919	733.688
198	688.873	688.202	690.781	691.528	692.444	693.405	694.336	695.221	696.976	698.41	699.982	699.524	702.85	704.91	707.993	710.312	712.723	716.202	717.712	721.085	723.785	726.471	725.601	727.844	730.576	729.004	731.644	735.214	735.855	737.473	741.684	741.15	741.73	743.484	746.017	749.13	751.541	752.777	753.464	754.425
197	702.698	702.881	703.049	702.988	704.208	704.88	708.755	709.656	711.731	714.035	716.339	716.705	719.559	722.534	724.548	726.822	730.972	736.45	739.273	742.813	744.522	748.627	749.985	750.168	751.312	752.655	752.609	753.113	756.317	756.851	758.148	759.262	760.101	760.941	760.834	764.282	762.665	765.793	767.044	769.333
196	717.896	718.018	717.484	718.46	720.886	722.366	723.022	726.44	727.829	729.721	733.17	733.612	735.931	739.517	746.262	746.826	752.426	753.571	755.569	758.026	759.171	759.933	762.985	764.359	763.657	764.832	765.945	767.166	769.699	771.408	771.79	774.033	773.788	776.093	778.381	780.792	780.289	781.143	782.928	784.805
195	732.071	733.17	733.109	734.985	737.442	739.426	739.67	742.31	744.812	746.49	750.671	751.343	754.883	755.524	758.301	760.956	764.16	766.815	769.104	768.631	771.576	774.506	775.848	777.695	777.328	779.19	780.426	781.616	783.936	784.286	787.476	786.652	790.771	790.329	789.978	792.755	797.119	801.147	798.309	802.46
194	747.696	748.779	750.702	751.877	752.609	753.693	754.135	756.149	757.233	758.957	760.315	762.497	764.206	764.008	769.073	770.599	773.102	776.978	779.968	782.776	784.027	787.125	791.092	788.651	791.214	792.297	794.861	796.753	798.294	798.645	801.926	802.826	806.763	806.839	807.693	813.019	814.789	815.399	817.139	819.122
193	756.485	756.882	757.751	758.224	760.3	761.856	762.421	763.901	765.823	767.776	768.28	770.37	771.53	776.245	777.664	783.478	785.629	789.948	793.427	794.617	798.035	801.01	803.543	804.932	806.396	808.563	809.082	809.937	814.011	815.201	816.238	816.116	818.848	819.504	821.045	824.234	823.868	824.478	825.623	830.658
192	763.87	763.962	764.221	764.069	767.258	768.509	768.478	770.66	773.804	776.535	776.947	779.48	781.677	785.416	790.07	792.648	797.531	800.964	805.893	806.824	812.088	814.163	815.491	816.376	815.659	817.474	819.824	821.152	821.747	822.876	824.783	826.492	825.241	830.597	832.153	832.336	834.198	836.411	839.035	840.393
191	769.318	767.96	769.012	769.379	773.697	774.765	775.391	779.099	780.06	780.777	785.202	788.879	791.168	795.456	796.783	800.98	807.419	812.225	814.59	816.925	817.52	819.031	822.586	823.608	824.28	825.897	827.255	828.033	829.208	831.848	834.732	836.731	836.929	840.225	841.278	844.727	847.183	851.715	850.25	855.743
190	772.461	774.49	775.711	777.435	778.656	779.099	782.364	785.126	787.643	789.856	792.877	797.043	797.302	801.208	807.709	809.036	815.323	816.62	821.304	823.196	824.097	828.552	830.75	830.765	829.865	833.267	836.243	837.57	839.05	842.514	844.986	847.504	849.899	854.05	857.101	860.901	864.502	864.96	872.437	874.786
AtPHR1_280-360_Olig1
Wavelength	Temperature
	20	22	24	26	28	30	32	34	36	38	40	42	44	46	48	50	52	54	56	58	60	62	64	66	68	70	72	74	76	78	80	82	84	86	88	90	92	94	96	98
260	456.192	456.604	457.077	456.223	456.635	456.68	456.268	456.894	457.199	457.672	457.23	457.214	457.489	457.382	457.855	458.313	458.618	458.862	458.664	459.473	459.015	459.656	459.625	460.251	460.815	461.334	461.09	461.639	461.761	462.204	462.555	463.074	463.455	464.05	464.386	464.417	464.783	466.08	465.988	466.125
259	455.612	456.604	455.872	458.45	456.1	456.68	455.704	456.253	457.199	459.488	456.482	457.214	456.802	457.077	457.855	457.718	457.275	458.252	458.16	458.908	458.42	458.45	458.862	459.747	460.815	461.334	461.09	461.09	461.38	462.204	462.555	463.074	462.997	464.05	464.386	463.776	466.599	464.081	465.988	464.951
258	454.834	455.292	455.154	454.941	456.1	455.078	455.704	455.673	455.551	455.322	457.123	455.627	455.963	456.406	456.421	458.481	456.741	457.138	457.504	457.413	458.42	457.413	458.862	459.106	458.71	459.595	459.808	460.022	460.175	460.754	461.166	461.151	461.472	462.311	462.036	463.776	463.303	463.593	464.752	464.203
257	454.315	454.803	455.154	456.909	455.139	454.376	454.132	455.673	454.453	454.697	454.758	455.627	455.963	456.924	455.338	456.192	456.741	457.138	456.924	456.787	456.863	457.413	456.985	459.686	458.71	459.595	458.679	460.663	459.564	460.754	459.686	461.151	461.472	461.472	461.655	462.372	462.723	462.997	462.936	464.203
256	454.315	455.734	454.422	453.522	455.139	454.376	454.132	453.949	453.827	454.086	454.193	454.529	454.559	455.322	455.338	455.078	455.185	455.978	455.811	456.787	456.573	456.818	456.985	456.894	457.52	457.687	458.16	460.663	459.564	459.335	460.449	459.732	460.281	461.472	461.655	462.372	461.7	462.341	462.357	462.662
255	454.315	453.491	453.873	453.522	453.613	454.376	454.132	453.949	453.827	453.537	454.193	454.529	454.559	455.322	455.338	455.078	455.185	455.978	455.246	455.215	456.024	457.703	456.985	456.894	456.955	457.153	458.16	458.008	458.16	458.618	458.817	459.732	459.686	459.824	461.655	460.281	460.968	462.341	462.357	461.655
254	452.835	453.293	453.873	453.522	455.261	452.744	452.667	452.896	456.635	453.537	453.476	453.537	454.559	453.949	454.666	454.483	455.185	455.048	454.666	455.215	456.024	456.009	456.985	456.329	456.955	457.153	457.001	458.42	458.16	457.947	458.282	458.694	459.152	459.824	459.824	460.281	460.327	461.227	462.357	461.655
253	452.835	452.408	452.393	453.522	452.698	452.194	452.667	452.896	452.682	453.537	452.957	453.537	453.873	453.445	454.666	453.918	455.185	455.048	455.963	455.215	454.758	454.758	455.429	456.329	455.582	456.451	456.482	457.108	458.16	457.947	458.389	457.611	459.152	458.618	459.106	459.747	460.327	460.77	461.334	461.655
252	452.209	452.408	452.393	452.072	452.133	452.194	452.667	452.56	452.682	452.774	452.789	452.942	452.744	454.3	453.415	453.918	453.781	453.659	454.132	457.123	454.758	454.147	454.849	456.329	455.582	455.78	455.948	456.497	456.635	457.108	457.718	457.611	458.389	458.618	459.106	459.747	459.824	460.007	460.175	460.648
251	452.209	452.408	451.859	451.477	451.614	452.194	452.332	451.92	452.026	452.774	452.286	451.92	452.744	454.3	453.415	453.384	453.186	453.659	453.491	454.33	454.758	454.147	454.849	456.329	455.566	455.215	455.948	455.948	456.1	456.436	457.718	457.458	458.389	458.115	458.191	459.076	459.824	460.007	459.656	460.648
250	451.294	452.408	451.859	450.897	451.614	452.042	451.813	451.508	452.057	453.995	452.286	451.92	452.744	451.859	452.774	452.698	453.186	453.659	453.491	453.125	453.598	454.147	453.766	454.926	454.926	455.215	455.338	455.948	456.1	457.687	456.512	457.458	457.291	458.115	457.596	459.076	459.183	460.007	459.656	460.648
249	450.974	450.378	451.218	450.897	451.019	452.042	450.836	451.508	450.684	451.66	451.248	451.92	452.026	451.859	452.774	452.194	452.667	453.659	452.942	452.545	453.598	453.323	456.192	454.376	454.926	455.215	455.368	455.902	456.1	456.299	456.512	456.497	456.772	457.489	458.893	457.886	459.183	460.999	459.015	459.32
248	450.485	450.378	450.821	450.897	451.019	450.958	449.982	450.226	451.248	450.424	450.714	451.92	452.026	451.859	452.774	452.194	451.92	453.659	452.942	453.049	452.957	453.11	453.491	453.857	454.407	454.651	455.368	455.902	456.1	456.299	455.933	456.284	456.772	457.489	457.306	459.183	459.183	458.908	459.015	459.32
247	449.875	450.378	450.18	449.997	451.019	450.958	449.982	450.226	450.15	450.424	450.714	451.233	451.462	451.233	452.774	451.599	454.102	452.209	452.942	453.049	452.957	452.56	452.988	453.247	454.407	454.62	454.208	454.559	456.1	455.46	455.368	456.284	456.772	456.406	457.306	457.718	458.023	458.389	458.389	459.32
246	449.875	450.378	450.18	449.997	450.455	450.592	449.982	450.226	451.843	451.035	450.714	451.233	450.867	451.233	451.645	451.599	452.011	452.774	452.942	452.423	452.957	452.56	452.988	453.247	453.903	454.62	454.208	454.559	454.803	455.46	455.368	456.284	457.977	456.406	457.306	457.108	457.52	457.87	458.389	458.832
245	449.875	450.378	450.18	449.936	450.455	450.592	452.744	450.226	450.134	451.035	450.714	450.974	450.867	451.233	451.645	451.599	452.011	452.118	451.859	452.423	452.423	452.56	452.988	453.812	453.903	453.857	454.208	454.559	454.803	455.46	456.696	455.704	456.329	456.406	457.306	457.108	457.52	458.389	458.389	458.832
244	450.409	452.82	451.019	449.936	450.455	449.57	450.012	450.226	450.134	451.035	450.714	450.974	450.867	451.233	451.645	451.599	452.011	451.614	451.859	452.423	452.423	453.064	452.988	453.369	453.903	453.857	454.727	454.559	454.803	455.46	456.696	455.704	456.329	456.955	457.306	457.108	457.52	458.389	458.389	458.832
243	449.844	449.966	450.668	449.936	450.455	449.57	450.012	450.226	450.684	451.035	450.714	450.974	450.867	451.233	451.981	452.148	452.011	451.614	451.859	452.423	452.423	453.064	452.988	453.934	453.903	454.391	454.727	454.559	454.803	455.46	456.284	456.421	456.329	456.955	457.825	457.108	458.115	458.923	458.389	458.832
242	449.844	449.966	450.668	450.5	450.256	450.073	450.577	450.806	450.684	450.424	450.714	450.974	450.867	451.767	451.981	452.148	452.011	451.614	451.859	452.423	452.423	453.064	452.988	453.934	454.529	454.391	455.276	454.559	455.902	455.46	456.848	456.421	457.458	456.345	457.825	457.108	458.801	458.923	458.389	458.832
241	450.974	449.966	450.668	451.065	450.256	450.073	450.577	450.806	450.684	450.424	451.248	450.974	451.675	451.767	451.981	452.148	453.308	453.369	453.842	452.423	452.423	454.3	454.773	453.934	454.529	454.391	455.276	454.559	456.665	455.46	457.458	456.421	457.458	458.908	458.435	459.259	458.801	458.923	460.541	460.815
240	451.584	451.462	450.668	451.691	450.256	451.416	451.706	452.148	450.684	450.424	451.981	452.377	450.989	452.499	453.278	454.208	453.979	454.391	454.346	454.758	452.423	454.819	454.773	453.934	455.933	454.391	456.528	456.848	457.321	455.46	458.038	458.45	457.458	458.908	459.549	460.419	458.801	460.999	460.541	460.815
239	452.103	451.462	452.774	451.691	450.256	452.103	452.621	452.148	452.759	453.125	453.415	452.377	453.873	452.499	454.453	454.758	453.979	454.926	454.941	454.758	455.566	455.948	456.131	456.635	455.933	458.008	457.87	458.252	457.321	459.091	458.038	459.686	460.19	460.358	460.815	460.922	462.143	460.999	460.541	463.15
238	451.569	453.461	453.903	451.691	453.598	453.568	452.621	454.453	453.995	454.178	453.995	454.62	453.873	455.185	455.139	454.758	455.933	456.268	454.941	454.758	455.566	457.047	457.321	457.764	457.977	458.008	459.061	458.252	459.473	459.808	460.602	459.686	461.334	461.945	462.006	462.219	462.143	463.806	463.989	463.15
237	454.346	454.59	454.407	454.575	454.803	455.002	454.941	454.453	453.995	454.178	456.009	455.902	456.894	455.185	456.787	457.336	455.933	457.657	458.176	458.084	458.542	458.511	458.847	459.137	459.885	460.281	460.48	461.197	461.563	459.808	462.555	462.357	463.318	461.945	463.913	464.6	465.424	463.806	463.989	466.995
236	455.902	456.192	456.512	456.619	456.1	456.909	456.97	457.169	457.718	457.23	457.458	457.87	456.894	457.886	458.817	457.336	459.305	459.396	459.885	460.48	460.419	458.511	461.258	461.487	462.097	462.738	462.494	463.242	461.563	463.684	462.555	464.493	465.286	466.019	465.988	467.117	465.424	467.896	468.918	466.995
235	458.023	458.298	458.771	458.71	459.106	458.984	459.305	459.259	459.015	457.23	459.885	457.87	460.129	460.8	460.709	461.792	461.639	461.975	462.387	460.48	463.104	463.318	461.258	463.882	464.249	464.859	465.073	465.576	465.561	466.69	466.812	467.239	468.079	467.941	468.994	469.345	469.925	470.535	471.405	471.252
234	461.151	458.298	461.639	461.334	461.655	461.456	461.472	461.655	462.326	461.731	459.885	462.372	463.15	463.638	463.76	464.157	464.203	464.783	465.439	465.912	465.5	463.318	466.4	466.354	467.163	467.468	468.887	468.613	468.918	469.437	469.574	470.306	470.81	471.207	472.092	472.183	473.145	473.694	474.426	475.067
233	463.959	464.371	464.355	464.462	464.325	461.456	464.783	464.767	465.195	465.179	464.874	465.942	466.476	466.766	467.041	467.392	467.896	468.018	468.323	465.912	468.842	468.857	469.757	470.215	470.673	471.252	471.603	471.802	468.918	473.099	470.703	473.572	474.564	475.021	475.662	476.578	476.532	477.173	478.317	478.882
232	466.934	467.514	467.804	467.972	467.636	468.033	468.384	468.567	468.185	468.643	469.315	469.299	469.91	470.49	470.657	471.237	471.573	471.42	471.97	471.786	472.26	472.702	469.757	473.862	474.884	474.472	475.174	475.494	475.876	476.639	477.081	477.966	477.554	479.156	479.462	479.309	480.927	481.522	481.796	482.33
231	471.359	471.756	471.298	472.015	471.939	471.42	472.382	472.198	473.312	473.053	473.755	473.267	473.77	474.899	475.327	475.189	475.662	475.433	475.632	476.135	476.776	476.99	477.051	478.149	478.592	478.561	479.477	479.919	480.148	481.14	481.323	482.101	482.239	482.834	483.78	484.36	485.474	486.206	486.969	487.747
230	475.861	475.662	475.54	475.571	475.555	475.693	476.013	476.501	476.532	476.959	477.325	477.219	478.348	478.561	479.263	479.34	479.584	479.904	480.438	480.606	481.094	481.4	481.903	482.3	483.17	483.658	483.932	484.406	484.604	485.825	486.267	486.694	486.969	488.205	487.991	489.273	489.929	490.448	492.081	492.584
229	480.27	480.301	480.042	480.377	480.423	480.637	481.125	481.14	480.927	481.323	481.781	482.559	482.285	483.246	483.307	484.055	483.566	484.924	484.94	485.153	485.489	486.069	486.755	487.289	487.534	488.113	488.556	489.029	489.273	490.067	490.738	490.86	491.669	492.691	492.538	493.744	495.544	495.575	497.025	497.116
228	485.229	485.504	486.099	486.023	485.626	485.184	485.748	485.825	486.374	486.328	487.015	486.374	487.244	488.281	488.754	489.014	489.487	489.746	490.784	490.28	490.555	490.967	491.196	491.76	493.134	493.301	494.568	493.5	494.69	495.895	496.46	496.292	497.223	497.604	498.596	499.832	501.099	501.266	501.572	502.09
227	489.929	490.402	490.128	490.356	489.548	490.158	490.204	490.433	491.913	491.486	491.302	491.623	492.615	492.615	493.576	494.141	494.507	494.568	495.071	494.659	495.575	495.728	496.765	496.643	497.437	498.23	498.978	498.84	499.512	500.29	500.275	500.916	501.572	502.106	502.304	502.335	503.403	503.586	504.791	504.623
226	494.736	490.402	494.568	494.461	494.431	494.385	494.965	495.956	495.605	496.14	496.323	497.147	496.811	498.199	498.184	498.978	498.886	499.939	499.512	499.954	500.412	500.259	500.992	501.068	501.511	501.587	502.075	502.441	502.533	503.22	503.571	503.769	504.059	502.106	504.715	505.051	506.47	505.966	506.943	507.477
225	498.84	499.451	499.802	499.435	499.557	499.39	499.847	500.031	500.351	500.656	500.534	500.717	501.068	501.404	501.602	500.961	502.167	502.563	502.914	502.899	503.082	503.143	500.992	504.028	503.891	504.593	504.898	505.157	504.791	505.783	505.844	506.348	506.378	506.821	507.538	508.041	508.881	509.125	509.857	510.422
224	502.335	502.487	502.289	502.045	502.167	502.457	502.487	502.823	503.082	502.701	503.128	503.372	503.448	501.923	503.632	504.44	504.883	505.112	504.883	505.264	505.386	505.89	506.165	506.546	506.516	506.989	507.202	507.568	507.706	508.499	508.301	509.14	509.644	510.33	510.345	510.696	512.222	512.451	513.412	513.474
223	504.883	505.173	505.188	504.898	505.386	504.608	505.554	505.661	505.325	505.325	505.615	505.524	505.936	506.485	507.141	507.172	507.401	507.553	507.675	507.553	508.24	508.408	506.165	506.546	509.476	509.979	510.254	510.452	510.239	511.307	511.032	512.146	512.436	513.092	513.382	514.145	515.182	512.451	513.412	516.678
222	508.194	507.584	508.24	507.477	507.736	507.889	507.919	508.102	508.575	508.774	508.698	509.262	508.972	509.598	509.735	510.574	510.59	511.032	510.727	510.925	511.292	510.727	511.52	511.841	512.634	513.138	513.29	513.641	513.489	514.496	514.74	515.167	515.381	516.281	516.373	517.487	518.829	518.89	519.287	520.233
221	511.154	511.108	510.513	511.536	510.468	511.169	511.353	511.322	511.658	511.642	511.475	512.299	512.39	512.955	513.611	514.114	513.657	514.252	514.603	514.328	514.725	514.694	515.411	515.427	515.747	516.968	517.09	517.044	517.197	518.082	518.509	518.921	519.501	520.065	520.05	520.706	522.888	522.324	523.743	524.521
220	513.824	514.435	514.313	514.069	514.221	513.992	514.664	514.984	515.045	514.816	515.289	515.793	516.617	516.632	517.319	517.044	517.731	518.005	518.341	518.341	518.57	518.707	518.982	519.302	519.974	520.05	520.66	520.844	520.905	522.141	522.476	522.995	523.331	523.727	524.338	525.375	527.267	527.1	528.229	528.824
219	517.105	517.7	517.593	515.884	517.09	517.944	517.593	517.929	518.341	518.967	518.89	519.012	519.272	519.516	520.752	520.66	521.103	521.545	521.973	521.774	521.744	522.217	522.522	523.285	523.148	524.307	524.567	524.353	525.04	526.077	526.062	526.855	527.084	527.878	528.61	529.755	532.043	531.128	532.089	533.386
218	521.21	521.118	521.271	521.225	520.508	521.271	521.744	521.362	521.759	521.835	522.141	522.43	523.285	523.514	524.261	524.551	524.811	524.918	524.582	525.65	525.986	526.108	526.627	527.069	527.39	527.969	528.397	529.114	529.419	530.319	530.884	530.411	531.83	531.998	532.837	534.164	536.514	535.95	537.842	538.147
217	525.375	525.208	524.994	524.536	524.551	524.75	525.009	525.589	524.338	526.108	525.955	526.611	527.054	527.771	528.442	528.931	528.809	529.297	529.373	529.434	529.785	530.273	530.243	531.036	531.281	532.761	532.928	533.478	533.661	535.324	531.464	535.416	536.285	537.064	537.613	539.139	542.114	541.458	543.411	543.167
216	529.099	529.709	529.099	529.099	528.58	529.144	529.068	529.709	530.06	530.563	530.533	530.472	531.479	531.708	533.127	533.585	533.691	533.585	534.241	534.302	534.47	534.439	535.431	535.721	536.728	537.216	538.025	538.101	538.696	539.612	539.78	540.802	541.595	542.465	543.091	545.12	547.562	547.653	548.981	550.278
215	534.088	534.592	534.271	534.241	534.058	534.256	534.317	534.134	535.034	535.416	535.904	536.255	536.804	537.369	538.177	538.315	539.23	539.383	539.627	540.329	540.314	540.146	540.833	541.55	541.84	543.533	543.762	544.357	544.479	546.127	546.158	546.844	547.836	549.042	549.286	551.056	556.076	554.306	555.222	557.281
214	539.429	540.283	540.192	540.054	539.352	540.329	539.764	540.634	541.351	541.901	541.977	542.221	542.953	543.716	545.013	545.547	545.502	545.959	546.402	546.341	547.409	547.134	547.836	548.34	549.515	550.14	549.896	550.903	551.086	553.009	553.711	554.306	555.115	556.839	557.175	558.838	563.187	561.676	563.538	564.102
213	547.302	547.089	547.668	547.226	547.104	547.302	547.928	548.538	549.316	549.576	549.377	550.919	550.949	552.032	553.04	553.604	554.092	555.084	554.672	555.084	555.13	555.725	556.244	557.297	558.136	559.326	560.379	560.73	561.188	562.744	563.507	563.492	564.087	565.109	565.521	566.01	568.741	568.207	569.489	569.794
212	556.61	556.076	556.488	556.381	556.427	555.817	557.358	556.961	558.411	558.624	558.731	559.54	560.791	561.752	562.698	563.416	563.675	563.583	564.087	564.224	564.194	564.407	564.88	564.301	565.384	566.162	566.559	565.384	566.971	568.39	569.092	569.397	569.855	571.03	570.969	572.723	575.516	574.509	575.943	576.95
211	564.636	564.636	564.911	565.002	565.491	565.17	565.292	565.582	565.735	566.559	566.559	567.337	567.505	567.947	568.375	568.985	569.427	569.656	570.251	570.282	570.389	570.282	570.389	571.671	571.899	573.486	573.364	573.624	573.685	575.363	575.226	576.019	577.133	578.339	577.805	580.276	582.703	582.977	584.274	585.983
210	570.572	571.213	570.938	570.709	570.74	570.862	571.228	571.625	571.93	572.678	573.135	572.113	573.959	575.195	576.248	575.592	576.843	576.92	577.164	578.247	577.393	578.262	578.888	579.544	579.88	580.383	581.024	581.68	582.199	584.076	584.564	585.129	585.663	587.204	587.753	589.203	592.85	592.255	594.62	595.673
209	578.751	578.827	579.254	579.254	578.873	578.644	579.651	579.605	580.048	580.872	581.36	582.214	582.336	583.511	584.427	585.464	585.571	585.938	586.639	586.792	586.868	587.158	588.531	588.959	588.867	591.095	591.049	593.063	592.377	594.315	595.367	596.039	596.924	597.946	598.953	600.54	604.858	605.194	608.017	609.36
208	589.081	588.684	588.898	589.264	588.608	589.676	589.706	590.225	591.171	591.675	592.59	593.414	592.224	594.788	596.39	596.97	597.946	598.236	599.106	599.182	599.442	600.464	600.861	602.448	602.585	604.263	605.103	605.072	606.461	608.368	609.741	611.115	607.956	613.022	614.288	616.714	622.467	621.979	623.703	626.694
207	601.715	603.027	602.661	602.554	602.448	602.875	603.943	604.858	605.453	605.865	606.964	608.505	609.528	611.099	612.915	613.922	614.395	614.532	616.318	616.058	617.004	617.233	617.996	620.346	620.27	622.986	622.955	623.993	625.244	626.648	626.831	628.082	628.693	629.684	630.096	631.729	635.818	634.872	636.963	638.321
206	619.049	620.071	620.468	619.247	619.69	621.033	621.933	622.65	624.115	626.068	626.465	626.801	627.289	628.754	629.837	630.066	630.981	631.683	630.63	632.187	632.248	631.836	633.621	634.827	634.293	636.414	636.765	637.726	637.909	639.694	640.717	642.151	641.891	643.57	644.394	646.896	651.489	649.475	653.809	655.67
205	633.301	633.774	634.323	634.14	634.598	634.964	635.605	636.414	638.153	637.863	639.313	639.923	641.174	641.647	643.921	644.165	645.386	643.677	647.034	646.927	646.698	648.376	648.743	650.513	648.209	652.084	653.442	653.793	654.785	656.952	657.654	658.34	659.973	662.048	663.696	665.558	671.89	672.089	673.92	678.223
204	648.636	649.567	649.796	648.59	650.513	652.145	651.459	652.802	653.427	656.647	656.952	658.585	660.049	660.706	663.712	664.566	664.261	665.817	666.626	668.213	669.006	669.083	668.381	672.241	672.455	674.149	675.415	677.002	678.665	681.198	680.893	682.297	684.357	686.691	688.66	690.811	695.068	694.382	697.464	698.425
203	669.373	670.883	671.555	670.761	671.005	673.706	675.369	676.91	678.574	679.626	682.083	682.571	685.76	688.66	688.934	688.751	690.262	690.643	690.399	692.368	692.978	693.924	693.405	695.358	696.274	697.311	697.235	698.242	699.478	700.256	702.545	704.208	703.979	706.024	707.87	709.778	713.928	714.722	718.369	720.459
202	693.985	694.519	694.733	695.084	694.733	697.128	698.212	698.334	699.28	700.394	703.751	704.422	703.506	706.696	708.313	710.098	710.693	712.479	711.349	713.043	712.799	713.486	713.348	717.041	716.614	719.223	719.223	720.108	720.169	726.639	725.464	727.615	728.363	732.712	733.292	735.962	744.858	741.806	747.177	749.832
201	713.043	714.02	715.103	716.095	715.271	717.072	718.246	720.978	721.649	725.189	727.158	726.517	729.63	729.935	733.994	734.94	736.45	737.03	739.502	738.312	739.716	741.15	743.195	744.751	745.636	750.137	749.222	749.542	752.151	753.098	754.532	755.31	755.814	757.599	759.43	760.712	767.136	765.976	768.875	773.224
200	738.419	741.653	740.723	743.088	744.064	744.171	748.84	749.481	751.617	751.282	753.83	753.281	754.501	757.858	759.033	761.063	761.215	762.283	762.695	763.565	761.826	764.923	764.771	767.227	766.754	769.943	769.608	770.966	772.491	775.65	777.176	778.915	777.832	781.387	781.967	783.096	790.756	791.321	797.44	799.301
199	761.536	763.596	764.618	764.786	764.709	767.563	768.219	768.738	771.179	771.927	774.323	774.521	776.413	779.114	780.212	783.295	783.691	784.439	788.223	787.796	787.796	786.316	790.344	791.656	791.046	795.212	793.564	795.624	797.302	802.155	804.382	805.679	806.686	811.966	812.256	815.338	820.801	818.863	823.761	824.982
198	786.194	785.461	784.821	786.987	786.346	789.047	790.405	793.808	795.349	798.218	799.942	801.834	803.284	808.273	809.799	813.629	813.522	814.468	813.4	816.101	814.713	816.513	815.781	819.489	818.253	821.106	819.321	821.854	823.12	826.691	825.394	828.11	829.407	831.436	831.696	834.793	840.134	842.285	847.748	849.136
197	813.919	813.66	815.048	815.598	816.162	816.345	819.351	818.832	821.64	822.769	824.341	824.753	827.652	828.781	831.848	831.909	832.275	831.161	835.19	835.617	835.678	836.731	837.051	838.348	839.218	839.569	841.431	844.131	844.589	846.466	848.48	850.876	853.149	857.62	856.644	861.038	871.933	870.148	874.435	878.571
196	832.581	830.307	834.488	833.42	832.626	836.563	834.946	839.6	840.637	843.491	842.926	846.909	847.214	849.289	853.836	855.072	855.438	857.33	859.634	856.918	860.077	860.107	861.603	864.349	863.632	865.585	866.409	870.193	869.98	875.183	875.809	877.884	878.174	878.799	881.912	884.903	891.068	890.503	894.424	898.376
195	848.77	854.172	855.865	855.865	853.241	854.431	860.214	859.344	863.617	862.961	867.523	869.827	872.726	874.695	878.067	877.38	878.998	880.371	881.485	879.684	880.325	881.134	882.584	885.193	885.101	884.46	885.513	887.802	887.1	891.907	889.008	891.983	894.76	899.536	899.2	901.581	906.189	910.278	918.686	920.059
194	870.667	875.122	875.763	875.885	875.961	877.441	880.707	879.41	881.638	881.516	881.805	885.544	888.214	889.908	892.044	891.769	892.059	893.951	894.501	895.737	894.241	897.171	895.538	898.697	898.132	902.252	897.949	904.739	904.449	908.096	910.11	912.399	914.474	917.297	918.457	923.019	931.686	934.204	941.101	938.263
193	886.719	887.878	888.474	887.527	888.474	888	891.235	892.99	896.225	896.698	898.651	897.202	902.39	903.137	906.662	908.661	909.027	910.019	905.136	911.24	910.843	912.277	914.627	917.664	906.83	915.649	918.915	914.978	920.212	927.628	929.214	928.864	933.136	934.311	938.965	941.925	948.227	948.196	955.2	953.674
192	898.636	898.651	898.01	898.849	900.162	900.146	903.503	902.496	901.169	907.99	910.08	913.086	912.994	912.781	919.54	922.119	921.051	921.875	925.552	925.354	926.91	925.629	929.779	934.052	923.553	937.439	936.218	938.751	938.263	940.308	946.182	945.969	948.12	947.8	951.355	955.2	962.326	963.547	971.252	968.735
191	906.25	908.783	905.899	908.035	906.372	910.492	911.285	910.95	916.656	917.419	921.982	919.861	925.369	929.23	933.472	933.67	933.594	937.531	938.69	937.408	939.163	937.424	940.201	943.741	942.017	946.213	945.48	942.978	947.372	953.522	952.118	951.019	957.382	961.792	959.915	970.337	977.203	979.919	984.711	991.425
190	912.216	915.176	913.101	916.29	917.114	916.351	920.715	923.187	926.834	926.651	928.757	930.588	933.701	940.247	941.254	941.742	944.336	941.025	949.326	942.719	945.404	946.625	949.921	948.013	951.981	954.285	952.515	951.843	956.894	959.351	963.013	969.528	970.047	973.541	977.783	979.08	993.973	999.008	999.985	999.985
AtPHR1_280-360_Olig2
Wavelength	Temperature
	20	22	24	26	28	30	32	34	36	38	40	42	44	46	48	50	52	54	56	58	60	62	64	66	68	70	72	74	76	78	80	82	84	86	88	90	92	94	96	98
260	456.024	455.841	456.207	456.253	456.314	455.673	456.177	456.1	456.238	456.436	456.711	456.711	456.787	456.985	457.031	457.535	457.214	458.267	458.054	458.603	458.862	458.969	459.625	459.412	460.358	460.739	460.587	460.892	461.929	461.853	462.143	462.494	462.708	463.623	464.127	464.188	464.783	465.256	465.973	465.988
259	455.322	455.338	455.475	456.253	455.688	456.787	455.597	456.1	455.612	456.436	456.009	456.711	456.787	456.482	457.031	457.153	457.336	457.397	458.054	458.603	457.581	458.969	459.625	459.412	459.091	461.334	460.068	460.144	461.929	461.853	461.487	461.899	462.708	463.623	464.127	463.455	464.249	465.256	467.056	465.439
258	454.33	454.849	455.475	454.788	455.688	454.819	455.597	454.132	455.002	454.895	456.009	456.711	455.399	455.765	455.688	455.719	456.726	457.397	456.558	456.924	458.939	457.077	457.199	457.886	459.091	458.725	459	459.29	459.167	461.853	460.526	461.136	462.708	461.319	462.601	462.738	464.249	463.501	463.882	464.127
257	454.33	454.071	453.888	454.117	455.688	454.819	453.583	455.139	455.612	454.895	454.025	454.376	454.834	455.765	454.987	457.993	455.399	455.78	455.872	456.924	456.345	457.077	457.199	457.886	457.352	457.703	459	459.29	458.557	459.335	460.526	460.083	460.678	460.663	461.334	462.738	462.433	462.296	462.692	463.44
256	453.003	454.071	453.888	452.942	453.094	453.278	453.079	452.911	453.201	453.995	454.025	454.376	457.001	455.765	454.987	454.971	455.399	455.78	455.368	455.536	455.75	456.299	455.902	456.558	457.352	457.108	459	458.527	458.557	458.725	459.488	460.083	460.098	460.663	460.754	460.876	461.136	462.296	462.112	463.44
255	452.454	454.071	452.744	452.545	452.927	452.774	453.079	452.911	453.201	453.293	453.354	454.041	453.629	454.208	454.178	454.437	455.399	454.147	454.681	454.803	455.75	456.299	455.902	456.558	456.711	457.108	457.077	457.55	457.932	458.054	458.298	458.405	458.847	460.663	460.129	460.876	461.136	460.922	461.487	461.365
254	451.935	452.637	452.744	452.545	452.927	452.774	453.079	452.911	453.201	452.759	455.597	452.85	453.629	453.568	453.568	453.903	454.33	454.147	454.132	454.803	454.971	454.926	455.338	456.558	455.673	457.108	457.626	456.97	457.932	458.054	458.298	458.405	458.847	459.351	459.32	459.564	460.373	460.922	461.487	461.365
253	451.431	452.637	452.744	451.996	452.545	452.774	452.652	452.301	453.201	452.759	452.469	452.85	452.972	453.568	453.568	453.217	453.659	454.147	454.132	454.803	454.391	454.529	455.734	455.261	455.673	457.108	457.626	456.97	457.199	457.474	458.878	457.413	458.389	458.71	458.801	459.564	460.373	459.778	461.487	461.365
252	453.201	453.171	451.355	451.401	452.545	451.508	451.706	451.706	451.95	452.042	451.889	452.85	452.972	453.568	452.744	453.217	453.156	454.147	453.491	453.644	454.391	454.529	456.421	455.261	456.482	456.192	455.856	455.734	456.558	457.474	457.153	458.633	458.389	458.71	458.801	458.923	459.473	459.778	461.487	460.632
251	451.202	450.897	451.355	451.401	451.477	453.247	451.126	451.706	451.309	451.37	451.889	452.85	452.255	452.332	452.179	452.667	453.156	453.003	453.491	453.644	453.796	454.529	453.979	454.529	455.978	455.429	455.856	455.734	455.978	456.192	457.153	457.245	458.389	457.901	458.191	458.267	459.473	459.778	459.793	460.632
250	451.202	450.897	451.355	451.401	451.477	450.882	451.126	450.577	451.309	450.851	451.263	451.202	452.255	452.332	451.599	452.667	452.591	452.606	452.682	453.644	456.284	453.827	453.43	454.01	455.978	454.865	455.658	455.734	455.566	456.192	456.009	456.696	456.711	457.397	457.596	458.267	458.878	458.649	459.152	461.395
249	450.134	450.897	450.638	449.646	450.531	450.882	451.126	450.577	450.119	450.851	451.263	450.562	450.653	451.477	451.599	452.667	452.591	452.042	452.682	452.881	453.064	453.827	453.43	454.01	454.437	454.865	455.658	455.734	455.566	455.536	455.505	456.146	456.711	457.397	457.596	458.267	458.145	458.649	459.152	459.198
248	450.134	449.585	450.104	449.646	450.226	450.882	451.126	450.073	450.119	450.424	451.263	450.562	454.102	451.477	451.599	451.096	451.462	452.042	452.011	452.881	453.064	453.827	453.43	453.354	454.437	454.865	453.995	457.367	454.956	457.291	455.505	456.146	456.711	457.397	457.016	458.267	458.145	458.008	458.466	458.633
247	449.417	449.585	449.341	449.646	450.012	449.692	449.875	450.073	450.119	449.875	450.18	450.562	450.424	451.477	451.599	451.096	451.462	451.187	452.118	451.95	451.981	452.637	452.942	452.789	454.437	453.339	453.995	454.498	454.391	455.338	454.941	456.146	455.841	456.024	457.016	457.428	457.458	458.008	458.466	458.633
246	448.898	449.585	449.341	449.097	450.012	449.387	449.875	449.371	450.119	449.875	450.18	450.562	450.424	450.287	450.851	451.096	451.263	451.675	452.118	451.736	451.981	452.057	452.942	452.789	453.033	453.873	455.566	453.949	454.391	455.338	455.46	455.627	455.841	456.024	457.016	456.909	457.458	458.008	458.466	458.633
245	448.898	449.585	449.341	449.097	450.012	449.387	449.31	449.371	450.119	449.875	450.058	449.966	450.317	453.369	450.851	452.682	451.263	450.989	452.118	451.736	451.981	452.057	452.942	452.789	453.568	453.339	453.949	453.949	454.391	455.338	455.46	455.627	455.841	456.024	457.016	456.909	457.458	458.008	457.87	458.633
244	448.898	449.585	448.837	449.097	449.158	449.387	449.814	449.89	450.119	449.875	450.058	449.966	450.317	451.004	450.851	451.172	451.263	451.538	451.691	452.271	452.469	452.057	452.942	453.415	453.568	453.888	453.949	453.949	454.391	455.338	455.46	455.627	455.841	456.528	460.297	456.909	457.458	458.008	457.87	458.633
243	448.898	449.585	449.783	449.097	451.202	449.387	449.814	449.89	450.119	449.875	450.058	449.966	450.317	450.5	450.851	451.172	451.263	451.538	451.691	452.652	453.445	452.057	452.942	453.415	454.117	453.888	453.949	453.949	454.391	457.932	455.46	455.627	455.841	456.528	456.879	456.909	457.458	458.008	457.87	458.633
242	448.898	449.585	449.783	449.585	451.202	449.387	450.333	449.89	450.119	449.875	450.058	449.966	450.317	450.5	450.851	451.172	451.263	451.538	451.691	452.652	452.652	453.323	452.942	453.415	454.117	454.422	454.559	453.949	455.368	457.428	455.46	455.627	457.138	457.062	457.397	456.909	457.458	459.045	457.87	458.633
241	448.898	450.134	449.783	449.585	450.348	449.387	450.851	450.974	450.668	450.562	451.569	451.828	451.569	450.5	451.996	452.515	451.263	451.538	452.957	453.232	453.781	453.323	452.942	454.147	454.117	454.422	455.17	453.949	455.902	457.428	455.46	456.879	457.138	458.313	457.932	458.954	459.503	459.045	460.419	458.633
240	448.898	450.134	450.989	450.76	450.348	451.187	450.851	453.079	451.279	450.562	451.569	451.828	452.087	450.5	451.996	453.247	452.82	451.538	453.629	453.812	453.781	453.323	454.3	454.834	455.414	455.566	455.17	456.558	456.619	457.428	457.626	457.825	458.252	459.534	457.932	459.488	460.007	460.556	460.953	458.633
239	450.958	452.148	451.675	450.76	450.348	451.187	450.851	453.079	451.279	452.591	452.698	451.828	452.087	453.262	453.445	453.247	452.82	454.376	453.629	453.812	453.781	455.276	455.887	456.131	456.833	455.566	455.17	457.642	456.619	457.428	458.786	457.825	459.595	459.534	457.932	459.488	461.227	460.556	462.402	462.845
238	452.347	452.148	451.675	452.698	453.156	453.064	453.064	453.079	451.279	452.591	453.369	453.522	452.087	453.903	454.819	453.247	454.941	454.376	456.192	455.933	456.085	456.055	457.108	456.131	456.833	458.969	458.603	459.259	459.579	460.052	458.786	460.327	460.312	461.06	462.112	462.204	462.875	463.303	463.501	464.096
237	453.781	454.071	453.812	454.849	453.156	454.132	454.651	453.079	455.078	454.987	454.88	455.048	456.039	453.903	456.604	456.726	456.665	457.031	456.192	457.352	458.221	458.282	457.108	459	459.763	458.969	460.19	460.434	461.105	460.052	461.945	460.327	462.86	463.638	462.112	464.462	464.981	463.303	463.501	466.217
236	455.643	455.322	456.024	455.917	456.436	453.476	456.07	456.543	456.161	456.451	456.635	457.428	457.275	458.038	457.962	458.344	458.832	458.42	459.518	457.352	460.098	458.282	460.556	461.288	460.815	462.128	460.19	462.692	462.509	463.425	463.531	464.081	465.393	465.591	466.049	464.462	467.087	467.651	468.399	467.987
235	457.153	457.458	458.252	458.221	458.45	458.45	458.282	458.74	458.542	458.664	459.198	457.428	459.732	458.038	460.327	460.663	461.288	461.563	461.517	461.823	460.098	463.013	462.708	463.867	464.523	464.539	464.539	465.347	465.302	465.836	467.422	466.797	465.393	465.591	466.049	469.299	469.62	467.651	468.399	471.634
234	457.153	457.458	458.252	461.075	460.678	460.861	458.282	461.349	461.105	461.273	459.198	462.555	459.732	463.058	463.181	463.211	463.867	463.821	464.157	465.057	465.363	465.256	466.599	466.446	466.904	464.539	467.896	465.347	465.79	469.162	469.772	470.062	470.703	471.725	471.817	471.542	473.022	473.175	474.06	474.335
233	463.577	463.181	464.142	463.806	464.005	463.486	464.493	464.035	464.523	464.691	464.89	464.935	465.683	466.034	466.507	466.888	467.072	467.3	467.926	467.758	468.246	469.193	469.818	469.742	470.215	470.734	470.947	471.512	472.183	472.214	473.358	473.587	474.304	471.725	474.792	475.632	476.685	477.142	478.027	477.661
232	466.98	466.949	467.606	467.606	467.514	467.636	467.651	467.789	467.804	468.811	468.445	468.735	469.101	466.034	469.849	470.291	470.749	470.795	471.527	471.252	472.305	472.473	473.206	473.862	474.655	474.686	474.777	475.327	475.601	476.196	477.081	477.127	478.348	478.668	479.187	479.324	480.103	481.186	481.476	482.3
231	470.581	470.596	471.161	471.252	472.015	471.924	471.756	471.954	471.71	472.336	472.839	472.946	473.541	474.075	474.243	474.67	474.792	475.464	475.052	476.135	476.501	477.173	477.28	477.997	478.333	478.394	479.111	479.401	479.919	480.453	481.262	481.491	482.513	483.597	484.222	483.948	484.985	485.962	486.13	486.526
230	474.533	475.449	475.433	475.128	475.51	475.601	475.739	475.067	476.303	476.349	476.883	477.051	478.546	478.165	478.012	478.79	479.065	479.507	479.919	480.377	480.27	481.11	482.04	481.979	482.849	483.353	483.917	484.451	485.001	485.992	485.718	486.13	487.076	487.93	487.9	489.166	489.777	490.799	491.013	491.943
229	479.507	479.614	480.042	480.24	480.164	480.164	480.545	480.469	480.591	481.033	481.11	481.705	482.086	482.803	482.727	482.956	483.566	483.719	484.68	485.626	485.153	486.145	486.511	486.511	487.564	488.297	488.708	488.892	489.38	490.326	490.25	490.952	492.63	492.706	493.271	494.232	494.888	494.873	496.277	497.101
228	481.003	485.382	484.909	485.123	485.336	485.596	485.84	486.176	485.916	486.496	486.42	486.801	487.335	487.213	488.312	488.083	488.571	489.319	489.639	489.96	490.311	491.089	491.211	492.996	492.981	493.942	494.476	494.736	495.087	495.758	496.536	496.628	497.711	498.55	499.725	499.924	500.29	500.87	501.419	501.877
227	489.502	489.349	490.448	490.86	489.929	490.524	490.891	490.662	491.196	490.662	491.592	492.249	492.172	493.256	493.408	493.393	493.744	493.561	494.446	494.72	495.285	495.865	496.872	497.009	497.91	498.718	499.146	500.183	500.504	500.504	501.19	501.038	501.831	502.258	502.716	503.159	502.899	503.708	501.953	504.608
226	494.781	494.72	490.936	494.568	494.736	494.843	495.575	495.483	495.377	496.017	496.567	496.735	497.467	497.864	498.383	498.459	499.1	499.786	500.244	500.412	500.565	501.114	501.389	500.839	502.136	502.06	502.747	502.625	502.975	503.418	503.799	503.784	504.608	504.486	505.249	505.539	505.692	506.012	506.805	507.294
225	499.374	499.802	499.893	499.832	500.458	500.366	500.412	500.137	500.366	500.351	501.251	501.221	501.877	501.404	502.213	501.816	502.106	502.457	502.869	503.281	503.525	503.662	503.784	502.258	504.532	504.578	503.281	503.708	506.271	506.348	505.966	504.456	507.538	507.858	507.919	508.453	508.896	509.796	509.75	510.056
224	502.716	503.052	503.036	502.533	503.174	502.548	503.098	503.189	504.028	503.418	503.448	501.785	504.456	504.364	504.73	504.196	504.99	504.745	505.341	505.661	506.485	506.134	506.592	506.897	507.492	507.706	508.347	508.118	508.591	509.232	509.644	509.109	510.345	510.91	510.574	511.642	512.466	512.604	512.985	513.397
223	505.31	505.661	505.798	505.585	505.798	506.088	505.936	506.012	505.646	505.051	506.577	506.134	507.141	507.004	507.065	507.294	507.828	507.675	508.347	508.698	509.033	508.957	509.43	510.056	510.178	510.254	508.85	511.551	511.673	512.07	512.39	512.833	513.275	514.13	514.755	514.725	515.121	515.701	516.51	516.769
222	508.347	508.926	509.048	508.759	508.621	509.323	509.293	508.881	509.232	509.109	509.079	510.056	510.315	510.59	510.056	510.757	510.849	511.322	511.612	511.993	512.375	512.222	512.817	512.527	513.901	514.206	514.771	515.06	515.137	515.625	515.564	516.296	516.891	517.395	517.944	518.082	519.073	519.638	519.897	520.493
221	512.192	512.573	512.329	512.589	512.36	512.573	512.451	512.833	513.092	512.985	513.351	513.321	513.763	514.267	513.763	514.709	513.947	514.862	515.518	515.915	516.281	515.976	516.739	517.212	517.288	517.609	518.036	518.494	519.058	519.516	519.562	519.836	520.828	521.24	521.942	521.957	522.827	524.597	524.414	524.49
220	515.732	516.403	516.006	515.9	516.373	516.296	516.632	516.373	516.495	516.754	516.846	517.303	517.548	517.319	517.899	518.311	517.944	518.906	519.211	519.501	520.035	517.578	520.676	520.859	521.729	521.973	522.583	522.858	523.117	523.468	524.109	524.765	524.872	525.497	526.093	526.642	527.39	528.473	528.198	528.976
219	519.15	516.937	519.455	519.669	519.913	519.73	519.958	519.669	520.416	520.844	520.172	521.057	521.622	521.454	521.927	522.156	521.896	522.385	522.644	523.819	523.926	524.49	524.628	524.323	525.33	525.818	526.535	526.398	526.978	528.107	528.442	528.564	529.572	530.762	530.457	531.189	532.211	532.44	533.005	533.798
218	523.27	522.644	523.514	523.636	523.163	523.209	523.239	523.849	523.285	524.277	524.414	524.994	525.406	525.528	525.986	525.223	526.016	526.093	526.978	527.405	527.786	528.107	528.763	528.931	529.465	530.35	530.502	531.342	531.845	532.547	532.608	533.432	534.302	530.762	535.172	535.629	536.835	537.659	537.903	538.467
217	527.451	527.39	527.588	527.695	526.962	527.435	528.381	528	527.878	528.595	528.656	528.809	529.709	530.06	529.739	530.136	530.655	530.975	530.96	531.647	532.15	533.066	533.264	534.058	533.783	534.637	534.943	535.98	536.545	536.758	537.933	538.452	538.956	539.52	540.39	541.107	542.206	542.908	543.045	543.9
216	531.296	531.967	532.059	532.166	532.272	532.288	532.074	532.623	532.44	533.249	532.959	533.722	534.653	534.47	534.866	534.821	535.477	535.767	536.148	537.064	537.689	537.598	538.193	538.712	539.246	540.451	540.222	541.214	541.534	542.664	543.442	543.35	544.083	544.937	546.158	546.448	547.882	549.377	550.323	550.766
215	537.445	537.537	537.567	537.308	538.162	537.537	537.643	537.796	538.467	538.757	538.33	539.23	540.344	539.932	540.741	540.115	541.367	541.275	542.45	543.03	543.228	544.281	544.464	545.212	545.868	546.6	546.677	547.363	548.126	548.889	549.988	550.537	550.797	552.094	552.963	553.543	555.191	556.351	556.29	557.587
214	543.243	544.052	543.823	544.51	544.754	544.739	544.495	545.364	545.166	545.639	545.7	546.402	546.432	548.141	547.18	548.096	547.958	549.026	549.454	549.591	550.812	551.086	552.002	552.628	553.482	554.535	554.749	554.886	556	556.839	557.022	558.502	559.28	560.135	560.822	561.661	562.988	563.873	564.285	564.453
213	551.163	552.307	552.17	552.383	552.811	552.872	553.223	553.055	553.726	553.894	554.23	554.581	555.725	555.908	555.908	556.61	556.641	558.502	558.67	559.25	560.486	560.73	561.478	561.417	563.171	563.217	563.644	564.209	564.484	564.743	565.048	564.987	566.681	566.971	566.788	567.749	568.497	569.565	569.565	570.374
212	560.883	561.813	562.18	561.295	562.439	562.317	562.607	562.592	563.37	563.156	563.629	563.98	564.285	564.346	564.957	564.728	564.819	565.536	566.467	566.498	567.123	567.108	567.581	567.657	568.817	568.939	569.672	569.427	570.679	571.075	571.442	571.228	572.601	573.502	573.517	574.738	575.47	576.111	577.332	577.957
211	567.2	568.039	568.405	568.329	568.863	568.741	568.802	568.832	569.031	569.092	569.901	569.977	570.465	570.724	571.106	571.198	571.365	571.701	572.525	573.38	574.203	574.173	574.615	575.317	574.921	575.928	576.584	576.996	577.728	578.14	578.415	579.788	580.322	580.75	581.177	582.092	583.633	585.083	585.876	585.999
210	574.417	574.539	574.417	574.753	575.394	575.699	575.653	576.05	576.05	576.736	577.087	577.881	578.171	578.568	579.071	578.735	579.132	579.819	580.399	581.757	581.696	582.382	582.672	583.664	584.091	585.342	585.709	586.075	586.929	587.723	587.967	589.264	590.454	590.637	591.553	592.194	592.789	594.452	595.779	596.863
209	582.993	583.633	584.167	584.137	584.29	584.915	584.732	584.991	585.526	585.495	586.334	587.021	587.631	588.135	588.531	588.425	587.997	589.432	590.256	591.476	592.194	592.789	593.46	594.193	595.078	595.612	596.558	597.458	598.312	599.091	599.808	600.739	601.913	602.844	603.989	604.996	606.735	607.758	609.146	611.053
208	594.62	595.154	595.642	596.375	596.603	596.725	596.375	596.283	597.382	598.328	598.45	598.907	599.762	600.586	597.534	601.028	601.944	602.966	604.263	604.874	605.789	606.598	607.422	608.551	609.299	610.672	611.679	612.35	613.388	614.288	616.409	616.577	617.767	619.553	621.002	621.735	623.749	624.695	626.328	627.304
207	608.994	610.016	610.26	610.87	611.755	612.808	613.754	612.198	614.09	613.846	615.57	617.126	617.02	618.118	619.278	618.79	620.01	621.765	622.94	623.993	625	625.595	624.725	626.297	626.999	627.35	627.945	629.089	629.44	630.859	630.92	632.126	632.37	633.759	633.85	633.957	636.765	637.695	638.474	638.641
206	627.548	627.182	627.93	628.418	629.12	629.425	630.02	629.791	630.646	631.317	631.927	632.446	632.919	633.835	633.972	634.064	634.43	635.468	636.459	637.619	637.97	638.611	638.718	639.664	638.611	641.479	642.685	642.487	644.348	645.416	646.042	646.362	648.117	649.292	649.994	651.535	650.604	655.045	654.587	656.784
205	639.221	640.564	641.235	642.151	642.975	643.89	643.6	644.592	643.6	645.355	646.423	645.752	648.3	646.896	648.102	648.026	649.75	651.123	653.259	654.221	655.243	655.655	656.403	656.906	658.173	659.134	660.797	662.003	663.147	663.651	663.452	666.611	666.794	668.884	671.066	670.609	674.835	676.819	677.765	680.405
204	658.234	660.172	660.706	662.201	661.331	663.91	663.956	665.237	665.726	667.542	665.192	669.083	670.074	671.707	672.165	671.631	673.523	672.455	675.72	677.872	679.565	680.374	679.932	682.129	680.969	684.372	686.432	688.538	688.919	689.438	688.568	691.284	692.032	692.856	694.366	695.572	695.648	697.861	698.944	699.966
203	682.968	684.677	684.158	687.271	688.782	689.468	688.904	689.117	690.704	691.681	693.161	692.337	693.542	695.404	694.122	693.878	696.396	697.495	697.372	699.631	700.455	699.509	701.279	701.736	703.064	703.857	705.978	707.062	706.268	707.565	711.06	710.785	711.746	712.875	714.31	715.988	718.246	717.529	721.451	721.497
202	703.674	703.918	706.329	706.802	708.481	710.022	709.702	709.29	711.7	712.601	714.417	714.828	714.569	715.515	718.75	718.292	718.216	720.566	721.054	723.373	723.328	725.983	725.067	727.615	727.692	730.484	731.003	731.812	734.329	734.421	737.35	737.305	738.19	741.104	744.781	743.195	746.704	750.641	751.801	753.036
201	727.448	728.088	729.782	732.941	733.17	733.231	736.389	738.266	739.838	740.341	740.936	745.026	747.971	746.704	746.414	748.184	750.076	751.328	753.357	753.067	754.623	755.432	755.249	755.966	757.05	756.989	757.797	759.705	761.612	761.902	761.887	763.779	765.64	765.533	766.922	767.578	769.318	771.194	772.4	773.972
200	755.417	756.119	757.874	759.72	759.735	762.1	761.169	761.261	762.772	764.069	764.648	767.563	767.319	768.982	770.004	768.829	771.225	773.132	773.026	776.016	777.1	776.184	779.266	778.839	779.938	781.967	781.082	782.791	785.065	786.987	787.018	788.956	790.192	790.649	792.191	795.303	797.134	801.224	801.636	803.268
199	777.206	777.618	780.273	781.54	782.959	784.21	786.407	787.231	786.53	790.268	792.358	791.977	794.296	794.25	796.844	795.288	796.494	800.873	802.124	804.855	805.481	807.526	806.488	806.854	808.121	811.432	813.812	814.087	814.713	816.101	817.062	817.642	819.473	819.55	822.128	822.189	824.448	826.004	827.133	828.552
198	804.092	806.717	810.15	810.867	814.27	815.17	815.414	814.941	816.589	818.863	818.42	822.052	821.762	821.396	822.525	822.861	824.356	825.79	826.981	827.606	828.857	829.056	829.987	830.795	831.757	832.184	834.9	834.351	837.387	836.746	835.587	840.576	842.331	842.072	844.559	846.146	844.421	851.196	851.334	852.31
197	828.384	830.246	831.635	834.045	836.197	835.678	836.578	835.709	837.524	840.454	841.461	841.965	845.001	845.688	845.749	846.664	848.007	848.923	850.006	852.158	853.561	851.12	855.24	858.063	856.613	859.589	858.368	859.894	861.588	867.615	868.439	871.017	872.36	874.496	875.671	876.236	877.472	879.028	880.554	881.546
196	848.373	857.635	854.889	861.908	859.787	858.246	861.343	865.25	864.029	869.415	871.124	872.971	871.75	873.505	874.344	869.11	875.885	876.953	879.196	879.456	878.571	880.829	881.271	883.102	884.186	884.018	886.047	886.505	886.23	888.458	888.397	886.063	893.494	892.654	892.334	896.79	898.041	898.331	899.826	902.13
195	880.417	881.5	882.111	883.698	883.865	884.644	885.239	884.933	887.756	887.131	886.23	891.006	890.762	887.543	893.341	893.25	894.531	894.852	896.927	898.88	899.155	893.539	897.324	901.688	902.695	902.283	905.502	902.756	905.502	909.317	902.74	914.032	911.926	913.971	912.292	915.787	919.54	921.921	925.69	927.979
194	894.318	897.446	898.453	899.963	902.924	901.688	904.129	900.681	905.899	908.081	908.997	905.96	910.416	912.399	905.777	905.289	913.651	914.459	915.543	915.817	913.177	920.563	919.617	917.389	921.249	922.485	923.965	925.232	927.094	931.534	933.533	936.34	934.83	936.142	939.133	940.811	944.275	945.007	942.337	947.571
193	910.446	915.054	914.215	917.114	918.411	918.091	920.914	919.678	918.381	924.927	925.797	928.192	927.322	931.03	928.925	926.758	932.755	935.776	935.394	937.531	938.782	939.453	936.447	939.133	938.965	943.741	943.344	941.193	945.099	943.604	948.532	945.908	947.952	951.111	951.614	953.384	957.825	959.244	959.961	961.716
192	925.247	927.902	931.793	932.388	934.57	934.25	933.807	935.455	939.468	937.683	940.43	940.948	943.329	943.008	943.802	942.81	944.305	945.892	950.027	947.006	948.608	950.15	950.79	950.058	947.8	951.843	951.797	956.741	958.588	959.274	958.817	957.672	964.325	962.479	964.859	968.964	975.128	974.594	976.013	977.142
191	938.522	940.247	942.856	940.033	939.774	943.985	942.932	942.841	945.618	944.611	947.052	948.868	947.083	947.876	951.37	946.96	949.829	955.292	955.856	957.047	956.619	958.771	955.887	961.273	960.114	964.584	966.187	965.729	968.826	968.552	969.482	975.098	976.776	977.036	977.905	985.626	990.967	991.15	992.203	997.131
190	943.771	944.58	947.754	944.305	945.679	949.31	949.524	950.928	949.509	954.742	951.462	954.117	956.772	957.245	957.642	956.421	962.067	961.426	964.752	965.012	970.398	964.935	969.543	970.779	969.345	976.135	976.639	979.889	980.621	986.298	992.111	986.862	986.816	992.706	998.398	999.985	999.985	994.4	999.985	999.985
Absorbance
AtPHR1_280-360 wild-type
Wavelength	Temperature
	20	22	24	26	28	30	32	34	36	38	40	42	44	46	48	50	52	54	56	58	60	62	64	66	68	70	72	74	76	78	80	82	84	86	88	90	92	94	96	98
260	0.0609948	0.0604637	0.0611225	0.061065	0.061464	0.0620973	0.0616569	0.0624671	0.0635743	0.0627693	0.0637355	0.0642383	0.0654382	0.0664214	0.0690877	0.0690173	0.0700573	0.0719744	0.0729755	0.0748739	0.0758979	0.0783359	0.0790415	0.0805573	0.0822173	0.0848736	0.0864617	0.0885369	0.0901899	0.0934726	0.0939185	0.09679	0.0988616	0.101181	0.103133	0.105111	0.106776	0.110616	0.111026	0.112476
259	0.0589028	0.0594738	0.059065	0.0603073	0.0612936	0.0597842	0.0604561	0.0621896	0.0611888	0.0613994	0.0616366	0.0635166	0.0643835	0.0655345	0.0668441	0.0678645	0.0691003	0.0708102	0.071884	0.0740618	0.0751587	0.0769036	0.0778837	0.0796152	0.0815719	0.0847483	0.0864364	0.0873713	0.0896155	0.0919408	0.0940479	0.0963501	0.0980249	0.101716	0.101668	0.10471	0.107261	0.108274	0.112175	0.112266
258	0.0560976	0.0577466	0.0581359	0.0579261	0.0579503	0.0588571	0.0604362	0.058098	0.0589104	0.059665	0.0611521	0.0622541	0.0626899	0.063446	0.0647137	0.0646192	0.0674598	0.0691006	0.0702924	0.0712602	0.0728055	0.0737887	0.0764505	0.078016	0.0804553	0.0823519	0.0837663	0.087454	0.0876614	0.0900158	0.0907018	0.0929464	0.0968154	0.0993224	0.0995459	0.102595	0.104667	0.107582	0.109625	0.110025
257	0.0559277	0.0560559	0.0567294	0.0561869	0.0573214	0.0577924	0.0564841	0.0578674	0.0577747	0.0593534	0.0593045	0.0621132	0.0619801	0.0625228	0.063692	0.0650083	0.0658082	0.0663206	0.0698742	0.0700971	0.072106	0.0730856	0.0745025	0.0763869	0.0779926	0.0802919	0.083176	0.0847653	0.0860126	0.0888834	0.0902202	0.092161	0.0939277	0.0964005	0.0981663	0.100555	0.103466	0.105859	0.1066	0.108816
256	0.0553481	0.0570467	0.0567482	0.0570735	0.0556136	0.057467	0.0566925	0.0582096	0.0586664	0.0585498	0.0586195	0.0603463	0.0613695	0.0617846	0.0641457	0.0652902	0.0662919	0.0678216	0.0698903	0.070149	0.0719265	0.0721874	0.0746236	0.0764701	0.0778281	0.0810516	0.0819013	0.0836593	0.0857183	0.0881432	0.0899505	0.0914148	0.0929411	0.0938753	0.09773	0.0992572	0.101273	0.103903	0.105716	0.108111
255	0.0563804	0.0585643	0.0580674	0.0578602	0.0588478	0.0587456	0.0587133	0.0596218	0.0580289	0.0602521	0.0604141	0.0618668	0.0621923	0.063238	0.0637765	0.0656682	0.0672953	0.0681351	0.0700272	0.0709038	0.0724299	0.0738662	0.0733371	0.0768513	0.0778852	0.0811638	0.0823579	0.0839359	0.0866651	0.0881848	0.0893648	0.0920009	0.0940045	0.0967976	0.097785	0.0982409	0.102236	0.104033	0.106326	0.107584
254	0.0567119	0.0577704	0.0574544	0.0582406	0.0573571	0.0593008	0.0578197	0.0572399	0.0588318	0.058469	0.0586242	0.0599824	0.0608412	0.062401	0.0634372	0.0647879	0.066002	0.0689045	0.0693564	0.0703071	0.0723674	0.0730545	0.0749289	0.0771383	0.0786575	0.0805611	0.0821529	0.0842329	0.0850428	0.0879755	0.0889968	0.0913836	0.0935761	0.0948413	0.0969658	0.0999584	0.102017	0.104573	0.105684	0.107704
253	0.0557535	0.0574225	0.0574939	0.0580588	0.0584432	0.0580819	0.0574512	0.0586421	0.0593256	0.0584699	0.059441	0.0610718	0.0621468	0.0623417	0.0638904	0.064412	0.0654819	0.0665514	0.0684995	0.070291	0.0717751	0.07296	0.0745572	0.0773173	0.0784319	0.0805118	0.0818025	0.0849835	0.085557	0.0876267	0.0888126	0.0910028	0.0918712	0.0943996	0.0956478	0.0999346	0.101115	0.103316	0.105425	0.107152
252	0.0582453	0.0582625	0.0604126	0.0590192	0.058975	0.0583858	0.0595984	0.0596805	0.0592797	0.061201	0.0609664	0.0621703	0.0628451	0.0638488	0.0646357	0.0663675	0.0678442	0.0681276	0.0709293	0.0700731	0.073237	0.0734991	0.0743826	0.0778061	0.0784821	0.0819123	0.0820642	0.0851971	0.0866681	0.0882667	0.0906309	0.0920962	0.0937976	0.0956372	0.0992906	0.100617	0.101411	0.104641	0.10715	0.108035
251	0.0570592	0.0578725	0.059533	0.0590698	0.058761	0.059463	0.0597905	0.0596238	0.0597718	0.0614511	0.0614654	0.0620179	0.0639239	0.0642092	0.0661775	0.0659751	0.0683268	0.0680377	0.0712461	0.0721474	0.0743301	0.0745574	0.0766216	0.0780565	0.0801897	0.0823159	0.0838633	0.0845266	0.0880244	0.0890671	0.0905559	0.0928482	0.0953787	0.0969448	0.098969	0.101231	0.102502	0.104752	0.107217	0.108541
250	0.0565989	0.0574237	0.05883	0.0598399	0.058945	0.0577332	0.0587727	0.0588704	0.0581848	0.0594754	0.0604911	0.0610964	0.062815	0.0643803	0.0650466	0.0666924	0.0679071	0.0682569	0.0703546	0.0722741	0.0731437	0.0745451	0.0753974	0.078335	0.0796288	0.0840657	0.0835756	0.0855316	0.0868406	0.089319	0.0908689	0.0931636	0.0943868	0.0957232	0.0992237	0.100134	0.104036	0.107748	0.106786	0.1079
249	0.0586816	0.0586507	0.0587168	0.059861	0.0597066	0.0601075	0.0598686	0.0601253	0.0592955	0.0614367	0.0627216	0.063175	0.0643307	0.0657338	0.0667415	0.0682893	0.0688841	0.0701742	0.0715479	0.0726878	0.0747485	0.0757624	0.0776093	0.0805831	0.0820589	0.0837692	0.0850291	0.0860167	0.0887918	0.0904983	0.0927487	0.0939453	0.0956052	0.0980276	0.0987755	0.102335	0.104437	0.107188	0.109148	0.109618
248	0.058125	0.0584812	0.0599594	0.0598943	0.0593621	0.0598006	0.0600814	0.060724	0.0598064	0.0618616	0.0621076	0.0621792	0.0635881	0.0638697	0.0660769	0.0661021	0.0688743	0.0698456	0.0711709	0.0723168	0.0748038	0.0756258	0.0771752	0.0786072	0.0807753	0.0830488	0.0848725	0.0862857	0.0892562	0.091011	0.0921793	0.0934562	0.0957417	0.0984375	0.100679	0.102135	0.104986	0.107288	0.109549	0.110103
247	0.0599799	0.0605891	0.061181	0.06136	0.0617862	0.0619318	0.0620186	0.0625883	0.0610611	0.0632416	0.0640397	0.0641469	0.0663098	0.0668111	0.0684981	0.0696987	0.070919	0.0718781	0.074017	0.0747516	0.0775866	0.0779135	0.0797275	0.0827241	0.0840175	0.0852053	0.0875066	0.0889313	0.0915833	0.0917903	0.0944056	0.0961216	0.0984484	0.101493	0.103306	0.105552	0.107944	0.110207	0.113265	0.112882
246	0.0606707	0.0622987	0.0608761	0.0624715	0.0627964	0.0622802	0.0622723	0.0629479	0.0640275	0.062632	0.0637796	0.0663388	0.0657892	0.0675374	0.0685936	0.0697458	0.0724293	0.0732182	0.0746947	0.0758664	0.0777849	0.0792575	0.0810406	0.0831405	0.0842029	0.0878748	0.0888435	0.0892665	0.0927311	0.0934822	0.0963554	0.0975374	0.0995181	0.101769	0.103933	0.105592	0.110116	0.110923	0.114029	0.11343
245	0.0606703	0.061737	0.0620372	0.0610214	0.0616511	0.0634222	0.0635002	0.062757	0.0636556	0.0645175	0.0650897	0.0663204	0.0673893	0.0677324	0.0696829	0.0706633	0.0733321	0.0740304	0.0753145	0.0751637	0.0779214	0.0795189	0.0807119	0.0823291	0.0849826	0.0878614	0.0894605	0.092086	0.0930466	0.0939101	0.097803	0.0982949	0.100981	0.103093	0.105377	0.107286	0.109038	0.110884	0.112353	0.114508
244	0.0620332	0.0621951	0.0624011	0.0630861	0.0625951	0.0647753	0.0637277	0.0640932	0.0642624	0.0657143	0.0657537	0.0671415	0.068329	0.0688724	0.0696852	0.0706092	0.0726827	0.0743518	0.0761256	0.0776023	0.0792778	0.0796232	0.0816846	0.0838008	0.0866775	0.0888954	0.0902496	0.0915225	0.0946665	0.0954793	0.0973155	0.0992758	0.101977	0.104601	0.107234	0.107497	0.110038	0.112825	0.115195	0.117919
243	0.0646219	0.0657693	0.0664425	0.0662429	0.0671758	0.067877	0.0673206	0.0675252	0.0683799	0.0696952	0.068787	0.0693777	0.0725867	0.0720931	0.073642	0.0756966	0.0775778	0.0775674	0.0792786	0.0820138	0.08194	0.0840668	0.0852593	0.088013	0.091167	0.092936	0.0941639	0.0953134	0.097298	0.0999352	0.102177	0.104292	0.105167	0.109449	0.110808	0.112746	0.112543	0.119239	0.119312	0.121476
242	0.0678929	0.0680438	0.0686202	0.0687692	0.0680658	0.06925	0.0691941	0.0693808	0.0697042	0.071232	0.0714637	0.071828	0.0742333	0.0754719	0.0753165	0.0774678	0.0790136	0.0794736	0.082156	0.0823923	0.0845207	0.0853048	0.0880248	0.0899762	0.0925481	0.0946307	0.0958175	0.0980602	0.0993542	0.101789	0.103717	0.105788	0.107482	0.110262	0.112091	0.115475	0.117009	0.120819	0.120398	0.121954
241	0.0693002	0.0704235	0.0698144	0.0703321	0.0708279	0.0719352	0.0712952	0.0712661	0.0733705	0.0728718	0.073486	0.0750698	0.0762776	0.0784431	0.0782415	0.0801156	0.0832195	0.0821026	0.0852309	0.085607	0.0874135	0.0883744	0.0893242	0.0908303	0.0951069	0.0963449	0.0986669	0.100433	0.101395	0.104755	0.107134	0.108169	0.110069	0.112344	0.114932	0.117054	0.119814	0.122258	0.125291	0.127085
240	0.0703514	0.0718624	0.0718018	0.0730059	0.0725717	0.073424	0.0719015	0.0744886	0.0742789	0.0743895	0.0749823	0.0779218	0.0784773	0.0790666	0.0813892	0.0823364	0.0841675	0.0849735	0.0855732	0.0888992	0.089135	0.0921732	0.0931593	0.0957913	0.0987026	0.0987893	0.100837	0.101862	0.104568	0.107309	0.10896	0.112533	0.113886	0.116083	0.119121	0.119935	0.12331	0.123882	0.127581	0.129309
239	0.0743586	0.0748658	0.0768391	0.0767375	0.0766285	0.0776864	0.0776671	0.078219	0.0796108	0.0802857	0.0799692	0.0813036	0.0820481	0.0832466	0.0858539	0.0884679	0.0879264	0.089229	0.0913252	0.0926769	0.0937362	0.0956395	0.0974454	0.0982005	0.102106	0.104066	0.105848	0.107386	0.109335	0.110741	0.114172	0.116001	0.117735	0.121178	0.122153	0.12581	0.126409	0.128556	0.131899	0.132277
238	0.0785116	0.0784566	0.0813903	0.0795081	0.0801414	0.0807683	0.0821129	0.0816525	0.0824789	0.0833711	0.0832694	0.0834528	0.0856413	0.0869294	0.0888641	0.0909052	0.0908396	0.092644	0.0940102	0.0970159	0.0969539	0.0985006	0.101239	0.101593	0.105699	0.107638	0.109842	0.112875	0.11355	0.115747	0.117059	0.120338	0.122207	0.123414	0.126837	0.128548	0.132076	0.134889	0.136548	0.138539
237	0.084163	0.0852704	0.0872038	0.0858252	0.0871033	0.087982	0.0874261	0.0886253	0.0891336	0.0894209	0.0912955	0.0911279	0.0926859	0.0933145	0.0964409	0.0979805	0.0990906	0.099692	0.100326	0.102166	0.104616	0.10507	0.108113	0.109045	0.111504	0.113814	0.115318	0.117515	0.120329	0.122376	0.124528	0.125919	0.128718	0.131328	0.133667	0.136331	0.138511	0.141202	0.143387	0.14551
236	0.0900191	0.0905285	0.091613	0.0920981	0.0936637	0.0930993	0.0931025	0.0940535	0.0941528	0.0964721	0.0966032	0.0990005	0.0988987	0.0992315	0.100759	0.102262	0.104581	0.104884	0.107043	0.107994	0.109994	0.111455	0.113687	0.1151	0.117676	0.120488	0.121694	0.125482	0.125152	0.127715	0.130705	0.133941	0.13547	0.137327	0.140112	0.141784	0.144138	0.145895	0.150052	0.151054
235	0.0967137	0.0975395	0.0981237	0.0999824	0.100051	0.100503	0.100641	0.100123	0.101763	0.102138	0.104047	0.105296	0.105852	0.107281	0.109126	0.109696	0.111361	0.111992	0.114462	0.114988	0.118039	0.117206	0.120506	0.123318	0.12501	0.127632	0.12977	0.131446	0.133472	0.136042	0.136888	0.140355	0.142933	0.145093	0.146962	0.149091	0.150955	0.15297	0.158446	0.158859
234	0.104914	0.106364	0.105976	0.106932	0.107303	0.108647	0.108203	0.109269	0.108412	0.10953	0.110331	0.111022	0.113532	0.114619	0.115848	0.117362	0.118691	0.119478	0.120404	0.122877	0.123708	0.127383	0.127736	0.131721	0.132148	0.135478	0.13587	0.139492	0.14067	0.143479	0.14511	0.146143	0.148303	0.152635	0.155015	0.157084	0.159558	0.162082	0.165816	0.166447
233	0.11131	0.114781	0.114182	0.114104	0.115234	0.114624	0.11664	0.11538	0.11662	0.116971	0.118725	0.119106	0.120933	0.121497	0.12315	0.123899	0.125183	0.126613	0.127509	0.130223	0.129865	0.133999	0.134806	0.13694	0.139518	0.141757	0.143638	0.146456	0.148146	0.150987	0.151942	0.154999	0.156903	0.160352	0.161468	0.16479	0.165858	0.169888	0.17217	0.174361
232	0.121617	0.12277	0.124578	0.124344	0.123781	0.124546	0.125721	0.126307	0.126682	0.127621	0.129048	0.128387	0.131107	0.130825	0.132207	0.13398	0.134127	0.135274	0.136791	0.138209	0.138939	0.141762	0.144083	0.146175	0.147883	0.149684	0.153104	0.154601	0.157381	0.158378	0.160969	0.163419	0.166022	0.167562	0.169689	0.173416	0.174843	0.177987	0.180546	0.182219
231	0.130762	0.133431	0.134507	0.134533	0.134072	0.135239	0.134812	0.13645	0.136514	0.138428	0.137766	0.138726	0.140413	0.141276	0.142849	0.142871	0.144897	0.146437	0.147416	0.147535	0.149967	0.151558	0.15414	0.155299	0.157999	0.160369	0.162082	0.163947	0.166406	0.169248	0.170514	0.174158	0.174258	0.17804	0.179115	0.182437	0.184787	0.187292	0.191056	0.191547
230	0.141976	0.144576	0.143137	0.143799	0.145153	0.145539	0.144376	0.145471	0.146075	0.1485	0.148527	0.149246	0.150505	0.152112	0.153237	0.154512	0.155291	0.155415	0.158139	0.157744	0.160655	0.161606	0.164004	0.166561	0.167487	0.170888	0.172051	0.175375	0.176844	0.17865	0.181057	0.183315	0.185518	0.187872	0.191459	0.192471	0.194943	0.196536	0.200937	0.201418
229	0.153013	0.153816	0.154224	0.154284	0.155308	0.154329	0.155679	0.155737	0.157292	0.157544	0.157076	0.157746	0.159658	0.161485	0.162211	0.163693	0.164883	0.16548	0.166639	0.168017	0.169522	0.171544	0.174566	0.176241	0.178794	0.179654	0.182742	0.184687	0.185193	0.187585	0.191363	0.193373	0.194297	0.197853	0.201027	0.201709	0.203853	0.205853	0.209162	0.211329
228	0.16454	0.165041	0.166423	0.165895	0.166184	0.166404	0.166993	0.166324	0.168293	0.168916	0.169767	0.169903	0.171582	0.17233	0.173113	0.174452	0.175278	0.176713	0.178184	0.178547	0.180423	0.182165	0.183858	0.186565	0.188316	0.190302	0.191282	0.1942	0.197909	0.199825	0.200991	0.202627	0.204559	0.209564	0.210506	0.213292	0.214787	0.218632	0.22148	0.222393
227	0.173492	0.176101	0.17515	0.175715	0.178098	0.17752	0.177236	0.177648	0.17791	0.17844	0.180258	0.180097	0.182527	0.181996	0.183018	0.184603	0.184726	0.185196	0.187706	0.188829	0.191788	0.192233	0.194055	0.197698	0.198858	0.200295	0.203066	0.204263	0.206836	0.209363	0.210732	0.212323	0.215329	0.218679	0.219688	0.222671	0.224578	0.227562	0.230334	0.231985
226	0.182562	0.184662	0.184619	0.186294	0.185574	0.186723	0.185515	0.187626	0.188051	0.188341	0.188677	0.191479	0.191906	0.192553	0.193589	0.193933	0.195389	0.198469	0.198734	0.198903	0.201888	0.202938	0.2061	0.207566	0.209678	0.211203	0.212166	0.214658	0.217913	0.220114	0.220265	0.223983	0.225361	0.228256	0.230391	0.232244	0.23629	0.237757	0.240984	0.242196
225	0.196138	0.197392	0.197379	0.19729	0.196354	0.198209	0.197069	0.199042	0.198744	0.200621	0.200663	0.201401	0.203465	0.204437	0.206526	0.20652	0.207815	0.209512	0.209889	0.211477	0.213237	0.215509	0.21729	0.219036	0.220215	0.22281	0.225082	0.226575	0.229236	0.23178	0.233165	0.235114	0.236527	0.240109	0.243003	0.243976	0.247421	0.249704	0.253378	0.253474
224	0.206665	0.209496	0.207817	0.208301	0.208708	0.209578	0.209302	0.209939	0.210207	0.211649	0.211433	0.213413	0.214602	0.214165	0.216178	0.217197	0.218983	0.218772	0.220862	0.223083	0.22422	0.225345	0.228714	0.230117	0.232618	0.2328	0.235497	0.238592	0.240023	0.243194	0.244665	0.246613	0.248614	0.252091	0.255326	0.257251	0.25879	0.261801	0.26501	0.266394
223	0.218167	0.218164	0.219472	0.218797	0.219762	0.220557	0.220382	0.220963	0.221312	0.222326	0.222108	0.221887	0.223996	0.225275	0.225931	0.226901	0.22834	0.228885	0.230801	0.231881	0.233911	0.236454	0.238518	0.240654	0.241468	0.24385	0.245118	0.248081	0.2501	0.251808	0.253784	0.256748	0.259688	0.261756	0.26356	0.266604	0.269886	0.273688	0.27483	0.276941
222	0.231777	0.232411	0.233325	0.233283	0.232976	0.234724	0.233154	0.234671	0.234851	0.235661	0.236811	0.238032	0.239248	0.240845	0.241946	0.242062	0.243776	0.245366	0.24545	0.247448	0.248789	0.250705	0.253976	0.254773	0.255927	0.258289	0.261445	0.260976	0.26528	0.266597	0.269091	0.270993	0.274114	0.275744	0.278778	0.28108	0.284194	0.286353	0.288864	0.292226
221	0.242736	0.244797	0.243926	0.244721	0.244573	0.245794	0.245228	0.246476	0.246287	0.249299	0.250077	0.248605	0.250797	0.25187	0.253004	0.254532	0.25565	0.256732	0.258074	0.25876	0.261057	0.262779	0.265898	0.267803	0.269134	0.271588	0.274241	0.274138	0.277726	0.280021	0.281242	0.283598	0.286943	0.289504	0.290293	0.293331	0.296777	0.297672	0.301884	0.302996
220	0.254177	0.255822	0.256837	0.257075	0.257634	0.257151	0.257339	0.259207	0.259644	0.259615	0.261585	0.263231	0.263621	0.264466	0.26647	0.267992	0.269271	0.269651	0.272063	0.272265	0.275541	0.278544	0.281681	0.282397	0.283003	0.285572	0.286788	0.289219	0.291797	0.293265	0.295924	0.298745	0.29945	0.303828	0.305098	0.308478	0.310708	0.313489	0.315774	0.31849
219	0.268575	0.269804	0.269471	0.27082	0.270817	0.270883	0.271753	0.27239	0.273436	0.275424	0.276474	0.277843	0.279881	0.280425	0.279961	0.281871	0.283327	0.284794	0.28581	0.287343	0.289643	0.292538	0.294078	0.297015	0.297831	0.300875	0.303334	0.305059	0.307177	0.308661	0.311214	0.314718	0.316056	0.318748	0.32099	0.325572	0.32712	0.329497	0.332434	0.335062
218	0.283626	0.28463	0.285812	0.284644	0.285655	0.285924	0.286811	0.286563	0.287446	0.289861	0.290976	0.291875	0.294148	0.295056	0.296615	0.298004	0.300203	0.299531	0.30177	0.303553	0.306371	0.306712	0.31176	0.314091	0.316089	0.316805	0.32032	0.320458	0.323784	0.32594	0.328168	0.330039	0.332621	0.336304	0.337747	0.341253	0.343858	0.346614	0.351748	0.353233
217	0.299989	0.300594	0.301162	0.299448	0.299749	0.301081	0.301488	0.301609	0.303421	0.305273	0.305299	0.308711	0.309534	0.313579	0.311613	0.3139	0.31513	0.316578	0.318426	0.319487	0.32262	0.324735	0.32765	0.329209	0.330983	0.334431	0.335443	0.337167	0.340256	0.341739	0.347138	0.348522	0.351322	0.354707	0.355882	0.358789	0.3617	0.365774	0.368346	0.371049
216	0.31248	0.31518	0.315754	0.314615	0.3161	0.315416	0.316035	0.31729	0.31828	0.319639	0.321281	0.32252	0.323724	0.325081	0.327536	0.330132	0.330232	0.333209	0.333257	0.336831	0.337427	0.341722	0.344259	0.345835	0.347002	0.350389	0.352678	0.355397	0.358635	0.36236	0.363198	0.365494	0.367967	0.37234	0.374538	0.377954	0.3799	0.384012	0.386518	0.390612
215	0.331241	0.333485	0.334012	0.334499	0.334031	0.334371	0.335124	0.334857	0.337623	0.338918	0.339581	0.341508	0.343529	0.343604	0.347332	0.349012	0.349453	0.352195	0.353607	0.355934	0.358341	0.36098	0.363514	0.366577	0.36922	0.370191	0.373152	0.375233	0.377946	0.38156	0.382497	0.386791	0.38831	0.393927	0.395575	0.399426	0.402415	0.406393	0.408719	0.413216
214	0.350248	0.35136	0.352361	0.351884	0.353194	0.355207	0.355873	0.356266	0.357997	0.35908	0.361361	0.363245	0.365031	0.366909	0.367765	0.37155	0.372293	0.373598	0.375969	0.377445	0.380676	0.383255	0.38733	0.388825	0.391533	0.392971	0.395979	0.398758	0.402253	0.403423	0.407147	0.40928	0.413063	0.416628	0.41915	0.423789	0.426963	0.429538	0.432022	0.4368
213	0.373804	0.376299	0.375648	0.376824	0.377431	0.377266	0.378616	0.380117	0.380647	0.38361	0.384195	0.386709	0.388183	0.391297	0.393436	0.39366	0.397155	0.399413	0.40237	0.402584	0.406129	0.409827	0.414536	0.415432	0.417589	0.420128	0.422662	0.426299	0.428054	0.432533	0.435109	0.439795	0.442132	0.445495	0.44745	0.451166	0.456142	0.45753	0.461245	0.465426
212	0.397789	0.398621	0.400166	0.401143	0.402195	0.403567	0.403923	0.404072	0.405506	0.408958	0.40921	0.411762	0.414548	0.417694	0.418169	0.420492	0.424305	0.425636	0.428557	0.430288	0.434042	0.436798	0.440367	0.444248	0.444132	0.447436	0.450207	0.456741	0.458012	0.462034	0.463455	0.46778	0.469222	0.474549	0.477626	0.482365	0.485719	0.489008	0.492232	0.497253
211	0.430013	0.431251	0.4324	0.433238	0.434277	0.435064	0.437041	0.437166	0.439916	0.443186	0.444114	0.44507	0.448576	0.450214	0.45278	0.45488	0.458311	0.460245	0.463957	0.463797	0.468585	0.471978	0.476308	0.478962	0.480508	0.483989	0.487339	0.490381	0.49475	0.496623	0.503063	0.504001	0.507828	0.51171	0.514857	0.519661	0.524277	0.527077	0.532547	0.536704
210	0.463491	0.46509	0.464618	0.466046	0.46766	0.468358	0.470949	0.470622	0.472767	0.477059	0.478055	0.480596	0.485005	0.48616	0.489398	0.49144	0.493935	0.497238	0.50046	0.502484	0.50723	0.510161	0.514079	0.517022	0.519544	0.522227	0.52608	0.529419	0.532703	0.535541	0.541124	0.543476	0.546771	0.55199	0.555404	0.560655	0.564836	0.567776	0.572029	0.579003
209	0.499133	0.500296	0.500054	0.500918	0.503013	0.505191	0.50729	0.507158	0.509786	0.511921	0.515197	0.518442	0.519611	0.524598	0.526772	0.529616	0.533086	0.537273	0.538526	0.54231	0.545364	0.549931	0.555137	0.558086	0.559528	0.5627	0.567517	0.571678	0.575404	0.578637	0.583308	0.586998	0.590713	0.595028	0.59824	0.606	0.608899	0.612849	0.616319	0.622373
208	0.541012	0.542559	0.546004	0.547643	0.547552	0.548482	0.551524	0.552847	0.554585	0.557993	0.560921	0.562958	0.566718	0.570086	0.572625	0.574671	0.579628	0.583665	0.586902	0.58982	0.594694	0.600556	0.605053	0.606937	0.611179	0.613454	0.618567	0.622593	0.626822	0.632022	0.636256	0.641029	0.642863	0.649459	0.652447	0.65984	0.663461	0.667666	0.673439	0.678988
207	0.586151	0.58942	0.590175	0.591533	0.593618	0.596492	0.598115	0.601164	0.60327	0.606562	0.609697	0.613558	0.618744	0.620278	0.625332	0.62919	0.634785	0.638049	0.642448	0.645632	0.651851	0.656532	0.660924	0.664283	0.669239	0.671154	0.677105	0.680819	0.685766	0.690037	0.693779	0.698821	0.70208	0.709148	0.713659	0.719575	0.725748	0.729947	0.734256	0.740717
206	0.638927	0.640114	0.640291	0.642819	0.644041	0.646169	0.650895	0.654678	0.656302	0.66024	0.6636	0.669978	0.673943	0.677666	0.683235	0.688149	0.692327	0.699411	0.705252	0.708332	0.713892	0.721157	0.72533	0.729176	0.734213	0.737908	0.743222	0.746866	0.752036	0.757092	0.762591	0.767875	0.77154	0.776532	0.782248	0.788782	0.794761	0.799381	0.8056	0.811632
205	0.693544	0.6947	0.697891	0.698789	0.702979	0.705437	0.709359	0.711613	0.716377	0.720594	0.724846	0.728928	0.734449	0.740576	0.746061	0.754014	0.760661	0.767243	0.772707	0.779391	0.783336	0.791292	0.795643	0.80178	0.804678	0.809518	0.81301	0.820334	0.823876	0.830353	0.836037	0.841323	0.844686	0.853089	0.858284	0.865832	0.872114	0.877329	0.883079	0.890203
204	0.755867	0.757935	0.761327	0.762703	0.767181	0.770267	0.773232	0.778154	0.782923	0.789142	0.79531	0.800814	0.807726	0.813144	0.823116	0.827464	0.836932	0.844162	0.852298	0.858242	0.866084	0.872642	0.878525	0.881655	0.886011	0.890528	0.897293	0.90214	0.90856	0.913423	0.919365	0.923595	0.92996	0.934855	0.941861	0.949718	0.956112	0.961698	0.968555	0.976606
203	0.823858	0.827238	0.830173	0.833614	0.836122	0.841997	0.846647	0.849992	0.856547	0.862069	0.869288	0.875892	0.884577	0.891652	0.89842	0.908455	0.917903	0.926229	0.935716	0.942095	0.949654	0.959713	0.965638	0.971372	0.973148	0.97887	0.984693	0.992089	0.997022	1.00315	1.00974	1.01536	1.01982	1.02687	1.03314	1.04162	1.04688	1.05317	1.0577	1.06803
202	0.903644	0.904519	0.908371	0.912566	0.915868	0.921226	0.925307	0.931009	0.939619	0.945381	0.95486	0.958768	0.966247	0.97587	0.98608	0.996117	1.00639	1.01682	1.02709	1.03527	1.04372	1.05222	1.06	1.06357	1.06778	1.07252	1.07982	1.08619	1.0932	1.10029	1.1056	1.11338	1.11668	1.12473	1.13131	1.14017	1.14596	1.15354	1.15945	1.16796
201	0.98723	0.98955	0.994796	0.997723	1.00175	1.00825	1.01272	1.01982	1.02762	1.03518	1.04299	1.0524	1.06115	1.07143	1.08149	1.0937	1.10572	1.11566	1.12723	1.13631	1.14648	1.15326	1.16171	1.16645	1.17106	1.17601	1.18279	1.18923	1.19736	1.20124	1.20906	1.21386	1.22045	1.2271	1.2336	1.24227	1.25092	1.25673	1.26302	1.2715
200	1.07925	1.08167	1.08663	1.09013	1.09313	1.10011	1.10561	1.11306	1.12007	1.12967	1.13723	1.14571	1.15561	1.16675	1.17774	1.19063	1.20494	1.21818	1.22946	1.23912	1.24864	1.25717	1.26503	1.27132	1.27658	1.28176	1.2879	1.29568	1.30039	1.30734	1.31378	1.32026	1.32697	1.33328	1.34086	1.35003	1.356	1.36332	1.36917	1.3791
199	1.17333	1.17736	1.18219	1.18534	1.19035	1.19766	1.20333	1.20912	1.22116	1.2266	1.23581	1.24484	1.25559	1.26505	1.27862	1.29314	1.30712	1.32035	1.33295	1.34246	1.35095	1.36208	1.37028	1.37483	1.37915	1.38408	1.39226	1.39958	1.40479	1.41219	1.41958	1.42604	1.43496	1.43918	1.44599	1.45707	1.46335	1.47091	1.47643	1.48749
198	1.27136	1.27294	1.27825	1.2819	1.28749	1.29388	1.29931	1.30986	1.31709	1.32625	1.3367	1.34698	1.35656	1.36935	1.38256	1.39708	1.41176	1.42446	1.44013	1.44922	1.45791	1.46915	1.47565	1.48188	1.4853	1.49147	1.49749	1.50471	1.51043	1.51926	1.52514	1.53143	1.53815	1.54344	1.55251	1.56287	1.5689	1.57575	1.58158	1.59139
197	1.37171	1.37726	1.37854	1.38356	1.39012	1.39757	1.40442	1.41043	1.42004	1.42954	1.43924	1.44934	1.45846	1.47289	1.48404	1.49905	1.515	1.5312	1.54293	1.55352	1.56213	1.57496	1.58152	1.58832	1.59193	1.59649	1.60553	1.61097	1.61802	1.62557	1.63206	1.63865	1.64309	1.65078	1.65766	1.67093	1.67582	1.68298	1.68829	1.69959
196	1.4701	1.47295	1.47767	1.48155	1.48862	1.49431	1.50086	1.5103	1.52046	1.52882	1.53849	1.54908	1.5611	1.57188	1.58746	1.59978	1.61836	1.63173	1.64491	1.65609	1.66475	1.67661	1.68503	1.68923	1.69287	1.69715	1.70607	1.71143	1.71844	1.72485	1.73449	1.73989	1.74529	1.75304	1.75946	1.77199	1.77856	1.78617	1.792	1.80074
195	1.56432	1.56751	1.57252	1.57589	1.58149	1.5892	1.59641	1.60591	1.61406	1.62422	1.63372	1.64492	1.65545	1.66798	1.68244	1.69742	1.71388	1.72966	1.74183	1.75032	1.76172	1.77102	1.78128	1.78669	1.79082	1.79552	1.80205	1.80858	1.81522	1.82266	1.83147	1.83706	1.84235	1.84991	1.85759	1.86919	1.87564	1.88451	1.88885	1.90147
194	1.64927	1.65331	1.65716	1.66144	1.66843	1.67474	1.6842	1.69275	1.70071	1.71191	1.72192	1.73188	1.74146	1.75438	1.7702	1.78487	1.80179	1.81933	1.83068	1.83895	1.84909	1.86065	1.86981	1.87545	1.87795	1.88236	1.89107	1.89983	1.90435	1.91102	1.92005	1.92682	1.93393	1.94267	1.94811	1.96384	1.97077	1.97857	1.98431	1.99707
193	1.72514	1.72845	1.7324	1.73772	1.74446	1.75187	1.76013	1.76991	1.78071	1.79111	1.80026	1.81142	1.82172	1.83512	1.84963	1.86659	1.88139	1.90039	1.91222	1.92156	1.93321	1.94636	1.95381	1.95859	1.96282	1.9683	1.9756	1.98237	1.98983	1.99739	2.0063	2.0126	2.01992	2.02895	2.03733	2.04983	2.05683	2.0675	2.07132	2.08614
192	1.78967	1.79376	1.79856	1.80279	1.80972	1.81912	1.82743	1.83723	1.84771	1.85844	1.87108	1.87882	1.89134	1.90625	1.92145	1.93767	1.95505	1.97105	1.98658	1.99662	2.00596	2.02073	2.02887	2.03538	2.03971	2.04536	2.05179	2.0621	2.06924	2.07508	2.08647	2.0931	2.10137	2.11552	2.12231	2.13609	2.14426	2.1574	2.16176	2.17703
191	1.84478	1.84914	1.85332	1.8599	1.86698	1.87585	1.88638	1.89575	1.90484	1.91774	1.92969	1.94076	1.95238	1.96663	1.9814	1.99946	2.01797	2.03491	2.05121	2.06261	2.073	2.08646	2.09529	2.10186	2.10773	2.11362	2.12376	2.13604	2.14339	2.15051	2.16221	2.17062	2.17993	2.1935	2.2023	2.21735	2.22937	2.24084	2.24924	2.26613
190	1.8948	1.90082	1.90666	1.91412	1.92234	1.92961	1.94027	1.95115	1.96356	1.97427	1.98735	1.99913	2.01071	2.02576	2.04222	2.06119	2.0786	2.09752	2.11332	2.12604	2.13799	2.1525	2.16464	2.17251	2.17737	2.18514	2.19708	2.20685	2.21706	2.22978	2.24241	2.25132	2.26257	2.28084	2.28898	2.30832	2.32183	2.33849	2.34949	2.36828
AtPHR1_280-360_Olig1
Wavelength	Temperature
	20	22	24	26	28	30	32	34	36	38	40	42	44	46	48	50	52	54	56	58	60	62	64	66	68	70	72	74	76	78	80	82	84	86	88	90	92	94	96	98
260	0.066722	0.067642	0.0682504	0.0671375	0.0675989	0.0666308	0.0669879	0.0679168	0.0695394	0.0696357	0.0697224	0.0705589	0.0727665	0.0740597	0.0738311	0.0758368	0.0762256	0.0781371	0.0795219	0.0805321	0.0811522	0.0829545	0.0834151	0.0866812	0.0876809	0.0887291	0.091182	0.0924596	0.0942165	0.0960648	0.0986286	0.0998938	0.103314	0.102651	0.105577	0.107524	0.110185	0.111763	0.113018	0.114776
259	0.0659649	0.0668633	0.0667256	0.0669999	0.0673446	0.0665156	0.0667888	0.068025	0.0671046	0.0691722	0.0692458	0.0712082	0.071743	0.0721886	0.0732578	0.0750708	0.0755493	0.0772728	0.0770422	0.0794284	0.0805173	0.0812299	0.0834264	0.0844541	0.0850815	0.0891482	0.0906886	0.0920371	0.0931068	0.0958933	0.0981489	0.0990263	0.101383	0.10405	0.104416	0.107125	0.109673	0.111211	0.113097	0.114073
258	0.0637319	0.0645207	0.0640729	0.0647042	0.0651435	0.0645088	0.0642613	0.0652946	0.066118	0.0662931	0.0675346	0.0689185	0.0698892	0.0698198	0.0708983	0.0724946	0.0726382	0.0753923	0.0753699	0.0774656	0.0781618	0.0790954	0.0809241	0.0816241	0.0838961	0.0865517	0.0889848	0.0900598	0.0907943	0.0932539	0.095532	0.097424	0.0987905	0.100526	0.10135	0.10561	0.106991	0.109534	0.111938	0.111651
257	0.0623285	0.0640118	0.0637448	0.0649036	0.0629657	0.0634199	0.062331	0.0637848	0.0645025	0.0653185	0.0662202	0.0672793	0.0677443	0.0688074	0.0700101	0.071541	0.0725226	0.0743314	0.0754735	0.0764501	0.076691	0.0774488	0.0786447	0.0814787	0.0832842	0.0852811	0.086944	0.0873298	0.0890683	0.0921914	0.09372	0.0960619	0.0968269	0.0997142	0.101838	0.103399	0.105796	0.107232	0.108894	0.110736
256	0.0620939	0.0629371	0.0629962	0.0630581	0.064432	0.0637254	0.0634537	0.064606	0.0641278	0.066441	0.0656363	0.0680477	0.0684824	0.0697823	0.0709732	0.0718272	0.0725421	0.0740089	0.0744056	0.0764663	0.0766426	0.077256	0.0795699	0.0816903	0.0825658	0.0854939	0.0864177	0.0880627	0.0885667	0.0908777	0.0928438	0.0946289	0.0960909	0.0983711	0.0997191	0.102065	0.104528	0.106706	0.109059	0.109268
255	0.0631869	0.0642123	0.0643526	0.0645894	0.0652583	0.0647942	0.0629879	0.0649901	0.0656077	0.0657232	0.0684067	0.0667285	0.0685203	0.0713406	0.0719482	0.072863	0.0728459	0.0746771	0.0758554	0.0760228	0.0772812	0.0782637	0.0810138	0.0819736	0.0834269	0.086217	0.0868367	0.087791	0.0901987	0.0924115	0.09388	0.0953983	0.0970771	0.0979109	0.100423	0.101326	0.10383	0.106329	0.108555	0.109187
254	0.0625505	0.0638081	0.0641569	0.062605	0.0634147	0.0632041	0.0634324	0.0647474	0.0666805	0.0658016	0.0663216	0.0661478	0.0680616	0.0697474	0.0709644	0.0720328	0.0736115	0.0740542	0.075149	0.0761314	0.0770792	0.0774209	0.0803097	0.0805649	0.0836492	0.0842304	0.0856899	0.0882138	0.0892294	0.0912397	0.0925372	0.0937318	0.0956602	0.0980939	0.0992737	0.101037	0.103508	0.106637	0.107522	0.108818
253	0.0627605	0.063532	0.0630893	0.0640375	0.0650013	0.0644447	0.0625894	0.0648179	0.0660613	0.0650069	0.0674502	0.0673139	0.0691818	0.0703472	0.0706689	0.0722213	0.0729268	0.0734299	0.075618	0.0755131	0.0768189	0.0778386	0.0796208	0.0807324	0.0819863	0.0847774	0.0854847	0.0886844	0.089222	0.0910752	0.0926207	0.0929141	0.0959412	0.0971284	0.0988287	0.102493	0.104198	0.106225	0.106282	0.108714
252	0.0646369	0.0639628	0.0655196	0.0648054	0.0651394	0.0649016	0.0650466	0.0661622	0.0668441	0.0657452	0.0679396	0.0684532	0.0706001	0.0711931	0.0721384	0.0731417	0.0742204	0.0748129	0.0764385	0.0784843	0.0778295	0.0788067	0.0799324	0.0828685	0.0851038	0.0847492	0.087207	0.088468	0.0892258	0.0919839	0.0939432	0.0946587	0.0988091	0.0996797	0.101753	0.103145	0.104574	0.105953	0.107963	0.11004
251	0.0646158	0.0647665	0.0650302	0.0653241	0.0650957	0.0663382	0.0650789	0.0665411	0.0665623	0.0673837	0.0691993	0.0679504	0.0698451	0.0717227	0.0724912	0.0740252	0.0745237	0.0747645	0.0762866	0.0777221	0.0795656	0.0791512	0.0810456	0.0834618	0.0853204	0.0863566	0.0902208	0.0891841	0.0918933	0.0920999	0.0943749	0.0952772	0.0977453	0.0995415	0.101632	0.102658	0.105295	0.107296	0.109053	0.109673
250	0.0640747	0.064406	0.065719	0.0640565	0.065507	0.0654534	0.0650989	0.0667068	0.0664307	0.0661757	0.067287	0.0695196	0.0703157	0.0714315	0.0719455	0.0733046	0.0743801	0.0749331	0.07661	0.0767712	0.0793402	0.0799852	0.0807203	0.0833717	0.0837654	0.0870856	0.0884255	0.0901548	0.0916769	0.0928532	0.0952047	0.0961085	0.0971913	0.0995533	0.10094	0.102889	0.104365	0.107793	0.109374	0.110171
249	0.0659818	0.0664627	0.0665046	0.0662879	0.0668719	0.0661617	0.0668806	0.0672737	0.0677348	0.068639	0.0686459	0.0701813	0.0721437	0.0721775	0.0735229	0.0749291	0.0764443	0.0774654	0.0781379	0.0786412	0.0800014	0.079771	0.083596	0.0856391	0.0859464	0.0881772	0.089113	0.0908958	0.0924404	0.0956613	0.0964095	0.0974513	0.0990137	0.101461	0.103152	0.104686	0.106992	0.108746	0.111165	0.112007
248	0.0647941	0.0659523	0.0658958	0.0660261	0.0657212	0.066111	0.0646832	0.0660834	0.0671607	0.0684098	0.0690238	0.0694544	0.070682	0.0717404	0.0749955	0.0736004	0.0751628	0.0769615	0.0779054	0.0790254	0.0798961	0.0807234	0.0823186	0.0836946	0.0864472	0.0880606	0.0895708	0.0914536	0.0927966	0.0944744	0.0960869	0.0977844	0.0992578	0.101489	0.10343	0.105855	0.105845	0.109454	0.111159	0.113639
247	0.0661283	0.0673598	0.0676108	0.0681488	0.0690069	0.0686697	0.0678526	0.0692262	0.0692784	0.0698439	0.0719218	0.0725259	0.0734956	0.0746567	0.0768194	0.0773357	0.0787369	0.0792786	0.0804749	0.0805799	0.0828723	0.083034	0.0845164	0.0861538	0.0875629	0.0910875	0.0916324	0.0934594	0.0947928	0.097216	0.0979628	0.0998431	0.102757	0.1045	0.107226	0.108041	0.11036	0.111588	0.114784	0.115773
246	0.0670399	0.0688987	0.0677694	0.0679675	0.0689855	0.0699923	0.0688332	0.0694245	0.0709945	0.0718712	0.0714911	0.073278	0.0748495	0.0758572	0.0764799	0.0778257	0.0789702	0.0799822	0.0810609	0.0814053	0.084454	0.0842283	0.0862172	0.0882301	0.0887816	0.0921205	0.0927776	0.094498	0.0948148	0.0982189	0.0993968	0.100867	0.103938	0.103802	0.107618	0.108833	0.111929	0.113522	0.115753	0.11791
245	0.0664718	0.068198	0.0687664	0.0689296	0.0690502	0.0679931	0.0701194	0.0703697	0.0701414	0.0723581	0.071743	0.0732069	0.0741383	0.0769847	0.0773131	0.0794201	0.0793112	0.0805698	0.0812813	0.0823064	0.0839373	0.0848252	0.0863757	0.0878983	0.089339	0.092066	0.0937077	0.0955641	0.0973094	0.0993719	0.100868	0.102338	0.103456	0.105814	0.107926	0.109081	0.11066	0.115803	0.116425	0.117921
244	0.0692911	0.0707775	0.07007	0.0698645	0.0698544	0.0705572	0.0699156	0.0714538	0.0723643	0.0739482	0.0735003	0.0741042	0.076127	0.0778338	0.0787299	0.0804148	0.0818214	0.0814202	0.0825059	0.0838425	0.0861356	0.0862772	0.0881968	0.0904781	0.0922361	0.0936894	0.0947577	0.0966641	0.0981659	0.100874	0.103049	0.104132	0.10546	0.107848	0.10889	0.112379	0.114565	0.116926	0.117814	0.121754
243	0.0718555	0.0733754	0.0734836	0.0738408	0.0735312	0.0752278	0.0750217	0.0758525	0.0761783	0.0765707	0.0783738	0.0788877	0.0796463	0.0816501	0.0836051	0.0833512	0.0844867	0.0852992	0.0877572	0.086961	0.0892109	0.0896123	0.0919375	0.0935826	0.0961197	0.0986847	0.100125	0.100466	0.10264	0.104479	0.106269	0.108404	0.110255	0.112217	0.114633	0.11599	0.119466	0.121307	0.122845	0.12518
242	0.0741063	0.074835	0.0761047	0.076352	0.0756592	0.0771406	0.0763979	0.07884	0.0777327	0.0790711	0.0799749	0.0802316	0.0824059	0.0829679	0.0848245	0.0857959	0.0873354	0.0875073	0.0886044	0.0899424	0.092211	0.0927273	0.0945548	0.0955968	0.0998195	0.101131	0.103386	0.103442	0.106389	0.107075	0.108843	0.110976	0.113	0.116372	0.118678	0.119122	0.120806	0.124647	0.126923	0.127335
241	0.0764763	0.0770507	0.0777424	0.0789491	0.0784409	0.0796332	0.0786215	0.0796005	0.0806505	0.0814879	0.0813024	0.0842361	0.0855062	0.086654	0.0870132	0.0887871	0.090042	0.0916663	0.0921906	0.0936227	0.0950402	0.0961063	0.098744	0.0986258	0.101611	0.10296	0.104532	0.105765	0.107609	0.110837	0.113195	0.113692	0.115867	0.118219	0.120644	0.121687	0.124366	0.128394	0.129784	0.131282
240	0.0785485	0.0807323	0.0809805	0.0803937	0.0808604	0.0806292	0.0819853	0.082732	0.0839006	0.0842685	0.0853002	0.0863094	0.0877724	0.0887826	0.0901449	0.0938591	0.0934621	0.0936281	0.0943928	0.0979653	0.0969226	0.0987153	0.101981	0.102362	0.105188	0.106977	0.108729	0.110064	0.111651	0.114861	0.115227	0.116652	0.119401	0.12211	0.123824	0.125288	0.127434	0.129849	0.133257	0.135748
239	0.0829725	0.0845244	0.0855646	0.084869	0.0851276	0.0844306	0.0849973	0.0863418	0.0876314	0.088342	0.0900228	0.0905333	0.0918424	0.0930904	0.0946271	0.097294	0.0976706	0.0995099	0.100149	0.102442	0.102706	0.103655	0.106459	0.10815	0.110003	0.112433	0.114318	0.115722	0.11602	0.120022	0.121268	0.123198	0.124721	0.127716	0.128578	0.131723	0.135724	0.135437	0.138244	0.140365
238	0.0865157	0.0871319	0.0890358	0.0902109	0.089183	0.0887679	0.0901361	0.0909497	0.0915706	0.0929949	0.0937712	0.0948446	0.0973962	0.097771	0.0987568	0.100407	0.101483	0.102872	0.104562	0.105316	0.107456	0.10883	0.109703	0.113415	0.11428	0.116243	0.119825	0.120239	0.121518	0.123516	0.126745	0.127921	0.129888	0.13403	0.135673	0.136934	0.140675	0.143733	0.145811	0.146805
237	0.0935865	0.0942981	0.095307	0.0958574	0.0957303	0.0966226	0.0978553	0.0990903	0.100183	0.100597	0.101487	0.103289	0.104624	0.105936	0.106706	0.108688	0.110962	0.111124	0.113957	0.114172	0.115697	0.116169	0.118586	0.119195	0.122369	0.125473	0.126866	0.127006	0.129875	0.133064	0.134691	0.13584	0.138659	0.141224	0.143423	0.146651	0.148702	0.151671	0.154193	0.154592
236	0.100359	0.101606	0.10155	0.102252	0.101984	0.102894	0.103831	0.106226	0.105737	0.107579	0.108186	0.109789	0.111691	0.111753	0.113767	0.116215	0.117408	0.118599	0.119252	0.12095	0.122465	0.12362	0.124266	0.128023	0.129455	0.132001	0.133085	0.136458	0.137566	0.139743	0.14303	0.143538	0.146139	0.147819	0.150517	0.153421	0.155581	0.158893	0.162029	0.163273
235	0.107085	0.109986	0.109617	0.110264	0.109943	0.112762	0.111545	0.11277	0.113522	0.114916	0.115583	0.118784	0.118339	0.121325	0.122844	0.125749	0.125646	0.127202	0.129929	0.130698	0.130974	0.132694	0.134263	0.137036	0.138787	0.141169	0.142058	0.145605	0.14534	0.149639	0.150562	0.153158	0.155348	0.157065	0.160673	0.162097	0.164062	0.167691	0.172261	0.172893
234	0.118436	0.118445	0.12002	0.119991	0.120463	0.120444	0.120254	0.122172	0.123083	0.123753	0.125454	0.126075	0.128925	0.130231	0.131606	0.134469	0.134982	0.136689	0.139083	0.139603	0.141842	0.141682	0.143455	0.145617	0.148097	0.150261	0.153895	0.155676	0.156508	0.159517	0.160602	0.162737	0.16484	0.167889	0.170018	0.171621	0.17639	0.179178	0.181423	0.18411
233	0.126727	0.128618	0.128802	0.128892	0.128278	0.130499	0.129911	0.13047	0.132618	0.134547	0.13322	0.135639	0.137718	0.138934	0.141064	0.144056	0.144681	0.14595	0.147608	0.148587	0.15082	0.150227	0.152453	0.154612	0.157316	0.159949	0.161956	0.163379	0.165577	0.167926	0.171117	0.172577	0.174901	0.177228	0.179814	0.182252	0.186006	0.189434	0.191426	0.194322
232	0.139159	0.140115	0.139827	0.141087	0.140483	0.140485	0.142161	0.142056	0.143925	0.144871	0.144945	0.148161	0.149286	0.150743	0.152683	0.15506	0.155679	0.157476	0.158883	0.159427	0.163061	0.161799	0.162934	0.166737	0.169354	0.171502	0.173619	0.175608	0.176489	0.179179	0.181685	0.184282	0.185997	0.188493	0.190121	0.193295	0.197576	0.200497	0.20402	0.205794
231	0.150534	0.152081	0.151832	0.15298	0.152744	0.153571	0.154674	0.155982	0.157133	0.15795	0.160119	0.160087	0.161625	0.164919	0.166975	0.168245	0.168924	0.169865	0.171464	0.17378	0.173895	0.174928	0.176952	0.179947	0.181975	0.183296	0.185162	0.186951	0.188884	0.192183	0.193725	0.196148	0.19792	0.201546	0.203655	0.206133	0.210847	0.212578	0.217482	0.21933
230	0.163601	0.164122	0.165641	0.165685	0.167138	0.166192	0.167971	0.168208	0.168936	0.16984	0.172652	0.173503	0.175133	0.178157	0.178767	0.181008	0.181623	0.183957	0.185861	0.185931	0.188009	0.189005	0.18991	0.193536	0.193861	0.197963	0.198967	0.200707	0.20053	0.206007	0.206804	0.209652	0.211672	0.21482	0.216556	0.219128	0.223609	0.225406	0.230115	0.232449
229	0.177579	0.178069	0.17866	0.178923	0.178882	0.179854	0.180917	0.180963	0.182683	0.182848	0.184198	0.186209	0.186644	0.189396	0.191907	0.193483	0.193747	0.196803	0.198351	0.197229	0.198722	0.201398	0.204987	0.205051	0.206957	0.210255	0.212276	0.213242	0.214525	0.217711	0.219981	0.2217	0.223972	0.226827	0.227834	0.232101	0.235368	0.237838	0.243165	0.244468
228	0.192232	0.193113	0.193449	0.193415	0.194261	0.193706	0.194992	0.194846	0.196447	0.198063	0.201275	0.198898	0.201119	0.203248	0.206687	0.206787	0.210156	0.210783	0.212575	0.212433	0.21359	0.214164	0.217428	0.218536	0.221805	0.224004	0.227282	0.227264	0.228527	0.232526	0.233543	0.23493	0.238669	0.241257	0.242542	0.246825	0.252166	0.253195	0.257794	0.260008
227	0.205696	0.205774	0.20549	0.20549	0.20684	0.205854	0.20741	0.208075	0.210552	0.211276	0.212663	0.212656	0.215077	0.217186	0.218291	0.221169	0.221977	0.223029	0.224634	0.223564	0.225945	0.228219	0.229877	0.230561	0.233662	0.235946	0.23844	0.239777	0.241508	0.245145	0.246651	0.249439	0.251963	0.255178	0.255727	0.260056	0.266692	0.266954	0.272231	0.272778
226	0.218571	0.219679	0.21901	0.21896	0.21919	0.218814	0.21929	0.220698	0.222209	0.224821	0.225553	0.227585	0.227877	0.23146	0.233913	0.234582	0.235694	0.237941	0.238155	0.238577	0.240359	0.241745	0.243508	0.246177	0.247933	0.251165	0.252413	0.253463	0.255006	0.258773	0.260365	0.261148	0.265097	0.26757	0.269388	0.273341	0.27975	0.280042	0.284359	0.287768
225	0.234457	0.234159	0.235697	0.234256	0.234162	0.234267	0.234974	0.235448	0.23679	0.238588	0.238659	0.24136	0.243657	0.246678	0.247808	0.249439	0.251487	0.252756	0.254107	0.255716	0.25586	0.25659	0.257958	0.261211	0.261873	0.265983	0.266571	0.268321	0.270654	0.274851	0.276471	0.277016	0.280811	0.282404	0.284359	0.289155	0.295772	0.296654	0.299128	0.303253
224	0.248975	0.249491	0.250508	0.250441	0.249741	0.249915	0.251028	0.251257	0.252718	0.25362	0.253404	0.255663	0.257088	0.260499	0.262518	0.263267	0.265497	0.267154	0.267857	0.269159	0.270066	0.271217	0.272479	0.274421	0.276778	0.279698	0.282235	0.283718	0.284702	0.289208	0.290462	0.293024	0.294838	0.298911	0.299158	0.303398	0.311253	0.312076	0.316696	0.319215
223	0.264534	0.263864	0.265071	0.263397	0.26308	0.263791	0.264785	0.265573	0.266071	0.266618	0.268067	0.269568	0.271099	0.273201	0.275057	0.278528	0.278228	0.279471	0.281117	0.282189	0.282634	0.284236	0.285319	0.288385	0.290158	0.292066	0.294962	0.29619	0.297908	0.302405	0.303488	0.30585	0.308603	0.311318	0.313553	0.317206	0.326511	0.32516	0.32927	0.332867
222	0.281099	0.280981	0.28199	0.281687	0.280491	0.281147	0.282423	0.282154	0.285041	0.286109	0.286637	0.288792	0.289899	0.292712	0.29412	0.296045	0.297387	0.29975	0.299805	0.3002	0.300753	0.301348	0.30376	0.306434	0.307972	0.312764	0.312798	0.314092	0.315036	0.319324	0.321857	0.324182	0.325461	0.329902	0.331865	0.336706	0.343483	0.342855	0.348457	0.350754
221	0.297165	0.297912	0.29618	0.298404	0.296784	0.297863	0.297108	0.298244	0.300512	0.30225	0.30244	0.304342	0.306101	0.309087	0.31059	0.313293	0.312645	0.315027	0.31605	0.316229	0.317177	0.317868	0.320061	0.323219	0.323878	0.328903	0.330562	0.331712	0.33143	0.338365	0.338883	0.340452	0.34295	0.346691	0.348172	0.351676	0.362282	0.359604	0.36705	0.368339
220	0.313354	0.314032	0.314881	0.312953	0.31412	0.312548	0.313314	0.316975	0.317089	0.318894	0.318915	0.321482	0.323101	0.326153	0.329102	0.331323	0.330961	0.333845	0.333885	0.334183	0.335236	0.336777	0.338778	0.342272	0.342348	0.345964	0.348759	0.349202	0.351376	0.3557	0.357093	0.359203	0.36136	0.365369	0.366219	0.370905	0.380259	0.380136	0.385752	0.388188
219	0.33258	0.333479	0.333081	0.332557	0.332072	0.332798	0.334243	0.334292	0.335979	0.33831	0.338511	0.339887	0.342728	0.344539	0.348333	0.349463	0.351002	0.352089	0.353434	0.353716	0.355342	0.356341	0.358798	0.359484	0.36112	0.366687	0.368477	0.36946	0.371047	0.375488	0.377219	0.379959	0.381877	0.385685	0.387735	0.392707	0.404549	0.40163	0.407034	0.409997
218	0.35266	0.352665	0.352671	0.351477	0.351146	0.351651	0.353902	0.354339	0.355312	0.358587	0.358557	0.360004	0.362826	0.366216	0.368923	0.368931	0.371977	0.373136	0.374181	0.375401	0.376118	0.376077	0.37974	0.38143	0.381991	0.386105	0.389458	0.390482	0.392716	0.397489	0.39965	0.400846	0.402852	0.406029	0.409199	0.414299	0.42656	0.42461	0.431071	0.433132
217	0.373296	0.373461	0.37313	0.372699	0.371223	0.372902	0.373313	0.375129	0.375892	0.377721	0.379666	0.380946	0.384354	0.38637	0.391485	0.392659	0.39258	0.394672	0.394081	0.395994	0.39822	0.397855	0.40048	0.40301	0.40517	0.409061	0.411907	0.41285	0.413798	0.420839	0.420383	0.423981	0.426751	0.429812	0.431408	0.437763	0.449923	0.44856	0.454666	0.457065
216	0.394203	0.393997	0.394575	0.392936	0.392704	0.393489	0.39419	0.39561	0.397418	0.399597	0.400383	0.40313	0.40339	0.407721	0.411695	0.413547	0.415448	0.415496	0.416201	0.417764	0.417681	0.419667	0.421894	0.425108	0.42643	0.431255	0.433259	0.434745	0.436267	0.440984	0.443341	0.44662	0.449251	0.454074	0.455397	0.46147	0.473946	0.472036	0.479601	0.483267
215	0.419106	0.420228	0.419609	0.418252	0.417855	0.417712	0.419684	0.42037	0.422769	0.42466	0.42706	0.42912	0.431131	0.433956	0.43677	0.437924	0.440457	0.441149	0.443226	0.443211	0.44489	0.444859	0.4488	0.451344	0.452491	0.457387	0.459966	0.461836	0.463101	0.468987	0.469997	0.473525	0.475676	0.480877	0.48253	0.489536	0.506319	0.500793	0.507429	0.512138
214	0.444978	0.446684	0.444729	0.443676	0.444245	0.44558	0.446076	0.449103	0.450897	0.451927	0.45377	0.456994	0.458906	0.462249	0.465315	0.469172	0.469547	0.472685	0.471549	0.473076	0.474272	0.47482	0.477552	0.481573	0.483392	0.4865	0.48905	0.490084	0.491487	0.498304	0.500824	0.503185	0.506103	0.511469	0.512511	0.519752	0.534787	0.531132	0.539704	0.542728
213	0.47701	0.477925	0.47747	0.476161	0.476417	0.475688	0.47696	0.480076	0.482275	0.483875	0.485855	0.490236	0.491437	0.494982	0.498506	0.501839	0.502091	0.505435	0.50583	0.507097	0.507811	0.510151	0.511284	0.514905	0.516834	0.52243	0.524676	0.525565	0.527591	0.5334	0.535906	0.539478	0.542655	0.546838	0.549577	0.554866	0.571862	0.568395	0.576988	0.581758
212	0.511707	0.510161	0.511056	0.51074	0.510087	0.510201	0.511749	0.512488	0.515792	0.517864	0.521839	0.522443	0.525505	0.529932	0.534067	0.535235	0.537313	0.539963	0.541766	0.541972	0.542384	0.543498	0.547697	0.55223	0.551878	0.55734	0.56067	0.561989	0.563151	0.570991	0.573641	0.576561	0.579615	0.586328	0.587436	0.595476	0.612781	0.610106	0.616814	0.623133
211	0.550777	0.552374	0.551818	0.552299	0.554791	0.55188	0.554092	0.556575	0.558985	0.562358	0.564404	0.566872	0.569252	0.573864	0.575747	0.579994	0.583761	0.584275	0.584758	0.58543	0.58767	0.589205	0.59245	0.596014	0.597636	0.603703	0.605302	0.607739	0.6102	0.617839	0.620506	0.62358	0.627083	0.633018	0.636245	0.643392	0.661795	0.658443	0.66763	0.673128
210	0.59411	0.597341	0.595968	0.597319	0.595127	0.59635	0.598627	0.60091	0.603382	0.607937	0.608928	0.612124	0.615523	0.619946	0.625606	0.627221	0.631194	0.631686	0.634349	0.635101	0.636236	0.638916	0.64188	0.64544	0.648516	0.652825	0.655368	0.657565	0.660435	0.668889	0.671752	0.674318	0.678212	0.684172	0.687672	0.695821	0.713513	0.710189	0.721681	0.726183
209	0.643131	0.646068	0.646	0.64407	0.644276	0.645571	0.647655	0.649284	0.652386	0.656102	0.658857	0.661492	0.666081	0.67072	0.674488	0.678088	0.681527	0.683367	0.685346	0.686552	0.687673	0.689673	0.694092	0.698073	0.69982	0.707142	0.710536	0.713439	0.713895	0.724285	0.725805	0.730093	0.734409	0.741087	0.745145	0.752189	0.770846	0.7711	0.77991	0.787413
208	0.703207	0.704332	0.704586	0.704052	0.704611	0.707074	0.70831	0.710712	0.714358	0.717118	0.720829	0.723851	0.727808	0.731908	0.738436	0.741216	0.744679	0.746926	0.749584	0.750838	0.751702	0.75576	0.758423	0.763863	0.765075	0.771296	0.775402	0.77783	0.780468	0.789837	0.793326	0.798317	0.802269	0.808759	0.8121	0.821796	0.843172	0.840396	0.852988	0.858746
207	0.765194	0.771074	0.769549	0.770331	0.769758	0.774137	0.776108	0.779141	0.783687	0.787465	0.790943	0.795237	0.798985	0.804459	0.811547	0.814483	0.818261	0.821143	0.823196	0.824794	0.826539	0.828357	0.83207	0.838147	0.838799	0.846994	0.849591	0.853768	0.856634	0.867081	0.867576	0.87478	0.879739	0.885851	0.889726	0.900802	0.92321	0.920697	0.935126	0.94143
206	0.840432	0.844282	0.844483	0.844487	0.845272	0.848604	0.850851	0.855076	0.859353	0.863921	0.868062	0.874021	0.877684	0.885996	0.892386	0.895191	0.899166	0.902843	0.904722	0.90838	0.908212	0.911629	0.916823	0.923464	0.923396	0.933487	0.935631	0.938953	0.942962	0.955157	0.956574	0.964274	0.966858	0.975758	0.977989	0.991867	1.01461	1.01254	1.02516	1.03362
205	0.923723	0.925961	0.928289	0.927859	0.928374	0.932935	0.93856	0.940941	0.94753	0.953472	0.95709	0.961327	0.966194	0.973145	0.982203	0.985532	0.988508	0.993354	0.995946	0.999178	1.0007	1.0042	1.00875	1.01344	1.01698	1.02479	1.03012	1.03115	1.03715	1.04844	1.05176	1.05958	1.0614	1.07289	1.07645	1.09005	1.11503	1.1121	1.12704	1.13845
204	1.01613	1.02079	1.02251	1.02521	1.02483	1.03017	1.03465	1.04112	1.04662	1.05236	1.05784	1.06416	1.07031	1.07762	1.08697	1.08952	1.09554	1.0983	1.10159	1.10399	1.10705	1.10842	1.11546	1.12033	1.12241	1.13193	1.13492	1.13933	1.1428	1.15502	1.16076	1.16778	1.17202	1.18008	1.18495	1.19819	1.22675	1.22265	1.24074	1.24934
203	1.11839	1.12293	1.12512	1.12753	1.12942	1.13492	1.13978	1.14655	1.15372	1.16119	1.16591	1.17246	1.17954	1.18953	1.19742	1.20382	1.20825	1.21213	1.21496	1.2182	1.219	1.22453	1.22778	1.24009	1.23767	1.25091	1.25165	1.25692	1.25918	1.27422	1.27848	1.28514	1.28694	1.29957	1.3043	1.31754	1.34479	1.34289	1.36351	1.37108
202	1.23278	1.23575	1.24146	1.24403	1.24654	1.25179	1.25942	1.26383	1.27193	1.27785	1.28699	1.29243	1.3005	1.30884	1.31826	1.32328	1.32898	1.33305	1.33686	1.33881	1.34275	1.34574	1.35102	1.36108	1.36123	1.37383	1.37591	1.38035	1.38442	1.39913	1.40411	1.41079	1.41457	1.42947	1.4323	1.446	1.47534	1.47385	1.49412	1.50323
201	1.35498	1.36183	1.36405	1.36663	1.36857	1.37542	1.38285	1.39134	1.40227	1.40836	1.41594	1.42414	1.43137	1.44061	1.45388	1.45859	1.46205	1.46843	1.47044	1.47439	1.47598	1.47804	1.4847	1.4926	1.4913	1.5072	1.50839	1.51284	1.51647	1.53317	1.53851	1.54477	1.54991	1.56095	1.56758	1.5824	1.61314	1.61242	1.63327	1.64224
200	1.48457	1.49323	1.49585	1.49843	1.50113	1.50613	1.51469	1.52354	1.53103	1.54027	1.54865	1.5562	1.56316	1.57537	1.5843	1.59142	1.59634	1.60194	1.60593	1.61012	1.60978	1.6135	1.62089	1.63097	1.62882	1.64269	1.64683	1.65006	1.65416	1.67161	1.67651	1.6847	1.68835	1.70112	1.70579	1.72078	1.75086	1.75262	1.77407	1.78288
199	1.6195	1.62448	1.63018	1.63158	1.63551	1.64099	1.6494	1.6578	1.66654	1.67672	1.68534	1.69135	1.6997	1.71028	1.72153	1.72629	1.7322	1.73613	1.74049	1.74284	1.74362	1.74733	1.75592	1.76578	1.76459	1.77794	1.78376	1.78478	1.78839	1.80614	1.81254	1.81967	1.823	1.83698	1.84252	1.85883	1.89363	1.89255	1.91528	1.92554
198	1.75319	1.75977	1.76207	1.76507	1.76751	1.77421	1.78328	1.79192	1.80092	1.81108	1.81953	1.82937	1.83641	1.84834	1.85855	1.86563	1.86921	1.8748	1.87804	1.88037	1.88194	1.88494	1.89134	1.90539	1.90018	1.91501	1.91725	1.92154	1.9235	1.94425	1.94973	1.95653	1.95863	1.97556	1.97951	1.99431	2.03187	2.02937	2.05523	2.06449
197	1.88957	1.89741	1.89788	1.90144	1.90413	1.91018	1.9201	1.92768	1.93855	1.94514	1.95563	1.96329	1.96903	1.98246	1.99302	1.99939	2.0032	2.00896	2.01383	2.01509	2.01633	2.02021	2.02476	2.03932	2.03467	2.04898	2.05386	2.05856	2.06115	2.0805	2.08456	2.09418	2.096	2.11161	2.11721	2.13392	2.16878	2.1702	2.19599	2.2068
196	2.01891	2.02397	2.02766	2.02921	2.03118	2.0396	2.0492	2.05824	2.0683	2.07663	2.08542	2.09463	2.10102	2.11162	2.12622	2.13002	2.13558	2.13826	2.1435	2.14317	2.14634	2.14852	2.15442	2.16735	2.16334	2.17913	2.18315	2.18567	2.18892	2.20715	2.21499	2.2222	2.22564	2.2398	2.24792	2.26444	2.30025	2.30249	2.32829	2.33895
195	2.14416	2.14785	2.15269	2.15352	2.15425	2.16193	2.17025	2.17984	2.1902	2.19637	2.20478	2.21534	2.22237	2.2324	2.24639	2.25232	2.25534	2.26197	2.2646	2.26586	2.26685	2.26968	2.277	2.29132	2.285	2.30183	2.30303	2.30846	2.30978	2.33048	2.33707	2.34447	2.34775	2.36458	2.37037	2.38831	2.42308	2.42752	2.45385	2.46372
194	2.25853	2.26415	2.26435	2.26563	2.26714	2.27396	2.28498	2.29143	2.3028	2.31148	2.32	2.32691	2.33377	2.34349	2.35734	2.3619	2.36687	2.37166	2.37376	2.3757	2.37664	2.38076	2.38748	2.39974	2.39454	2.41102	2.41267	2.41714	2.42211	2.44102	2.44899	2.45843	2.4617	2.47848	2.4827	2.50147	2.53908	2.54383	2.57105	2.58567
193	2.35693	2.36194	2.36269	2.36388	2.36471	2.37253	2.38275	2.39089	2.40065	2.40813	2.41851	2.42582	2.4338	2.44461	2.45734	2.46331	2.46806	2.47146	2.47487	2.47401	2.47768	2.48025	2.48832	2.50252	2.4964	2.5135	2.51389	2.52084	2.52432	2.54568	2.55269	2.55995	2.56646	2.58023	2.58872	2.60827	2.64838	2.65338	2.68068	2.69292
192	2.44067	2.44373	2.44602	2.4472	2.44809	2.45615	2.46612	2.4735	2.48358	2.49221	2.50424	2.51078	2.51684	2.52887	2.54283	2.54801	2.55201	2.55776	2.5603	2.56337	2.56677	2.5692	2.57654	2.59184	2.58563	2.60305	2.60752	2.6105	2.61445	2.63679	2.64489	2.65666	2.66194	2.67925	2.68684	2.71016	2.74674	2.75995	2.78626	2.79971
191	2.50685	2.51311	2.51211	2.51188	2.51641	2.52381	2.53237	2.54206	2.55395	2.55899	2.56962	2.57799	2.58703	2.5991	2.6129	2.61734	2.62384	2.62806	2.6332	2.63402	2.6364	2.64507	2.65014	2.6677	2.66277	2.68085	2.68498	2.69245	2.69737	2.72053	2.73159	2.74168	2.74861	2.76776	2.77717	2.79848	2.84373	2.85258	2.88345	2.90073
190	2.56673	2.57166	2.57041	2.57162	2.57385	2.58222	2.59323	2.60264	2.61214	2.62032	2.63211	2.64118	2.65189	2.66187	2.67568	2.68089	2.68864	2.69515	2.70182	2.70542	2.70542	2.71367	2.72235	2.74222	2.73523	2.75519	2.76072	2.76939	2.77672	2.80011	2.81516	2.82587	2.83252	2.85713	2.87039	2.89361	2.93808	2.95548	2.99476	3.00927
AtPHR1_280-360_Olig2
Wavelength	Temperature
	20	22	24	26	28	30	32	34	36	38	40	42	44	46	48	50	52	54	56	58	60	62	64	66	68	70	72	74	76	78	80	82	84	86	88	90	92	94	96	98
260	0.0627259	0.063853	0.0646425	0.0645766	0.064049	0.0633196	0.0632991	0.0646433	0.0652531	0.0657701	0.0672469	0.0674415	0.0686534	0.0702453	0.0709655	0.0733964	0.0741153	0.0741866	0.0763421	0.0771311	0.078061	0.0800464	0.0808379	0.0820434	0.0858196	0.0867243	0.089448	0.0901782	0.091784	0.0934777	0.0948686	0.0973424	0.100198	0.103522	0.103334	0.105608	0.108505	0.109349	0.111357	0.113473
259	0.0623446	0.0637328	0.0622713	0.0636996	0.0643074	0.0634466	0.0623933	0.0636081	0.0649563	0.0674132	0.0663627	0.0659807	0.0678967	0.0697372	0.0714306	0.0716242	0.0715317	0.0740084	0.0753648	0.0766565	0.0780114	0.0793	0.0803299	0.0813672	0.0838559	0.0863899	0.0887519	0.0880637	0.0917523	0.0927699	0.0948562	0.0975732	0.0997339	0.101249	0.102846	0.106268	0.108176	0.110255	0.111079	0.112069
258	0.0600841	0.0603426	0.0606106	0.0617104	0.0620891	0.0621396	0.0597945	0.0616835	0.0618236	0.0616531	0.0642985	0.0637933	0.065051	0.0664033	0.0681508	0.0691799	0.0712309	0.0708783	0.0726881	0.0730661	0.0753604	0.0763258	0.0783026	0.0802638	0.0828804	0.0840129	0.0860246	0.0872859	0.0886952	0.0908865	0.0932574	0.0947419	0.0991046	0.0985034	0.101395	0.10337	0.106407	0.107988	0.109571	0.110571
257	0.0590496	0.0597194	0.0606327	0.0604102	0.0602137	0.0603388	0.060078	0.0624275	0.0626701	0.0622824	0.0626067	0.0639072	0.0645067	0.0668999	0.0673711	0.0671619	0.0701132	0.0692692	0.0707899	0.0722883	0.0737691	0.0748976	0.0774318	0.0778191	0.0795331	0.0821834	0.0840256	0.0855015	0.0871637	0.0892431	0.0920028	0.0942005	0.0965728	0.0973876	0.0996233	0.101195	0.103188	0.105869	0.107765	0.108675
256	0.0578254	0.0601406	0.0608022	0.0604518	0.0596297	0.0603253	0.060147	0.0609403	0.0613347	0.0620167	0.0629174	0.0636879	0.0658254	0.0660555	0.0669378	0.0677229	0.0685759	0.0703004	0.0710904	0.0737318	0.0735821	0.0764722	0.0773126	0.0783235	0.0802343	0.0822375	0.0834456	0.0865663	0.0864037	0.0881306	0.0916879	0.0934488	0.094985	0.0960128	0.0988273	0.100627	0.102729	0.104682	0.106024	0.107514
255	0.0605169	0.060463	0.0603192	0.060591	0.0610784	0.0616247	0.0608973	0.061004	0.0627787	0.0625953	0.0644335	0.0659734	0.0658125	0.068232	0.0673713	0.0687218	0.0704873	0.0718296	0.072433	0.0735872	0.0754275	0.0751349	0.0782304	0.0795877	0.0812823	0.0832983	0.0840189	0.085355	0.0883659	0.0901055	0.0917556	0.0925369	0.095241	0.0965921	0.0981113	0.100515	0.103557	0.105374	0.106443	0.108411
254	0.059992	0.0600633	0.0607253	0.0602199	0.0606628	0.0611281	0.0602169	0.0613405	0.0612609	0.0616058	0.0637989	0.063695	0.0639033	0.0661537	0.0666796	0.0689272	0.0705597	0.0702307	0.0711496	0.0730714	0.0740047	0.0759951	0.0772115	0.078475	0.0809753	0.0818609	0.0834807	0.0856354	0.0871247	0.0885701	0.0904704	0.0910591	0.0937153	0.096135	0.0980144	0.0988182	0.102488	0.105563	0.106639	0.107072
253	0.0595367	0.0606125	0.0605723	0.061309	0.0614545	0.0605985	0.0607894	0.0611849	0.0616191	0.0626088	0.0626525	0.0633596	0.0654116	0.0669291	0.067012	0.0687972	0.0694711	0.0700473	0.0725189	0.0731277	0.0724505	0.0748637	0.0772115	0.0787771	0.0803149	0.0828097	0.0852804	0.0853977	0.0882365	0.0883976	0.0896352	0.0918881	0.09515	0.0962927	0.0975254	0.0995739	0.101484	0.103191	0.105079	0.106644
252	0.0630216	0.0617305	0.0615284	0.0618169	0.0618418	0.0617428	0.0614961	0.0623172	0.0629086	0.0639827	0.0652121	0.0652474	0.0670948	0.0672503	0.0682514	0.0701884	0.0698233	0.0717214	0.0723692	0.0739541	0.0753034	0.0766676	0.0776906	0.079191	0.0821186	0.0837975	0.08504	0.0860361	0.0878541	0.0908316	0.0921506	0.0931144	0.0955757	0.0985107	0.0989543	0.102284	0.103917	0.106393	0.106225	0.108535
251	0.0617986	0.0610504	0.0616837	0.0625682	0.0614115	0.0611061	0.0619261	0.062019	0.0638078	0.0640253	0.063767	0.0660996	0.06718	0.0686037	0.0685632	0.0698674	0.0707845	0.0723146	0.0742241	0.0745502	0.0758144	0.0773836	0.079265	0.0808099	0.0823143	0.08382	0.0854274	0.0872459	0.088542	0.0915843	0.092212	0.093234	0.0954806	0.0980754	0.0998114	0.10112	0.103675	0.106213	0.106559	0.109921
250	0.0610022	0.0606738	0.0611473	0.0620852	0.061923	0.0614111	0.062263	0.0609568	0.0635582	0.0629087	0.0640344	0.0651918	0.065859	0.0673015	0.0688134	0.0693925	0.0711781	0.0716083	0.0733145	0.0740182	0.0762322	0.076561	0.0779497	0.0803084	0.0829722	0.0845543	0.085378	0.0878386	0.0888255	0.0913427	0.0920887	0.0946658	0.096018	0.097689	0.0996893	0.101637	0.103684	0.10536	0.107218	0.109373
249	0.061109	0.0622017	0.0640694	0.0618854	0.0630175	0.0629431	0.0648842	0.06355	0.0621641	0.065188	0.0652831	0.0653422	0.066702	0.06885	0.0703106	0.0711879	0.0715235	0.0733083	0.0749345	0.0768941	0.077339	0.0797151	0.0800797	0.0825746	0.0842727	0.0866109	0.0858927	0.0887942	0.0901291	0.0925547	0.094068	0.0949513	0.0973957	0.0996801	0.100777	0.102556	0.10595	0.10803	0.109543	0.110947
248	0.0610774	0.0609529	0.0624336	0.0624431	0.0632053	0.0625473	0.0631915	0.0629764	0.0629814	0.0634968	0.0644733	0.0664662	0.0697463	0.0689427	0.0694643	0.0704128	0.071639	0.0724633	0.0745094	0.0757389	0.0779735	0.0783932	0.0793073	0.081228	0.0836637	0.0848266	0.0864673	0.088824	0.0892808	0.0943303	0.0941106	0.0961998	0.0979597	0.0988367	0.101886	0.104247	0.105161	0.109069	0.10999	0.110322
247	0.0633606	0.0641054	0.0638742	0.0653974	0.0650674	0.0650637	0.0663411	0.065666	0.06471	0.0667521	0.0675689	0.0677455	0.0693884	0.0713959	0.0725608	0.0729853	0.0746529	0.0755187	0.0780147	0.0780145	0.0787383	0.0798075	0.0822706	0.0831402	0.0859772	0.0870572	0.0896013	0.0907307	0.0925126	0.0954136	0.0960014	0.0966897	0.0996844	0.101807	0.104758	0.105745	0.10868	0.111233	0.111731	0.114051
246	0.0640095	0.0641056	0.0652448	0.0650661	0.0658641	0.0662229	0.0656682	0.0659049	0.0665217	0.0676325	0.0688349	0.0686216	0.0706596	0.0708524	0.0725736	0.0736451	0.0757135	0.0758435	0.0772442	0.0798289	0.0813208	0.0809996	0.0842036	0.0857106	0.0871253	0.0888902	0.0898517	0.0916598	0.0931963	0.0968172	0.0983928	0.0981151	0.100725	0.103637	0.104907	0.10693	0.10908	0.111615	0.113437	0.115007
245	0.06447	0.0643514	0.0655368	0.0655371	0.0665547	0.066692	0.0661893	0.0663476	0.0666336	0.0676045	0.0682561	0.0708627	0.0708867	0.0736556	0.0726267	0.0758481	0.0765844	0.078077	0.0775936	0.080129	0.0816069	0.0824894	0.0843243	0.0849814	0.0877937	0.090464	0.0925037	0.0939863	0.0945404	0.0970424	0.0986408	0.0999265	0.102211	0.1037	0.105181	0.1088	0.110507	0.11323	0.113888	0.115848
244	0.0636551	0.0666292	0.0676491	0.0676583	0.0663222	0.0671532	0.0678364	0.0682532	0.0669992	0.0694415	0.0694927	0.0712699	0.0727875	0.0721579	0.0751951	0.0760696	0.0777509	0.079112	0.0787198	0.0817218	0.0830765	0.0832869	0.0844055	0.0875536	0.0896677	0.0914004	0.0934781	0.0959286	0.0961263	0.0977051	0.101282	0.101728	0.103126	0.106724	0.110203	0.110955	0.112481	0.11457	0.117066	0.118532
243	0.0693188	0.0705317	0.0710567	0.0716308	0.0712899	0.0696941	0.0719893	0.0719866	0.0711719	0.0726131	0.073822	0.0749065	0.0765238	0.0771138	0.0777623	0.0800175	0.0809326	0.0819729	0.0836971	0.0852592	0.0856759	0.0873126	0.0896823	0.0924116	0.094403	0.0956764	0.0973355	0.0984101	0.10017	0.102492	0.104529	0.105365	0.107909	0.110462	0.112614	0.113782	0.116064	0.118788	0.121211	0.122361
242	0.0701616	0.0708087	0.0721825	0.0727921	0.0715382	0.0730572	0.0725675	0.073774	0.0742452	0.0756107	0.0767529	0.0783205	0.0781791	0.07944	0.0812112	0.0835355	0.0830629	0.0848547	0.0860639	0.0871526	0.0888824	0.0896559	0.0920895	0.0936665	0.096699	0.096885	0.0988349	0.102003	0.101994	0.10568	0.106684	0.108309	0.110424	0.113145	0.115357	0.117272	0.119515	0.12175	0.124009	0.125542
241	0.0730146	0.0724313	0.0741349	0.0745009	0.074591	0.0754642	0.0763357	0.0768903	0.0767526	0.0770058	0.0780503	0.0799554	0.0820963	0.0824691	0.0840732	0.0858046	0.0856616	0.0889207	0.0895539	0.0902625	0.0915833	0.0932023	0.0948939	0.0982701	0.0995094	0.101295	0.102342	0.104623	0.105249	0.10699	0.110632	0.111913	0.112779	0.117296	0.117631	0.119846	0.122932	0.124969	0.126953	0.129628
240	0.0740675	0.0759746	0.0758702	0.0771965	0.0773356	0.0764026	0.0778538	0.0785573	0.0780769	0.0806074	0.0819012	0.0814774	0.0837603	0.0858692	0.0861717	0.0885883	0.0885014	0.0901889	0.0917671	0.0939466	0.0949238	0.0968327	0.098457	0.101102	0.102598	0.105391	0.106993	0.108349	0.10964	0.111184	0.113418	0.115626	0.117659	0.119693	0.122367	0.123791	0.12634	0.12942	0.132045	0.132714
239	0.0789806	0.0798897	0.0813135	0.0806877	0.0823884	0.0823448	0.0831441	0.0834643	0.0818418	0.0851691	0.0859947	0.0859914	0.0887183	0.0905765	0.0908902	0.0926873	0.0931758	0.0948918	0.096742	0.0986023	0.100681	0.100578	0.103179	0.1061	0.107245	0.110271	0.11106	0.113287	0.114402	0.11694	0.118987	0.12051	0.122835	0.124772	0.128382	0.130764	0.13295	0.134527	0.13617	0.138046
238	0.0819016	0.0830944	0.0854536	0.0850033	0.0860157	0.0852311	0.0865872	0.0871493	0.0879072	0.0890027	0.0899565	0.0903271	0.0926775	0.0921648	0.0965321	0.0963507	0.0975395	0.0991557	0.101617	0.104342	0.105222	0.106089	0.108863	0.109587	0.112464	0.115134	0.115988	0.11822	0.119883	0.12226	0.124088	0.125944	0.128019	0.13125	0.133482	0.135836	0.139014	0.139917	0.143172	0.144792
237	0.0901673	0.0908342	0.0920445	0.0928019	0.0938452	0.0929681	0.0945916	0.0944881	0.0959696	0.0968544	0.0971259	0.0984917	0.100542	0.100912	0.10355	0.104896	0.106124	0.106094	0.109172	0.110933	0.112746	0.114145	0.116446	0.118749	0.120132	0.123407	0.124068	0.125456	0.129219	0.12984	0.132911	0.13416	0.137163	0.139396	0.141906	0.144518	0.146939	0.149705	0.151568	0.15322
236	0.0950648	0.0968689	0.0993836	0.0990657	0.0995194	0.0997228	0.100011	0.101548	0.102522	0.102944	0.104664	0.106788	0.108362	0.108288	0.110124	0.112816	0.114138	0.114818	0.11643	0.117179	0.12029	0.122449	0.123479	0.125876	0.128258	0.130237	0.131593	0.133954	0.135502	0.137406	0.140771	0.141671	0.145133	0.147036	0.149485	0.150937	0.155084	0.157569	0.159602	0.161159
235	0.103883	0.104997	0.108143	0.107878	0.107272	0.108419	0.108329	0.109366	0.110499	0.111271	0.111982	0.114537	0.116422	0.118592	0.120516	0.121128	0.123045	0.12408	0.125439	0.127852	0.128698	0.131662	0.132884	0.134831	0.1373	0.139578	0.141593	0.143642	0.145691	0.147328	0.149493	0.151914	0.15488	0.157174	0.158364	0.16097	0.163461	0.167572	0.169252	0.172715
234	0.114369	0.115098	0.116969	0.117559	0.117407	0.11699	0.117991	0.119315	0.11945	0.119667	0.121581	0.122806	0.125248	0.12815	0.128231	0.129759	0.131134	0.133039	0.13532	0.137186	0.138821	0.140555	0.143613	0.144697	0.146734	0.148145	0.15094	0.15287	0.154938	0.157302	0.159714	0.161826	0.164032	0.167308	0.169069	0.170668	0.174461	0.176874	0.179005	0.181825
233	0.12351	0.1247	0.127279	0.125016	0.126636	0.127658	0.127917	0.128554	0.129135	0.131187	0.131627	0.132787	0.135027	0.135728	0.13817	0.138449	0.140026	0.143928	0.143923	0.146093	0.148045	0.150584	0.152684	0.154416	0.1567	0.158852	0.160497	0.163381	0.166115	0.166822	0.170091	0.171173	0.174313	0.177351	0.179082	0.181941	0.185632	0.187734	0.191321	0.191494
232	0.136163	0.137348	0.139419	0.137492	0.138413	0.139233	0.139476	0.139774	0.14041	0.14197	0.143392	0.145372	0.147503	0.146695	0.150114	0.151256	0.152791	0.153937	0.157158	0.156963	0.160444	0.161688	0.164252	0.166345	0.168594	0.169921	0.171943	0.1746	0.176885	0.177977	0.18077	0.182464	0.186065	0.188856	0.191081	0.192875	0.196878	0.200022	0.201556	0.204307
231	0.146949	0.149727	0.151025	0.150809	0.151996	0.152379	0.153681	0.151775	0.154376	0.155337	0.156775	0.158759	0.159846	0.162365	0.163394	0.163982	0.165718	0.168126	0.170062	0.171309	0.173812	0.174384	0.176387	0.18067	0.180286	0.183333	0.18502	0.187669	0.188503	0.191425	0.194098	0.194493	0.19862	0.201047	0.2034	0.206258	0.210053	0.212066	0.214846	0.215846
230	0.161511	0.162915	0.163488	0.163816	0.165259	0.165512	0.165483	0.166249	0.167152	0.168923	0.169922	0.17164	0.174737	0.175324	0.176704	0.177758	0.178131	0.181322	0.183016	0.185052	0.186122	0.187759	0.190078	0.192857	0.194906	0.197095	0.199497	0.201193	0.203012	0.205709	0.20699	0.20882	0.211628	0.21501	0.216311	0.22044	0.222319	0.226118	0.227074	0.229179
229	0.175103	0.175589	0.177118	0.17819	0.178688	0.179027	0.179007	0.180048	0.178954	0.180668	0.182639	0.184046	0.186414	0.188423	0.188262	0.189614	0.19207	0.194667	0.195947	0.197777	0.199854	0.1997	0.203628	0.204338	0.209119	0.210073	0.211905	0.21299	0.215122	0.21892	0.221348	0.222298	0.224613	0.228098	0.229402	0.232004	0.234219	0.237735	0.240804	0.24262
228	0.190719	0.192683	0.191768	0.193299	0.194308	0.193193	0.194268	0.195398	0.195867	0.197244	0.197158	0.199263	0.200883	0.203169	0.204313	0.20473	0.206223	0.208507	0.210277	0.211979	0.2142	0.214385	0.218203	0.219785	0.223042	0.225182	0.227245	0.22849	0.232224	0.232209	0.235203	0.237488	0.239802	0.24168	0.24509	0.247742	0.249948	0.253365	0.25677	0.258484
227	0.205079	0.204743	0.206637	0.207303	0.206958	0.207113	0.208096	0.208548	0.209747	0.211277	0.212031	0.213989	0.215994	0.216553	0.217646	0.218294	0.220121	0.222022	0.22321	0.225607	0.227697	0.228976	0.230923	0.232689	0.23487	0.237535	0.240183	0.243276	0.244064	0.246971	0.248823	0.249847	0.254254	0.257094	0.258549	0.260588	0.264424	0.267495	0.270268	0.271293
226	0.218342	0.21877	0.219536	0.220437	0.220148	0.221082	0.221236	0.222688	0.222454	0.224876	0.227466	0.228727	0.229956	0.23099	0.232354	0.233824	0.234488	0.237707	0.238923	0.241139	0.242714	0.242535	0.246004	0.248451	0.250744	0.252686	0.255335	0.256765	0.257745	0.261294	0.26285	0.263995	0.268139	0.270904	0.271215	0.274333	0.278457	0.280923	0.282676	0.286172
225	0.234444	0.236035	0.235922	0.237154	0.238363	0.238321	0.238646	0.237768	0.240159	0.240293	0.242214	0.243974	0.246454	0.247943	0.248314	0.248755	0.251192	0.252645	0.25467	0.25638	0.25871	0.260363	0.261284	0.263718	0.266951	0.268977	0.26995	0.273668	0.274323	0.278439	0.279678	0.281585	0.284254	0.287772	0.290015	0.290667	0.293996	0.296992	0.29989	0.301513
224	0.251931	0.252013	0.254397	0.253509	0.25403	0.254384	0.254659	0.25395	0.257316	0.256445	0.257981	0.258503	0.2615	0.261438	0.263676	0.264084	0.265837	0.267379	0.270425	0.271886	0.274982	0.27502	0.278734	0.280212	0.282237	0.284429	0.287593	0.289463	0.2909	0.293724	0.295112	0.295405	0.300325	0.303631	0.304628	0.307413	0.310889	0.314001	0.31545	0.318703
223	0.266639	0.267158	0.268497	0.269126	0.268862	0.269923	0.271242	0.270652	0.269934	0.271549	0.274914	0.274211	0.276523	0.277735	0.276968	0.278407	0.280149	0.281154	0.285174	0.285954	0.288764	0.290143	0.29131	0.294612	0.295232	0.296672	0.299439	0.303569	0.305067	0.305871	0.310143	0.31177	0.314805	0.317292	0.320443	0.32127	0.324867	0.328608	0.330138	0.331982
222	0.286241	0.287066	0.286977	0.287736	0.287958	0.288839	0.289627	0.288544	0.290949	0.291684	0.291926	0.295007	0.295178	0.296718	0.297318	0.298226	0.298819	0.302216	0.303628	0.305767	0.308646	0.309412	0.310612	0.313037	0.314776	0.317545	0.320534	0.322415	0.323803	0.325778	0.328439	0.330309	0.333341	0.335491	0.337738	0.341213	0.344963	0.348397	0.349372	0.352997
221	0.30398	0.304518	0.304792	0.304367	0.304958	0.305102	0.305898	0.306626	0.307617	0.30765	0.308316	0.310886	0.313343	0.314923	0.314822	0.316379	0.316416	0.31979	0.321955	0.323695	0.325093	0.327068	0.328626	0.330338	0.333851	0.336666	0.337455	0.340352	0.342042	0.344713	0.345788	0.347304	0.351668	0.353413	0.35596	0.357819	0.362493	0.367005	0.368033	0.370358
220	0.320974	0.322394	0.322993	0.323383	0.323709	0.323345	0.323935	0.32457	0.324107	0.326279	0.328159	0.32928	0.331372	0.332106	0.333778	0.333721	0.334819	0.33841	0.340531	0.343194	0.34469	0.345869	0.34833	0.349587	0.353297	0.355381	0.357418	0.357901	0.360217	0.36365	0.366255	0.368572	0.370599	0.37395	0.37426	0.378	0.381164	0.38548	0.387834	0.390977
219	0.340942	0.341978	0.342295	0.342837	0.342902	0.344005	0.343649	0.343466	0.34526	0.348119	0.347276	0.350117	0.353397	0.353213	0.353334	0.353925	0.355179	0.357594	0.360911	0.362621	0.364267	0.365951	0.368519	0.369438	0.373044	0.374661	0.378029	0.379929	0.382086	0.384983	0.387086	0.388757	0.39217	0.396144	0.396431	0.399024	0.404612	0.406959	0.409303	0.411345
218	0.361573	0.361969	0.362834	0.364128	0.364227	0.363059	0.365456	0.365528	0.365944	0.36721	0.368892	0.370757	0.372764	0.37447	0.374158	0.375857	0.376974	0.379797	0.381754	0.384618	0.38579	0.389463	0.390435	0.392465	0.39478	0.397893	0.399606	0.402971	0.403322	0.406121	0.408482	0.412268	0.415745	0.41736	0.420329	0.421836	0.427246	0.429806	0.432878	0.435722
217	0.384635	0.384427	0.38614	0.384965	0.38538	0.386325	0.386983	0.387223	0.387942	0.389247	0.390521	0.39295	0.395768	0.397544	0.397168	0.398179	0.39996	0.401816	0.405351	0.407681	0.408362	0.411546	0.412538	0.415688	0.417605	0.420054	0.422569	0.426151	0.427272	0.42887	0.43144	0.434195	0.43746	0.441946	0.443701	0.446455	0.449376	0.453661	0.455098	0.459624
216	0.406395	0.406103	0.407164	0.408001	0.409663	0.408675	0.409347	0.40838	0.410926	0.412546	0.412904	0.414268	0.416711	0.417674	0.419372	0.420382	0.421191	0.424463	0.426436	0.430184	0.433253	0.432493	0.43515	0.436019	0.43993	0.443295	0.444774	0.446725	0.449464	0.45249	0.455823	0.457508	0.461084	0.464793	0.466632	0.470357	0.47467	0.479791	0.482511	0.486007
215	0.431945	0.433378	0.433659	0.435025	0.434757	0.434176	0.434544	0.435399	0.437014	0.438934	0.438278	0.441925	0.445446	0.444083	0.44674	0.445258	0.448113	0.449773	0.454361	0.456422	0.457694	0.459977	0.461706	0.464105	0.466891	0.469965	0.472566	0.474286	0.478047	0.480584	0.484414	0.485987	0.488448	0.49216	0.495133	0.498659	0.503232	0.508124	0.510299	0.514791
214	0.459973	0.461833	0.461943	0.463663	0.463151	0.465331	0.464371	0.46522	0.466038	0.468282	0.470341	0.472994	0.474082	0.476625	0.476845	0.476384	0.478375	0.481612	0.484257	0.486086	0.487892	0.490123	0.493006	0.49521	0.499633	0.501223	0.503172	0.506291	0.507535	0.510864	0.514537	0.517016	0.519143	0.523891	0.526856	0.528805	0.534329	0.539957	0.543345	0.546402
213	0.493052	0.494318	0.494859	0.495962	0.497367	0.4971	0.497976	0.498441	0.499898	0.50168	0.504143	0.505579	0.507456	0.509992	0.510664	0.510835	0.513392	0.518151	0.518783	0.522502	0.523704	0.52692	0.528137	0.530743	0.533436	0.537101	0.539438	0.540315	0.545602	0.547878	0.551042	0.554405	0.558728	0.561988	0.563973	0.567918	0.572385	0.576914	0.579786	0.585767
212	0.52773	0.52967	0.531401	0.531812	0.533786	0.533531	0.534033	0.533225	0.536181	0.538095	0.540055	0.540944	0.54454	0.545364	0.547177	0.547528	0.5488	0.552109	0.556024	0.558957	0.561211	0.562579	0.565113	0.568239	0.571317	0.575615	0.577869	0.580147	0.585158	0.587803	0.589307	0.593287	0.597957	0.601061	0.603402	0.607355	0.613446	0.618756	0.622373	0.627484
211	0.569733	0.573385	0.574085	0.575636	0.577067	0.578151	0.578707	0.578467	0.58101	0.582605	0.584024	0.586514	0.589753	0.589947	0.593727	0.593162	0.594851	0.598055	0.601245	0.603932	0.607772	0.610431	0.61142	0.614157	0.618412	0.621002	0.62437	0.628024	0.631139	0.633939	0.638941	0.641221	0.64548	0.649292	0.653367	0.65772	0.663042	0.669011	0.672862	0.67564
210	0.616805	0.618889	0.619675	0.620766	0.621843	0.624581	0.625568	0.625578	0.627974	0.630673	0.633214	0.635373	0.638283	0.639258	0.641496	0.642825	0.644198	0.648465	0.651751	0.655991	0.658101	0.660606	0.663157	0.66726	0.66948	0.674795	0.677792	0.679466	0.683635	0.68777	0.690466	0.694303	0.698018	0.702065	0.705973	0.710611	0.716106	0.721848	0.7267	0.732411
209	0.66879	0.670071	0.672571	0.673082	0.674693	0.675246	0.676614	0.677075	0.679442	0.680929	0.685721	0.688473	0.69084	0.692124	0.693188	0.694058	0.696737	0.701656	0.706124	0.709028	0.712566	0.716132	0.717953	0.720246	0.725569	0.729469	0.732707	0.735721	0.740147	0.743303	0.748658	0.751323	0.75586	0.760946	0.764406	0.769761	0.776187	0.780899	0.787128	0.794641
208	0.73028	0.732898	0.735086	0.736752	0.738086	0.741119	0.740359	0.740761	0.742881	0.746351	0.749358	0.752127	0.755352	0.757217	0.759977	0.75933	0.761849	0.767775	0.772488	0.776724	0.780619	0.782239	0.785512	0.789106	0.793099	0.79683	0.801569	0.805022	0.808344	0.812652	0.818755	0.821676	0.826124	0.831814	0.836601	0.839861	0.847575	0.853192	0.85933	0.867833
207	0.797402	0.80105	0.804019	0.805787	0.808293	0.811271	0.814611	0.811638	0.813757	0.818733	0.822223	0.826661	0.829745	0.832799	0.835402	0.834048	0.837238	0.846	0.849868	0.851685	0.855268	0.858324	0.861407	0.866148	0.870468	0.874219	0.878022	0.883581	0.885548	0.89097	0.896306	0.899943	0.905057	0.911412	0.915658	0.91998	0.928138	0.93523	0.94039	0.947646
206	0.875141	0.878538	0.882404	0.883246	0.889081	0.889091	0.892725	0.892951	0.896774	0.901987	0.904871	0.907739	0.912794	0.917992	0.91962	0.919412	0.922493	0.928615	0.93405	0.939598	0.943263	0.946637	0.949597	0.953348	0.958202	0.963731	0.969047	0.972723	0.975735	0.982186	0.987395	0.991334	0.996541	1.00326	1.00746	1.01199	1.01951	1.02923	1.03418	1.04193
205	0.962452	0.967533	0.970417	0.97502	0.977855	0.982109	0.984013	0.985679	0.987586	0.993837	0.997675	1.00152	1.00658	1.00945	1.01282	1.01204	1.0161	1.02302	1.02989	1.03327	1.03883	1.04103	1.0464	1.04929	1.05446	1.05927	1.06651	1.07112	1.0763	1.07964	1.08746	1.08997	1.09665	1.10435	1.10886	1.11487	1.12361	1.13134	1.13692	1.14386
204	1.06288	1.06848	1.07127	1.0773	1.08138	1.08611	1.08637	1.09	1.09475	1.10119	1.10399	1.11046	1.11402	1.11799	1.12174	1.12127	1.12514	1.13292	1.13912	1.14425	1.14937	1.15305	1.15532	1.16129	1.16493	1.1729	1.17489	1.18132	1.18521	1.19169	1.19853	1.20134	1.20767	1.21384	1.22001	1.2288	1.23605	1.24373	1.25153	1.25818
203	1.17122	1.17556	1.18162	1.18795	1.19327	1.19605	1.20025	1.20141	1.2079	1.21261	1.22014	1.22357	1.22966	1.23556	1.23758	1.23874	1.24317	1.25245	1.25768	1.26464	1.2676	1.27207	1.27544	1.27977	1.28632	1.29282	1.29699	1.30239	1.30679	1.31364	1.32064	1.32598	1.32934	1.33659	1.34194	1.34777	1.35817	1.36728	1.37261	1.38189
202	1.29154	1.29731	1.30386	1.31178	1.31779	1.32216	1.32623	1.32814	1.33228	1.33916	1.34444	1.35024	1.35714	1.36042	1.36444	1.36227	1.36858	1.37731	1.3866	1.39162	1.39729	1.40122	1.40282	1.40976	1.4138	1.42126	1.427	1.43233	1.4375	1.44448	1.45024	1.45598	1.4622	1.468	1.47467	1.47771	1.49246	1.49936	1.5082	1.5165
201	1.42118	1.4283	1.43584	1.44364	1.45023	1.45492	1.45835	1.46218	1.46841	1.47498	1.48289	1.49102	1.49436	1.49884	1.50193	1.50279	1.50855	1.51653	1.52453	1.53194	1.53613	1.53828	1.54313	1.54818	1.55308	1.55899	1.5637	1.57093	1.57466	1.58341	1.58885	1.59363	1.59986	1.60614	1.61163	1.62021	1.62992	1.63983	1.64745	1.65587
200	1.56105	1.56697	1.57379	1.58134	1.58832	1.59263	1.59681	1.59866	1.60562	1.61381	1.62127	1.6276	1.63279	1.63903	1.64213	1.64251	1.64725	1.65751	1.66501	1.67083	1.67702	1.67863	1.68361	1.6876	1.69514	1.70194	1.70728	1.71119	1.71989	1.72628	1.73073	1.73745	1.74242	1.75008	1.75434	1.76215	1.77247	1.78224	1.78816	1.79901
199	1.69987	1.70888	1.71419	1.72496	1.7306	1.73522	1.73986	1.7435	1.74888	1.7585	1.76619	1.76971	1.77635	1.78077	1.78355	1.78283	1.78905	1.7981	1.80731	1.81092	1.81624	1.82077	1.82463	1.82796	1.83616	1.84244	1.84746	1.8524	1.85923	1.86531	1.87444	1.87979	1.88527	1.88988	1.89896	1.90459	1.91751	1.92596	1.93258	1.94105
198	1.84097	1.84977	1.85634	1.8657	1.87364	1.87624	1.87913	1.88501	1.89235	1.89988	1.90787	1.91492	1.92015	1.9252	1.92709	1.92579	1.93191	1.94379	1.94919	1.95562	1.96003	1.96451	1.96773	1.97311	1.979	1.98518	1.99212	1.99901	2.00037	2.00978	2.01503	2.02196	2.02704	2.03262	2.03781	2.04779	2.05905	2.06727	2.07425	2.0838
197	1.98876	1.99426	2.00204	2.00933	2.0178	2.0215	2.02581	2.02905	2.03665	2.0432	2.05191	2.05633	2.06261	2.06653	2.06947	2.06683	2.07399	2.0826	2.09145	2.09767	2.10157	2.10606	2.10982	2.1149	2.12178	2.12767	2.13282	2.13866	2.14388	2.15177	2.15773	2.16582	2.16905	2.17616	2.18056	2.19068	2.20396	2.21025	2.21671	2.22754
196	2.12351	2.13315	2.13787	2.15008	2.1553	2.16099	2.16229	2.16902	2.17596	2.18305	2.19053	2.19533	2.2016	2.20384	2.20694	2.20517	2.21007	2.22037	2.22752	2.23448	2.23809	2.24187	2.24678	2.25256	2.2565	2.26288	2.26708	2.27334	2.27961	2.28805	2.2941	2.30123	2.30609	2.31231	2.31609	2.32463	2.34195	2.34768	2.35633	2.36342
195	2.25924	2.2656	2.27488	2.28156	2.28781	2.29134	2.29482	2.29943	2.30588	2.31058	2.31943	2.32506	2.33213	2.33453	2.33656	2.33291	2.3427	2.34907	2.35624	2.3644	2.36664	2.37039	2.37331	2.38006	2.38499	2.39143	2.39626	2.40199	2.40766	2.41686	2.4217	2.43027	2.43311	2.44021	2.44282	2.4534	2.46593	2.47561	2.48219	2.49342
194	2.37929	2.38776	2.39444	2.4016	2.40868	2.4116	2.41506	2.41682	2.42428	2.43053	2.43771	2.44113	2.44831	2.45278	2.45353	2.45068	2.457	2.46428	2.47337	2.47726	2.48145	2.48664	2.48745	2.49414	2.49995	2.50716	2.5136	2.51806	2.52404	2.53223	2.53783	2.54598	2.55128	2.55741	2.56118	2.57219	2.58847	2.59551	2.60108	2.61243
193	2.48441	2.49076	2.49535	2.50538	2.50878	2.51356	2.51748	2.52012	2.52765	2.53539	2.54152	2.54443	2.55128	2.55415	2.55574	2.55309	2.56245	2.56834	2.57532	2.58105	2.58708	2.59067	2.59207	2.59902	2.60595	2.61206	2.61515	2.62472	2.62952	2.64023	2.64302	2.65131	2.65484	2.66415	2.66805	2.68008	2.70273	2.70508	2.71247	2.72193
192	2.56961	2.57446	2.58074	2.58912	2.59377	2.59665	2.60132	2.60465	2.61271	2.61853	2.62624	2.63149	2.63752	2.64003	2.64176	2.63652	2.64689	2.65394	2.66323	2.67052	2.67416	2.67799	2.68202	2.68799	2.69486	2.7019	2.70963	2.71589	2.72289	2.73283	2.74019	2.74853	2.75337	2.76276	2.76897	2.78041	2.8006	2.805	2.81614	2.82898
191	2.63696	2.64246	2.64991	2.65661	2.66132	2.66459	2.66838	2.67427	2.67946	2.689	2.69557	2.70069	2.70835	2.70865	2.71142	2.7087	2.71895	2.7265	2.73556	2.74134	2.74653	2.75316	2.75768	2.7649	2.77245	2.78171	2.78864	2.79734	2.80336	2.81789	2.82244	2.83606	2.84055	2.8497	2.85471	2.87198	2.89297	2.90197	2.91463	2.9253
190	2.69594	2.69989	2.70487	2.71596	2.72086	2.72272	2.73058	2.73311	2.73937	2.74809	2.75747	2.76171	2.76982	2.77255	2.77608	2.77214	2.78396	2.7928	2.80437	2.81225	2.81762	2.82169	2.82579	2.83579	2.84537	2.85679	2.86342	2.87397	2.88199	2.89575	2.90674	2.9201	2.92676	2.93803	2.94793	2.96432	2.99396	2.99991	3.01173	3.02796
Voltage
AtPHR1_280-360 wild-type
Wavelength	Temperature
	20	22	24	26	28	30	32	34	36	38	40	42	44	46	48	50	52	54	56	58	60	62	64	66	68	70	72	74	76	78	80	82	84	86	88	90	92	94	96	98
260	7.97772	7.98748	7.96175	7.99157	7.97969	7.9892	7.9837	7.97788	7.99068	8.01003	7.9832	8.00702	8.0209	7.97435	7.96567	7.98628	8.00574	7.98819	7.99484	7.96436	7.92805	7.96078	8.00014	7.98385	8.01106	8.00091	7.99026	7.9607	7.95877	7.96909	7.996	7.99071	8.0304	8.00971	7.98479	7.97312	8.01211	8.03882	7.97726	7.95335
259	7.98933	8.0816	8.07539	8.08141	8.00809	8.03444	8.02967	8.05866	8.11086	8.03974	8.09792	7.9976	8.0044	8.00439	7.98934	8.00669	8.09946	7.98843	8.01641	7.97631	8.01684	8.06279	8.03873	8.00675	8.05093	8.07909	7.95261	8.05777	7.98475	8.07306	8.01274	7.96756	8.01409	8.12996	8.08771	7.96355	8.01995	8.26308	8.0316	8.03944
258	8.08256	8.15564	7.97512	7.99909	8.25702	7.99122	7.9976	7.94953	8.19556	8.11352	7.96446	8.06223	8.0771	8.08444	8.00147	7.97122	7.99947	7.95272	8.08732	8.06932	8.10195	8.00756	8.10689	8.00385	8.18231	8.0121	7.98459	8.09777	8.06211	8.06882	8.11635	8.0217	7.96752	7.96245	8.0399	7.98085	8.02067	7.95735	8.12056	8.02388
257	8.0399	8.0516	7.98916	8.082	7.99387	8.06152	7.98118	8.00407	8.01668	7.99846	8.04903	7.94162	8.00884	8.00346	8.07106	8.01447	8.00125	8.05443	8.00697	7.97107	7.94031	8.07128	7.99853	8.08476	8.22739	8.04345	8.04604	8.01372	8.27242	7.99318	7.98596	8.08706	8.01553	8.06692	8.00297	7.9986	8.14284	8.03954	8.06062	7.9656
256	8.0443	7.99878	8.03411	8.11124	8.03308	7.9785	8.02257	8.04311	8.04559	8.00085	8.10743	8.00675	8.01121	7.99269	8.10834	8.05467	8.03765	8.07214	7.98808	8.0153	7.98862	8.13384	7.97081	7.99851	7.99896	8.00662	8.11543	8.01477	8.01358	8.00255	7.97804	7.99178	8.07931	8.23924	8.05643	7.96835	8.06325	8.12161	8.00502	7.96657
255	8.09133	7.95143	8.07574	8.16328	8.03918	7.96229	7.97706	8.02015	8.04331	7.96455	7.94275	7.98506	7.94468	8.03163	8.00766	7.96975	8.0311	7.9755	7.97307	7.96005	8.04512	8.03073	8.06033	7.99537	7.99144	8.07051	7.96478	8.07566	7.98074	8.01176	8.05464	7.93584	7.96905	7.99591	8.01664	7.99672	7.9349	7.99584	8.01023	7.97861
254	8.01486	7.99218	8.00275	7.99936	8.09336	8.24827	8.01979	8.09078	7.99796	8.02363	7.9496	8.04616	7.99565	8.00931	8.04027	8.01219	8.08155	7.9366	8.01166	7.99722	7.95017	8.00797	7.97958	7.95727	8.00348	8.00456	7.99475	7.94611	8.03696	7.93262	8.02752	7.97326	8.00315	8.00315	7.95251	7.99136	8.01224	8.01216	8.04845	8.00263
253	7.99425	8.04654	7.99418	8.05069	7.94649	7.98655	8.06515	7.9858	8.03677	8.01443	7.98224	8.03142	7.96738	8.05844	8.08005	8.00128	8.13975	7.96977	8.07561	7.98197	8.00876	8.05774	8.0343	8.00169	8.28972	7.98691	7.98583	8.14464	7.9455	7.98659	7.98856	8.02811	8.08281	8.01098	7.9763	8.03972	8.07704	7.97592	7.95443	7.99826
252	8.15144	8.09176	7.93846	8.01842	8.26909	8.04135	7.96935	8.02701	8.02641	8.02445	8.01124	8.00179	8.01476	7.963	8.12722	8.0256	7.96854	8.00098	7.96044	8.0464	7.98954	7.99712	7.95149	7.99948	8.00235	7.96978	7.98522	8.00622	7.98516	8.03517	7.96326	7.98986	8.01036	8.04862	7.96952	7.97141	8.01495	8.01179	7.98284	8.04242
251	8.03338	8.15086	8.17932	8.06879	8.0068	8.00997	8.0168	7.99413	8.06863	8.07115	7.99396	7.9902	7.97592	8.00732	8.15025	8.08426	8.01063	8.00018	8.00554	8.05931	8.02046	7.97273	7.96123	8.04604	8.02196	7.99653	8.0031	8.06991	7.95543	8.02659	8.01561	7.97639	8.03233	8.00784	7.97502	8.01695	8.04602	8.06101	8.1726	8.14773
250	8.08209	7.95296	7.99531	8.09476	7.96403	8.01553	8.07577	8.01563	8.13865	8.05301	7.99868	7.97948	7.97045	8.04416	8.21234	7.98713	8.05845	8.03611	7.99581	8.00611	8.0826	8.0128	7.96901	8.18022	8.04776	7.9522	8.00098	7.98788	8.15374	8.00613	8.04986	8.01044	8.09093	7.98867	8.01018	7.9993	8.05772	7.98623	8.01411	8.20054
249	8.241	8.00626	8.0034	8.09805	8.01453	8.03645	8.12073	7.98889	7.95685	7.99078	7.96718	8.00577	8.00707	7.97321	7.99162	7.96958	7.94591	7.99396	8.03851	7.96364	8.11807	8.05515	7.99281	7.96623	7.98876	8.11932	8.03889	7.98073	8.183	8.04915	7.96374	8.06086	8.00309	8.01081	8.08345	7.97166	7.97582	8.06137	8.03525	7.98878
248	7.99886	7.99394	8.01752	7.98271	8.04823	8.0794	7.98745	8.01486	7.98432	8.01997	8.01542	8.06133	8.00438	8.04461	8.04095	8.04694	7.98291	8.03708	8.08278	8.00739	7.98223	8.00819	8.03788	7.98006	7.99805	7.98423	8.02032	8.01276	8.04841	8.07692	8.01114	8.02702	7.98489	7.98492	7.96915	8.0123	7.95544	8.09687	7.98766	8.01685
247	7.97887	8.02374	7.99635	8.02432	7.99343	8.03841	8.02038	8.04925	8.02985	7.99291	7.96351	7.95827	8.02287	7.98599	7.9874	8.0493	8.01384	8.06844	8.09913	8.03119	7.94406	8.03471	7.98229	8.31437	7.97256	8.01309	7.92891	8.00178	8.00987	7.98764	7.98086	8.04661	8.00361	7.99721	7.9893	7.96742	7.96948	7.97954	7.9878	8.03431
246	7.99295	8.01906	8.02884	7.96976	8.14483	7.99304	8.04262	7.99392	8.00198	8.03102	7.99505	7.94481	7.99083	7.99129	8.01247	8.07546	8.01284	7.96135	7.97916	7.98321	7.96711	8.03679	7.9581	7.97782	8.08836	7.99074	7.98689	8.02247	8.01556	7.98331	7.9718	7.98204	8.01075	8.00093	8.00457	7.99344	7.95636	7.99316	7.96837	8.07604
245	8.0136	7.96086	8.02809	8.01706	7.96409	7.99264	7.97967	8.01809	8.02951	8.01688	7.99155	7.96566	7.982	7.95123	8.01304	7.99173	8.27291	7.96699	7.98836	8.01679	7.98517	8.0527	7.98469	8.01338	7.98809	8.01163	7.99615	7.99114	8.03043	7.99604	7.96579	8.12099	8.00441	8.14905	7.99861	7.98289	7.99672	8.01451	7.97862	7.98014
244	7.95164	7.97021	8.03926	8.02328	7.96452	7.98555	8.09064	8.01129	8.03619	8.01265	7.99714	7.96836	8.02987	7.94807	8.03087	8.01056	7.99503	7.97886	7.99124	7.98969	7.9223	7.97964	7.9846	8.00409	7.97472	8.0104	7.99944	8.01936	7.96306	7.98498	7.99253	8.12074	8.0039	7.95569	7.98224	7.99682	7.99614	7.99656	7.94425	7.93536
243	8.02464	7.95718	8.01748	7.96172	8.00066	7.98446	7.96834	8.00081	8.01302	7.99043	7.99402	7.97988	8.00413	7.94154	8.01069	7.96965	8.2055	7.97239	7.98592	8.02815	7.92598	7.95066	7.97154	7.97927	7.99638	7.98873	7.98011	8.00226	7.96731	7.95576	7.95584	8.08059	7.99789	7.91943	7.9692	7.95301	8.07696	7.93147	7.92136	7.97214
242	7.96527	8.03981	7.97823	7.91638	7.98513	7.9601	7.93488	7.9741	7.98947	8.02346	7.94574	7.99941	7.97631	7.99078	7.9807	7.9976	7.98682	7.93832	7.93402	7.96631	8.01762	7.98577	7.92178	8.00355	7.97184	7.95845	7.95062	8.01405	7.99633	7.98054	7.92852	7.99184	7.95621	8.00842	8.00747	7.90402	7.99518	8.01566	7.90242	8.01362
241	7.92835	7.98465	7.94514	7.99613	7.92336	7.95853	8.02896	7.99852	7.91118	8.04534	8.021	8.00311	7.9277	7.92515	7.97376	7.93782	7.89874	7.87933	7.97118	7.89645	7.89038	7.91839	7.88702	7.9766	7.91388	7.96522	7.82631	7.95919	7.94765	7.91508	7.85534	7.93697	7.96792	7.95893	7.94409	7.86428	7.9894	7.97791	7.93824	7.90838
240	7.89334	7.9423	8.00354	7.98948	7.98611	7.98341	8.0017	7.92349	7.87884	8.00122	8.03064	8.0005	7.87185	7.89793	7.90032	7.88152	8.06791	7.98358	8.00877	7.97892	7.95741	7.83371	8.01243	7.99477	8.03148	7.90465	8.04683	7.91715	7.87401	7.85292	8.00811	7.98688	7.88239	7.8749	7.85207	7.79663	7.90948	7.98268	7.99644	7.96754
239	7.99424	8.0091	8.02416	7.97626	8.02163	7.96847	8.00567	7.9603	7.77693	7.88748	7.93307	7.93256	7.98083	7.81649	8.0354	7.76527	7.99245	7.97319	8.01864	8.01384	7.99586	8.00701	7.99062	7.94465	8.02194	7.9647	7.94861	7.8113	7.78227	7.99169	7.97153	7.91749	8.0101	7.9773	8.00135	7.9744	7.99348	8.01391	8.01327	7.9074
238	7.88176	7.90664	7.904	7.8891	7.92042	8.02933	7.88771	7.99246	8.01196	8.01756	8.00212	7.85711	7.87868	7.9896	7.94321	8.02198	8.04021	7.82045	7.93258	7.96786	8.01781	7.91786	7.8847	7.84659	7.97907	7.86316	7.83965	7.97037	7.99177	7.86378	7.88229	7.96611	7.95925	8.00462	7.99873	7.95736	8.00132	7.96084	7.89151	8.01619
237	7.97044	7.97674	8.01297	8.03376	8.00859	8.01417	8.03534	8.00076	7.87819	7.89468	7.9903	7.97331	8.01705	7.86108	7.95871	8.00956	7.94061	8.01439	7.95584	8.00197	7.86566	8.00396	7.98222	8.00213	7.97905	7.99972	7.97207	7.87373	7.95711	7.96998	7.96345	7.85249	7.9861	7.96779	7.86202	7.98643	7.9935	7.96339	8.00555	7.87661
236	7.98527	7.82849	7.95754	7.9762	7.96732	7.996	7.99899	7.84898	8.03297	7.96898	7.97717	8.00253	7.98784	7.98022	8.05869	7.986	7.99849	7.99736	7.95032	8.02437	8.01835	7.83483	7.98539	8.0146	8.00038	7.82548	8.04246	8.02364	7.97442	8.00786	7.79893	7.97446	8.0226	7.98975	8.00854	8.00507	7.83828	7.95398	7.99737	7.96825
235	7.945	7.99747	7.99721	7.99441	8.00956	7.97291	7.97036	8.00974	7.97211	7.94592	7.79126	7.97831	7.99607	7.97861	7.99742	7.94314	8.01745	8.00146	7.97051	7.95942	7.82065	7.99205	7.81051	8.00912	8.00334	8.00419	7.96348	7.9828	8.01061	7.98808	8.01641	7.80712	8.02056	7.98614	8.00947	7.98763	7.99192	7.98797	7.79393	7.77608
234	8.00537	8.01658	8.02374	7.98718	7.99199	7.97888	7.9769	7.98918	7.77441	7.98148	8.03318	7.99302	7.98709	7.96854	7.96598	7.98513	7.99896	8.0071	7.9844	7.99236	8.01347	8.00424	8.03796	8.025	8.01024	7.78422	7.97048	7.97986	7.98113	8.02197	7.9799	7.96892	7.84474	7.9908	7.78563	8.00788	7.95206	7.99057	7.99965	8.01847
233	7.99129	7.75298	8.00351	8.01623	8.01793	8.0306	7.98779	8.00115	8.03165	8.00553	7.76945	8.01372	7.97034	8.00855	7.97122	8.01543	7.91336	7.99977	7.74522	7.99338	7.98907	7.92148	8.00095	7.81849	7.76555	8.01559	7.97303	7.98171	7.96375	7.98183	7.74573	7.97906	8.00426	8.02467	7.99648	8.01088	7.9887	8.00923	8.03392	7.97752
232	7.99929	8.00133	7.9749	8.001	7.93906	8.00544	7.73389	7.95948	8.02444	8.00575	7.98623	8.03754	7.97126	7.74958	7.96583	7.74279	8.01194	7.99613	8.03578	8.01223	8.01984	7.98752	8.01395	7.96508	8.02544	8.02694	7.98948	8.00139	7.98442	7.97368	7.9826	7.7372	8.00292	8.00788	7.98717	7.99682	7.97907	8.00823	8.02463	7.98423
231	8.00757	7.97564	7.97169	8.01587	8.00861	8.04221	8.02254	8.00934	7.99378	7.95472	8.00077	8.02213	8.0027	7.98421	7.98113	8.01424	7.98977	8.00751	7.94228	7.74119	7.98961	7.9667	8.02623	8.03616	7.99382	7.98249	7.72542	8.0275	8.0005	8.00896	7.99532	8.01127	8.04299	7.96969	7.98081	7.96001	8.00131	7.95529	8.01123	7.95609
230	7.93968	8.0103	7.98597	7.75641	7.96418	7.95586	7.75754	7.97103	8.01813	7.98354	8.00064	7.99494	7.97931	7.9673	7.9865	7.99657	8.02311	7.96017	7.96328	8.02592	8.02613	8.00613	7.98146	7.97562	7.96946	8.01958	7.96121	7.96316	7.9245	7.7473	7.97867	7.75389	7.747	7.70167	7.96755	7.97402	7.99996	8.0112	8.00288	7.99178
229	7.99782	7.97446	8.00736	8.02707	8.03014	7.98096	7.96106	7.96367	8.01785	8.01319	8.0036	7.96941	8.00329	7.97932	8.00084	7.96161	7.99476	7.9969	7.70081	7.72978	8.02327	7.71665	7.94581	8.01062	8.00299	7.96985	7.9936	7.983	7.99079	8.00924	8.00618	7.95354	7.99355	7.98373	7.97174	7.99544	8.00084	7.99776	8.00717	7.96731
228	7.93104	8.01499	7.98953	7.97807	7.98804	7.95347	7.97787	7.97372	7.99965	8.01269	7.99935	8.00501	7.99964	8.02411	8.0062	7.95041	7.96983	7.99286	8.00585	7.99802	7.98517	7.95885	7.98545	8.03786	7.97536	7.97567	7.98431	7.96389	7.98904	7.97887	8.03017	7.99349	7.70518	7.9753	8.02063	7.94088	7.99659	8.01047	7.98191	7.97652
227	8.01841	7.72616	7.96508	7.97404	7.98582	7.98286	8.01868	7.9907	7.98136	8.01568	7.95744	8.01329	7.99321	7.97721	8.00878	7.99185	7.98289	7.98762	8.01567	7.99829	7.9648	7.97962	7.98436	7.97386	7.96553	7.99723	7.97838	8.00433	8.01738	7.98243	7.98144	7.98465	8.02504	7.96337	7.96442	8.00071	7.99716	7.99082	7.99312	7.97277
226	7.99567	7.95821	7.94355	7.9998	7.99876	7.97434	7.9558	7.96216	7.93576	7.96656	7.98118	7.97547	7.98498	7.96769	7.99084	7.9694	7.99978	8.00738	7.74186	8.00472	7.99019	7.94867	7.98447	7.97745	7.93459	7.98046	7.95865	8.00887	8.00938	7.98007	7.73538	7.9879	7.97164	8.00648	7.97914	7.96495	7.71181	7.94845	7.68609	8.01355
225	7.96875	7.97669	7.9876	7.97856	8.01075	7.99791	7.99651	8.00701	8.01996	8.0203	8.00152	7.75968	7.98477	7.98792	7.97256	8.01654	7.95517	7.77065	7.98568	7.97614	7.99428	7.99962	7.97911	7.99072	8.00751	7.99201	8.01235	7.98884	7.92815	8.02767	8.00015	7.94574	7.99984	8.01728	8.02548	8.03818	7.99178	8.01228	7.95978	7.94865
224	8.00421	7.99862	8.00579	7.97721	7.96561	7.98369	8.00735	7.9647	7.99995	7.93545	7.76276	7.94827	7.96935	8.01207	7.98619	7.99789	7.99432	7.99215	7.96183	8.00419	7.98027	8.01532	8.00075	7.74673	7.97904	7.98058	8.00793	7.95879	7.69126	7.77658	8.00428	8.03855	8.03553	8.04814	7.98099	7.96971	7.97284	8.02017	8.0392	8.00095
223	7.98283	7.78118	7.96388	7.99031	7.97657	7.99392	7.98116	7.9705	7.94117	7.9813	7.99724	7.98838	8.00414	7.93814	7.99023	7.94585	7.98036	7.97425	7.97035	7.98653	8.01509	7.98947	8.01861	7.96021	7.99095	8.05697	7.96747	7.72782	8.00899	8.04256	8.01714	7.79366	7.95449	7.81142	7.99417	7.99577	8.04069	7.93176	7.79995	8.02157
222	8.01058	8.02996	8.03247	8.01192	7.99044	7.99312	7.99879	7.99601	8.10471	7.99708	7.99515	8.05514	7.98101	7.95172	7.99427	7.97695	8.01173	7.99754	8.03368	8.03433	7.96842	7.73039	7.73706	7.97003	8.01329	7.98262	7.99383	8.03339	7.99197	8.03598	7.96321	7.98527	7.96161	7.98627	7.9743	7.92867	7.99096	8.03193	7.99586	7.94098
221	8.02255	7.95087	8.04184	7.73884	8.02987	7.9345	8.02899	7.96866	7.82851	7.97076	7.99716	8.00948	8.03007	7.75244	7.99487	7.97045	7.99195	7.9666	8.02371	7.96755	8.00125	8.03063	8.01417	7.98087	8.00068	7.98553	7.755	8.00875	7.99491	8.0011	7.96486	7.97484	8.00198	7.98701	7.98599	8.01904	8.05196	7.98401	7.97261	8.00951
220	8.08668	8.01802	7.99026	8.00216	7.99187	7.96098	7.9991	7.94497	7.9999	7.99146	7.80496	7.98938	8.01071	8.00757	8.00434	7.96223	7.99685	8.04079	8.05915	7.67648	8.02087	7.95699	7.99199	7.98908	7.98645	7.98169	7.99315	8.02242	7.91985	8.03787	8.02024	7.98802	8.01115	8.02984	8.04202	7.93468	7.7502	7.98659	8.0063	7.99406
219	7.83416	7.7751	8.00458	7.76395	8.02894	7.90317	8.00639	8.01915	7.99462	7.96678	8.04453	7.99159	7.98167	7.95281	7.7706	7.97255	8.03452	7.97174	8.03616	8.02137	7.77569	7.71569	7.98275	7.73568	8.02453	7.99467	7.96907	7.74613	8.00053	7.769	7.75383	8.01187	8.02835	7.99288	7.99548	8.01675	8.00979	8.03199	8.00222	7.9827
218	7.99557	7.99586	8.03535	7.98708	7.78312	8.01457	7.98634	8.00789	8.01533	7.99278	7.937	7.7613	7.97598	7.95598	8.03694	7.99805	8.00043	7.96668	7.77002	7.75124	8.00598	7.99483	7.99214	8.00989	8.02228	7.97107	7.98849	7.9938	7.88607	7.97103	7.96572	7.9975	7.96079	7.99496	8.01672	8.04655	8.0252	8.01877	7.96253	8.00232
217	8.00399	7.97637	8.01699	7.74453	8.00511	7.76487	8.0521	8.01039	8.03272	7.98222	8.00459	7.99534	7.98505	7.98463	8.02569	8.00911	8.01834	7.98052	8.02735	8.01406	7.97371	8.01294	7.73008	7.98021	8.01687	8.01753	7.74019	8.02779	7.99196	8.03371	7.97741	8.00074	7.97427	7.98368	7.97807	8.0157	7.94495	7.99422	7.9992	8.02246
216	7.99516	8.01258	7.75357	8.06292	7.98128	8.04168	8.01908	7.92455	8.00624	7.96387	8.00772	8.03663	7.98937	7.98002	7.95831	7.954	7.99221	7.95444	7.93216	7.96878	8.02906	7.96205	7.99173	7.97317	7.99032	7.98852	8.00504	8.01758	7.97533	7.96015	7.99904	7.97249	8.00913	7.99039	7.98899	8.01058	8.01872	8.01664	7.97998	8.01234
215	7.98489	8.00204	8.01686	7.9941	7.9598	8.02708	7.97343	7.99516	7.98088	7.96772	7.70591	8.03332	7.97653	8.02312	7.99171	7.95048	7.98678	8.01882	8.00013	8.02148	7.99599	8.03828	7.99009	7.99935	7.95504	8.03457	7.96598	8.0199	7.99349	7.98769	8.02805	8.00471	7.72114	7.98907	8.00004	8.01906	8.01905	7.99782	7.99382	7.99065
214	7.97432	7.98936	7.94298	7.99595	8.0351	7.98329	7.97398	7.98283	8.03251	8.03281	7.97919	7.96188	8.00505	7.97336	7.98466	7.95907	8.02003	7.9581	7.96639	7.98385	7.95505	8.00947	7.99719	7.95888	7.97401	8.02009	7.99138	7.97616	7.9687	7.98786	7.99757	8.02041	7.97135	7.98368	7.96271	7.93809	8.00186	7.97553	7.9705	7.9779
213	8.01614	8.00092	8.02551	7.96616	8.00518	8.00265	7.94586	8.03747	7.97236	7.95386	7.99662	7.98862	7.98601	8.00987	7.95307	8.012	7.93981	8.00982	8.01858	7.99361	7.94166	7.95703	7.94793	7.96472	7.98492	7.96993	7.96621	7.95826	7.96583	7.95892	8.00451	8.01148	7.92889	7.99392	7.98647	7.99832	7.97575	7.9966	7.97441	7.98557
212	7.99516	8.01831	7.99116	7.96659	7.99203	7.98517	8.02446	7.97851	7.96134	7.99409	8.03085	7.95165	7.97492	7.98079	7.99993	8.00263	8.0089	7.99311	7.93582	8.009	7.98283	7.97968	7.98301	7.95256	8.00123	8.01168	8.00897	8.02504	8.012	7.95648	8.00812	7.9932	8.01516	7.99757	7.96763	7.99593	7.95719	7.96283	7.99155	7.98103
211	7.96891	7.97855	7.97854	7.99781	8.01079	8.00367	8.0176	7.98833	7.95131	7.97026	7.98221	7.9755	7.95318	8.00177	7.98892	8.001	7.93922	7.97487	7.99346	8.00677	8.02163	8.03163	7.96765	7.97813	7.96976	7.98208	7.95133	7.99672	7.98432	7.99381	7.97939	8.02419	8.01632	7.98011	8.00246	7.95296	7.96017	7.97182	7.98329	7.98036
210	7.99882	7.99033	8.00251	8.02837	7.93049	7.94426	7.9898	8.01303	7.99407	7.97307	7.98976	7.97114	8.00154	7.98472	7.96275	7.92977	7.97344	7.9497	8.01831	8.00553	7.93644	8.00344	8.0135	7.98205	7.97886	7.98877	7.97672	7.96872	7.9683	7.97071	7.97611	7.99994	7.98373	8.01195	8.03787	7.85554	8.02207	8.02112	8.02466	7.97186
209	7.99869	8.01719	8.01517	7.99172	7.97789	7.96358	7.96761	7.99444	7.95674	7.99959	7.99365	7.96102	7.95818	7.97028	8.00553	7.97342	7.96795	7.97467	7.99612	7.97275	7.98198	7.96002	8.0172	7.91953	7.97417	8.02073	8.0172	7.9865	8.02164	7.93153	8.02834	8.00987	7.9539	7.97233	7.98241	8.03543	7.98366	7.96793	7.97716	7.93183
208	7.97284	7.96133	7.95152	7.93332	7.9624	7.95711	8.00446	8.02657	8.01379	8.0047	7.99461	7.97423	7.99547	7.95974	7.96514	8.01604	7.9378	7.77781	7.98491	8.00254	7.99233	7.93201	7.99102	7.89662	7.97387	8.03995	8.01905	7.97307	8.01498	8.00024	7.9849	7.96873	8.02639	7.99373	7.96663	7.98042	7.99668	8.00728	7.99832	7.98074
207	7.99977	7.98655	7.9583	7.99075	8.01127	7.99381	8.02572	7.92054	7.98676	7.99735	7.97244	7.94441	7.95941	7.99164	7.94556	7.95571	8.05805	7.93177	8.00785	7.9699	7.97032	8.00971	8.02982	7.98005	7.95986	7.99338	7.97867	8.01714	7.96667	8.00284	7.98371	7.94608	7.98798	7.98602	8.00618	7.96052	7.94409	7.93793	7.9704	8.00759
206	7.98896	8.04493	8.02545	8.03041	7.96449	7.97829	8.00732	7.98019	8.00815	8.02869	7.98831	7.95353	7.95919	7.95217	7.94475	7.98303	7.96695	7.97516	7.97321	7.9778	8.02534	7.97958	7.95788	7.94843	8.0016	7.99202	7.93445	7.94418	7.97539	7.98334	7.8939	7.92521	7.97834	8.02799	8.01881	7.98421	7.95562	7.99607	7.98977	7.96035
205	7.96814	7.97604	8.02877	7.99203	8.0337	7.92026	7.96431	7.99581	7.97358	7.95544	7.95931	8.00176	7.95773	7.97705	7.92344	8.0181	7.95503	7.93993	8.00953	7.97453	7.94392	7.98362	7.95244	7.91357	7.98284	7.99147	7.96844	7.97562	8.00801	7.97245	8.01474	7.97899	7.94522	7.99894	7.97665	7.99999	7.99913	8.00486	7.92596	8.01389
204	7.98911	7.95373	7.99467	8.0086	7.97529	7.92255	7.9934	7.82028	8.01267	7.91898	7.9916	7.97905	7.974	7.94498	7.99146	7.98924	7.99933	8.01937	7.92716	7.92399	7.93479	7.98778	7.99953	7.99403	7.9257	7.97755	7.91737	8.03326	7.86474	7.93456	7.98202	7.9588	8.03758	7.97304	7.9778	7.96475	7.96182	7.99292	7.98114	7.73557
203	7.92265	7.98551	7.96148	7.97192	7.92166	7.79163	7.97395	7.9528	7.99341	7.96308	7.90937	7.98744	7.96252	7.95058	8.01602	7.95626	8.01381	7.97472	7.98568	8.01405	8.05492	7.96211	7.87843	8.02035	8.02092	7.95038	8.01902	7.88665	7.98674	8.00356	7.87716	7.97464	7.99133	8.0519	7.97237	7.77625	7.93966	7.72256	7.90612	7.98808
202	7.83159	7.96682	7.85158	7.90395	7.8974	7.98582	7.95971	7.97664	7.98893	7.98843	8.01262	7.89252	8.0001	7.96412	7.96522	7.96819	7.94903	8.02709	7.99052	8.00892	7.98341	8.03009	8.00892	8.00095	7.97183	8.00319	7.98325	7.99872	7.99781	7.99207	7.96378	7.97764	7.92194	7.90366	7.94054	7.96109	7.77451	7.97297	7.71414	7.93082
201	7.99564	8.00418	7.98229	7.95378	7.96898	7.89798	7.96265	8.00049	8.00438	7.76127	7.98055	7.9796	7.88955	7.95382	7.97215	7.96244	7.98348	7.87101	7.98897	7.96381	7.96215	7.98014	8.00168	7.9298	7.88066	7.909	7.77315	7.95651	7.96741	7.80125	8.0102	8.03275	7.96057	7.74703	7.81055	7.94375	8.01826	7.89277	8.01602	7.84767
200	7.96674	7.97083	8.00618	7.99719	7.90682	7.9826	7.97601	7.97013	7.97647	7.99303	7.98243	7.87099	7.87114	7.95525	7.92198	7.94602	7.79034	7.99628	7.9248	7.74868	7.85277	7.97944	7.91535	7.99748	7.95431	7.87171	7.9065	7.93645	7.77792	7.80283	7.9647	7.986	8.00386	7.88386	7.91725	7.88212	7.79733	8.02044	7.99327	7.77066
199	7.95218	7.85746	7.8768	7.98263	7.93129	7.93462	7.90027	7.96	7.89939	7.79702	7.95829	7.70059	7.96023	7.91509	7.94297	8.02146	7.96992	7.78894	7.85723	7.8938	7.7785	7.91095	8.03451	7.97361	8.00571	7.89737	8.01483	7.89973	8.01767	7.96837	8.01472	7.96463	7.9053	7.86331	7.88441	7.92698	7.8236	7.75123	7.73436	7.81078
198	7.89665	7.7852	8.00448	8.02765	8.03407	8.02964	8.03779	7.9449	8.00895	7.99821	7.97523	7.74111	7.9101	7.88388	7.94263	7.89609	7.84935	7.92558	7.7713	7.88715	7.94811	7.95562	7.77036	7.83033	7.97537	7.74574	7.83304	7.9618	7.90336	7.85725	8.04181	7.88988	7.80751	7.82897	7.83104	7.84326	7.98137	8.00799	7.98433	7.91984
197	7.98826	7.90536	7.899	7.80218	7.80549	7.7378	7.9862	7.96108	7.9779	8.01256	8.03836	7.88506	7.9615	7.94362	7.90203	7.80806	7.83322	7.93654	7.92079	7.96944	7.92618	7.9598	7.92668	7.82545	7.90223	7.98439	7.81425	7.7767	8.02526	7.94808	7.97667	7.98044	7.9917	7.94208	7.80592	7.92695	7.67324	7.86186	7.89035	7.90886
196	8.0149	7.97305	7.84149	7.85389	7.92763	7.94531	7.87909	7.97838	7.90066	7.89271	7.97299	7.81277	7.7618	7.81627	7.98493	7.79776	7.96336	7.85814	7.85374	7.9305	7.90007	7.769	7.94096	8.00751	7.86816	7.91116	7.86204	7.88645	8.00682	8.05362	7.91263	8.02284	7.90131	7.96882	8.05472	8.03333	7.86991	7.80446	7.84719	7.84218
195	7.89691	7.91961	7.82439	7.89856	7.97166	7.96945	7.85498	7.86193	7.88041	7.80599	7.94213	7.82219	8.05808	7.90347	7.95667	7.97527	8.01367	7.99528	7.99862	7.79841	7.87204	7.97374	7.90778	7.97319	7.86566	7.94216	7.92907	7.91075	7.98277	7.87583	7.97187	7.80502	8.03102	7.85847	7.6945	7.69461	7.89553	8.02026	7.74216	7.80205
194	7.90852	7.90443	8.00075	8.06953	8.03099	8.04702	7.92614	8.00657	7.98525	7.97434	7.94077	7.99327	7.99711	7.74263	7.95985	7.83944	7.76705	7.79728	7.85015	7.93584	7.85454	7.89369	8.03667	7.74598	7.89676	7.89867	7.93116	7.90972	7.93832	7.84201	7.90738	7.84642	7.98251	7.82833	7.78621	7.87438	7.96755	7.89931	8.00296	8.00088
193	7.93768	7.92256	7.94929	7.90532	8.01211	8.04489	7.9532	7.92987	7.92964	7.9351	7.81849	7.81723	7.74078	7.92672	7.78899	7.97357	7.8792	7.87379	7.92237	7.84092	7.87699	7.84781	7.88653	7.89343	7.91453	7.95763	7.85862	7.79148	8.00805	8.01613	7.97831	7.84906	8.03666	7.94622	7.96731	8.08874	7.92012	7.79164	7.84217	8.08363
192	8.05204	7.98615	7.92513	7.83273	8.02985	7.98114	7.82699	7.85853	7.96121	8.01264	7.81875	7.89823	7.85717	7.89336	7.98411	7.88475	7.9273	7.87892	7.93226	7.81207	7.98319	7.94765	7.96157	7.94913	7.78522	7.89705	8.05199	8.01259	7.94785	7.96505	7.96188	8.02058	7.7406	8.02564	8.05383	7.81967	7.84742	7.81363	7.97059	7.81256
191	8.03576	7.8233	7.84986	7.76658	8.0439	7.9789	7.84367	8.00001	7.91654	7.74444	7.89173	7.98267	7.94741	8.00897	7.83624	7.80573	7.90446	7.90679	7.88752	7.96098	7.84187	7.77256	8.00844	7.99938	7.96394	8.02779	7.98273	7.83842	7.82298	7.95209	8.0136	8.04534	7.89258	7.93995	7.87132	7.89051	7.87429	8.02652	7.75944	7.87239
190	7.8898	7.96703	7.97087	7.98828	7.94495	7.85101	7.93378	7.96277	7.93797	7.91568	7.90758	8.00009	7.80818	7.81045	7.94984	7.69414	7.94581	7.75815	8.00711	7.98223	7.86102	8.06001	8.05705	7.91388	7.73848	7.92521	7.9858	7.92829	7.87496	7.94525	7.9236	7.96853	7.95553	7.94472	8.02592	7.94857	7.9553	7.68646	7.98173	7.79047
AtPHR1_280-360_Olig1
Wavelength	Temperature
	20	22	24	26	28	30	32	34	36	38	40	42	44	46	48	50	52	54	56	58	60	62	64	66	68	70	72	74	76	78	80	82	84	86	88	90	92	94	96	98
260	7.9509	7.97434	8.00933	7.94628	7.97811	8.0004	7.9535	7.99761	7.99747	8.04171	7.99707	7.9802	7.96627	7.93229	7.98204	7.98916	8.01125	7.99935	7.95503	8.01326	7.95846	7.98596	7.97462	7.97338	8.00773	8.03672	7.96886	7.99615	7.97509	7.98172	7.96668	7.99057	7.96223	8.02804	8.00419	7.97111	7.95486	8.04051	8.00926	7.98894
259	7.98286	8.06438	7.99453	8.24424	8.00574	8.07838	7.97678	8.00825	8.11868	8.30511	8.00826	8.04382	7.99366	8.01227	8.06835	8.02142	7.96973	8.03238	8.02781	8.05561	7.98867	7.97849	7.97743	8.04257	8.13218	8.10509	8.05355	8.02858	8.0358	8.06057	8.05109	8.08245	8.03174	8.07807	8.1017	7.99635	8.20234	7.94869	8.08371	7.97358
258	7.98752	8.01874	8.01329	7.98032	8.0879	7.99763	8.0647	8.0425	8.01512	7.98912	8.14489	7.97114	7.98646	8.03139	8.01297	8.18556	8.01234	8.00034	8.03642	7.98886	8.07353	7.95893	8.0649	8.07535	7.99532	8.03059	8.0059	8.00622	8.00703	8.01602	8.01239	7.97615	7.98066	8.02599	7.98557	8.06565	7.99722	7.97662	8.03643	7.99253
257	8.01167	8.02981	8.07008	8.22478	8.08303	7.99771	7.99313	8.12156	7.98547	7.99497	7.9845	8.05191	8.07678	8.1527	7.97267	8.02911	8.06518	8.07065	8.02851	7.99705	8.00007	8.03971	7.97604	8.1852	8.05725	8.10508	7.98672	8.16879	8.03181	8.08649	7.95771	8.05182	8.06755	8.01409	7.99188	8.02911	8.017	8.01556	7.9794	8.06005
256	8.06144	8.18976	8.05554	7.9631	8.10145	8.03739	8.01769	7.97794	7.97438	7.95812	7.98365	7.9731	7.96818	8.02055	8.0001	7.9586	7.95611	8.00775	7.98386	8.04209	8.01783	8.03047	8.00419	7.95631	8.00094	7.96335	7.99188	8.20125	8.08668	8.02199	8.09123	7.99041	8.01518	8.08449	8.0765	8.09947	7.99178	8.01058	7.96869	7.99268
255	8.10744	8.00429	8.0406	8.00045	7.99745	8.0837	8.09243	8.03657	8.01274	7.98115	7.99825	8.06325	8.03313	8.05767	8.04793	8.00507	8.01606	8.06132	7.96676	7.96067	8.01766	8.16526	8.04336	8.01664	7.99581	7.96384	8.04997	8.01756	7.98789	7.99104	7.98296	8.04199	8.00664	8.00424	8.12987	7.9844	8.00241	8.08361	8.04367	7.96745
254	7.99402	8.01778	8.07068	8.06353	8.22681	7.97261	7.9606	7.95992	8.30488	8.00595	7.99016	7.99957	8.06807	7.97516	8.02508	7.98697	8.02826	8.00635	7.94813	7.98485	8.04777	8.03993	8.08291	8.01351	8.01801	8.02666	7.98487	8.07599	8.03207	7.97444	7.98283	8.00028	8.0084	8.02718	8.00541	8.01599	7.9748	8.00108	8.08936	8.00045
253	8.03807	7.97976	7.98632	8.08517	7.98259	7.94103	8.02389	8.00635	7.96157	8.06871	7.96421	8.02596	8.02567	7.96081	8.0787	7.97433	8.08915	8.06594	8.1172	8.04418	7.97426	7.95556	7.98967	8.05845	7.96135	7.99573	7.98571	7.98795	8.08037	8.0253	8.03945	7.95904	8.05121	7.97827	7.99351	7.98674	8.00989	8.01393	8.06562	8.05035
252	7.99915	8.03216	8.00184	7.98183	7.98201	7.9927	8.03899	8.00734	8.00736	8.03711	7.99817	8.00439	7.94464	8.09263	7.98492	8.01765	7.98385	7.96061	7.97856	8.24119	8.01592	7.9367	7.98636	8.07959	7.96421	7.99034	7.96175	7.99254	7.99205	7.98747	8.01063	7.98711	7.98567	7.99155	7.99994	8.0351	8.01592	8.00776	7.98652	7.99256
251	8.05074	8.06862	8.0065	7.96137	7.97986	8.01729	8.05487	7.98503	7.99573	8.05809	7.97409	7.95916	8.0094	8.1345	8.0295	7.99807	7.96868	8.01244	7.96737	8.02599	8.03504	7.98116	8.01689	8.12019	8.00967	7.95577	7.9573	7.97631	7.94165	7.97073	8.05389	8.01196	8.05649	7.99681	7.96572	8.03145	8.05384	8.03411	7.96864	8.0505
250	8.005	8.11568	8.03376	7.96371	8.01215	8.05783	8.04045	7.97891	8.04131	8.24838	8.04931	7.97009	8.04071	7.92878	8.01374	7.98086	8.01115	8.04936	8.00124	7.96095	7.96191	8.00566	7.9536	8.02158	8.01431	7.98212	7.96964	7.99828	7.98532	8.11955	7.96096	8.03661	8.00028	8.03656	7.96094	8.0673	8.05015	8.06502	8.00254	8.08147
249	8.00079	7.92934	8.01685	7.98713	7.98922	8.10992	7.96982	8.0331	7.93815	8.02386	7.98061	8.02247	7.99739	7.97934	8.04942	7.96358	7.98447	8.06744	7.98152	7.9317	8.01425	7.99048	8.21051	7.98921	8.03881	8.02663	8.02459	8.04483	8.03592	7.99605	8.00326	7.98259	7.98073	8.00548	8.11008	7.98448	8.06647	8.20726	7.9734	7.98687
248	8.00808	7.97545	8.02332	8.02898	8.04754	8.03387	7.9567	7.95691	8.04506	7.93527	7.95451	8.07315	8.06154	8.02439	8.05935	8.025	7.96773	8.11424	8.02281	8.01311	7.98768	7.98808	7.99766	8.00956	8.0144	8.00923	8.05329	8.07173	8.06654	8.05509	7.98909	7.99243	8.01321	8.04207	7.98843	8.12511	8.12529	8.03175	8.01047	7.99378
247	7.98716	8.0181	7.99238	7.96305	8.05566	8.05545	7.96686	7.96756	7.95852	7.97721	7.96965	8.01311	8.01924	7.97389	8.09468	7.96292	8.19658	7.99055	8.04416	8.05323	8.00144	7.95776	7.97433	7.97074	8.06267	8.01902	7.96752	7.96923	8.09869	7.98999	7.96719	8.02314	8.01735	7.94949	7.9871	8.01203	7.99876	8.01137	7.95262	8.0231
246	7.99719	8.01658	8.0163	7.99313	8.02309	8.01908	7.97559	7.99067	8.13303	8.03121	8.00436	8.02612	7.95871	7.97859	8.01022	7.98066	8.00247	8.06294	8.0603	8.0003	7.99913	7.96256	7.96984	7.95937	8.01593	8.02684	7.97323	7.9769	7.99554	7.99834	7.9676	8.03113	8.14072	7.98902	8.00671	7.9651	7.94819	7.95278	7.96156	7.96416
245	8.02833	8.05026	8.01858	7.98953	8.04261	8.07689	8.2662	7.99389	7.98836	8.04292	8.02038	8.02077	7.99234	7.97846	8.01551	7.97195	8.01684	8.00473	7.96474	8.00433	7.97433	7.97216	7.98751	8.04365	8.02632	7.97145	7.97672	7.97789	7.97028	7.99773	8.09266	7.96741	8.00852	7.97263	8.02168	7.98111	7.99204	7.9812	7.96978	7.98451
244	8.0512	8.28021	8.10182	7.99014	8.04564	7.93842	7.99733	7.99175	7.96531	8.0314	8.00581	8.02208	7.97357	7.98064	8.00723	7.97146	7.98842	7.95461	7.96003	7.99387	7.95177	8.01498	7.97183	7.96885	7.99075	7.95943	8.02745	7.97546	7.97232	7.9879	8.07008	7.95225	7.98943	8.00675	8.02176	7.93839	7.93818	7.97835	7.96205	7.93201
243	7.99643	7.98149	8.05421	7.96969	8.03059	7.90546	7.95615	7.96355	8.00601	8.03587	7.96885	7.98669	7.96154	7.96315	8.00513	8.02728	7.99207	7.93604	7.91639	7.98918	7.94789	8.00628	7.95575	8.02181	7.972	7.9741	7.9813	7.95825	7.94281	7.97428	8.0228	7.99695	7.95399	7.97904	8.01899	7.92475	7.95801	8.00145	7.92241	7.92175
242	7.95593	7.95555	8.00659	7.98429	7.97117	7.9247	7.99151	7.97077	7.97824	7.92643	7.94036	7.96286	7.91195	7.99549	7.98353	7.98306	7.94065	7.89662	7.9018	7.93536	7.89401	7.9499	7.90878	7.98554	7.96789	7.93014	7.97702	7.90473	7.98378	7.92759	8.03164	7.95056	8.01445	7.84504	7.94547	7.86863	7.99987	7.94098	7.8492	7.88337
241	8.02073	7.90395	7.96526	7.9848	7.90916	7.86828	7.93953	7.94565	7.91369	7.87138	7.96077	7.87869	7.92826	7.91678	7.93224	7.91713	8.01296	7.98927	8.02779	7.85735	7.83174	8.00193	8.00092	7.9189	7.92395	7.88573	7.94482	7.85153	8.02518	7.84818	7.9996	7.88991	7.95053	8.04661	7.95669	8.016	7.92343	7.8617	7.98761	7.98567
240	8.03057	7.97755	7.89026	8.00767	7.84947	7.97467	7.97997	8.01221	7.83896	7.80548	7.94764	7.97006	7.80071	7.9373	7.9919	8.01806	8.0022	8.04087	8.0221	7.99769	7.78225	7.99	7.9256	7.83533	7.98165	7.79747	7.97506	7.98183	7.99868	7.76023	8.00219	8.01555	7.87032	7.95886	7.98806	8.04307	7.85188	8.01308	7.90812	7.88814
239	7.99709	7.90234	8.01873	7.9197	7.76696	7.97029	8.01346	7.94	7.97909	8.00356	8.00223	7.88707	8.0153	7.85314	8.02261	8.00413	7.91916	7.98015	7.96994	7.90981	7.98516	8.00544	7.97193	7.99023	7.8878	8.04491	7.99681	8.00769	7.91274	8.00873	7.8858	8.00665	8.02606	7.9866	8.0135	7.96559	8.00466	7.90478	7.81205	8.01112
238	7.84096	8.02333	8.03328	7.78692	7.9995	8.00404	7.88279	8.05364	7.9958	7.98809	7.95538	7.9986	7.87707	8.00121	7.97852	7.91043	8.00708	8.01463	7.85309	7.82152	7.86198	7.98113	7.99176	7.96633	7.971	7.93798	7.97264	7.8884	7.98054	7.97547	7.99046	7.88363	8.00072	7.9808	7.95625	7.95266	7.87755	7.97158	7.94988	7.8569
237	7.98203	7.99348	7.95658	7.9633	7.98854	7.99197	7.96323	7.89212	7.82693	7.8376	8.00243	7.95879	8.03163	7.84031	7.9828	7.99982	7.82236	7.98603	7.9839	7.97118	7.987	7.9754	7.96303	7.97937	7.99165	7.97181	7.96477	8.029	8.01003	7.79024	8.01245	7.97318	8.00877	7.83782	7.97477	7.97685	8.01227	7.81535	7.78612	8.04173
236	7.95953	7.96515	7.99761	7.99515	7.94924	8.01171	8.00039	7.97566	8.03802	7.95675	7.96775	7.97805	7.84959	7.94352	7.99557	7.81023	7.97501	7.96179	7.99582	8.02047	7.98683	7.78774	8.03193	7.98386	8.01374	8.02552	7.98324	7.98916	7.81723	7.96873	7.80794	7.97144	7.9941	8.02782	7.97543	8.02059	7.83407	7.98708	8.01688	7.83031
235	7.99103	7.96409	8.01612	7.99836	8.04222	7.97859	8.0315	8.00452	7.96753	7.77324	8.0119	7.76434	7.98412	7.99195	7.95554	8.00239	7.99023	7.99249	7.98009	7.7921	8.02625	8.01389	7.79876	7.9849	7.98553	7.99617	7.99879	7.97808	7.9816	8.00152	7.99517	7.98449	8.01662	7.97322	7.99682	8.00041	8.01322	7.99764	7.98597	7.96174
234	7.99941	7.73431	8.01546	7.98775	8.00869	7.99071	7.99562	7.97725	8.0222	7.95525	7.75547	7.97131	7.9897	8.00984	7.99552	7.97847	7.97315	7.99349	8.00766	8.0399	7.96231	7.7732	8.0117	7.96792	7.99269	7.97931	8.03425	7.97796	7.98865	7.97732	7.96897	7.99131	7.99473	7.97166	8.00565	7.98368	7.9746	7.96792	7.98567	7.98757
233	7.99082	7.99295	7.98819	7.99609	7.99511	7.69887	8.00591	7.99427	7.99268	7.95591	7.95325	8.00308	8.01162	8.01454	7.9992	7.97459	8.0065	7.99364	7.9893	7.76538	7.97453	7.98672	8.02211	8.02087	8.00943	8.00926	8.0014	7.9916	7.71437	8.01432	7.76138	7.96718	8.00441	7.99823	8.0017	8.02926	7.95658	7.94384	7.99606	7.98633
232	7.93413	7.96662	7.9969	7.98815	7.97037	8.00447	8.00372	8.02135	7.95434	7.97602	8.03184	7.97129	8.00213	8.02406	8.00234	8.0069	8.02338	7.97763	7.99713	7.97204	7.94425	8.00361	7.74211	8.00705	8.04125	7.96858	7.98578	7.97472	7.98877	7.99949	7.98808	8.00931	7.94582	8.02371	8.01711	7.94709	7.99117	7.98219	7.93813	7.9453
231	7.99692	8.00128	7.968	8.00614	8.00418	7.94621	8.00508	7.966	8.03596	7.99969	8.01682	7.97778	7.99029	8.02058	8.01684	7.98249	8.00765	7.97215	7.95854	7.95583	8.00411	8.00186	7.96943	7.99985	7.99674	7.97012	8.0061	8.00695	7.98879	8.00312	7.98851	8.0022	7.97985	7.95742	7.98834	7.98523	7.97947	8.00043	7.96487	7.98616
230	8.02896	8.00355	7.96594	7.96756	7.93974	7.96792	7.96059	7.9947	7.98373	8.00065	7.97757	7.95363	8.01136	7.97222	8.01498	7.97956	7.98693	7.96845	7.97398	7.9854	7.98403	7.98865	8.00975	7.97263	8.03123	7.99165	7.99336	7.99596	8.01372	8.00143	8.01865	7.99683	7.97929	8.0091	7.9621	8.00487	7.96819	7.9711	7.99665	7.988
229	8.00221	7.99551	7.96496	7.98559	7.9898	7.98809	8.00541	8.0057	7.95802	7.98478	7.99427	8.01533	7.98687	8.00752	7.96584	7.99179	7.95117	7.99418	7.96684	8.00298	7.99981	7.99238	7.97562	8.01256	7.99481	7.97521	7.96924	7.98465	7.97815	7.97482	7.97954	7.9564	7.97013	7.98729	7.95845	7.96148	8.02162	7.97815	7.97563	7.9577
228	7.99563	7.99932	8.03618	8.03129	7.98702	7.96525	7.98238	7.99057	8.00063	7.96764	7.9577	7.95559	7.97682	8.0112	7.9812	7.99756	7.96869	7.97522	8.01419	7.98195	7.97967	7.99756	7.95334	7.97161	8.00489	7.97578	8.00056	7.9294	7.98579	7.99229	8.01084	7.97426	7.96656	7.94395	7.98454	7.98525	8.0371	8.03923	7.99262	8.01637
227	7.99176	8.02321	8.00936	8.02527	7.94429	8.00476	7.9793	7.98293	8.0393	7.99657	7.95855	7.98061	8.00373	7.96496	8.00966	7.99464	8.00432	7.98902	7.99307	7.9853	8.00241	7.97068	8.00855	7.98794	7.98284	7.99243	7.99486	7.96147	7.97278	7.97412	7.94459	7.97435	8.01015	8.01735	8.03181	7.95588	7.96434	7.98164	8.02908	7.99896
226	8.00745	7.69798	7.98813	7.98193	7.97565	7.97952	8.00948	8.04955	7.99833	7.98557	7.98418	8.00088	7.97353	7.99816	7.95213	7.99103	7.96471	7.99094	7.95969	7.98024	8.00287	7.95802	8.01828	7.97873	8.00185	7.95198	7.98958	8.01548	7.99831	8.01297	8.02628	8.03587	7.99798	7.7192	7.9974	7.96452	8.01272	7.94887	7.98251	7.98101
225	7.94797	7.99262	7.98684	7.98986	7.99943	7.98673	8.00309	8.00802	8.02424	8.02988	8.01304	7.9865	7.98848	7.97499	7.97895	7.86958	7.98133	8.00686	8.02505	7.99352	8.01323	8.00723	7.72043	8.02929	8.00051	8.00894	8.03449	8.03296	7.94668	7.98625	7.96364	8.01225	7.94607	7.96784	8.0141	7.98308	7.9559	7.96692	8.00268	7.98888
224	8.00437	8.01366	7.97051	7.94171	7.96956	8.00209	7.98536	8.02238	8.02719	7.96394	8.02011	8.00818	7.99119	7.74523	7.91382	7.99679	8.00842	8.00502	7.96502	7.98614	7.98383	8.02175	8.0306	8.03919	7.99215	7.993	7.97087	7.98544	7.98299	7.98987	7.94457	7.99146	8.0141	8.01484	8.01197	7.97235	7.99267	8.00198	8.01886	7.97888
223	7.96544	8.01206	7.99162	7.98812	8.05186	7.94654	8.04016	8.03817	7.98941	7.97936	7.98676	7.94851	7.96851	7.99369	8.03531	7.97484	8.00657	8.00111	7.98473	7.95119	8.02092	8.01034	7.73763	7.72587	8.02088	8.04158	8.0184	8.01758	7.96253	7.99623	7.94663	8.02326	8.00353	8.02328	8.01272	8.02548	7.96171	7.70572	7.73103	7.99707
222	8.0429	7.97562	8.03162	7.95053	8.00201	8.00729	7.98726	8.01299	8.01323	8.01586	7.99756	8.02107	7.96832	7.98618	7.9755	8.03248	8.00937	8.01412	7.97986	7.9942	8.02384	7.95155	7.99319	7.97853	8.03517	8.00026	8.01577	8.02893	7.99545	8.02182	8.00045	8.00175	8.00016	8.01031	7.98345	8.00645	8.01482	8.03243	7.96815	8.0178
221	8.00828	7.98955	7.95662	8.02682	7.94058	7.99707	8.03091	8.00661	8.00112	7.96753	7.94601	7.99942	7.97683	7.9819	8.02349	8.02647	7.99041	8.0088	8.0265	7.99461	8.01837	8.00245	8.03613	7.97947	8.00013	8.03147	8.01314	7.98735	8.00786	7.96852	8.00122	8.01293	8.0237	8.00966	7.98091	7.9797	7.99139	7.98765	7.98324	8.0314
220	7.94619	7.99724	7.96895	7.97896	7.97341	7.97845	8.03429	7.99994	8.00414	7.94742	7.99565	7.99998	8.0541	7.99923	8.01404	7.94573	8.02101	7.99519	8.02779	8.02229	8.02551	8.01063	8.00078	7.96789	8.03187	7.97264	7.98007	7.98947	7.9554	7.99332	7.99933	8.00915	8.00077	7.96388	8.00457	8.01329	8.01141	7.9987	7.99544	8.00286
219	7.94017	7.98299	7.97967	7.81882	7.94795	8.01986	7.95834	7.99079	8.00059	8.01935	8.00813	7.99477	7.96791	7.95846	8.00812	7.97853	7.9926	8.01482	8.03066	8.00659	7.97379	8.00014	7.98366	8.04259	7.99951	8.00457	7.99548	7.95781	7.99147	8.00393	7.97071	7.99155	7.97672	7.97711	8.0039	8.01217	7.99008	7.96608	7.94834	8.00254
218	7.99685	7.98799	8.00247	8.02011	7.95747	8.02129	8.02488	7.98051	8.0003	7.9474	7.9767	7.97741	8.00548	7.96443	7.98373	8.01026	7.97799	7.96646	7.91679	7.99141	8.00863	8.02042	7.99963	8.00811	8.0264	8.002	7.97796	8.02197	8.00739	7.99745	8.00616	7.9437	8.02786	7.98352	7.99584	8.01254	7.97885	7.96906	8.00227	7.98861
217	8.03127	8.01289	7.99947	7.96552	7.99402	7.98134	7.99749	8.01688	7.88915	8.01611	7.96655	8.00203	7.97891	8.00555	7.97066	7.99182	7.98261	7.98673	8.00426	7.97437	7.96389	8.01275	7.96185	7.98333	7.96444	8.018	7.97965	8.00818	8.00596	8.01346	7.70531	7.96313	7.98279	7.98916	8.00379	8.00773	8.01458	7.98935	8.02582	7.96321
216	7.97959	8.03658	7.97276	8.0029	7.96183	7.99673	7.97718	8.00678	8.00386	8.00714	7.99004	7.93445	8.01561	7.95539	8.00167	8.00577	7.97965	7.96991	8.01132	7.98758	8.00295	7.96394	8.00427	7.96876	8.02601	7.97639	8.00406	7.98277	8.00189	7.98707	7.95689	7.97599	7.9887	7.9665	7.98959	8.03007	7.97968	8.02151	7.978	8.00298
215	7.97498	7.99586	7.98084	8.00329	7.99545	8.01451	7.98324	7.95557	7.98545	7.98186	7.97744	7.96801	7.97532	7.96865	7.9813	7.97098	7.99659	7.99584	7.97676	8.03186	7.99967	7.98718	7.96799	7.97643	7.97755	8.01618	7.9859	7.99612	7.98199	7.99583	7.9795	7.96496	7.99749	7.98863	7.97569	7.97233	8.0092	7.99068	7.93119	7.98295
214	7.95048	7.98569	8.01458	8.02329	7.95794	8.00958	7.95652	7.96846	7.99078	8.01403	7.98592	7.94537	7.96581	7.96192	8.00245	7.97108	7.96083	7.93702	7.99026	7.95777	8.01376	7.98365	7.98437	7.9469	7.99756	7.98489	7.92094	7.9729	7.96001	7.96867	7.97072	7.96811	7.96954	7.98707	7.99034	7.96744	8.01573	7.94293	7.9695	7.98452
213	7.96692	7.93469	7.98502	7.97696	7.96338	7.99121	8.01324	7.99991	8.01529	8.00434	7.95384	7.98246	7.96256	7.97325	7.97836	7.95605	7.98488	7.99104	7.9558	7.96052	7.95053	7.94781	7.96189	7.9658	7.98604	7.96159	7.98897	7.9954	7.98776	7.99635	8.04701	7.97919	7.99527	8.04495	8.04496	8.00681	8.01811	8.01958	8.01021	7.95752
212	7.9752	7.96775	7.97897	7.97761	7.99269	7.94959	8.02448	7.98433	8.01996	7.99589	7.93004	7.97184	7.99698	7.97761	7.97479	8.04433	8.03869	7.97829	8.00817	8.02152	8.01011	8.01617	7.99736	7.84357	7.9822	7.97626	7.96279	7.79851	7.96645	7.98971	8.0226	8.00403	8.00038	8.01016	7.98289	8.03024	8.01283	7.95482	7.98368	7.97271
211	7.9968	7.96745	8.01156	8.01398	8.02798	8.04243	8.01655	8.00625	7.98047	8.01799	7.98031	8.02785	8.00389	7.97125	7.98666	7.97954	7.96138	7.97816	8.03739	8.02844	7.99927	7.95896	7.91172	7.98995	7.98558	8.04861	8.00571	7.98907	7.9505	7.98983	7.92644	7.95356	8.00526	8.02001	7.90638	8.02443	7.92395	8.01187	7.96677	8.02608
210	7.98058	7.99336	7.98775	7.93725	7.98085	7.97216	7.97144	7.97381	7.96235	7.96116	7.99305	7.82353	7.96129	8.01231	8.0193	7.92079	7.97857	7.97744	7.95385	8.05156	7.94284	7.98269	7.99177	7.99247	7.96956	7.94061	7.95719	7.98115	7.97893	8.0038	7.99739	8.00333	7.98166	8.01452	8.00027	7.98124	7.97592	7.98568	7.97653	7.98211
209	8.00853	7.96226	8.00667	8.04233	7.99983	7.95286	8.01614	7.98155	7.96879	7.98223	7.97963	8.01468	7.9422	7.96995	7.98771	8.01914	7.96583	7.96609	7.99465	7.98653	7.97293	7.96279	8.00638	7.9716	7.93143	7.99434	7.92812	8.04952	7.98174	7.95653	8.01724	7.99437	7.98824	7.94932	7.95638	7.95391	7.94671	7.96748	8.01701	7.97765
208	7.99282	7.93663	7.9511	7.99368	7.92472	7.97489	7.95492	7.95681	7.97302	7.96627	7.97737	7.99254	7.81914	7.96097	7.97477	7.97154	7.98788	7.97017	7.99168	7.97478	7.97974	7.98679	7.96932	7.99394	7.98236	7.99757	7.98609	7.93925	7.99547	7.96501	8.00141	8.00896	7.71081	7.95291	7.9804	7.96988	7.96104	7.98015	7.86167	8.05192
207	7.99958	7.99383	7.99343	7.97075	7.97297	7.92589	7.97193	7.98616	7.94786	7.9098	7.92813	7.96325	7.9692	7.9823	7.98144	7.99836	7.96201	7.91885	8.00436	7.95716	7.98985	7.97205	7.95562	8.0013	7.98423	8.01193	7.96218	7.95252	7.9955	7.9801	7.99375	8.01517	7.99791	8.00432	7.98185	7.9688	8.01511	7.9576	7.9199	7.94813
206	7.97061	7.9681	7.99072	7.90969	7.92469	7.95236	7.97016	7.93942	7.95552	8.06391	8.03723	7.9693	7.96238	7.98805	8.0001	7.97561	8.01002	8.02391	7.86768	7.97992	7.98999	7.88054	7.98736	7.99947	7.94165	7.98847	7.98689	8.02862	7.97422	7.93697	8.01589	8.01943	7.94589	7.94929	7.98896	7.97413	7.97908	7.8358	7.99062	7.99622
205	7.96262	7.97462	7.99312	7.98065	8.02213	7.97864	7.94561	7.98958	8.05448	7.91459	7.99989	7.98518	8.0238	7.94388	8.0034	7.96609	8.02996	7.77713	8.05054	7.98074	7.93136	8.02451	7.97467	8.05086	7.77654	7.98336	8.0054	8.01737	7.99326	7.971	7.96899	7.8833	7.9841	7.94121	8.00677	7.90259	7.91942	7.98745	7.84623	7.93797
204	7.9705	7.97074	7.95998	7.80156	7.98268	8.03145	7.88818	7.88869	7.84346	8.01459	7.93981	7.96036	7.96792	7.8877	7.95596	7.97624	7.84285	7.91244	7.91407	7.99056	7.99384	7.97452	7.79464	7.98862	7.96606	7.91323	7.94821	7.97835	8.02993	7.97732	7.8524	7.81802	7.8752	7.87846	7.98695	8.0089	7.98427	7.98108	7.9955	7.94277
203	7.9512	7.97983	7.98886	7.88677	7.87025	7.96462	7.99382	7.97773	7.96101	7.89637	7.97484	7.88758	7.96612	8.04131	7.9306	7.79218	7.89583	7.87139	7.79124	7.966	8.02347	8.03213	7.91213	7.91077	8.05844	7.93018	7.90839	7.92194	8.01381	7.82198	7.98113	8.02828	7.97186	7.94384	8.03685	7.97497	7.85677	7.96151	7.90094	7.9383
202	8.01444	8.02139	7.94106	7.93381	7.84872	8.02071	7.99944	7.93182	7.88564	7.89567	8.07534	8.04285	7.80372	7.96639	7.94978	8.02671	7.97756	8.06778	7.89399	8.01286	7.91839	7.92563	7.81761	7.95791	7.91825	7.91087	7.87306	7.86622	7.79791	8.05064	7.86688	7.9126	7.90127	7.95604	7.94677	7.88993	7.9657	7.78956	7.77626	7.78037
201	7.95108	7.91347	7.9689	8.00905	7.90121	7.93267	7.89763	7.97147	7.8278	8.00147	8.01761	7.81833	7.92492	7.78082	7.83848	7.8213	7.86575	7.7915	7.92653	7.77315	7.84073	7.90121	7.91795	7.87754	7.95949	7.96856	7.87982	7.8197	8.05105	7.86072	7.93442	7.91158	7.87657	7.87959	7.96285	7.83282	7.93805	7.83533	7.74395	7.99105
200	7.88483	7.94959	7.83871	7.95146	7.96757	7.88351	8.0324	7.91107	8.01036	7.80063	7.95727	7.75533	7.77374	7.93684	7.90516	7.99728	7.9235	7.93533	7.90606	7.92072	7.74576	7.99966	7.84924	7.91297	7.90516	7.9646	7.85701	7.92774	7.99684	7.96747	8.01443	8.01725	7.8558	7.92857	7.89209	7.7155	7.77615	7.78698	7.84853	7.82105
199	7.85185	7.97825	7.98006	7.97157	7.89193	8.08107	7.99103	7.88831	7.96357	7.84845	7.91262	7.82177	7.83963	7.88328	7.77386	7.9447	7.86982	7.85946	8.08471	8.00699	7.99256	7.80763	7.96693	7.88742	7.86267	7.93134	7.70611	7.83736	7.89314	7.91191	7.94751	7.90489	7.91141	8.00016	7.91721	7.9872	7.98844	7.78912	7.9177	7.86086
198	8.04672	7.86676	7.7741	7.8924	7.7976	7.8881	7.82839	7.928	7.87786	7.90048	7.86882	7.822	7.79385	7.90952	7.82326	8.00887	7.92982	7.94494	7.7552	8.04226	7.84499	8.00785	7.8037	7.98126	7.93389	7.98805	7.7475	7.95159	8.05532	8.05441	7.81899	7.97481	8.06818	7.95793	7.91104	7.93581	7.73677	7.96728	7.95108	7.89391
197	7.97764	7.80304	7.96465	7.96639	7.98521	7.8966	8.06805	7.86911	7.98761	7.99122	7.96915	7.87318	8.07106	7.93906	8.04997	7.93884	7.90459	7.69492	7.98663	8.00352	7.98635	8.01269	7.95843	7.81071	7.97246	7.74444	7.81709	7.96139	7.95247	7.75685	7.84515	7.85982	8.00339	8.05549	7.88012	7.89516	8.00118	7.8583	7.66943	7.94418
196	8.05437	7.74198	8.0761	7.94569	7.83438	8.05009	7.72702	7.98246	7.88991	7.98368	7.77652	7.93956	7.84825	7.82262	7.91027	7.93476	7.86121	7.95306	8.02621	7.83336	8.00622	7.96828	7.96752	7.92409	7.94747	7.79543	7.77876	7.98499	7.91144	7.92684	7.86274	7.98667	7.95882	7.77686	7.99115	8.02437	8.01843	7.91988	7.83837	8.0172
195	7.66708	8.01807	8.05811	8.04265	7.83021	7.78166	8.05659	7.8185	7.93259	7.77551	7.93427	7.89553	7.95669	7.89978	8.04429	7.85212	7.99209	8.03356	8.11616	7.8814	7.93853	7.98092	8.01342	8.04218	8.14974	7.77079	7.86264	8.0083	7.90968	8.0274	7.61781	7.78047	7.99158	8.1342	7.99554	7.88257	7.6525	7.9053	8.08013	8.00063
194	7.6497	7.83781	7.9144	7.90643	7.88835	7.94669	8.137	7.86469	7.91654	7.74609	7.62767	7.91209	8.07285	8.07084	8.03324	7.92177	7.86031	7.95905	7.97402	8.05816	7.89625	8.10212	7.82388	7.89535	7.93815	8.01028	7.59732	8.11708	7.99952	7.96244	7.98228	7.99381	8.09856	8.00732	8.01768	8.00914	7.92078	8.00016	8.16226	7.55325
193	7.97471	8.00656	8.05576	7.93366	8.0184	7.8262	7.97171	7.99818	8.13462	8.04099	8.03317	7.76612	8.09173	7.9585	8.02907	8.08763	8.03017	8.04934	7.5866	8.10249	8.002	8.07071	8.10872	8.08123	7.35158	7.7286	7.96613	7.54959	7.87178	8.0101	7.9904	7.83437	8.00108	7.82684	8.061	8.0628	8.0437	7.94822	8.17825	7.7996
192	8.11389	8.05841	7.95644	8.01262	8.11779	7.96712	8.08454	7.86034	7.56668	7.9885	7.94024	8.0626	7.94369	7.71021	7.96957	8.06482	7.91305	7.8681	8.0852	8.01433	8.06142	7.92666	8.07965	8.08424	7.49236	8.09775	7.93656	8.12335	7.98815	7.8328	8.37963	8.13121	8.27645	7.91819	8.16092	8.12386	8.1311	7.99772	8.18264	7.72572
191	8.01934	8.11815	7.89312	8.07785	7.85489	8.06108	7.96772	7.76554	7.99385	7.95941	8.10473	7.79609	8.02724	8.07415	8.1059	8.03663	7.91217	8.09243	8.1456	7.97232	8.14573	7.77306	8.01975	8.12014	8.0068	8.16121	8.00076	7.58509	7.98456	8.21306	7.8635	7.57336	8.07732	8.14259	7.79577	8.33347	8.04967	8.09687	7.88584	8.04201
190	7.88396	8.02639	7.88673	8.11404	8.13659	7.92313	8.04932	8.05687	8.14218	7.97755	7.90696	7.86563	7.87632	8.2875	8.15207	8.11416	8.28041	7.76775	8.61099	7.78079	8.08937	8.07467	8.27921	7.7075	8.25819	8.12331	7.84149	7.61997	7.98477	7.79315	7.8545	8.23055	8.14994	7.98403	8.07739	7.75334	8.00028	8.01139	7.37616	7.13384
AtPHR1_280-360_Olig2
Wavelength	Temperature
	20	22	24	26	28	30	32	34	36	38	40	42	44	46	48	50	52	54	56	58	60	62	64	66	68	70	72	74	76	78	80	82	84	86	88	90	92	94	96	98
260	8.00781	7.96901	7.99057	7.99628	8.01202	7.96223	8.01231	7.98004	7.98234	7.99231	7.99204	7.98846	7.97364	7.96373	7.95498	7.95913	7.91512	8.01517	7.95502	7.9931	8.00075	7.9744	8.02208	7.97965	7.99923	8.01826	7.95395	7.9689	8.0354	7.9971	7.99814	7.98473	7.95178	7.97351	8.0223	7.98587	7.9857	8.01218	8.03859	8.00086
259	8.02074	7.99666	8.03733	8.0884	8.02097	8.14631	8.04726	8.07492	8.00142	8.03761	8.0148	8.09136	8.06327	7.99921	8.0218	8.03015	8.04976	8.00992	8.04853	8.0777	7.95407	8.06385	8.10761	8.06785	7.9913	8.15673	7.99348	8.01334	8.11217	8.08608	8.0134	8.00135	8.03574	8.09134	8.10744	7.98323	8.01953	8.07128	8.21669	8.05394
258	8.00409	8.05164	8.10972	8.02019	8.10361	8.01533	8.13729	7.95472	8.03956	8.03198	8.09451	8.17414	8.01961	8.0311	7.99129	7.97539	8.03685	8.10945	7.99348	8.02239	8.17631	7.97723	7.95281	7.98311	8.05056	7.99463	7.98379	7.98811	7.9507	8.16309	7.99456	8.02413	8.08888	7.97185	8.03654	8.01262	8.09377	7.9968	8.00205	8.00557
257	8.07394	8.03514	7.99969	8.02701	8.19017	8.09956	7.97893	8.09305	8.13628	8.0711	7.97727	7.98874	8.02373	8.07267	7.98622	8.29034	7.97683	8.03027	8.01127	8.08761	8.00304	8.05414	8.01919	8.07897	7.9953	7.98052	8.07136	8.07174	7.97104	8.00685	8.06841	7.98615	7.9982	7.98179	8.00304	8.10379	8.03862	7.97661	7.97795	8.02913
256	8.00637	8.07285	8.0419	7.95187	7.98254	7.98845	7.97148	7.93982	7.96213	8.0303	8.01676	8.03809	8.26309	8.13424	8.03951	8.02346	8.0505	8.05664	8.00098	7.96907	7.99297	7.99397	7.93958	7.98536	8.02765	7.96702	8.12797	8.02433	8.03027	8.01447	8.02153	8.04534	8.01837	8.05249	8.00902	7.98726	7.97269	8.04378	8.00215	8.09627
255	7.96598	8.13334	7.99943	7.97403	8.00427	7.97855	8.02329	8.00407	8.0011	8.01385	7.98622	8.02769	7.98881	8.00301	8.0158	8.01709	8.08119	7.93087	7.9733	7.96432	8.02466	8.08469	7.9881	8.02776	8.01146	8.01307	7.99681	8.01819	7.99959	7.97934	7.97245	7.96832	7.96088	8.10802	8.02933	8.05514	8.02308	7.96978	8.00241	7.95499
254	7.94825	8.01944	8.01824	8.0071	8.03829	8.01395	8.0623	8.02418	8.05552	8.00357	8.25391	7.97454	8.0504	8.00257	7.99289	7.9856	7.99872	7.98631	7.96789	8.00001	7.99963	7.95849	7.97714	8.07482	7.94135	8.06608	8.08683	7.98291	8.04888	8.03394	8.02238	8.02178	8.01517	8.0185	7.98099	7.9893	7.99783	7.9925	8.02511	8.0058
253	7.9519	8.05733	8.06917	7.97802	8.03224	8.07185	8.05564	8.01193	8.09714	8.03299	8.00224	8.02856	8.00325	8.0362	8.03466	7.96596	7.99861	8.03759	7.99043	8.04694	8.01789	7.98725	8.0646	7.9885	8.00113	8.09674	8.10168	8.03517	8.00511	8.02888	8.1423	7.95871	7.99276	8.00239	7.98844	8.02323	8.06442	7.97678	8.10229	8.06174
252	8.1321	8.15313	7.96745	7.96693	8.0858	7.97943	8.00466	7.98954	8.00407	7.9938	7.95541	8.05422	8.03261	8.09101	7.98772	8.00056	8.00104	8.06724	7.98844	7.97482	8.02566	8.01433	8.1857	8.04128	8.10873	8.04871	7.99253	7.96218	8.00984	8.04441	7.98886	8.11476	8.04535	8.02187	8.02244	7.97276	7.99483	7.9781	8.14208	8.01886
251	7.99744	7.97914	8.01557	8.00406	8.03342	8.22513	7.98708	8.0462	7.97168	7.97406	8.03301	8.08987	8.00809	7.98976	7.97474	8.00113	8.03445	7.99056	8.0053	8.01484	8.00705	8.05233	7.96215	7.98905	8.10654	8.02369	8.03651	7.99085	7.99113	7.95628	8.03885	8.02889	8.09861	8.00323	7.99918	7.98243	8.05049	8.0325	8.02753	8.04448
250	8.05216	8.02598	8.06559	8.05301	8.06407	8.01075	8.02078	7.98689	8.01613	7.97997	8.00254	7.97485	8.07263	8.0538	7.9498	8.04992	8.00901	8.00265	7.97911	8.06478	8.29309	8.03636	7.97039	7.98582	8.13473	7.99366	8.05778	8.01983	7.98499	8.00049	7.96875	7.98875	7.9654	8.00149	7.98389	8.01278	8.03356	7.98077	7.99455	8.167
249	8.00169	8.06263	8.00059	7.93549	8.00867	8.04726	8.03715	8.00371	7.98065	8.00255	8.04426	7.96913	7.95385	8.00081	7.98667	8.0817	8.06752	7.97756	8.01385	7.99815	8.00874	8.04289	7.99569	8.00867	8.02055	8.02039	8.11348	8.06708	8.0256	7.97788	7.94711	7.9941	8.00454	8.02946	8.02849	8.06066	7.98619	7.99616	8.01632	7.9948
248	8.03936	7.98287	8.01104	7.96203	8.00981	8.09193	8.10593	7.99778	8.00257	8.02555	8.09662	7.98537	8.29659	8.03617	8.03934	7.96906	7.98484	8.03013	7.98923	8.05661	8.03411	8.10479	8.04705	8.00374	8.06903	8.09073	7.97245	8.26779	8.01736	8.15607	7.98316	8.0081	8.0312	8.08235	7.98865	8.06654	8.03779	7.95263	7.97954	7.98948
247	7.98908	7.99338	7.97146	7.97616	8.02138	7.98718	7.98324	8.01685	8.03941	7.97569	7.99316	8.03045	7.98558	8.05972	8.05096	7.99022	7.9979	7.9533	8.00433	7.98691	7.97678	8.02498	8.01097	7.97929	8.09527	7.96348	7.98328	8.0133	7.96977	8.01105	7.96071	8.06795	7.98237	7.96145	8.00432	8.02629	7.97517	7.98124	8.01607	7.98938
246	7.94815	8.02023	7.97303	7.95012	8.03357	7.96	8.02248	7.96419	8.03284	7.98628	7.99666	8.04119	7.98899	7.97091	7.99892	8.00489	7.98443	8.02516	8.04548	7.95818	7.95612	7.9699	8.00218	7.95885	7.95786	8.01083	8.16476	7.9676	7.98396	8.01202	7.99514	8.01694	7.99002	7.9546	8.02847	7.98074	7.9946	8.00101	8.01145	7.99861
245	7.96023	8.03639	7.98825	7.96201	8.04152	7.97193	7.97298	7.97662	8.05151	8.00742	8.01497	7.95729	7.9941	8.26515	8.01859	8.15147	7.98901	7.93293	8.05977	7.97322	7.97141	7.96312	8.02062	7.99281	8.02066	7.94828	7.97267	7.9455	7.97985	8.02855	8.01121	8.00419	7.98329	7.97399	8.04413	7.96698	7.98894	7.9919	7.9666	8.00373
244	7.99297	8.01218	7.91326	7.94089	7.97192	7.98124	8.01446	8.01494	8.06268	7.99141	8.01001	7.96757	7.97694	8.06135	7.98909	8.0067	7.98535	7.98904	8.0122	8.01716	8.01271	7.96624	8.03701	8.02738	8.00394	8.00459	7.97255	7.92769	7.9685	8.03419	7.98039	7.98884	7.98426	7.98565	8.28816	7.94524	7.97046	7.98504	7.92617	7.97216
243	7.9416	7.99304	8.00462	7.92064	8.15213	7.98717	7.99071	7.9989	8.03841	7.98575	7.98302	7.9534	7.96093	7.96945	7.99455	7.98674	7.97951	7.98909	7.9733	8.04425	8.11866	7.94495	7.99247	7.9906	8.02524	7.9786	7.95433	7.93467	7.94688	8.25696	7.97335	7.97462	7.94906	7.96959	7.96433	7.9459	7.95726	7.96018	7.90281	7.95447
242	7.92704	7.98879	7.98474	7.95239	8.14833	7.9264	8.03626	7.96689	7.98257	7.93165	7.93017	7.89196	7.93148	7.92772	7.93215	7.92314	7.9413	7.93709	7.9308	8.01011	7.97826	8.03293	7.94913	7.96839	7.98377	8.01114	7.98904	7.87013	8.01176	8.14766	7.93472	7.92158	8.0308	7.97323	7.96517	7.88313	7.89511	8.00575	7.85288	7.89725
241	7.86408	8.00636	7.93776	7.91003	7.98929	7.87152	8.01044	8.01309	7.98343	7.96752	8.05431	8.04622	7.97963	7.86156	7.98771	8.00953	7.88284	7.85208	7.98602	8.00109	8.0328	7.95641	7.88688	7.94684	7.92114	7.91907	7.97436	7.81181	7.99353	8.11172	7.85188	7.96683	7.97615	8.00654	7.96374	8.02089	8.01621	7.93547	8.02839	7.81232
240	7.82933	7.9254	8.01746	7.96893	7.92306	8.02854	7.9665	8.1872	8.00725	7.88589	7.96722	8.00202	7.98694	7.78463	7.93328	8.01747	7.97528	7.81351	7.9978	7.97629	7.95529	7.87437	7.94279	7.94772	7.97792	7.94183	7.87362	7.98502	7.96727	8.01767	7.99572	7.97428	7.97798	8.06295	7.86159	7.98291	7.98491	7.97973	7.96841	7.74147
239	7.95115	8.05884	7.98322	7.89927	7.82561	7.91357	7.86421	8.08922	7.93226	8.00714	8.00293	7.91341	7.89043	7.97649	7.98937	7.93626	7.88406	8.01003	7.90085	7.88539	7.84471	7.99549	8.0082	7.97851	8.02635	7.84726	7.79446	7.99369	7.87456	7.90624	7.99871	7.87926	8.00467	7.96331	7.7477	7.84994	7.97132	7.8806	8.02026	8.02612
238	8.00525	7.96282	7.87112	7.98434	8.01268	8.01777	7.99277	7.984	7.78628	7.90028	7.96201	7.97071	7.78287	7.97561	7.98743	7.83342	7.98111	7.8953	8.03028	7.95454	7.95341	7.93456	7.98645	7.87833	7.89401	8.05044	7.99959	8.02104	8.02076	8.0216	7.86897	7.97954	7.94008	7.95029	8.00631	7.9714	7.97421	7.99632	7.95445	7.97813
237	7.98787	8.00497	7.9565	8.04721	7.85761	7.97188	7.9942	7.83833	8.01162	7.98618	7.97053	7.9622	8.02289	7.80475	8.02301	8.01015	7.98157	8.01791	7.87985	7.96004	8.01061	7.99071	7.83635	7.97452	8.02137	7.88658	7.98907	7.98639	7.97971	7.87087	7.98928	7.81814	7.99475	8.02419	7.84062	8.00384	8.0055	7.80629	7.79034	7.99894
236	8.03131	7.96624	7.98946	7.98477	8.02757	7.73215	7.98243	8.00064	7.94537	7.96601	7.95237	7.99048	7.94685	8.02189	7.98071	7.96787	7.9902	7.93848	8.01323	7.79436	7.99681	7.78738	7.98102	8.00504	7.9176	8.00212	7.79976	7.98534	7.94032	7.98829	7.93621	7.96892	8.02212	8.00455	7.99976	7.83411	7.9873	7.99042	8.01728	7.95335
235	7.96583	7.97494	7.99357	7.99552	8.0287	8.00752	7.99308	8.01784	7.97801	7.97549	8.01326	7.79878	7.98206	7.78351	7.96271	7.98278	8.00566	8.01202	7.98278	7.96654	7.79313	8.0052	7.95503	8.02417	8.03758	7.99689	7.95987	7.99398	7.95232	7.96925	8.06815	7.96899	7.79371	7.76967	7.78755	8.0173	7.99854	7.75835	7.79075	7.99657
234	7.69997	7.71561	7.75636	8.00849	7.97436	7.99908	7.74098	8.00161	7.97651	7.98807	7.76165	8.04837	7.74521	7.99566	8.00524	7.97989	8.01384	7.97464	7.96286	8.00878	8.00572	7.9644	8.02617	7.99283	7.99524	7.76422	8.00365	7.74958	7.75055	7.99478	8.00204	7.98758	8.00068	8.02539	8.00048	7.94846	8.00013	7.9682	8.00067	7.97094
233	8.0157	7.95797	7.9971	8.00861	7.9966	7.93131	8.01679	7.9641	7.99706	7.9743	7.98384	7.96659	7.99149	8.00949	8.00597	8.03418	8.02101	7.96902	8.02312	7.96873	7.97475	8.00869	8.02301	7.98464	7.98241	7.98624	7.9738	7.96764	7.97271	7.96224	7.99555	7.99422	7.99436	7.73249	7.94593	7.9602	7.9754	7.97262	7.97556	7.94405
232	7.99304	7.96861	7.98729	8.02282	7.9979	7.99336	7.9902	7.99654	7.98616	8.04387	7.98629	7.97462	7.96659	7.72129	7.98175	7.99793	8.00801	7.99073	7.99233	7.97315	7.99602	7.9869	7.99956	8.01428	8.03688	8.0148	7.98491	7.9799	7.95975	7.98673	8.00493	7.97735	8.00603	7.97942	7.97837	7.95595	7.94175	7.96574	7.95933	7.97027
231	7.99807	7.94834	7.97143	7.98299	8.02431	8.00967	7.97186	8.02333	7.95534	7.9891	8.0039	7.9761	8.00451	8.00135	7.99594	8.01949	7.99729	8.00657	7.93826	8.00122	7.98405	8.02627	7.9977	7.97473	8.00781	7.95653	7.98065	7.95421	7.9784	7.96523	7.97707	7.98699	7.9874	8.02293	8.02555	7.95284	7.95874	7.99228	7.9533	7.96333
230	7.9615	8.0088	7.99702	7.96671	7.97053	7.97314	7.98456	7.91737	7.99851	7.96955	7.99315	7.97471	8.03406	7.99365	7.95651	7.99718	8.01147	7.98663	7.98691	7.98423	7.9565	7.98976	8.01693	7.96126	7.9882	7.98515	7.98248	7.99037	7.99689	8.01904	7.97564	7.97166	7.98772	7.98617	7.96014	7.97327	7.98129	7.98224	7.97939	8.00451
229	7.98964	7.98886	7.9933	7.98864	7.9737	7.96749	7.99676	7.97184	8.0012	8.00309	7.97257	7.99135	7.97631	7.99268	7.98998	7.98207	7.98194	7.94549	7.99216	8.02719	7.95473	8.02921	7.98313	7.97009	7.95727	7.99147	7.98677	7.97967	7.97463	7.97058	7.92089	7.95173	8.02395	7.96498	7.97919	7.99599	7.9991	7.93359	7.96997	7.99064
228	7.71588	7.9984	7.98093	7.96829	7.96523	8.00448	8.00231	8.00569	7.97838	7.99471	7.99082	7.9794	7.98766	7.9371	7.99372	7.96993	7.97687	7.98726	7.97708	7.96808	7.95164	8.0019	7.94021	8.03286	7.97183	7.99726	7.9951	7.98952	7.94435	7.98904	7.98528	7.94937	7.97756	7.99745	8.01036	7.97426	7.97552	7.98609	7.9924	8.01794
227	7.97337	7.9689	8.01047	8.02674	7.96858	8.00697	8.0142	7.99005	8.00482	7.94	7.99001	7.99883	7.95681	8.02005	8.01021	7.99724	7.98727	7.94012	7.97753	7.95188	7.95101	7.96585	7.9963	7.97283	7.99141	7.99479	7.97362	7.99488	8.02119	7.96769	8.02025	7.9822	8.00028	8.00092	8.03051	8.04715	7.94487	7.98644	7.72528	8.02454
226	8.01474	8.00276	7.73614	7.96195	7.97843	7.96839	8.01425	7.98143	7.97865	7.97652	7.96509	7.95295	7.97819	7.98501	7.99357	7.97148	8.00063	7.98548	8.00795	7.98851	7.9789	8.05172	8.02214	7.90849	8.02793	7.98268	8.01852	7.97721	8.00211	7.99064	8.00813	7.98521	8.0077	7.9424	8.02711	8.0038	7.94593	7.93807	7.99766	7.98943
225	7.98249	7.98063	7.98855	7.96204	8.00881	7.99793	7.99778	7.97896	7.96416	7.95977	8.03815	8.00181	8.03818	7.95179	8.04555	7.98811	7.97922	7.99577	8.00905	8.02785	8.01453	8.00069	7.99848	7.77069	7.98383	7.95211	7.7809	7.76466	8.05316	7.98605	7.91916	7.71051	8.01605	7.98776	7.95349	8.0018	7.99022	8.03534	7.97686	7.98066
224	7.99684	8.03648	7.99063	7.94547	8.01414	7.93134	7.99326	8.01748	8.05722	7.99934	7.97478	7.76431	8.03123	8.02137	8.02386	7.95264	8.01483	7.95754	7.97186	7.98261	8.02172	7.9802	7.96503	7.97302	8.00399	7.988	8.0024	7.94229	7.96906	7.98879	8.00904	7.94438	7.99046	7.99133	7.93655	8.00108	8.02551	7.9828	7.99662	7.98027
223	7.97717	8.00889	8.00032	7.96375	7.99359	8.00793	7.96589	7.98561	7.95607	7.85732	7.9728	7.93456	8.00823	7.97016	7.99126	7.99104	8.01996	7.98405	7.98617	8.01134	7.9972	7.96335	7.99454	8.00301	8.00503	7.98691	7.78304	8.0012	7.98679	8.01467	7.97031	7.98744	7.9784	8.0223	8.02932	8.01089	7.98562	7.97627	8.03042	8.02265
222	7.96538	8.01534	8.03069	7.98417	7.96473	8.02702	8.00906	7.98299	7.97794	7.95088	7.94308	7.99452	8.01995	8.02171	7.95211	8.01226	8.01133	8.00017	8.00552	8.00718	7.99502	7.96467	8.00594	7.93072	8.04361	8.02442	8.02802	8.02333	8.00558	8.01938	7.96417	8.00436	8.0087	8.0197	8.03316	7.98276	8.01153	8.00344	8.01071	8.0015
221	7.99465	8.02554	7.99439	8.02995	7.9946	8.01474	7.98707	8.01427	8.02353	8.0116	8.03812	7.98748	7.98878	8.01232	7.96161	8.03153	7.9515	7.98446	8.01213	8.02068	8.03223	7.96482	8.01344	8.02956	7.9725	7.9528	7.9807	7.9727	7.99711	7.99268	7.97737	7.97618	7.99154	7.99886	8.01874	7.98593	7.9818	8.06317	8.0272	7.99134
220	8.00311	8.04543	7.99395	7.9759	8.01801	8.01696	8.0402	8.00213	8.02306	8.00926	7.98387	8.00923	7.99512	7.95881	7.98582	8.02778	7.97124	8.00007	7.99092	7.97027	7.99458	7.7356	7.98942	7.98386	7.99855	7.98333	8.00339	8.02029	8.00189	7.97143	7.98282	8.0005	7.973	7.96836	8.01653	7.99706	8.0056	8.02197	7.95451	7.96492
219	7.9888	7.7538	7.99372	8.00456	8.02715	7.989	8.01781	7.99298	8.03246	8.02088	7.97172	8.00452	7.99798	7.9854	8.02815	8.03897	7.99123	7.9929	7.95632	8.03442	8.01393	8.03506	8.0003	7.95542	7.98116	7.9957	7.99835	7.95115	7.96337	8.01026	8.0011	7.98106	8.00617	8.03579	8.0042	8.01924	8.00312	7.97921	7.98345	8.01201
218	8.02719	7.96136	8.0267	8.01416	7.96834	7.99406	7.9529	8.00819	7.94821	8.0167	7.99836	8.01721	8.01782	7.99748	8.04484	7.94433	7.99561	7.95065	7.99397	7.97934	7.99161	7.95243	7.99211	7.96946	7.97341	7.99263	7.97426	7.98412	8.02046	8.02823	7.98982	7.98911	7.99725	7.6762	7.98439	7.99402	7.99204	8.01097	7.97389	7.96639
217	8.00907	8.00746	7.99354	8.02471	7.95194	7.97661	8.0483	8.0101	7.98606	8.02529	8.00714	7.97582	8.00235	8.00003	7.97923	7.99493	8.0068	8.00008	7.93394	7.94945	7.97945	7.99778	7.9961	8.00409	7.94616	7.97161	7.95048	7.96913	7.99415	7.98197	8.02881	8.01924	7.99888	7.96074	7.99624	8.00106	8.0317	8.00617	7.99011	7.97129
216	7.94482	8.00707	7.99528	7.98888	7.96736	7.98678	7.95646	8.02051	7.95829	7.99621	7.96542	8.0039	8.03598	8.00308	8.00446	7.98211	8.02098	7.98432	7.97899	7.98386	7.97744	7.98412	7.98259	8.00768	7.97777	8.00998	7.96499	8.00586	7.98011	8.01072	8.0083	7.97038	7.95972	7.9553	8.0117	7.96447	7.98958	8.0029	8.02017	7.98708
215	8.01176	7.99268	7.98995	7.94421	8.01716	7.97801	7.97977	7.9762	7.9998	7.98738	7.9657	7.96961	7.99182	7.98482	7.99878	7.97748	8.02185	7.9842	7.98974	7.99584	7.98746	8.02469	8.00651	8.01806	8.01532	8.01258	7.97031	7.98874	7.97486	7.98307	7.99104	8.00103	7.97408	7.99671	8.00244	7.9776	8.00614	7.99447	7.95045	7.95454
214	7.9681	7.99472	7.97553	7.99532	8.02301	7.9817	7.98115	8.03032	8.00047	7.9942	7.96088	7.96372	7.94603	8.02357	7.94983	8.0247	7.97807	7.99542	7.9773	7.95353	8.00677	7.98505	7.99616	7.99915	7.97686	8.01986	7.99853	7.95059	8.00308	7.99821	7.94302	7.99562	8.00771	7.97624	7.96632	7.98461	7.999	8.00694	7.99598	7.96061
213	7.94794	8.00461	7.98508	7.97966	7.98347	7.9926	8.00076	7.98062	8.0001	7.97883	7.9566	7.95418	7.99728	7.96303	7.95073	7.99471	7.94981	7.98604	7.98549	7.95527	8.01384	7.97051	7.99641	7.94466	8.05014	7.98828	7.9991	8.05377	7.99036	7.98058	7.95999	7.89117	8.01665	7.99128	7.9331	7.97451	7.98001	8.02037	7.96751	7.94989
212	7.96202	7.98633	7.97799	7.91387	7.95082	7.94771	7.96377	7.97666	8.02104	7.95885	7.98235	8.00996	7.9818	7.97425	8.01635	7.98165	7.96956	7.99658	8.03737	7.98694	8.02035	7.9933	8.00282	7.95438	8.03358	7.96859	8.01155	7.94171	7.99209	7.98814	8.00155	7.90485	7.97109	8.01245	7.97103	8.02996	7.99572	7.96563	8.02627	7.99654
211	7.95888	7.9908	8.02087	7.98337	8.0193	7.98511	7.98199	7.98994	7.96617	7.94399	8.01076	7.97365	7.96963	7.99539	7.96887	7.98951	7.97726	7.95588	7.98841	8.03268	8.05137	7.99894	8.02834	8.05295	7.93244	7.99126	7.99807	7.97371	7.99204	7.98277	7.91908	8.01559	7.99049	7.96278	7.93016	7.93961	7.99015	8.01769	8.02102	7.9812
210	7.98695	7.96175	7.93434	7.95015	7.99843	7.98033	7.95741	7.99896	7.95494	7.97705	7.96678	8.00887	7.98499	8.00751	8.01741	7.95899	7.97384	7.9644	7.96178	8.01762	7.97278	7.99356	7.97472	7.9945	7.99436	8.01462	7.99365	7.99692	7.99917	7.99568	7.96832	8.01467	8.05236	7.99382	8.00224	7.97265	7.92323	7.95933	7.98152	7.96635
209	7.95572	7.99354	7.99839	7.9861	7.97096	8.0199	7.97744	7.99338	7.99988	7.9697	7.95961	7.97225	7.98452	8.0067	8.02306	7.99734	7.90975	7.94814	7.93928	7.99303	7.99034	7.97614	8.00024	8.02049	7.99722	7.97023	7.98932	8.00804	7.99635	8.00128	7.96042	7.98551	7.99469	7.97378	7.99852	7.97702	7.99007	7.97956	7.96729	7.96747
208	7.97673	7.97354	7.97417	8.00448	7.99887	7.95326	7.93827	7.92339	7.97478	7.98816	7.94289	7.92912	7.93846	7.96972	7.67896	7.96593	7.99163	7.96237	7.97565	7.94448	7.94228	7.9732	7.9745	7.99192	7.97331	8.00443	7.9896	7.97399	7.98631	7.97027	8.00489	7.96269	7.96203	7.97751	7.98573	7.97399	7.96322	7.92099	7.99523	7.96016
207	7.9593	7.96675	7.93003	7.94153	7.95888	7.97895	7.98422	7.92908	8.02355	7.91516	7.97074	7.99595	7.93213	7.9505	7.98058	7.97273	7.9957	7.95059	7.95613	7.99077	7.98947	8.00898	7.86002	7.9535	7.96141	7.9359	7.93891	7.97499	7.98079	8.04886	7.95766	8.03034	7.96416	8.00444	7.93676	7.86992	8.02694	7.99589	7.98323	7.8683
206	8.04121	7.93364	7.95423	7.99806	7.97536	8.0117	8.01559	7.98426	8.01479	7.99717	8.01471	8.02144	7.98225	7.98982	7.97525	7.98928	7.97341	7.9752	7.98307	8.00533	7.97515	7.98061	7.93754	7.96696	7.7709	7.96178	7.98496	7.89808	8.02603	8.01088	7.9751	7.9334	8.00288	7.98808	7.97522	8.03157	7.81116	8.02325	7.89304	7.93841
205	7.89232	7.93704	7.95233	7.95998	7.98999	8.00211	7.93874	8.00506	7.8737	7.92911	7.96066	7.82743	7.97352	7.79138	7.84166	7.84864	7.93241	7.92985	7.99357	8.01557	8.00194	7.99688	7.96201	7.95159	7.96286	7.95432	7.95734	7.97003	7.96594	7.9446	7.7875	7.98477	7.87683	7.89344	7.97218	7.82939	7.97356	7.97106	7.9345	7.98758
204	7.95467	8.0117	8.00394	8.0138	7.86961	7.98736	7.98618	8.01981	7.97026	7.99114	7.76213	7.93706	7.94552	7.99276	7.9573	7.92706	7.99296	7.77547	7.893	7.94852	7.97059	7.95795	7.88685	7.92462	7.78232	7.86037	7.95659	8.03854	8.01467	7.96003	7.72984	8.00817	7.98126	7.96554	8.02785	8.00373	7.87981	7.98411	7.95864	7.94602
203	7.93626	7.96876	7.82495	7.90899	7.98758	8.02203	7.87524	7.88055	7.95586	7.98691	8.02396	7.86453	7.89383	7.99889	7.81681	7.7683	7.97068	7.92223	7.81416	7.92995	7.9629	7.78263	7.90599	7.87453	7.89081	7.85257	7.98677	7.99353	7.83655	7.83693	8.03807	7.91443	7.94149	7.91159	7.94228	7.98365	7.98829	7.76223	7.99247	7.82729
202	7.98349	7.90252	8.02207	7.923	7.97436	8.04023	7.93521	7.86192	8.01011	7.96609	8.03291	7.96293	7.81479	7.83793	8.04327	8.04412	7.92145	7.95967	7.83087	7.9278	7.82145	7.96017	7.85902	7.93151	7.86382	7.94002	7.8743	7.83776	7.92755	7.80765	7.91111	7.80396	7.75365	7.84776	7.97296	7.81243	7.77571	7.94111	7.924	7.92342
201	7.94391	7.8637	7.85528	7.94802	7.84497	7.76508	7.92882	7.99154	7.98707	7.90165	7.79903	7.92446	8.05662	7.89183	7.8172	7.91543	7.93609	7.9473	8.05038	7.8794	7.98896	8.0452	7.93452	7.92566	7.96071	7.84629	7.85204	7.93187	8.07178	7.9418	7.84137	7.95268	8.03085	7.90465	7.94417	7.85324	7.84638	7.84535	7.81985	7.81168
200	7.91834	7.89178	7.96746	8.03572	7.90914	8.08746	7.91016	7.88618	7.91982	7.90578	7.83006	8.00818	7.88894	7.93842	7.98081	7.8604	8.00409	7.99523	7.84851	8.01485	7.9981	7.88721	8.06823	7.95727	7.91437	7.96237	7.79143	7.86255	7.89052	7.92856	7.85013	7.88006	7.88536	7.78192	7.82115	7.91015	7.85554	7.96728	7.88801	7.80343
199	7.90636	7.77959	7.91157	7.82319	7.83861	7.85735	7.95054	7.9499	7.79664	7.91373	7.93313	7.84032	7.89275	7.80958	7.94833	7.84819	7.82303	7.96962	7.88842	8.00966	7.95424	8.00805	7.86868	7.83262	7.76755	7.86623	8.0076	7.95113	7.90335	7.9607	7.90847	7.87933	7.99114	7.91534	8.03899	7.94221	7.95051	7.96041	7.95647	7.9464
198	7.76624	7.78185	7.88569	7.76281	7.94168	8.0048	7.9816	7.81729	7.88125	8.01028	7.81368	8.09604	7.96692	7.83454	7.92398	7.98454	8.03443	7.96844	7.99349	7.93993	7.98646	7.92452	7.95847	7.94007	7.92615	7.85503	7.98606	7.80945	8.0654	7.83463	7.63697	7.95422	8.01401	7.88942	8.00637	7.95573	7.61313	8.00637	7.88953	7.79229
197	7.78535	7.87002	7.86406	7.9614	8.00753	7.89184	7.89604	7.75859	7.78552	7.92564	7.85484	7.81808	7.96024	7.94571	7.89728	8.02124	7.99984	7.91607	7.84123	7.89606	7.93294	7.66632	7.9098	8.02768	7.79549	7.90509	7.72479	7.72899	7.75429	8.02606	7.97202	7.99531	8.02421	8.03172	8.06867	7.95317	7.86336	7.93589	7.99812	7.91477
196	7.54114	8.07003	7.779	8.06963	7.82196	7.61175	7.80624	7.95595	7.74687	7.98144	7.95728	7.98989	7.79709	7.86883	7.86594	7.56557	7.96178	7.90618	8.0478	7.95071	7.78066	7.97692	7.93828	8.04179	8.09159	7.95495	8.10194	8.03565	7.89112	7.97303	7.85646	7.49078	8.15565	7.95644	7.85588	8.13275	7.9309	7.85347	7.83266	7.90922
195	8.08979	8.09925	7.99815	8.05569	7.9593	7.98102	7.98248	7.86517	8.05111	7.89834	7.64557	8.036	7.88166	7.51577	8.05869	8.11754	8.06264	7.97629	8.04333	8.07624	8.06019	7.47322	7.76966	8.04344	8.04241	7.88779	8.08033	7.73886	7.87102	8.02205	7.39427	8.15692	7.93583	7.9677	7.78884	7.86757	7.92161	7.91937	8.06892	8.02187
194	7.85551	7.99845	7.96959	7.97706	8.11368	7.94918	8.10195	7.76562	8.08512	8.15579	8.09881	7.78245	8.01971	8.09851	7.54855	7.55847	8.12054	8.04955	7.96658	7.91645	7.64024	8.10327	8.0173	7.73052	7.90861	7.86667	7.85532	7.86329	7.8838	8.03646	8.06657	8.10031	7.90451	7.87722	8.10126	8.10505	8.21784	8.17113	7.75926	8.14679
193	7.84722	8.09699	7.94645	7.9863	8.02227	7.91036	8.04898	7.90896	7.67891	8.00961	7.95844	8.07258	7.88638	8.08756	7.91486	7.81506	8.04988	8.14083	7.98634	8.02065	8.06827	8.08599	7.74997	7.89258	7.74731	8.20957	8.10422	7.67816	8.0419	7.67862	8.17749	7.73662	7.89511	8.06229	8.04311	8.00408	8.02782	8.12115	8.05215	8.04134
192	7.89244	7.98858	8.13937	8.0237	8.08268	8.00825	7.89376	7.93991	8.17305	7.84096	8.04053	8.0069	8.18149	8.09609	8.15811	8.13807	8.12128	8.17352	8.46721	7.99092	8.1006	8.19754	8.19105	8.00118	7.63868	7.93317	7.78874	8.17142	8.22239	8.10227	7.92298	7.66605	8.19114	7.85036	7.94952	8.09641	8.23573	8.10927	8.01652	7.86986
191	8.05402	8.16846	8.35062	7.88076	7.76466	8.20759	8.01207	7.89345	8.11886	7.82934	7.98217	8.08745	7.75394	7.83402	8.15741	7.73462	7.85543	8.28362	8.16953	8.1802	8.04093	8.12785	7.76686	8.14746	7.8994	8.13901	8.15331	7.95147	8.10987	7.82002	7.81555	8.0244	8.07494	7.92671	7.90268	8.16441	8.15481	8.00006	7.8406	7.97208
190	8.07609	8.09709	8.36987	7.77213	7.83723	8.2048	8.0807	8.18517	7.91718	8.30486	7.79317	7.98539	8.10056	8.09643	8.06964	8.0229	8.3488	8.1205	8.21122	8.08689	8.46559	7.90638	8.23331	8.1512	7.85386	8.20071	8.11668	8.17511	8.08167	8.25028	8.4643	7.83998	7.71754	7.9159	8.11174	7.91168	7.38971	6.96346	7.09347	6.83337
Count
AtPHR1_280-360 wild-type
Wavelength	Temperature
	20	22	24	26	28	30	32	34	36	38	40	42	44	46	48	50	52	54	56	58	60	62	64	66	68	70	72	74	76	78	80	82	84	86	88	90	92	94	96	98
260	20000	20000	20000	20000	20000	20000	20000	20000	20000	20000	20000	20000	20000	20000	20000	20000	20000	20000	20000	20000	20000	20000	20000	20000	20000	20000	20000	20000	20000	20000	20000	20000	20000	20000	20000	20000	20000	20000	20000	20000
259	20000	20000	20000	20000	20000	20000	20000	20000	20000	20000	20000	20000	20000	20000	20000	20000	20000	20000	20000	20000	20000	20000	20000	20000	20000	20000	20000	20000	20000	20000	20000	20000	20000	20000	20000	20000	20000	20000	20000	20000
258	20000	20000	20000	20000	20000	20000	20000	20000	20000	20000	20000	20000	20000	20000	20000	20000	20000	20000	20000	20000	20000	20000	20000	20000	20000	20000	20000	20000	20000	20000	20000	20000	20000	20000	20000	20000	20000	20000	20000	20000
257	20000	20000	20000	20000	20000	20000	20000	20000	20000	20000	20000	20000	20000	20000	20000	20000	20000	20000	20000	20000	20000	20000	20000	20000	20000	20000	20000	20000	20000	20000	20000	20000	20000	20000	20000	20000	20000	20000	20000	20000
256	20000	20000	20000	20000	20000	20000	20000	20000	20000	20000	20000	20000	20000	20000	20000	20000	20000	20000	20000	20000	20000	20000	20000	20000	20000	20000	20000	20000	20000	20000	20000	20000	20000	20000	20000	20000	20000	20000	20000	20000
255	20000	20000	20000	20000	20000	20000	20000	20000	20000	20000	20000	20000	20000	20000	20000	20000	20000	20000	20000	20000	20000	20000	20000	20000	20000	20000	20000	20000	20000	20000	20000	20000	20000	20000	20000	20000	20000	20000	20000	20000
254	20000	20000	20000	20000	20000	20000	20000	20000	20000	20000	20000	20000	20000	20000	20000	20000	20000	20000	20000	20000	20000	20000	20000	20000	20000	20000	20000	20000	20000	20000	20000	20000	20000	20000	20000	20000	20000	20000	20000	20000
253	20000	20000	20000	20000	20000	20000	20000	20000	20000	20000	20000	20000	20000	20000	20000	20000	20000	20000	20000	20000	20000	20000	20000	20000	20000	20000	20000	20000	20000	20000	20000	20000	20000	20000	20000	20000	20000	20000	20000	20000
252	20000	20000	20000	20000	20000	20000	20000	20000	20000	20000	20000	20000	20000	20000	20000	20000	20000	20000	20000	20000	20000	20000	20000	20000	20000	20000	20000	20000	20000	20000	20000	20000	20000	20000	20000	20000	20000	20000	20000	20000
251	20000	20000	20000	20000	20000	20000	20000	20000	20000	20000	20000	20000	20000	20000	20000	20000	20000	20000	20000	20000	20000	20000	20000	20000	20000	20000	20000	20000	20000	20000	20000	20000	20000	20000	20000	20000	20000	20000	20000	20000
250	20000	20000	20000	20000	20000	20000	20000	20000	20000	20000	20000	20000	20000	20000	20000	20000	20000	20000	20000	20000	20000	20000	20000	20000	20000	20000	20000	20000	20000	20000	20000	20000	20000	20000	20000	20000	20000	20000	20000	20000
249	20000	20000	20000	20000	20000	20000	20000	20000	20000	20000	20000	20000	20000	20000	20000	20000	20000	20000	20000	20000	20000	20000	20000	20000	20000	20000	20000	20000	20000	20000	20000	20000	20000	20000	20000	20000	20000	20000	20000	20000
248	20000	20000	20000	20000	20000	20000	20000	20000	20000	20000	20000	20000	20000	20000	20000	20000	20000	20000	20000	20000	20000	20000	20000	20000	20000	20000	20000	20000	20000	20000	20000	20000	20000	20000	20000	20000	20000	20000	20000	20000
247	20000	20000	20000	20000	20000	20000	20000	20000	20000	20000	20000	20000	20000	20000	20000	20000	20000	20000	20000	20000	20000	20000	20000	20000	20000	20000	20000	20000	20000	20000	20000	20000	20000	20000	20000	20000	20000	20000	20000	20000
246	20000	20000	20000	20000	20000	20000	20000	20000	20000	20000	20000	20000	20000	20000	20000	20000	20000	20000	20000	20000	20000	20000	20000	20000	20000	20000	20000	20000	20000	20000	20000	20000	20000	20000	20000	20000	20000	20000	20000	20000
245	20000	20000	20000	20000	20000	20000	20000	20000	20000	20000	20000	20000	20000	20000	20000	20000	20000	20000	20000	20000	20000	20000	20000	20000	20000	20000	20000	20000	20000	20000	20000	20000	20000	20000	20000	20000	20000	20000	20000	20000
244	20000	20000	20000	20000	20000	20000	20000	20000	20000	20000	20000	20000	20000	20000	20000	20000	20000	20000	20000	20000	20000	20000	20000	20000	20000	20000	20000	20000	20000	20000	20000	20000	20000	20000	20000	20000	20000	20000	20000	20000
243	20000	20000	20000	20000	20000	20000	20000	20000	20000	20000	20000	20000	20000	20000	20000	20000	20000	20000	20000	20000	20000	20000	20000	20000	20000	20000	20000	20000	20000	20000	20000	20000	20000	20000	20000	20000	20000	20000	20000	20000
242	20000	20000	20000	20000	20000	20000	20000	20000	20000	20000	20000	20000	20000	20000	20000	20000	20000	20000	20000	20000	20000	20000	20000	20000	20000	20000	20000	20000	20000	20000	20000	20000	20000	20000	20000	20000	20000	20000	20000	20000
241	20000	20000	20000	20000	20000	20000	20000	20000	20000	20000	20000	20000	20000	20000	20000	20000	20000	20000	20000	20000	20000	20000	20000	20000	20000	20000	20000	20000	20000	20000	20000	20000	20000	20000	20000	20000	20000	20000	20000	20000
240	20000	20000	20000	20000	20000	20000	20000	20000	20000	20000	20000	20000	20000	20000	20000	20000	20000	20000	20000	20000	20000	20000	20000	20000	20000	20000	20000	20000	20000	20000	20000	20000	20000	20000	20000	20000	20000	20000	20000	20000
239	20000	20000	20000	20000	20000	20000	20000	20000	20000	20000	20000	20000	20000	20000	20000	20000	20000	20000	20000	20000	20000	20000	20000	20000	20000	20000	20000	20000	20000	20000	20000	20000	20000	20000	20000	20000	20000	20000	20000	20000
238	20000	20000	20000	20000	20000	20000	20000	20000	20000	20000	20000	20000	20000	20000	20000	20000	20000	20000	20000	20000	20000	20000	20000	20000	20000	20000	20000	20000	20000	20000	20000	20000	20000	20000	20000	20000	20000	20000	20000	20000
237	20000	20000	20000	20000	20000	20000	20000	20000	20000	20000	20000	20000	20000	20000	20000	20000	20000	20000	20000	20000	20000	20000	20000	20000	20000	20000	20000	20000	20000	20000	20000	20000	20000	20000	20000	20000	20000	20000	20000	20000
236	20000	20000	20000	20000	20000	20000	20000	20000	20000	20000	20000	20000	20000	20000	20000	20000	20000	20000	20000	20000	20000	20000	20000	20000	20000	20000	20000	20000	20000	20000	20000	20000	20000	20000	20000	20000	20000	20000	20000	20000
235	20000	20000	20000	20000	20000	20000	20000	20000	20000	20000	20000	20000	20000	20000	20000	20000	20000	20000	20000	20000	20000	20000	20000	20000	20000	20000	20000	20000	20000	20000	20000	20000	20000	20000	20000	20000	20000	20000	20000	20000
234	20000	20000	20000	20000	20000	20000	20000	20000	20000	20000	20000	20000	20000	20000	20000	20000	20000	20000	20000	20000	20000	20000	20000	20000	20000	20000	20000	20000	20000	20000	20000	20000	20000	20000	20000	20000	20000	20000	20000	20000
233	20000	20000	20000	20000	20000	20000	20000	20000	20000	20000	20000	20000	20000	20000	20000	20000	20000	20000	20000	20000	20000	20000	20000	20000	20000	20000	20000	20000	20000	20000	20000	20000	20000	20000	20000	20000	20000	20000	20000	20000
232	20000	20000	20000	20000	20000	20000	20000	20000	20000	20000	20000	20000	20000	20000	20000	20000	20000	20000	20000	20000	20000	20000	20000	20000	20000	20000	20000	20000	20000	20000	20000	20000	20000	20000	20000	20000	20000	20000	20000	20000
231	20000	20000	20000	20000	20000	20000	20000	20000	20000	20000	20000	20000	20000	20000	20000	20000	20000	20000	20000	20000	20000	20000	20000	20000	20000	20000	20000	20000	20000	20000	20000	20000	20000	20000	20000	20000	20000	20000	20000	20000
230	20000	20000	20000	20000	20000	20000	20000	20000	20000	20000	20000	20000	20000	20000	20000	20000	20000	20000	20000	20000	20000	20000	20000	20000	20000	20000	20000	20000	20000	20000	20000	20000	20000	20000	20000	20000	20000	20000	20000	20000
229	20000	20000	20000	20000	20000	20000	20000	20000	20000	20000	20000	20000	20000	20000	20000	20000	20000	20000	20000	20000	20000	20000	20000	20000	20000	20000	20000	20000	20000	20000	20000	20000	20000	20000	20000	20000	20000	20000	20000	20000
228	20000	20000	20000	20000	20000	20000	20000	20000	20000	20000	20000	20000	20000	20000	20000	20000	20000	20000	20000	20000	20000	20000	20000	20000	20000	20000	20000	20000	20000	20000	20000	20000	20000	20000	20000	20000	20000	20000	20000	20000
227	20000	20000	20000	20000	20000	20000	20000	20000	20000	20000	20000	20000	20000	20000	20000	20000	20000	20000	20000	20000	20000	20000	20000	20000	20000	20000	20000	20000	20000	20000	20000	20000	20000	20000	20000	20000	20000	20000	20000	20000
226	20000	20000	20000	20000	20000	20000	20000	20000	20000	20000	20000	20000	20000	20000	20000	20000	20000	20000	20000	20000	20000	20000	20000	20000	20000	20000	20000	20000	20000	20000	20000	20000	20000	20000	20000	20000	20000	20000	20000	20000
225	20000	20000	20000	20000	20000	20000	20000	20000	20000	20000	20000	20000	20000	20000	20000	20000	20000	20000	20000	20000	20000	20000	20000	20000	20000	20000	20000	20000	20000	20000	20000	20000	20000	20000	20000	20000	20000	20000	20000	20000
224	20000	20000	20000	20000	20000	20000	20000	20000	20000	20000	20000	20000	20000	20000	20000	20000	20000	20000	20000	20000	20000	20000	20000	20000	20000	20000	20000	20000	20000	20000	20000	20000	20000	20000	20000	20000	20000	20000	20000	20000
223	20000	20000	20000	20000	20000	20000	20000	20000	20000	20000	20000	20000	20000	20000	20000	20000	20000	20000	20000	20000	20000	20000	20000	20000	20000	20000	20000	20000	20000	20000	20000	20000	20000	20000	20000	20000	20000	20000	20000	20000
222	20000	20000	20000	20000	20000	20000	20000	20000	20000	20000	20000	20000	20000	20000	20000	20000	20000	20000	20000	20000	20000	20000	20000	20000	20000	20000	20000	20000	20000	20000	20000	20000	20000	20000	20000	20000	20000	20000	20000	20000
221	20000	20000	20000	20000	20000	20000	20000	20000	20000	20000	20000	20000	20000	20000	20000	20000	20000	20000	20000	20000	20000	20000	20000	20000	20000	20000	20000	20000	20000	20000	20000	20000	20000	20000	20000	20000	20000	20000	20000	20000
220	20000	20000	20000	20000	20000	20000	20000	20000	20000	20000	20000	20000	20000	20000	20000	20000	20000	20000	20000	20000	20000	20000	20000	20000	20000	20000	20000	20000	20000	20000	20000	20000	20000	20000	20000	20000	20000	20000	20000	20000
219	20000	20000	20000	20000	20000	20000	20000	20000	20000	20000	20000	20000	20000	20000	20000	20000	20000	20000	20000	20000	20000	20000	20000	20000	20000	20000	20000	20000	20000	20000	20000	20000	20000	20000	20000	20000	20000	20000	20000	20000
218	20000	20000	20000	20000	20000	20000	20000	20000	20000	20000	20000	20000	20000	20000	20000	20000	20000	20000	20000	20000	20000	20000	20000	20000	20000	20000	20000	20000	20000	20000	20000	20000	20000	20000	20000	20000	20000	20000	20000	20000
217	20000	20000	20000	20000	20000	20000	20000	20000	20000	20000	20000	20000	20000	20000	20000	20000	20000	20000	20000	20000	20000	20000	20000	20000	20000	20000	20000	20000	20000	20000	20000	20000	20000	20000	20000	20000	20000	20000	20000	20000
216	20000	20000	20000	20000	20000	20000	20000	20000	20000	20000	20000	20000	20000	20000	20000	20000	20000	20000	20000	20000	20000	20000	20000	20000	20000	20000	20000	20000	20000	20000	20000	20000	20000	20000	20000	20000	20000	20000	20000	20000
215	20000	20000	20000	20000	20000	20000	20000	20000	20000	20000	20000	20000	20000	20000	20000	20000	20000	20000	20000	20000	20000	20000	20000	20000	20000	20000	20000	20000	20000	20000	20000	20000	20000	20000	20000	20000	20000	20000	20000	20000
214	20000	20000	20000	20000	20000	20000	20000	20000	20000	20000	20000	20000	20000	20000	20000	20000	20000	20000	20000	20000	20000	20000	20000	20000	20000	20000	20000	20000	20000	20000	20000	20000	20000	20000	20000	20000	20000	20000	20000	20000
213	20000	20000	20000	20000	20000	20000	20000	20000	20000	20000	20000	20000	20000	20000	20000	20000	20000	20000	20000	20000	20000	20000	20000	20000	20000	20000	20000	20000	20000	20000	20000	20000	20000	20000	20000	20000	20000	20000	20000	20000
212	20000	20000	20000	20000	20000	20000	20000	20000	20000	20000	20000	20000	20000	20000	20000	20000	20000	20000	20000	20000	20000	20000	20000	20000	20000	20000	20000	20000	20000	20000	20000	20000	20000	20000	20000	20000	20000	20000	20000	20000
211	20000	20000	20000	20000	20000	20000	20000	20000	20000	20000	20000	20000	20000	20000	20000	20000	20000	20000	20000	20000	20000	20000	20000	20000	20000	20000	20000	20000	20000	20000	20000	20000	20000	20000	20000	20000	20000	20000	20000	20000
210	20000	20000	20000	20000	20000	20000	20000	20000	20000	20000	20000	20000	20000	20000	20000	20000	20000	20000	20000	20000	20000	20000	20000	20000	20000	20000	20000	20000	20000	20000	20000	20000	20000	20000	20000	20000	20000	20000	20000	20000
209	20000	20000	20000	20000	20000	20000	20000	20000	20000	20000	20000	20000	20000	20000	20000	20000	20000	20000	20000	20000	20000	20000	20000	20000	20000	20000	20000	20000	20000	20000	20000	20000	20000	20000	20000	20000	20000	20000	20000	20000
208	20000	20000	20000	20000	20000	20000	20000	20000	20000	20000	20000	20000	20000	20000	20000	20000	20000	20000	20000	20000	20000	20000	20000	20000	20000	20000	20000	20000	20000	20000	20000	20000	20000	20000	20000	20000	20000	20000	20000	20000
207	20000	20000	20000	20000	20000	20000	20000	20000	20000	20000	20000	20000	20000	20000	20000	20000	20000	20000	20000	20000	20000	20000	20000	20000	20000	20000	20000	20000	20000	20000	20000	20000	20000	20000	20000	20000	20000	20000	20000	20000
206	20000	20000	20000	20000	20000	20000	20000	20000	20000	20000	20000	20000	20000	20000	20000	20000	20000	20000	20000	20000	20000	20000	20000	20000	20000	20000	20000	20000	20000	20000	20000	20000	20000	20000	20000	20000	20000	20000	20000	20000
205	20000	20000	20000	20000	20000	20000	20000	20000	20000	20000	20000	20000	20000	20000	20000	20000	20000	20000	20000	20000	20000	20000	20000	20000	20000	20000	20000	20000	20000	20000	20000	20000	20000	20000	20000	20000	20000	20000	20000	20000
204	20000	20000	20000	20000	20000	20000	20000	20000	20000	20000	20000	20000	20000	20000	20000	20000	20000	20000	20000	20000	20000	20000	20000	20000	20000	20000	20000	20000	20000	20000	20000	20000	20000	20000	20000	20000	20000	20000	20000	20000
203	20000	20000	20000	20000	20000	20000	20000	20000	20000	20000	20000	20000	20000	20000	20000	20000	20000	20000	20000	20000	20000	20000	20000	20000	20000	20000	20000	20000	20000	20000	20000	20000	20000	20000	20000	20000	20000	20000	20000	20000
202	20000	20000	20000	20000	20000	20000	20000	20000	20000	20000	20000	20000	20000	20000	20000	20000	20000	20000	20000	20000	20000	20000	20000	20000	20000	20000	20000	20000	20000	20000	20000	20000	20000	20000	20000	20000	20000	20000	20000	20000
201	20000	20000	20000	20000	20000	20000	20000	20000	20000	20000	20000	20000	20000	20000	20000	20000	20000	20000	20000	20000	20000	20000	20000	20000	20000	20000	20000	20000	20000	20000	20000	20000	20000	20000	20000	20000	20000	20000	20000	20000
200	20000	20000	20000	20000	20000	20000	20000	20000	20000	20000	20000	20000	20000	20000	20000	20000	20000	20000	20000	20000	20000	20000	20000	20000	20000	20000	20000	20000	20000	20000	20000	20000	20000	20000	20000	20000	20000	20000	20000	20000
199	20000	20000	20000	20000	20000	20000	20000	20000	20000	20000	20000	20000	20000	20000	20000	20000	20000	20000	20000	20000	20000	20000	20000	20000	20000	20000	20000	20000	20000	20000	20000	20000	20000	20000	20000	20000	20000	20000	20000	20000
198	20000	20000	20000	20000	20000	20000	20000	20000	20000	20000	20000	20000	20000	20000	20000	20000	20000	20000	20000	20000	20000	20000	20000	20000	20000	20000	20000	20000	20000	20000	20000	20000	20000	20000	20000	20000	20000	20000	20000	20000
197	20000	20000	20000	20000	20000	20000	20000	20000	20000	20000	20000	20000	20000	20000	20000	20000	20000	20000	20000	20000	20000	20000	20000	20000	20000	20000	20000	20000	20000	20000	20000	20000	20000	20000	20000	20000	20000	20000	20000	20000
196	20000	20000	20000	20000	20000	20000	20000	20000	20000	20000	20000	20000	20000	20000	20000	20000	20000	20000	20000	20000	20000	20000	20000	20000	20000	20000	20000	20000	20000	20000	20000	20000	20000	20000	20000	20000	20000	20000	20000	20000
195	20000	20000	20000	20000	20000	20000	20000	20000	20000	20000	20000	20000	20000	20000	20000	20000	20000	20000	20000	20000	20000	20000	20000	20000	20000	20000	20000	20000	20000	20000	20000	20000	20000	20000	20000	20000	20000	20000	20000	20000
194	20000	20000	20000	20000	20000	20000	20000	20000	20000	20000	20000	20000	20000	20000	20000	20000	20000	20000	20000	20000	20000	20000	20000	20000	20000	20000	20000	20000	20000	20000	20000	20000	20000	20000	20000	20000	20000	20000	20000	20000
193	20000	20000	20000	20000	20000	20000	20000	20000	20000	20000	20000	20000	20000	20000	20000	20000	20000	20000	20000	20000	20000	20000	20000	20000	20000	20000	20000	20000	20000	20000	20000	20000	20000	20000	20000	20000	20000	20000	20000	20000
192	20000	20000	20000	20000	20000	20000	20000	20000	20000	20000	20000	20000	20000	20000	20000	20000	20000	20000	20000	20000	20000	20000	20000	20000	20000	20000	20000	20000	20000	20000	20000	20000	20000	20000	20000	20000	20000	20000	20000	20000
191	20000	20000	20000	20000	20000	20000	20000	20000	20000	20000	20000	20000	20000	20000	20000	20000	20000	20000	20000	20000	20000	20000	20000	20000	20000	20000	20000	20000	20000	20000	20000	20000	20000	20000	20000	20000	20000	20000	20000	20000
190	20000	20000	20000	20000	20000	20000	20000	20000	20000	20000	20000	20000	20000	20000	20000	20000	20000	20000	20000	20000	20000	20000	20000	20000	20000	20000	20000	20000	20000	20000	20000	20000	20000	20000	20000	20000	20000	20000	20000	20000
AtPHR1_280-360_Olig1
Wavelength	Temperature
	20	22	24	26	28	30	32	34	36	38	40	42	44	46	48	50	52	54	56	58	60	62	64	66	68	70	72	74	76	78	80	82	84	86	88	90	92	94	96	98
260	20000	20000	20000	20000	20000	20000	20000	20000	20000	20000	20000	20000	20000	20000	20000	20000	20000	20000	20000	20000	20000	20000	20000	20000	20000	20000	20000	20000	20000	20000	20000	20000	20000	20000	20000	20000	20000	20000	20000	20000
259	20000	20000	20000	20000	20000	20000	20000	20000	20000	20000	20000	20000	20000	20000	20000	20000	20000	20000	20000	20000	20000	20000	20000	20000	20000	20000	20000	20000	20000	20000	20000	20000	20000	20000	20000	20000	20000	20000	20000	20000
258	20000	20000	20000	20000	20000	20000	20000	20000	20000	20000	20000	20000	20000	20000	20000	20000	20000	20000	20000	20000	20000	20000	20000	20000	20000	20000	20000	20000	20000	20000	20000	20000	20000	20000	20000	20000	20000	20000	20000	20000
257	20000	20000	20000	20000	20000	20000	20000	20000	20000	20000	20000	20000	20000	20000	20000	20000	20000	20000	20000	20000	20000	20000	20000	20000	20000	20000	20000	20000	20000	20000	20000	20000	20000	20000	20000	20000	20000	20000	20000	20000
256	20000	20000	20000	20000	20000	20000	20000	20000	20000	20000	20000	20000	20000	20000	20000	20000	20000	20000	20000	20000	20000	20000	20000	20000	20000	20000	20000	20000	20000	20000	20000	20000	20000	20000	20000	20000	20000	20000	20000	20000
255	20000	20000	20000	20000	20000	20000	20000	20000	20000	20000	20000	20000	20000	20000	20000	20000	20000	20000	20000	20000	20000	20000	20000	20000	20000	20000	20000	20000	20000	20000	20000	20000	20000	20000	20000	20000	20000	20000	20000	20000
254	20000	20000	20000	20000	20000	20000	20000	20000	20000	20000	20000	20000	20000	20000	20000	20000	20000	20000	20000	20000	20000	20000	20000	20000	20000	20000	20000	20000	20000	20000	20000	20000	20000	20000	20000	20000	20000	20000	20000	20000
253	20000	20000	20000	20000	20000	20000	20000	20000	20000	20000	20000	20000	20000	20000	20000	20000	20000	20000	20000	20000	20000	20000	20000	20000	20000	20000	20000	20000	20000	20000	20000	20000	20000	20000	20000	20000	20000	20000	20000	20000
252	20000	20000	20000	20000	20000	20000	20000	20000	20000	20000	20000	20000	20000	20000	20000	20000	20000	20000	20000	20000	20000	20000	20000	20000	20000	20000	20000	20000	20000	20000	20000	20000	20000	20000	20000	20000	20000	20000	20000	20000
251	20000	20000	20000	20000	20000	20000	20000	20000	20000	20000	20000	20000	20000	20000	20000	20000	20000	20000	20000	20000	20000	20000	20000	20000	20000	20000	20000	20000	20000	20000	20000	20000	20000	20000	20000	20000	20000	20000	20000	20000
250	20000	20000	20000	20000	20000	20000	20000	20000	20000	20000	20000	20000	20000	20000	20000	20000	20000	20000	20000	20000	20000	20000	20000	20000	20000	20000	20000	20000	20000	20000	20000	20000	20000	20000	20000	20000	20000	20000	20000	20000
249	20000	20000	20000	20000	20000	20000	20000	20000	20000	20000	20000	20000	20000	20000	20000	20000	20000	20000	20000	20000	20000	20000	20000	20000	20000	20000	20000	20000	20000	20000	20000	20000	20000	20000	20000	20000	20000	20000	20000	20000
248	20000	20000	20000	20000	20000	20000	20000	20000	20000	20000	20000	20000	20000	20000	20000	20000	20000	20000	20000	20000	20000	20000	20000	20000	20000	20000	20000	20000	20000	20000	20000	20000	20000	20000	20000	20000	20000	20000	20000	20000
247	20000	20000	20000	20000	20000	20000	20000	20000	20000	20000	20000	20000	20000	20000	20000	20000	20000	20000	20000	20000	20000	20000	20000	20000	20000	20000	20000	20000	20000	20000	20000	20000	20000	20000	20000	20000	20000	20000	20000	20000
246	20000	20000	20000	20000	20000	20000	20000	20000	20000	20000	20000	20000	20000	20000	20000	20000	20000	20000	20000	20000	20000	20000	20000	20000	20000	20000	20000	20000	20000	20000	20000	20000	20000	20000	20000	20000	20000	20000	20000	20000
245	20000	20000	20000	20000	20000	20000	20000	20000	20000	20000	20000	20000	20000	20000	20000	20000	20000	20000	20000	20000	20000	20000	20000	20000	20000	20000	20000	20000	20000	20000	20000	20000	20000	20000	20000	20000	20000	20000	20000	20000
244	20000	20000	20000	20000	20000	20000	20000	20000	20000	20000	20000	20000	20000	20000	20000	20000	20000	20000	20000	20000	20000	20000	20000	20000	20000	20000	20000	20000	20000	20000	20000	20000	20000	20000	20000	20000	20000	20000	20000	20000
243	20000	20000	20000	20000	20000	20000	20000	20000	20000	20000	20000	20000	20000	20000	20000	20000	20000	20000	20000	20000	20000	20000	20000	20000	20000	20000	20000	20000	20000	20000	20000	20000	20000	20000	20000	20000	20000	20000	20000	20000
242	20000	20000	20000	20000	20000	20000	20000	20000	20000	20000	20000	20000	20000	20000	20000	20000	20000	20000	20000	20000	20000	20000	20000	20000	20000	20000	20000	20000	20000	20000	20000	20000	20000	20000	20000	20000	20000	20000	20000	20000
241	20000	20000	20000	20000	20000	20000	20000	20000	20000	20000	20000	20000	20000	20000	20000	20000	20000	20000	20000	20000	20000	20000	20000	20000	20000	20000	20000	20000	20000	20000	20000	20000	20000	20000	20000	20000	20000	20000	20000	20000
240	20000	20000	20000	20000	20000	20000	20000	20000	20000	20000	20000	20000	20000	20000	20000	20000	20000	20000	20000	20000	20000	20000	20000	20000	20000	20000	20000	20000	20000	20000	20000	20000	20000	20000	20000	20000	20000	20000	20000	20000
239	20000	20000	20000	20000	20000	20000	20000	20000	20000	20000	20000	20000	20000	20000	20000	20000	20000	20000	20000	20000	20000	20000	20000	20000	20000	20000	20000	20000	20000	20000	20000	20000	20000	20000	20000	20000	20000	20000	20000	20000
238	20000	20000	20000	20000	20000	20000	20000	20000	20000	20000	20000	20000	20000	20000	20000	20000	20000	20000	20000	20000	20000	20000	20000	20000	20000	20000	20000	20000	20000	20000	20000	20000	20000	20000	20000	20000	20000	20000	20000	20000
237	20000	20000	20000	20000	20000	20000	20000	20000	20000	20000	20000	20000	20000	20000	20000	20000	20000	20000	20000	20000	20000	20000	20000	20000	20000	20000	20000	20000	20000	20000	20000	20000	20000	20000	20000	20000	20000	20000	20000	20000
236	20000	20000	20000	20000	20000	20000	20000	20000	20000	20000	20000	20000	20000	20000	20000	20000	20000	20000	20000	20000	20000	20000	20000	20000	20000	20000	20000	20000	20000	20000	20000	20000	20000	20000	20000	20000	20000	20000	20000	20000
235	20000	20000	20000	20000	20000	20000	20000	20000	20000	20000	20000	20000	20000	20000	20000	20000	20000	20000	20000	20000	20000	20000	20000	20000	20000	20000	20000	20000	20000	20000	20000	20000	20000	20000	20000	20000	20000	20000	20000	20000
234	20000	20000	20000	20000	20000	20000	20000	20000	20000	20000	20000	20000	20000	20000	20000	20000	20000	20000	20000	20000	20000	20000	20000	20000	20000	20000	20000	20000	20000	20000	20000	20000	20000	20000	20000	20000	20000	20000	20000	20000
233	20000	20000	20000	20000	20000	20000	20000	20000	20000	20000	20000	20000	20000	20000	20000	20000	20000	20000	20000	20000	20000	20000	20000	20000	20000	20000	20000	20000	20000	20000	20000	20000	20000	20000	20000	20000	20000	20000	20000	20000
232	20000	20000	20000	20000	20000	20000	20000	20000	20000	20000	20000	20000	20000	20000	20000	20000	20000	20000	20000	20000	20000	20000	20000	20000	20000	20000	20000	20000	20000	20000	20000	20000	20000	20000	20000	20000	20000	20000	20000	20000
231	20000	20000	20000	20000	20000	20000	20000	20000	20000	20000	20000	20000	20000	20000	20000	20000	20000	20000	20000	20000	20000	20000	20000	20000	20000	20000	20000	20000	20000	20000	20000	20000	20000	20000	20000	20000	20000	20000	20000	20000
230	20000	20000	20000	20000	20000	20000	20000	20000	20000	20000	20000	20000	20000	20000	20000	20000	20000	20000	20000	20000	20000	20000	20000	20000	20000	20000	20000	20000	20000	20000	20000	20000	20000	20000	20000	20000	20000	20000	20000	20000
229	20000	20000	20000	20000	20000	20000	20000	20000	20000	20000	20000	20000	20000	20000	20000	20000	20000	20000	20000	20000	20000	20000	20000	20000	20000	20000	20000	20000	20000	20000	20000	20000	20000	20000	20000	20000	20000	20000	20000	20000
228	20000	20000	20000	20000	20000	20000	20000	20000	20000	20000	20000	20000	20000	20000	20000	20000	20000	20000	20000	20000	20000	20000	20000	20000	20000	20000	20000	20000	20000	20000	20000	20000	20000	20000	20000	20000	20000	20000	20000	20000
227	20000	20000	20000	20000	20000	20000	20000	20000	20000	20000	20000	20000	20000	20000	20000	20000	20000	20000	20000	20000	20000	20000	20000	20000	20000	20000	20000	20000	20000	20000	20000	20000	20000	20000	20000	20000	20000	20000	20000	20000
226	20000	20000	20000	20000	20000	20000	20000	20000	20000	20000	20000	20000	20000	20000	20000	20000	20000	20000	20000	20000	20000	20000	20000	20000	20000	20000	20000	20000	20000	20000	20000	20000	20000	20000	20000	20000	20000	20000	20000	20000
225	20000	20000	20000	20000	20000	20000	20000	20000	20000	20000	20000	20000	20000	20000	20000	20000	20000	20000	20000	20000	20000	20000	20000	20000	20000	20000	20000	20000	20000	20000	20000	20000	20000	20000	20000	20000	20000	20000	20000	20000
224	20000	20000	20000	20000	20000	20000	20000	20000	20000	20000	20000	20000	20000	20000	20000	20000	20000	20000	20000	20000	20000	20000	20000	20000	20000	20000	20000	20000	20000	20000	20000	20000	20000	20000	20000	20000	20000	20000	20000	20000
223	20000	20000	20000	20000	20000	20000	20000	20000	20000	20000	20000	20000	20000	20000	20000	20000	20000	20000	20000	20000	20000	20000	20000	20000	20000	20000	20000	20000	20000	20000	20000	20000	20000	20000	20000	20000	20000	20000	20000	20000
222	20000	20000	20000	20000	20000	20000	20000	20000	20000	20000	20000	20000	20000	20000	20000	20000	20000	20000	20000	20000	20000	20000	20000	20000	20000	20000	20000	20000	20000	20000	20000	20000	20000	20000	20000	20000	20000	20000	20000	20000
221	20000	20000	20000	20000	20000	20000	20000	20000	20000	20000	20000	20000	20000	20000	20000	20000	20000	20000	20000	20000	20000	20000	20000	20000	20000	20000	20000	20000	20000	20000	20000	20000	20000	20000	20000	20000	20000	20000	20000	20000
220	20000	20000	20000	20000	20000	20000	20000	20000	20000	20000	20000	20000	20000	20000	20000	20000	20000	20000	20000	20000	20000	20000	20000	20000	20000	20000	20000	20000	20000	20000	20000	20000	20000	20000	20000	20000	20000	20000	20000	20000
219	20000	20000	20000	20000	20000	20000	20000	20000	20000	20000	20000	20000	20000	20000	20000	20000	20000	20000	20000	20000	20000	20000	20000	20000	20000	20000	20000	20000	20000	20000	20000	20000	20000	20000	20000	20000	20000	20000	20000	20000
218	20000	20000	20000	20000	20000	20000	20000	20000	20000	20000	20000	20000	20000	20000	20000	20000	20000	20000	20000	20000	20000	20000	20000	20000	20000	20000	20000	20000	20000	20000	20000	20000	20000	20000	20000	20000	20000	20000	20000	20000
217	20000	20000	20000	20000	20000	20000	20000	20000	20000	20000	20000	20000	20000	20000	20000	20000	20000	20000	20000	20000	20000	20000	20000	20000	20000	20000	20000	20000	20000	20000	20000	20000	20000	20000	20000	20000	20000	20000	20000	20000
216	20000	20000	20000	20000	20000	20000	20000	20000	20000	20000	20000	20000	20000	20000	20000	20000	20000	20000	20000	20000	20000	20000	20000	20000	20000	20000	20000	20000	20000	20000	20000	20000	20000	20000	20000	20000	20000	20000	20000	20000
215	20000	20000	20000	20000	20000	20000	20000	20000	20000	20000	20000	20000	20000	20000	20000	20000	20000	20000	20000	20000	20000	20000	20000	20000	20000	20000	20000	20000	20000	20000	20000	20000	20000	20000	20000	20000	20000	20000	20000	20000
214	20000	20000	20000	20000	20000	20000	20000	20000	20000	20000	20000	20000	20000	20000	20000	20000	20000	20000	20000	20000	20000	20000	20000	20000	20000	20000	20000	20000	20000	20000	20000	20000	20000	20000	20000	20000	20000	20000	20000	20000
213	20000	20000	20000	20000	20000	20000	20000	20000	20000	20000	20000	20000	20000	20000	20000	20000	20000	20000	20000	20000	20000	20000	20000	20000	20000	20000	20000	20000	20000	20000	20000	20000	20000	20000	20000	20000	20000	20000	20000	20000
212	20000	20000	20000	20000	20000	20000	20000	20000	20000	20000	20000	20000	20000	20000	20000	20000	20000	20000	20000	20000	20000	20000	20000	20000	20000	20000	20000	20000	20000	20000	20000	20000	20000	20000	20000	20000	20000	20000	20000	20000
211	20000	20000	20000	20000	20000	20000	20000	20000	20000	20000	20000	20000	20000	20000	20000	20000	20000	20000	20000	20000	20000	20000	20000	20000	20000	20000	20000	20000	20000	20000	20000	20000	20000	20000	20000	20000	20000	20000	20000	20000
210	20000	20000	20000	20000	20000	20000	20000	20000	20000	20000	20000	20000	20000	20000	20000	20000	20000	20000	20000	20000	20000	20000	20000	20000	20000	20000	20000	20000	20000	20000	20000	20000	20000	20000	20000	20000	20000	20000	20000	20000
[truncated: 546 more rows]
