# Supplementary material for: Inositol pyrophosphates promote the interaction of SPX domains with the coiled-coil motif of PHR transcription factors to regulate plant phosphate homeostasis
Source: Nat Commun. 2021 Jan 15;12:384. doi: 10.1038/s41467-020-20681-4 (PMC7810988; doi:10.1038/s41467-020-20681-4)
Supplement: Supplementary file 4 — Source Data [file 41467_2020_20681_MOESM4_ESM.zip › Ried_PHR_raw_data/fig_s6/NMR_chemical_shift_pertubations_fig_s6.xlsx]

## Sheet: Blatt1
	Peak 1				Peak 2				Peak 3
	F1 position (ppm)	F2 position (ppm)	CSP (ppm)		F1 position (ppm)	F2 position (ppm)	CSP (ppm)		F1 position (ppm)	F2 position (ppm)	CSP (ppm)
Concentration (M)	Wild-type				Wild-type				Wild-type
0	8.163	126.197	0		8.07632	120.721	0		8.08743	122.304	0
0.1	8.16076	126.196	0.00225391		8.07535	120.691	0.00618454		8.08575	122.309	0.002018
0.2	8.15907	126.174	0.00609136		8.07141	120.677	0.0101733		8.08425	122.294	0.00376948
0.4	8.15991	126.137	0.0123915		8.06816	120.625	0.0208805		8.08187	122.287	0.00650054
0.6	8.15343	126.084	0.0244396		8.06455	120.573	0.0319174		8.0782	122.281	0.0102485
0.8	8.15023	126.082	0.026358		8.06217	120.556	0.0359627		8.07712	122.274	0.0118828
1	8.15015	126.052	0.0316993		8.05829	120.531	0.0420767		8.07409	122.264	0.0155797
1.2	8.14798	126.038	0.0351018		8.05664	120.542	0.0408527		8.0734	122.257	0.0168512
1.4	8.14671	126.046	0.0343415		8.05509	120.517	0.0460018		8.07201	122.257	0.0179847
1.6	8.14166	125.982	0.0480328		8.05156	120.507	0.0495308		8.06941	122.251	0.0209166
2	8.13956	125.98	0.049343		8.04728	120.48	0.056303		8.06695	122.236	0.02456
2.5	8.13867	125.926	0.0593994		8.04488	120.511	0.052496		8.0634	122.224	0.0288428
	AAA-mutant				AAA-mutant				AAA-mutant
0	8.163	126.197	0		8.08612	122.207	0		8.07324	120.579	0
0.1	8.16076	126.196	0.00225391		8.08495	122.205	0.00122893		8.07062	120.576	0.00265603
0.2	8.15907	126.174	0.00609136		8.08391	122.206	0.00222092		8.0696	120.565	0.00455721
0.4	8.15991	126.137	0.0123915		8.08204	122.198	0.00450409		8.06614	120.542	0.010202
0.6	8.15343	126.084	0.0244396		8.08005	122.192	0.00673756		8.06387	120.532	0.0131891
0.8	8.15023	126.082	0.026358		8.0777	122.194	0.00882238		8.06122	120.532	0.0152112
1	8.15015	126.052	0.0316993		8.07605	122.19	0.0106279		8.06004	120.516	0.0182
1.2	8.14798	126.038	0.0351018		8.07519	122.193	0.0112874		8.05852	120.51	0.0200885
1.4	8.14671	126.046	0.0343415		8.07317	122.176	0.0143585		8.05551	120.487	0.0255248
1.6	8.14166	125.982	0.0480328		8.06987	122.19	0.0166093		8.05221	120.453	0.0328315
2	8.13956	125.98	0.049343		8.06677	122.178	0.0202121		8.04619	120.404	0.044154
2.5	8.13867	125.926	0.0593994		8.06606	122.226	0.0203944		8.04917	120.458	0.0340458
	CSP=Chemical shift perturbation
