# Supplementary material for: Inositol pyrophosphates promote the interaction of SPX domains with the coiled-coil motif of PHR transcription factors to regulate plant phosphate homeostasis
Source: Nat Commun. 2021 Jan 15;12:384. doi: 10.1038/s41467-020-20681-4 (PMC7810988; doi:10.1038/s41467-020-20681-4)
Supplement: Supplementary file 4 — Source Data [file 41467_2020_20681_MOESM4_ESM.zip › Ried_PHR_raw_data/fig_4b_and_fig_s8b-d/Pi_measurments_fig_4b_and_fig_s8.xlsx]

## Sheet: Pi_Fig__4
0 mM						1 mM						10 mM
standard [mM]	OD820nm	OD820nm - blank	sample weight,mg	p-value		standard [mM]	OD820nm	OD820nm - blank	sample weight,mg	p-value		standard [mM]	OD820nm	OD820nm - blank	sample weight,mg	p-value
0	0.033	0				0	0.034	0				0	0.034	0
0.1	0.167	0.134				0.1	0.167	0.133				0.1	0.169	0.135
0.2	0.291	0.258				0.2	0.293	0.259				0.2	0.294	0.26
0.5	0.694	0.661				0.5	0.688	0.654				0.5	0.682	0.648
1	1.315	1.282				1	1.303	1.269				1	1.312	1.278
Sample						Sample						Sample
Col 1	0.116	0.083	7.5	-		Col 1	0.386	0.352	7.1	-		Col 1	0.568	0.534	7	-
	0.123	0.09					0.397	0.363					0.571	0.537
Col 2	0.16	0.127	8.6			Col 2	0.293	0.259	5.5			Col 2	1.524	1.49	17.9
	0.174	0.141					0.293	0.259					1.652	1.618
Col 3	0.158	0.125	10.2			Col 3	0.375	0.341	6			Col 3	1.239	1.205	14.3
	0.172	0.139					0.376	0.342					1.322	1.288
Col 4	0.188	0.155	13.6			Col 4	0.579	0.545	11			Col 4	0.385	0.351	5.3
	0.2	0.167					0.616	0.582					0.421	0.387
phr1-3 1	0.157	0.124	12.3	0.943		phr1-3 1	0.406	0.372	9.6	0.10233		phr1-3 1	0.815	0.781	11.2	0.9986
	0.162	0.129					0.422	0.388					0.998	0.964
phr1-3 2	0.142	0.109	10.4			phr1-3 2	0.317	0.283	8.2			phr1-3 2	1.313	1.279	18.4
	0.151	0.118					0.331	0.297					1.405	1.371
phr1-3 3	0.141	0.108	8.9			phr1-3 3	0.308	0.274	7.7			phr1-3 3	1.506	1.472	19.6
	0.153	0.12					0.328	0.294					1.609	1.575
phr1-3 4	0.147	0.114	11.1			phr1-3 4	0.253	0.219	8.5			phr1-3 4	1.489	1.455	18.9
	0.156	0.123					0.273	0.239					1.57	1.536
PHR1 K 3 a	0.308	0.275	10.7	< 0.001		PHR1 K 3 a	0.773	0.739	9.5	0.00163		PHR1 K 3 a	0.6	0.566	5.4	< 0.001
	0.334	0.301					0.811	0.777					0.62	0.586
PHR1 K 3 b	0.247	0.214	9.8			PHR1 K 3 b	0.468	0.434	6.1			PHR1 K 3 b	0.558	0.524	5.4
	0.264	0.231					0.499	0.465					0.593	0.559
PHR1 K 3 c	0.266	0.233	9.3			PHR1 K 3 c	0.464	0.43	4.8			PHR1 K 3 c	1.503	1.469	11.5
	0.286	0.253					0.473	0.439					1.719	1.685
PHR1 K 3 d	0.29	0.257	11			PHR1 K 3 d	0.639	0.605	8.1			PHR1 K 3 d	1.708	1.674	15.4
	0.303	0.27					0.669	0.635					1.946	1.912
PHR1 H 3 a	0.306	0.273	14.7	< 0.001		PHR1 H 3 a	1.236	1.202	11	< 0.001		PHR1 H 3 a	0.646	0.612	7	0.0321
	0.333	0.3					1.333	1.299					0.677	0.643
PHR1 H 3 b	0.349	0.316	17.5			PHR1 H 3 b	1.073	1.039	9.9			PHR1 H 3 b	0.734	0.7	7.2
	0.395	0.362					1.171	1.137					0.785	0.751
PHR1 H 3 c	0.414	0.381	14.1			PHR1 H 3 c	0.894	0.86	7.5			PHR1 H 3 c	1.158	1.124	10.4
	0.471	0.438					0.983	0.949					1.282	1.248
PHR1 H 3 d	0.244	0.211	9.9			PHR1 H 3 d	0.766	0.732	6.6			PHR1 H 3 d	0.673	0.639	6.2
	0.289	0.256					0.832	0.798					0.721	0.687
PHR1 R 2 a	0.168	0.135	7	< 0.001		PHR1 R 2 a	0.438	0.404	5	< 0.001		PHR1 R 2 a	0.988	0.954	12.4	0.2531
	0.184	0.151					0.424	0.39					1.073	1.039
PHR1 R 2 b	0.256	0.223	9.9			PHR1 R 2 b	0.451	0.417	5.1			PHR1 R 2 b	1.685	1.651	16.7
	0.29	0.257					0.486	0.452					1.938	1.904
PHR1 R 2 c	0.194	0.161	8.8			PHR1 R 2 c	0.416	0.382	4.2			PHR1 R 2 c	0.943	0.909	11.2
	0.21	0.177					0.425	0.391					1.044	1.01
PHR1 R 2 d	0.319	0.286	10.8			PHR1 R 2 d	0.458	0.424	4.7			PHR1 R 2 d	1.185	1.151	11.6
	0.341	0.308					0.477	0.443					1.357	1.323
standard [mM]		OD820nm	sample weight,mg	p-value		standard [mM]	OD820nm	OD820nm - blank	sample weight,mg	p-value		standard [mM]	OD820nm	OD820nm - blank	sample weight,mg	p-value
0	0.034	0				0	0.034	0				0	0.035	0
0.1	0.166	0.132				0.1	0.169	0.135				0.1	0.17	0.135
0.2	0.289	0.255				0.2	0.296	0.262				0.2	0.297	0.262
0.5	0.679	0.645				0.5	0.648	0.614				0.5	0.693	0.658
1	1.293	1.259				1	1.335	1.301				1	1.325	1.29
Sample						Sample						Sample
PHR1 KR 3 a	0.492	0.458	12.4	< 0.001		PHR1 KR 3 a	0.827	0.793	7.6	< 0.001		PHR1 KR 3 a	1.204	1.169	9	< 0.001
	0.514	0.48					0.901	0.867					1.254	1.219
PHR1 KR 3 b	0.37	0.336	8.2			PHR1 KR 3 b	0.955	0.921	9.5			PHR1 KR 3 b	1.533	1.498	10.9
	0.396	0.362					1.026	0.992					1.696	1.661
PHR1 KR 3 c	0.335	0.301	6.9			PHR1 KR 3 c	1.257	1.223	10.8			PHR1 KR 3 c	1.705	1.67	11.7
	0.342	0.308					1.317	1.283					1.721	1.686
PHR1 KR 3 d	0.478	0.444	11.5			PHR1 KHR 1 a	1.331	1.297	8.3	< 0.001		PHR1 KHR 1 a	1.566	1.531	8.3	< 0.001
	0.511	0.477					1.474	1.44					1.624	1.589
PHR1 KHR 1 a	0.494	0.46	9.9	< 0.001		PHR1 KHR 1 b	1.362	1.328	7.4			PHR1 KHR 1 b	1.428	1.393	7
	0.557	0.523					1.42	1.386					1.552	1.517
PHR1 KHR 1 b	0.724	0.69	13.7			PHR1 KHR 1 c	1.421	1.387	8.1			PHR1 KHR 1 c	1.732	1.697	9.6
	0.777	0.743					1.527	1.493					1.83	1.795
PHR1 KHR 1 c	0.567	0.533	10.3			PHR1 KHR 1 d	1.382	1.348	6.5			PHR1 W 3 a	0.581	0.546	7.9	0.9757
	0.631	0.597					1.448	1.414					0.633	0.598
PHR1 KHR 1 d	0.564	0.53	12.4			PHR1 W 3 a	0.334	0.3	8.2	0.99998		PHR1 W 3 b	0.563	0.528	6.8
	0.593	0.559					0.361	0.327					0.561	0.526
PHR1 W 3 a	0.196	0.162	11	0.918		PHR1 W 3 b	0.521	0.487	9.6			PHR1 W 3 c	0.568	0.533	7.5
	0.208	0.174					0.549	0.515					0.596	0.561
PHR1 W 3 b	0.278	0.244	15.2			PHR1 W 3 c	0.436	0.402	8.9			PHR1 W 3 d	0.57	0.535	7
	0.294	0.26					0.454	0.42					0.629	0.594
PHR1 W 3 c	0.282	0.248	18.8			PHR1 W 3 d	0.501	0.467	7.6
	0.315	0.281					0.511	0.477
PHR1 W 3 d	0.149	0.115	10.1
	0.161	0.127

## Sheet: Pi_Sup__Fig__8
0 mM						1 mM						10 mM
standard [mM]	OD820nm	OD820nm - blank	sample weight,mg	p-value		standard [mM]	OD820nm	OD820nm - blank	sample weight,mg	p-value		standard [mM]	OD820nm	OD820nm - blank	sample weight,mg	p-value
0	0.035	0				0	0.034	0				0	0.035	0
0.1	0.183	0.148				0.1	0.175	0.141				0.1	0.178	0.143
0.2	0.322	0.287				0.2	0.311	0.277				0.2	0.313	0.278
0.5	0.772	0.737				0.5	0.727	0.693				0.5	0.74	0.705
1	1.474	1.439				1	1.432	1.398				1	1.441	1.406
Sample						Sample						Sample
Col 1	0.169	0.134	11.9	-		Col 1	1.184	1.15	16.9	-		Col 1	0.621	0.586	7.9	-
	0.165	0.13					1.236	1.202					0.708	0.673
Col 2	0.17	0.135	10	-		Col 2	0.815	0.781	14.5	-		Col 2	1.368	1.333	16.8	-
	0.182	0.147					0.869	0.835					1.505	1.47
Col 3	0.154	0.119	11.4	-		Col 3	0.632	0.598	8.6	-		Col 3	0.438	0.403	5.2	-
	0.169	0.134					0.664	0.63					0.484	0.449
Col 4	0.141	0.106	11.1	-		Col 4	0.774	0.74		-		Col 4	0.771	0.736	10.8	-
	0.153	0.118					0.826	0.792	9				0.824	0.789
phr1-3 1	0.278	0.243	26.4	1.0		phr1-3 1	1.133	1.099		0.31245		phr1-3 1	1.612	1.577	23.4	1.0
	0.305	0.27					1.266	1.232	16.8				1.782	1.747
phr1-3 2	0.322	0.287	26.4			phr1-3 2	0.44	0.406				phr1-3 2	1.336	1.301	19
	0.361	0.326					0.447	0.413	8.8				1.452	1.417
phr1-3 3	0.289	0.254	26.8			phr1-3 3	0.412	0.378				phr1-3 3	1.451	1.416	21
	0.323	0.288					0.437	0.403	8.4				1.624	1.589
phr1-3 4	0.31	0.275	27.2			phr1-3 4	1.301	1.267				phr1-3 4	1.713	1.678	18.2
	0.342	0.307					1.369	1.335	26.9				1.829	1.794
PHR1 K 1 a	0.297	0.262	12.6	0.01101		PHR1 K 1 a	1.042	1.008		< 0.001		PHR1 K 1 a	1.536	1.501	10.1	< 0.001
	0.329	0.294					1.074	1.04	8.8				1.64	1.605
PHR1 K 1 b	0.351	0.316	14			PHR1 K 1 b	0.885	0.851				PHR1 K 1 b	2.23	2.195	17.8
	0.381	0.346					0.937	0.903	9.4				2.427	2.392
PHR1 K 1 c	0.178	0.143	4.8			PHR1 K 1 c	1.675	1.641				PHR1 K 1 c	1.801	1.766	13.7
	0.183	0.148					1.751	1.717	13.4				2.01	1.975
PHR1 K 1 d	0.278	0.243	11			PHR1 K 1 d	1.205	1.171				PHR1 K 1 d	1.308	1.273	8.5
	0.298	0.263					1.291	1.257	10.6				1.461	1.426
PHR1 K 1 e	0.339	0.304	11.8			PHR1 K 2 a	0.777	0.743		< 0.001		PHR1 K 2 a	1.879	1.844	12.7	< 0.001
	0.389	0.354					0.792	0.758	5.4				2.046	2.011
PHR1 K 2 a	0.633	0.598	21	0.00357		PHR1 K 2 b	1.381	1.347				PHR1 K 2 b	2.324	2.289	17.2
	0.737	0.702					1.566	1.532	11.9				2.585	2.55
PHR1 K 2 b	0.523	0.488	14.2			PHR1 K 2 c	1.591	1.557				PHR1 K 2 c	1.16	1.125	7.8
	0.575	0.54					1.744	1.71	11.8				1.245	1.21
PHR1 K 2 c	0.444	0.409	16			PHR1 K 3 a	1.394	1.36	12.3	0.00328		PHR1 K 3 a	0.917	0.882	8.6	0.00722
	0.497	0.462					1.564	1.53					0.963	0.928
PHR1 K 2 d	0.676	0.641	22.6			PHR1 K 3 b	1.054	1.02	11.1			PHR1 K 3 b	1.576	1.541	16
	0.725	0.69					1.109	1.075					1.739	1.704
PHR1 K 3 a	0.217	0.182	9.7	0.20022		PHR1 K 3 c	1.325	1.291	12.2			PHR1 K 3 c	0.919	0.884	7.2
	0.24	0.205					1.403	1.369					0.962	0.927
PHR1 K 3 b	0.124	0.089	5.7			PHR1 K 3 d	0.703	0.669	7.7			PHR1 K 3 d	1.291	1.256	11.5
	0.137	0.102					0.773	0.739					1.417	1.382
PHR1 K 3 c	0.166	0.131	6.6			PHR1 H 1 a	2.132	2.098	15.7	< 0.001		PHR1 H 1 a	2.605	2.57	18.7	< 0.001
	0.176	0.141					2.389	2.355					2.824	2.789
PHR1 K 3 d	0.134	0.099	5.7			PHR1 H 1 b	1.391	1.357	9.9			PHR1 H 1 b	1.787	1.752	10.4
	0.142	0.107					1.431	1.397					1.827	1.792
PHR1 H 1 a	0.357	0.322	10.3	< 0.001		PHR1 H 1 c	1.197	1.163	9.7			PHR1 H 1 c	2.779	2.744	16.8
	0.378	0.343					1.293	1.259					3.022	2.987
PHR1 H 1 b	0.36	0.325	11			PHR1 H 2 a	1.225	1.191	12.3	< 0.001		PHR1 H 1 d	1.706	1.671	12
	0.394	0.359					1.361	1.327					1.863	1.828
PHR1 H 1 c	0.308	0.273	9.1			PHR1 H 2 b	1.921	1.887	14.5			PHR1 H 2 a	1.9	1.865	18.1	< 0.001
	0.342	0.307					2.109	2.075					2.058	2.023
PHR1 H 1 d	0.392	0.357	8.3			PHR1 H 2 c	2.346	2.312	21.4			PHR1 H 2 b	1.066	1.031	9.3
	0.429	0.394					2.469	2.435					1.154	1.119
PHR1 H 2 a	0.409	0.374	13.8	< 0.001		PHR1 H 2 d	2.675	2.641	23.9			PHR1 H 2 c	2.828	2.793	19.4
	0.438	0.403					2.96	2.926					3.117	3.082
PHR1 H 2 b	0.526	0.491	16.6			PHR1 H 3 a	1.425	1.391	13.6	0.00720		PHR1 H 2 d	2.389	2.354	16.7
	0.56	0.525					1.562	1.528					2.603	2.568
PHR1 H 2 c	0.476	0.441	14			PHR1 H 3 b	2.344	2.31	24.8			PHR1 H 3 a	1.785	1.75	21.7	0.9344
	0.539	0.504					2.457	2.423					1.954	1.919
PHR1 H 2 d	0.525	0.49	15.2			PHR1 H 3 c	1.991	1.957	18			PHR1 H 3 b	2.317	2.282	21.2
	0.567	0.532					2.239	2.205					2.575	2.54
PHR1 H 3 a	0.38	0.345	16.2	0.07917		PHR1 H 3 d	1.119	1.085	13.3			PHR1 H 3 c	2.431	2.396	24.5
	0.426	0.391					1.231	1.197					2.685	2.65
PHR1 H 3 b	0.267	0.232	13.3			PHR1 R 1 a	1.439	1.405	13.8	0.04361		PHR1 H 3 d	2.755	2.72	25.8
	0.286	0.251					1.625	1.591					3.076	3.041
PHR1 H 3 c	0.286	0.251	12.7			PHR1 R 1 b	0.504	0.47	6			PHR1 R 1 a	2.825	2.79	21.7	< 0.001
	0.305	0.27					0.546	0.512					3.152	3.117
PHR1 H 3 d	0.366	0.331	13.5			PHR1 R 1 c	1.475	1.441	14.1			PHR1 R 1 b	1.909	1.874	14
	0.406	0.371					1.527	1.493					2.131	2.096
PHR1 R 1 a	0.313	0.278	10.1	< 0.001		PHR1 R 1 d	1.73	1.696	20.2			PHR1 R 1 c	2.124	2.089	17
	0.351	0.316					1.899	1.865					2.342	2.307
PHR1 R 1 b	0.237	0.202	7.3			PHR1 R 2 a	1.428	1.394	14.2	0.03494		PHR1 R 1 d	1.217	1.182	10
	0.256	0.221					1.557	1.523					1.305	1.27
PHR1 R 1 c	0.235	0.2	5.8			PHR1 R 2 b	1.752	1.718	23.8			PHR1 R 2 a	1.92	1.885	19.9	0.10887
	0.257	0.222					1.927	1.893					2.153	2.118
PHR1 R 1 d	0.469	0.434	11.6			PHR1 R 2 c	2.231	2.197	22.3			PHR1 R 2 b	1.35	1.315	14.7
	0.508	0.473					2.416	2.382					1.563	1.528
PHR1 R 2 a	0.377	0.342	12.6	0.01348		PHR1 R 2 d	1.387	1.353	13.6			PHR1 R 2 c	2.14	2.105	23
	0.406	0.371					1.515	1.481					2.347	2.312
PHR1 R 2 b	0.194	0.159	9.6			PHR1 R 3 a	1.713	1.679	13.6	< 0.001		PHR1 R 2 d	2.744	2.709	24.5
	0.21	0.175					1.932	1.898					3.069	3.034
PHR1 R 2 c	0.281	0.246	12.7			PHR1 R 3 b	3.719	3.685	27.7			PHR1 R 3 a	2.478	2.443	23.1	< 0.001
	0.306	0.271					3.894	3.86					2.789	2.754
PHR1 R 2 d	0.503	0.468	16.7			PHR1 R 3 c	2.136	2.102	18.3			PHR1 R 3 b	2.467	2.432	20
	0.568	0.533					2.316	2.282					2.765	2.73
PHR1 R 3 a	0.498	0.463	12.8	< 0.001		PHR1 R 3 d	2.271	2.237	18			PHR1 R 3 c	2.473	2.438	18.8
	0.538	0.503					2.038	2.004					2.715	2.68
PHR1 R 3 b	0.439	0.404	11.3									PHR1 R 3 d	2.072	2.037	17.4
	0.483	0.448											2.504	2.469
PHR1 R 3 c	0.318	0.283	8.7
	0.336	0.301
PHR1 R 3 d	0.314	0.279	7.2
	0.336	0.301
standard [mM]		OD820nm	sample weight,mg	p-value		standard [mM]	OD820nm	OD820nm - blank	sample weight,mg	p-value		standard [mM]	OD820nm	OD820nm - blank	sample weight,mg	p-value
0	0.034	0				0	0.034	0				0	0.034	0
0.1	0.181	0.147				0.1	0.177	0.143				0.1	0.18	0.146
0.2	0.322	0.288				0.2	0.314	0.28				0.2	0.319	0.285
0.5	0.747	0.713				0.5	0.732	0.698				0.5	0.753	0.719
1	1.476	1.442				1	1.435	1.401				1	1.465	1.431
Sample						Sample						Sample
PHR1 KR 1 a	0.694	0.66	18.9	< 0.001		PHR1 KR 1 a	2.278	2.243	15.7	< 0.001		PHR1 KR 1 a	4.592	4.557	29.5	< 0.001
	0.753	0.719					2.524	2.489					5.364	5.329
PHR1 KR 1 b	0.65	0.616	15.8			PHR1 KR 1 b	2.022	1.987	15.4			PHR1 KR 1 b	3.728	3.693	30.3
	0.709	0.675					2.154	2.119					4.204	4.169
PHR1 KR 1 c	0.378	0.344	12.6			PHR1 KR 1 c	3.508	3.473	27			PHR1 KR 1 c	5.128	5.093	35.3
	0.402	0.368					3.984	3.949					5.422	5.387
PHR1 KR 1 d	0.61	0.576	21.8			PHR1 KR 1 d	1.53	1.495	9.5			PHR1 KR 1 d	3.878	3.843	23.7
	0.66	0.626					1.634	1.599					4.218	4.183
PHR1 KR 2 a	0.375	0.341	14.1	0.00637		PHR1 KR 2 a	1.383	1.349	10.8	< 0.001		PHR1 KR 2 a	0.912	0.878	6.8	< 0.001
	0.412	0.378					1.514	1.48					0.989	0.955
PHR1 KR 2 b	0.371	0.337	19.2			PHR1 KR 2 b	0.751	0.717	5.7			PHR1 KR 2 b	1.365	1.331	11.1
	0.397	0.363					0.788	0.754					1.515	1.481
PHR1 KR 2 c	0.452	0.418	15.3			PHR1 KR 2 c	1.441	1.407	11.9			PHR1 KR 2 c	1.322	1.288	10.1
	0.503	0.469					1.627	1.593					1.497	1.463
PHR1 KR 2 d	0.342	0.308	8.9			PHR1 KR 2 d	1.492	1.458	12.7			PHR1 KR 2 d	1.901	1.867	14.9
	0.368	0.334					1.558	1.524					1.997	1.963
PHR1 KR 3 a	0.48	0.446	9.5	< 0.001		PHR1 KR 3 a	0.937	0.903	9.6	0.00238		PHR1 KR 3 a	1.896	1.862	12.7	< 0.001
	0.527	0.493					1.012	0.978					2.053	2.019
PHR1 KR 3 b	0.448	0.414	10.6			PHR1 KR 3 b	0.909	0.875	8.9			PHR1 KR 3 b	1.419	1.385	10.5
	0.475	0.441					1.005	0.971					1.549	1.515
PHR1 KR 3 c	0.478	0.444	11			PHR1 KR 3 c	1.613	1.579	13.8			PHR1 KR 3 c	1.232	1.198	8.2
	0.516	0.482					1.747	1.713					1.363	1.329
PHR1 KR 3 d	0.452	0.418	11.1			PHR1 KHR 1 a	3.445	3.411	21.1	< 0.001		PHR1 KR 3 d	1.397	1.363	11.6
	0.48	0.446					3.836	3.802					1.517	1.483
PHR1 KHR 1 a	0.539	0.505	12.7	< 0.001		PHR1 KHR 1 b	3.199	3.165	20.4			PHR1 KHR 1 a	2.475	2.441	15.6	< 0.001
	0.585	0.551					3.493	3.459					2.795	2.761
PHR1 KHR 1 b	0.563	0.529	13.1			PHR1 KHR 1 c	2.757	2.723	18.3			PHR1 KHR 1 b	3.335	3.301	20.7
	0.616	0.582					2.814	2.78					3.567	3.533
PHR1 KHR 1 c	0.45	0.416	8.4			PHR1 KHR 1 d	3.793	3.759	23.3			PHR1 KHR 1 c	1.284	1.25	7
	0.49	0.456											1.485	1.451
PHR1 KHR 1 d	0.738	0.704	16.1			PHR1 KHR 2 a	1.374	1.34	9.4	< 0.001		PHR1 KHR 1 d	1.901	1.867	11.5
	0.819	0.785					1.503	1.469					2.023	1.989
PHR1 KHR 2 a	0.476	0.442	9.9	< 0.001		PHR1 KHR 2 b	1.684	1.65	11.1			PHR1 KHR 2 a	2.11	2.076	14.2	< 0.001
	0.513	0.479					1.92	1.886					2.357	2.323
PHR1 KHR 2 b	0.597	0.563	13.7			PHR1 KHR 2 c	1.256	1.222	10.1			PHR1 KHR 2 b	2.97	2.936	19.8
	0.642	0.608					1.398	1.364					3.159	3.125
PHR1 KHR 2 c	0.709	0.675	10.7			PHR1 KHR 2 d	1.489	1.455	10.2			PHR1 KHR 2 c	2.238	2.204	13
	0.79	0.756					1.63	1.596					2.47	2.436
PHR1 KHR 2 d	0.443	0.409	9.7			PHR1 KHR 3 a	2.133	2.099	16.5	< 0.001		PHR1 KHR 3 a	1.798	1.764	12.8	< 0.001
	0.483	0.449					2.39	2.356					1.97	1.936
PHR1 KHR 3 a	0.215	0.181	4.3	< 0.001		PHR1 KHR 3 b	2.409	2.375	18.4			PHR1 KHR 3 b	1.927	1.893	12.9
	0.236	0.202					2.592	2.558					2.094	2.06
PHR1 KHR 3 b	0.314	0.28	5.9			PHR1 KHR 3 c	2.509	2.475	19.3			PHR1 KHR 3 c	2.303	2.269	17
	0.346	0.312					2.705	2.671					2.519	2.485
PHR1 KHR 3 c	0.2	0.166	4.3			PHR1 KHR 3 d	2.201	2.167	18			PHR1 KHR 3 d	2.847	2.813	15.7
	0.212	0.178					2.357	2.323					3.104	3.07
PHR1 KHR 3 c	0.142	0.108	3.7			PHR1 W 1 a	1.379	1.345	20.2	1.0		PHR1 W 1 a	1.728	1.694	19.4	0.98565
	0.153	0.119					1.501	1.467					1.961	1.927
PHR1 W 1 a	0.124	0.09	7.3	0.99520		PHR1 W 1 b	1.472	1.438	22.7			PHR1 W 1 b	0.855	0.821	11.2
	0.134	0.1					1.606	1.572					0.931	0.897
PHR1 W 1 b	0.189	0.155	12.4			PHR1 W 1 c	0.993	0.959	14.2			PHR1 W 1 c	1.177	1.143	13.2
	0.202	0.168					1.052	1.018					1.311	1.277
PHR1 W 1 c	0.161	0.127	8			PHR1 W 1 d	1.499	1.465	16.4			PHR1 W 1 d	2.313	2.279	24.2
	0.175	0.141					1.597	1.563					2.39	2.356
PHR1 W 1 d	0.183	0.149	8.8			PHR1 W 2 a	1.54	1.506	21.4	0.98808		PHR1 W 2 a	0.833	0.799	11.4	1.0
	0.192	0.158					1.736	1.702					0.918	0.884
PHR1 W 2 a	0.185	0.151	12.4	0.56274		PHR1 W 2 b	0.842	0.808	20			PHR1 W 2 b	2.192	2.158	28.7
	0.195	0.161					0.956	0.922					2.475	2.441
PHR1 W 2 b	0.24	0.206	11.2			PHR1 W 2 c	1.547	1.513	23.5			PHR1 W 2 c	0.96	0.926	12.9
	0.267	0.233					1.698	1.664					1.015	0.981
PHR1 W 2 c	0.308	0.274	13.5			PHR1 W 3 a	1.642	1.608	21.9	1.0		PHR1 W 2 d	2.603	2.569	33.1
	0.326	0.292					1.919	1.885					2.807	2.773
PHR1 W 2 d	0.186	0.152	7.2			PHR1 W 3 b	2.037	2.003	35			PHR1 W 3 a	1.362	1.328	17.1	0.99910
	0.199	0.165					2.268	2.234					1.462	1.428
PHR1 W 3 a	0.229	0.195	18.2	1.0		PHR1 W 3 c	1.596	1.562	23			PHR1 W 3 b	1.265	1.231	18.2
	0.251	0.217					1.66	1.626					1.375	1.341
PHR1 W 3 b	0.171	0.137	9.9									PHR1 W 3 c	0.835	0.801	11.5
	0.178	0.144											0.918	0.884
PHR1 W 3 c	0.157	0.123	11.4									PHR1 W 3 d	1.579	1.545	23.5
	0.174	0.14											1.731	1.697
PHR1 W 3 d	0.146	0.112	10.3
	0.157	0.123
