# Supplementary material for: Inositol pyrophosphates promote the interaction of SPX domains with the coiled-coil motif of PHR transcription factors to regulate plant phosphate homeostasis
Source: Nat Commun. 2021 Jan 15;12:384. doi: 10.1038/s41467-020-20681-4 (PMC7810988; doi:10.1038/s41467-020-20681-4)
Supplement: Supplementary file 4 — Source Data [file 41467_2020_20681_MOESM4_ESM.zip › Ried_PHR_raw_data/fig_2c/AtPHR1_222_358_Olig1/SizeStdNet.data]

Header	LI-COR Odyssey/Aerius Data File
Version	1.0.2
Warning	WARNING! This file format is required for LI-COR Applications. DO NOT MODIFY DATA!
Type	SizeStdNet
Project	20190626
Scan	2019-06-26-145329
Analysis	PHR1 Dim
BarCode	
App Name	Odyssey
..	 
FeatureType	Channel	Unit	ImageWidth	Sort Ascending	Version	Lines Count	Method
SizeStdNet	800	Unknown	324	false	LI-COR SIZE STD NETWORK 1.1	0	2
FeatureType	Channel	Size	Pts Count
