# Supplementary material for: Inositol pyrophosphates promote the interaction of SPX domains with the coiled-coil motif of PHR transcription factors to regulate plant phosphate homeostasis
Source: Nat Commun. 2021 Jan 15;12:384. doi: 10.1038/s41467-020-20681-4 (PMC7810988; doi:10.1038/s41467-020-20681-4)
Supplement: Supplementary file 4 — Source Data [file 41467_2020_20681_MOESM4_ESM.zip › Ried_PHR_raw_data/fig_2c/AtPHR1_222_358_wt/Experiment.data]

Header	LI-COR Odyssey/Aerius Data File
Version	1.0.2
Warning	WARNING! This file format is required for LI-COR Applications. DO NOT MODIFY DATA!
Type	Experiment
Project	PHR1 222 titration 2
Scan	2018-02-14-140027
Analysis	Scan1
BarCode	
App Name	Odyssey
..	 
FeatureType	Name	ScanName	Experiment Vers	State	LastLinkNum	Zoom	Original	ViewWidth	ViewHeight	ViewMode	ICW Subt Backgnd	ICW Calc Ratio	ICW RatioToMaxChan	ICW RowLinks	ICW Parms Changed	Is Full Scan	Background Method	Backgnd Border Pixels	Backgnd Segment Type	Background Lane Backgnd	Opened Image View	ICW Row Analysis	ICW Column Analysis	ICW Z-Factor Analysis
Experiment	Scan1	2018-02-14-140027	LI-COR EXP 1.6	0	-1	100	true	916	844	0	true	true	700	none	false	true	User-Defined	2	All	false	false	false	false	false
Remark	
