# Supplementary material for: Inositol pyrophosphates promote the interaction of SPX domains with the coiled-coil motif of PHR transcription factors to regulate plant phosphate homeostasis
Source: Nat Commun. 2021 Jan 15;12:384. doi: 10.1038/s41467-020-20681-4 (PMC7810988; doi:10.1038/s41467-020-20681-4)
Supplement: Supplementary file 4 — Source Data [file 41467_2020_20681_MOESM4_ESM.zip › Ried_PHR_raw_data/fig_4c_4f_and_figS8a/qRT_PCR_fig_4c_fig_4d_and_fig_s8a.ods]

## Sheet: Tabelle1
Expression values of qRT-PCR shown in Figure 4C.
The expression value presented here is 2-∆CT ± standard error from three biological replicates.
treatment	Genotype	PSR genes	At3g52820	At3g09922	AT2G11810	AT1G17710	AT1G73010	AT5G20150
		Symbol	ACP5	IPS1	MGD3	PECP1	PPsPase	SPX1
0 mM Pi	Col-0	Average	1,435795008	2,456235339	0,160561313	2,183757225	2,451002969	2,007294772
		Standard Error	0,145609846	0,143934345	0,018354527	0,712425134	0,318511287	0,033360861
	phr1-3	Average	0,779387891	0,333362866	0,074324386	0,270890182	1,014348945	0,689205123
		Standard Error	0,167665127	0,043631544	0,004430507	0,049960685	0,143897301	0,051570067
	phr1-3 + pPHR1:FLAG-PHR1K325A #3	Average	1,608394653	1,840019858	0,191018013	2,394412853	2,24989218	2,478064086
		Standard Error	0,31537876	0,302617207	0,054996884	0,903966296	0,259861108	0,175474894
	phr1-3 + pPHR1:FLAG-PHR1H328A #3	Average	1,901731995	1,973614208	0,194679901	2,737033219	2,624804605	3,670583465
		Standard Error	0,227693102	0,188731127	0,00279191	0,43686836	1,117062098	0,66846819
	phr1-3 + pPHR1:FLAG-PHR1R335A #2	Average	1,395252627	1,563386459	0,186492304	1,765745181	2,390830287	2,031064073
		Standard Error	0,424885354	0,222139184	0,037014095	0,348256456	0,268065569	0,547568197
	phr1-3 + pPHR1:FLAG-PHR1K325A R335A #3	Average	3,710367085	5,47310172	0,225512818	2,528317528	3,25356121	5,257757835
		Standard Error	1,247245489	1,484474008	0,018693362	0,091381744	0,432272202	0,594607798
	phr1-3 + pPHR1:FLAG-PHR1K325A H328A R335A #1	Average	9,097616484	12,05201302	0,345778152	2,915002286	3,495771006	9,833141622
		Standard Error	1,23020295	2,652237433	0,04192536	0,726175697	0,278792162	1,401046056
	phr1-3 + pPHR1:FLAG-PHR1 #3	Average	1,707345838	2,356122747	0,138382281	2,164431823	2,355219459	3,713510414
		Standard Error	0,076630387	0,443123252	0,019636625	0,294951086	0,396077062	0,096463314
1 mM Pi	Col-0	Average	0,014821361	0,016834854	0,005210372	0,003582079	0,006906508	0,019751604
		Standard Error	0,000721158	0,006151251	0,000283326	0,000690716	0,000741696	0,002162954
	phr1-3	Average	0,014124871	0,000494712	0,004675382	0,003677692	0,005819757	0,010683928
		Standard Error	0,004292973	0,000136416	0,000822626	0,000928711	0,002898722	0,002081714
	phr1-3 + pPHR1:FLAG-PHR1K325A #3	Average	0,075726173	0,024297129	0,00801112	0,008049674	0,010593976	0,083843484
		Standard Error	0,020306452	0,005784521	0,000953137	0,002343385	0,000439037	0,008523786
	phr1-3 + pPHR1:FLAG-PHR1H328A #3	Average	0,054628333	0,057690977	0,011555026	0,007521868	0,015270767	0,066214134
		Standard Error	0,007819065	0,017701588	0,003093282	0,002701939	0,003129536	0,005019127
	phr1-3 + pPHR1:FLAG-PHR1R335A #2	Average	0,0820009	0,046298586	0,008106464	0,007454212	0,013024155	0,065264628
		Standard Error	0,006766767	0,009066874	0,000293542	0,000778527	0,002879612	0,00705771
	phr1-3 + pPHR1:FLAG-PHR1K325A R335A #3	Average	0,171747385	0,161820167	0,019736475	0,04496122	0,0440254	0,207512382
		Standard Error	0,032994121	0,017961748	0,002183025	0,017889725	0,008269668	0,019061011
	phr1-3 + pPHR1:FLAG-PHR1K325A H328A R335A #1	Average	0,467718631	1,460544235	0,057856487	0,247275738	0,565060994	0,827690463
		Standard Error	0,062847438	0,065038963	0,005770287	0,05132635	0,080953154	0,142613008
	phr1-3 + pPHR1:FLAG-PHR1 #3	Average	0,027255321	0,00862999	0,005821632	0,0048525	0,006095311	0,023503699
		Standard Error	0,002883624	0,001746382	0,000489032	0,00146376	0,000972786	0,006676684
10 mM Pi	Col-0	Average	0,025559333	0,000486986	0,004623788	0,002883786	0,0026763	0,030578293
		Standard Error	0,006807209	0,000148743	0,001580484	0,001150927	0,000140319	0,008284253
	phr1-3	Average	0,020753838	4,95429E-05	0,001442296	0,001790943	0,001670758	0,007399607
		Standard Error	0,00576393	5,93081E-06	0,000969393	0,000360185	0,000388551	0,001236609
	phr1-3 + pPHR1:FLAG-PHR1K325A #3	Average	0,060118054	0,01323293	0,006813613	0,00326744	0,004040295	0,059156802
		Standard Error	0,015334959	0,002486502	0,000625482	0,000786005	0,000689828	0,008546219
	phr1-3 + pPHR1:FLAG-PHR1H328A #3	Average	0,080596965	0,016002057	0,00502477	0,002167851	0,004467843	0,055515674
		Standard Error	0,016974656	0,002202864	0,003158344	0,000258648	0,001048375	0,010728371
	phr1-3 + pPHR1:FLAG-PHR1R335A #2	Average	0,08729221	0,028160328	0,005572588	0,003401196	0,004437128	0,082888673
		Standard Error	0,025928296	0,015662087	0,00049178	0,043801654	0,001109514	0,01789442
	phr1-3 + pPHR1:FLAG-PHR1K325A R335A #3	Average	0,192687226	0,507126992	0,021980453	0,130983978	0,187570322	0,22210975
		Standard Error	0,043084724	0,151981044	0,009852484	0,064892686	0,093595427	0,062774232
	phr1-3 + pPHR1:FLAG-PHR1K325A H328A R335A #1	Average	0,823659002	2,604147609	0,020158327	0,199887693	0,361426265	0,976672864
		Standard Error	0,133432876	0,753289187	0,00248958	0,073284211	0,095916233	0,171968711
	phr1-3 + pPHR1:FLAG-PHR1 #3	Average	0,028304246	0,000415013	0,004804049	0,002836589	0,002637352	0,028781349
		Standard Error	0,003963409	2,83892E-05	0,000363832	0,000689807	0,000742268	0,002345808

## Sheet: Tabelle2
Expression values of qRT-PCR shown in Figure 4F.
The expression value presented here is the mean 2-∆CT of two to three technical replicates. The experiment has been repeated three times.
treatment	Genotype	At3g52820	At3g09922	AT2G11810	AT1G17710	AT1G73010	PSR genes
		ACP5	IPS1	MGD3	PECP1	PPsPase	Symbol
0 mM Pi	Col-0	1,086688412	1,060598294	0,284911152	1,456305131	1,213156214
	phr1	1,204421194	1,423867598	0,409783462	1,933622278	1,184024828
	phr1 phl1	0,310200733	0,019232343	0,004660872	0,043697837	0,178456126
	vih1 vih2	1,409998538	2,010551559	0,764205387	2,255103528	1,98771787
	phr1 phl1 + pPHR1:GFP-PHR1 #3	0,605861527	0,059624855	0,107467885	1,648672488	1,112229494
	phr1 phl1 + pPHR1:GFP-PHR1K325A H328A R335A #3	0,95983689	0,046928153	0,236702306	1,803574686	0,955930299
	vih1 vih2 phr1 phl1	0,496754291	0,022911584	0,018700785	0,087704763	0,294632197
1 mM Pi	Col-0	0,109470066	0,113761844	0,005524383	0,005139325	0,008479062
	phr1	0,115641623	0,015045555	0,001406184	0,004541553	0,005197861
	phr1 phl1	0,125699777	0,013618329	0,00350221	0,008354227	0,007423769
	vih1 vih2	0,863450972	0,391374274	0,07086697	0,748679332	1,073738862
	phr1 phl1 + pPHR1:GFP-PHR1 #3	0,067335759	0,011090689	0,002087233	0,00472884	0,012861442
	phr1 phl1 + pPHR1:GFP-PHR1K325A H328A R335A #3	0,420897156	0,091238108	0,149550503	0,707492373	0,646453573
	vih1 vih2 phr1 phl1	0,05426576	0,031236476	0,005199194	0,017674693	0,004878637
10 mM Pi	Col-0	0,096020771	0,044425033	0,008726513	0,003813309	0,00666701
	phr1	0,065208597	0,000456451	0,000760705	0,008354227	0,003591563
	phr1 phl1	0,073878122	0,001364816	0,002924625	0,001450432	0,003817483
	vih1 vih2	0,800160324	0,032058602	0,075950617	1,637333644	1,397812804
	phr1 phl1 + pPHR1:GFP-PHR1 #3	0,061383668	0,003120517	0,002359589	0,003308324	0,007213298
	phr1 phl1 + pPHR1:GFP-PHR1K325A H328A R335A #3	0,309391543	0,066044016	0,104975992	0,518607209	0,409809689
	vih1 vih2 phr1 phl1	0,017921154	0,006930286	0,001069961	0,003375476	0,00272751

## Sheet: Tabelle3
Expression values of qRT-PCR shown in Supplemental Figure 8a.
The expression value presented here is the mean 2-∆∆CT of two to three technical replicates.
		fold gene expression	p-value
Col-0	a	1,245864929	-
	b	1,034659932
	c	0,775767191
phr1-3	a	0,006662659	< 0.01
	b	0,002966629
	c	0,007134564
phr1-3 + pPHR1:FLAG-PHR1K325A #1	a	5,093294013	< 0.01
	b	3,555123472
	c	3,450603404
phr1-3 + pPHR1:FLAG-PHR1K325A #2	a	6,516287844	< 0.01
	b	5,787847862
	c	7,123502023
phr1-3 + pPHR1:FLAG-PHR1K325A #3	a	1,674327792	< 0.01
	b	1,834082243
	c	1,634076282
phr1-3 + pPHR1:FLAG-PHR1H328A #1	a	10,12309123	< 0.01
	b	8,926219808
	c	9,950555032
phr1-3 + pPHR1:FLAG-PHR1H328A #2	a	4,105240283	< 0.01
	b	3,629536522
	c	3,600899496
phr1-3 + pPHR1:FLAG-PHR1H328A #3	a	0,843646195	1.0
	b	1,204994866
	c	0,820093893
phr1-3 + pPHR1:FLAG-PHR1R335A #1	a	2,732581768	< 0.01
	b	2,991945025
	c	3,631609297
phr1-3 + pPHR1:FLAG-PHR1R335A #2	a	1,378338274	0.0162
	b	1,766653369
	c	1,855349098
phr1-3 + pPHR1:FLAG-PHR1R335A #3	a	4,495073378	< 0.01
	b	3,81231501
	c	4,412935518
phr1-3 + pPHR1:FLAG-PHR1K325A R335A #1	a	1,340274648	0.3882
	b	1,405449224
	c	1,307408819
phr1-3 + pPHR1:FLAG-PHR1K325A R335A #2	a	0,841555505	1.0
	b	1,136952514
	c	0,811353391
phr1-3 + pPHR1:FLAG-PHR1K325A R335A #3	a	0,857735062	0.5316
	b	0,638488261
	c	0,79117642
phr1-3 + pPHR1:FLAG-PHR1K325A H328A R335A #1	a	0,599570927	0.0615
	b	0,562140371
	c	0,739011643
phr1-3 + pPHR1:FLAG-PHR1K325A H328A R335A #2	a	0,629234204	0.1276
	b	0,781870908
	c	0,594741918
phr1-3 + pPHR1:FLAG-PHR1K325A H328A R335A #3	a	0,774857184	0.8138
	b	0,872162581
	c	0,774857184
phr1-3 + pPHR1:FLAG-PHR1 #1	a	3,887032041	< 0.01
	b	3,652798908
	c	3,861966545
phr1-3 + pPHR1:FLAG-PHR1#2	a	3,167480344	< 0.01
	b	5,961473639
	c	3,936742455
phr1-3 + pPHR1:FLAG-PHR1 #3	a	1,293549862	0.9999
	b	1,141029164
	c	0,899379767
