# Supplementary material for: Inositol pyrophosphates promote the interaction of SPX domains with the coiled-coil motif of PHR transcription factors to regulate plant phosphate homeostasis
Source: Nat Commun. 2021 Jan 15;12:384. doi: 10.1038/s41467-020-20681-4 (PMC7810988; doi:10.1038/s41467-020-20681-4)
Supplement: Supplementary file 4 — Source Data [file 41467_2020_20681_MOESM4_ESM.zip › Ried_PHR_raw_data/fig_4c_4f_and_figS8a/qRT_PCR_fig_4c_fig_4d_and_fig_s8a.xlsx]

## Sheet: Tabelle1
Expression values of qRT-PCR shown in Figure 4C.
The expression value presented here is 2-∆CT ± standard error from three biological replicates.
treatment	Genotype	PSR genes	At3g52820	At3g09922	AT2G11810	AT1G17710	AT1G73010	AT5G20150
		Symbol	ACP5	IPS1	MGD3	PECP1	PPsPase	SPX1
0 mM Pi	Col-0	Average	1.4358	2.45624	0.160561	2.18376	2.451	2.00729
		Standard Error	0.14561	0.143934	0.0183545	0.712425	0.318511	0.0333609
	phr1-3	Average	0.779388	0.333363	0.0743244	0.27089	1.01435	0.689205
		Standard Error	0.167665	0.0436315	0.00443051	0.0499607	0.143897	0.0515701
	phr1-3 + pPHR1:FLAG-PHR1K325A #3	Average	1.60839	1.84002	0.191018	2.39441	2.24989	2.47806
		Standard Error	0.315379	0.302617	0.0549969	0.903966	0.259861	0.175475
	phr1-3 + pPHR1:FLAG-PHR1H328A #3	Average	1.90173	1.97361	0.19468	2.73703	2.6248	3.67058
		Standard Error	0.227693	0.188731	0.00279191	0.436868	1.11706	0.668468
	phr1-3 + pPHR1:FLAG-PHR1R335A #2	Average	1.39525	1.56339	0.186492	1.76575	2.39083	2.03106
		Standard Error	0.424885	0.222139	0.0370141	0.348256	0.268066	0.547568
	phr1-3 + pPHR1:FLAG-PHR1K325A R335A #3	Average	3.71037	5.4731	0.225513	2.52832	3.25356	5.25776
		Standard Error	1.24725	1.48447	0.0186934	0.0913817	0.432272	0.594608
	phr1-3 + pPHR1:FLAG-PHR1K325A H328A R335A #1	Average	9.09762	12.052	0.345778	2.915	3.49577	9.83314
		Standard Error	1.2302	2.65224	0.0419254	0.726176	0.278792	1.40105
	phr1-3 + pPHR1:FLAG-PHR1 #3	Average	1.70735	2.35612	0.138382	2.16443	2.35522	3.71351
		Standard Error	0.0766304	0.443123	0.0196366	0.294951	0.396077	0.0964633
1 mM Pi	Col-0	Average	0.0148214	0.0168349	0.00521037	0.00358208	0.00690651	0.0197516
		Standard Error	0.000721158	0.00615125	0.000283326	0.000690716	0.000741696	0.00216295
	phr1-3	Average	0.0141249	0.000494712	0.00467538	0.00367769	0.00581976	0.0106839
		Standard Error	0.00429297	0.000136416	0.000822626	0.000928711	0.00289872	0.00208171
	phr1-3 + pPHR1:FLAG-PHR1K325A #3	Average	0.0757262	0.0242971	0.00801112	0.00804967	0.010594	0.0838435
		Standard Error	0.0203065	0.00578452	0.000953137	0.00234338	0.000439037	0.00852379
	phr1-3 + pPHR1:FLAG-PHR1H328A #3	Average	0.0546283	0.057691	0.011555	0.00752187	0.0152708	0.0662141
		Standard Error	0.00781907	0.0177016	0.00309328	0.00270194	0.00312954	0.00501913
	phr1-3 + pPHR1:FLAG-PHR1R335A #2	Average	0.0820009	0.0462986	0.00810646	0.00745421	0.0130242	0.0652646
		Standard Error	0.00676677	0.00906687	0.000293542	0.000778527	0.00287961	0.00705771
	phr1-3 + pPHR1:FLAG-PHR1K325A R335A #3	Average	0.171747	0.16182	0.0197365	0.0449612	0.0440254	0.207512
		Standard Error	0.0329941	0.0179617	0.00218302	0.0178897	0.00826967	0.019061
	phr1-3 + pPHR1:FLAG-PHR1K325A H328A R335A #1	Average	0.467719	1.46054	0.0578565	0.247276	0.565061	0.82769
		Standard Error	0.0628474	0.065039	0.00577029	0.0513264	0.0809532	0.142613
	phr1-3 + pPHR1:FLAG-PHR1 #3	Average	0.0272553	0.00862999	0.00582163	0.0048525	0.00609531	0.0235037
		Standard Error	0.00288362	0.00174638	0.000489032	0.00146376	0.000972786	0.00667668
10 mM Pi	Col-0	Average	0.0255593	0.000486986	0.00462379	0.00288379	0.0026763	0.0305783
		Standard Error	0.00680721	0.000148743	0.00158048	0.00115093	0.000140319	0.00828425
	phr1-3	Average	0.0207538	4.95429e-05	0.0014423	0.00179094	0.00167076	0.00739961
		Standard Error	0.00576393	5.93081e-06	0.000969393	0.000360185	0.000388551	0.00123661
	phr1-3 + pPHR1:FLAG-PHR1K325A #3	Average	0.0601181	0.0132329	0.00681361	0.00326744	0.0040403	0.0591568
		Standard Error	0.015335	0.0024865	0.000625482	0.000786005	0.000689828	0.00854622
	phr1-3 + pPHR1:FLAG-PHR1H328A #3	Average	0.080597	0.0160021	0.00502477	0.00216785	0.00446784	0.0555157
		Standard Error	0.0169747	0.00220286	0.00315834	0.000258648	0.00104837	0.0107284
	phr1-3 + pPHR1:FLAG-PHR1R335A #2	Average	0.0872922	0.0281603	0.00557259	0.0034012	0.00443713	0.0828887
		Standard Error	0.0259283	0.0156621	0.00049178	0.0438017	0.00110951	0.0178944
	phr1-3 + pPHR1:FLAG-PHR1K325A R335A #3	Average	0.192687	0.507127	0.0219805	0.130984	0.18757	0.22211
		Standard Error	0.0430847	0.151981	0.00985248	0.0648927	0.0935954	0.0627742
	phr1-3 + pPHR1:FLAG-PHR1K325A H328A R335A #1	Average	0.823659	2.60415	0.0201583	0.199888	0.361426	0.976673
		Standard Error	0.133433	0.753289	0.00248958	0.0732842	0.0959162	0.171969
	phr1-3 + pPHR1:FLAG-PHR1 #3	Average	0.0283042	0.000415013	0.00480405	0.00283659	0.00263735	0.0287813
		Standard Error	0.00396341	2.83892e-05	0.000363832	0.000689807	0.000742268	0.00234581

## Sheet: Tabelle2
Expression values of qRT-PCR shown in Figure 4F.
The expression value presented here is the mean 2-∆CT of two to three technical replicates. The experiment has been repeated three times.
treatment	Genotype	At3g52820	At3g09922	AT2G11810	AT1G17710	AT1G73010	PSR genes
		ACP5	IPS1	MGD3	PECP1	PPsPase	Symbol
0 mM Pi	Col-0	1.08669	1.0606	0.284911	1.45631	1.21316
	phr1	1.20442	1.42387	0.409783	1.93362	1.18402
	phr1 phl1	0.310201	0.0192323	0.00466087	0.0436978	0.178456
	vih1 vih2	1.41	2.01055	0.764205	2.2551	1.98772
	phr1 phl1 + pPHR1:GFP-PHR1 #3	0.605862	0.0596249	0.107468	1.64867	1.11223
	phr1 phl1 + pPHR1:GFP-PHR1K325A H328A R335A #3	0.959837	0.0469282	0.236702	1.80357	0.95593
	vih1 vih2 phr1 phl1	0.496754	0.0229116	0.0187008	0.0877048	0.294632
1 mM Pi	Col-0	0.10947	0.113762	0.00552438	0.00513933	0.00847906
	phr1	0.115642	0.0150456	0.00140618	0.00454155	0.00519786
	phr1 phl1	0.1257	0.0136183	0.00350221	0.00835423	0.00742377
	vih1 vih2	0.863451	0.391374	0.070867	0.748679	1.07374
	phr1 phl1 + pPHR1:GFP-PHR1 #3	0.0673358	0.0110907	0.00208723	0.00472884	0.0128614
	phr1 phl1 + pPHR1:GFP-PHR1K325A H328A R335A #3	0.420897	0.0912381	0.149551	0.707492	0.646454
	vih1 vih2 phr1 phl1	0.0542658	0.0312365	0.00519919	0.0176747	0.00487864
10 mM Pi	Col-0	0.0960208	0.044425	0.00872651	0.00381331	0.00666701
	phr1	0.0652086	0.000456451	0.000760705	0.00835423	0.00359156
	phr1 phl1	0.0738781	0.00136482	0.00292462	0.00145043	0.00381748
	vih1 vih2	0.80016	0.0320586	0.0759506	1.63733	1.39781
	phr1 phl1 + pPHR1:GFP-PHR1 #3	0.0613837	0.00312052	0.00235959	0.00330832	0.0072133
	phr1 phl1 + pPHR1:GFP-PHR1K325A H328A R335A #3	0.309392	0.066044	0.104976	0.518607	0.40981
	vih1 vih2 phr1 phl1	0.0179212	0.00693029	0.00106996	0.00337548	0.00272751

## Sheet: Tabelle3
Expression values of qRT-PCR shown in Supplemental Figure 8a.
The expression value presented here is the mean 2-∆∆CT of two to three technical replicates.
		fold gene expression	p-value
Col-0	a	1.24586	-
	b	1.03466
	c	0.775767
phr1-3	a	0.00666266	< 0.01
	b	0.00296663
	c	0.00713456
phr1-3 + pPHR1:FLAG-PHR1K325A #1	a	5.09329	< 0.01
	b	3.55512
	c	3.4506
phr1-3 + pPHR1:FLAG-PHR1K325A #2	a	6.51629	< 0.01
	b	5.78785
	c	7.1235
phr1-3 + pPHR1:FLAG-PHR1K325A #3	a	1.67433	< 0.01
	b	1.83408
	c	1.63408
phr1-3 + pPHR1:FLAG-PHR1H328A #1	a	10.1231	< 0.01
	b	8.92622
	c	9.95056
phr1-3 + pPHR1:FLAG-PHR1H328A #2	a	4.10524	< 0.01
	b	3.62954
	c	3.6009
phr1-3 + pPHR1:FLAG-PHR1H328A #3	a	0.843646	1.0
	b	1.20499
	c	0.820094
phr1-3 + pPHR1:FLAG-PHR1R335A #1	a	2.73258	< 0.01
	b	2.99195
	c	3.63161
phr1-3 + pPHR1:FLAG-PHR1R335A #2	a	1.37834	0.0162
	b	1.76665
	c	1.85535
phr1-3 + pPHR1:FLAG-PHR1R335A #3	a	4.49507	< 0.01
	b	3.81232
	c	4.41294
phr1-3 + pPHR1:FLAG-PHR1K325A R335A #1	a	1.34027	0.3882
	b	1.40545
	c	1.30741
phr1-3 + pPHR1:FLAG-PHR1K325A R335A #2	a	0.841556	1.0
	b	1.13695
	c	0.811353
phr1-3 + pPHR1:FLAG-PHR1K325A R335A #3	a	0.857735	0.5316
	b	0.638488
	c	0.791176
phr1-3 + pPHR1:FLAG-PHR1K325A H328A R335A #1	a	0.599571	0.0615
	b	0.56214
	c	0.739012
phr1-3 + pPHR1:FLAG-PHR1K325A H328A R335A #2	a	0.629234	0.1276
	b	0.781871
	c	0.594742
phr1-3 + pPHR1:FLAG-PHR1K325A H328A R335A #3	a	0.774857	0.8138
	b	0.872163
	c	0.774857
phr1-3 + pPHR1:FLAG-PHR1 #1	a	3.88703	< 0.01
	b	3.6528
	c	3.86197
phr1-3 + pPHR1:FLAG-PHR1#2	a	3.16748	< 0.01
	b	5.96147
	c	3.93674
phr1-3 + pPHR1:FLAG-PHR1 #3	a	1.29355	0.9999
	b	1.14103
	c	0.89938
