# Supplementary material for: Inositol pyrophosphates promote the interaction of SPX domains with the coiled-coil motif of PHR transcription factors to regulate plant phosphate homeostasis
Source: Nat Commun. 2021 Jan 15;12:384. doi: 10.1038/s41467-020-20681-4 (PMC7810988; doi:10.1038/s41467-020-20681-4)
Supplement: Supplementary file 4 — Source Data [file 41467_2020_20681_MOESM4_ESM.zip › Ried_PHR_raw_data/fig_s3/OMNISEC_SEC_RALS_OsPHR2_full_length_wt.xlsx]

## Sheet: Chromatogram
Retention volume (mL)	RI	Retention volume (mL)	LALS	Retention volume (mL)	RALS	Retention volume (mL)	DP	Retention volume (mL)	IP
0	36.7226	-0.07	217.39	-0.07	91.1499	-0.177333	-45.1774	-0.177333	39.8114
0.00233333	36.7096	-0.0676667	217.392	-0.0676667	91.1492	-0.175	-45.161	-0.175	39.8043
0.00466667	36.6955	-0.0653333	217.393	-0.0653333	91.1487	-0.172667	-45.1513	-0.172667	39.7978
0.007	36.637	-0.063	217.395	-0.063	91.1477	-0.170333	-45.1386	-0.170333	39.7915
0.00933333	36.6043	-0.0606667	217.397	-0.0606667	91.1467	-0.168	-45.4268	-0.168	39.7847
0.0116667	36.5816	-0.0583333	217.4	-0.0583333	91.1462	-0.165667	-47.4632	-0.165667	39.7482
0.014	36.5584	-0.056	217.403	-0.056	91.1465	-0.163333	-50.4562	-0.163333	39.6213
0.0163333	36.537	-0.0536667	217.408	-0.0536667	91.1471	-0.161	-53.2594	-0.161	39.3805
0.0186667	36.4972	-0.0513333	217.412	-0.0513333	91.1481	-0.158667	-55.2259	-0.158667	39.0325
0.021	36.4688	-0.049	217.416	-0.049	91.1486	-0.156333	-54.9252	-0.156333	38.6196
0.0233333	36.4443	-0.0466667	217.419	-0.0466667	91.1485	-0.154	-53.2482	-0.154	38.2144
0.0256667	36.4237	-0.0443333	217.422	-0.0443333	91.1486	-0.151667	-51.4335	-0.151667	37.8491
0.028	36.4019	-0.042	217.423	-0.042	91.1489	-0.149333	-49.8745	-0.149333	37.5244
0.0303333	36.3418	-0.0396667	217.424	-0.0396667	91.1499	-0.147	-48.593	-0.147	37.2326
0.0326667	36.1635	-0.0373333	217.425	-0.0373333	91.1508	-0.144667	-47.5208	-0.144667	36.9664
0.035	35.954	-0.035	217.426	-0.035	91.152	-0.142333	-46.5911	-0.142333	36.7207
0.0373333	35.7681	-0.0326667	217.426	-0.0326667	91.1532	-0.14	-45.779	-0.14	36.4919
0.0396667	35.6095	-0.0303333	217.423	-0.0303333	91.1521	-0.137667	-45.0427	-0.137667	36.277
0.042	35.4864	-0.028	217.422	-0.028	91.1502	-0.135333	-44.3317	-0.135333	36.0748
0.0443333	35.3756	-0.0256667	217.422	-0.0256667	91.1486	-0.133	-43.6173	-0.133	35.8856
0.0466667	35.2705	-0.0233333	217.422	-0.0233333	91.1479	-0.130667	-42.8658	-0.130667	35.7109
0.049	35.1753	-0.021	217.424	-0.021	91.1488	-0.128333	-42.0879	-0.128333	35.5528
0.0513333	35.0887	-0.0186667	217.426	-0.0186667	91.15	-0.126	-41.32	-0.126	35.4129
0.0536667	35.0523	-0.0163333	217.429	-0.0163333	91.1523	-0.123667	-40.5817	-0.123667	35.2916
0.056	34.9805	-0.014	217.431	-0.014	91.1548	-0.121333	-39.5221	-0.121333	35.1902
0.0583333	34.9048	-0.0116667	217.431	-0.0116667	91.1558	-0.119	-36.8461	-0.119	35.1396
0.0606667	34.8347	-0.00933334	217.43	-0.00933334	91.1564	-0.116667	-33.6058	-0.116667	35.1931
0.063	34.7696	-0.007	217.43	-0.007	91.1576	-0.114333	-30.915	-0.114333	35.3608
0.0653333	34.7332	-0.00466667	217.432	-0.00466667	91.1601	-0.112	-29.3652	-0.112	35.6239
0.0676667	34.6834	-0.00233334	217.435	-0.00233334	91.1632	-0.109667	-30.1523	-0.109667	35.93
0.07	34.6382	-2.793968E-09	217.439	-2.793968E-09	91.1669	-0.107333	-32.0732	-0.107333	36.2076
0.0723333	34.5986	0.00233333	217.443	0.00233333	91.1709	-0.105	-33.8895	-0.105	36.4323
0.0746667	34.5673	0.00466666	217.447	0.00466666	91.1746	-0.102667	-35.2896	-0.102667	36.6105
0.077	34.5883	0.007	217.451	0.007	91.1774	-0.100333	-36.3139	-0.100333	36.7547
0.0793333	34.7168	0.00933333	217.455	0.00933333	91.18	-0.098	-37.0646	-0.098	36.8755
0.0816667	34.8609	0.0116667	217.459	0.0116667	91.1823	-0.0956667	-37.6357	-0.0956667	36.98
0.084	34.969	0.014	217.463	0.014	91.1848	-0.0933333	-38.0881	-0.0933333	37.073
0.0863333	35.0444	0.0163333	217.467	0.0163333	91.1883	-0.091	-38.4788	-0.091	37.1574
0.0886667	35.0782	0.0186667	217.471	0.0186667	91.1915	-0.0886667	-38.8509	-0.0886667	37.2341
0.091	35.1033	0.021	217.473	0.021	91.1936	-0.0863333	-39.1928	-0.0863333	37.3034
0.0933333	35.1246	0.0233333	217.474	0.0233333	91.1946	-0.084	-39.4873	-0.084	37.3662
0.0956667	35.1381	0.0256667	217.473	0.0256667	91.1937	-0.0816667	-39.7259	-0.0816667	37.4241
0.098	35.1452	0.028	217.471	0.028	91.1923	-0.0793333	-39.9023	-0.0793333	37.479
0.100333	35.1468	0.0303333	217.469	0.0303333	91.1901	-0.077	-40.0502	-0.077	37.5328
0.102667	35.1507	0.0326667	217.467	0.0326667	91.1878	-0.0746667	-40.1973	-0.0746667	37.5857
0.105	35.1502	0.035	217.466	0.035	91.1851	-0.0723333	-40.3483	-0.0723333	37.6378
0.107333	35.1473	0.0373333	217.464	0.0373333	91.1806	-0.07	-40.5083	-0.07	37.6889
0.109667	35.1413	0.0396667	217.46	0.0396667	91.1756	-0.0676667	-40.6749	-0.0676667	37.739
0.112	35.1325	0.042	217.457	0.042	91.1697	-0.0653333	-40.8446	-0.0653333	37.7882
0.114333	35.1258	0.0443333	217.454	0.0443333	91.1646	-0.063	-41.0092	-0.063	37.8369
0.116667	35.1184	0.0466667	217.452	0.0466667	91.1597	-0.0606667	-41.1567	-0.0606667	37.8853
0.119	35.1071	0.049	217.451	0.049	91.1555	-0.0583333	-41.2862	-0.0583333	37.9339
0.121333	35.099	0.0513333	217.452	0.0513333	91.1534	-0.056	-41.4008	-0.056	37.9834
0.123667	35.0892	0.0536667	217.455	0.0536667	91.1534	-0.0536667	-41.5098	-0.0536667	38.0343
0.126	35.0777	0.056	217.459	0.056	91.1539	-0.0513333	-41.6326	-0.0513333	38.0864
0.128333	35.0645	0.0583333	217.462	0.0583333	91.154	-0.049	-41.7794	-0.049	38.1394
0.130667	35.0532	0.0606667	217.464	0.0606667	91.1534	-0.0466667	-41.9578	-0.0466667	38.1924
0.133	35.0393	0.063	217.466	0.063	91.1525	-0.0443333	-42.1664	-0.0443333	38.2447
0.135333	35.0268	0.0653333	217.467	0.0653333	91.1515	-0.042	-42.398	-0.042	38.2956
0.137667	35.0152	0.0676667	217.469	0.0676667	91.1502	-0.0396667	-42.6698	-0.0396667	38.3439
0.14	35.0049	0.07	217.47	0.07	91.1485	-0.0373333	-42.9654	-0.0373333	38.3879
0.142333	34.9946	0.0723333	217.471	0.0723333	91.1473	-0.035	-43.2375	-0.035	38.4269
0.144667	34.9843	0.0746667	217.472	0.0746667	91.1469	-0.0326667	-43.4758	-0.0326667	38.4614
0.147	34.975	0.077	217.474	0.077	91.1475	-0.0303333	-43.6575	-0.0303333	38.4929
0.149333	34.9644	0.0793333	217.476	0.0793333	91.1495	-0.028	-43.7956	-0.028	38.523
0.151667	34.9571	0.0816667	217.479	0.0816667	91.1538	-0.0256667	-43.9327	-0.0256667	38.5527
0.154	34.9475	0.084	217.483	0.084	91.16	-0.0233333	-44.0699	-0.0233333	38.5818
0.156333	34.9356	0.0863333	217.489	0.0863333	91.1667	-0.021	-44.2027	-0.021	38.61
0.158667	34.9258	0.0886667	217.494	0.0886667	91.1732	-0.0186667	-44.3286	-0.0186667	38.6374
0.161	34.9122	0.091	217.498	0.091	91.1786	-0.0163333	-44.4454	-0.0163333	38.6642
0.163333	34.8985	0.0933333	217.501	0.0933333	91.1822	-0.014	-44.5604	-0.014	38.6906
0.165667	34.8864	0.0956667	217.504	0.0956667	91.1842	-0.0116667	-44.6731	-0.0116667	38.7167
0.168	34.8735	0.098	217.506	0.098	91.1847	-0.00933333	-44.7772	-0.00933333	38.743
0.170333	34.8622	0.100333	217.506	0.100333	91.1843	-0.007	-44.8789	-0.007	38.7696
0.172667	34.8546	0.102667	217.506	0.102667	91.1841	-0.00466667	-44.9762	-0.00466667	38.7971
0.175	34.8477	0.105	217.507	0.105	91.1851	-0.00233333	-45.0784	-0.00233333	38.8254
0.177333	34.8385	0.107333	217.51	0.107333	91.187	1.862645E-09	-45.1915	1.862645E-09	38.8545
0.179667	34.8312	0.109667	217.513	0.109667	91.1892	0.00233334	-45.3133	0.00233334	38.8838
0.182	34.8249	0.112	217.515	0.112	91.1915	0.00466667	-45.4519	0.00466667	38.9128
0.184333	34.8192	0.114333	217.517	0.114333	91.1932	0.007	-45.6087	0.007	38.941
0.186667	34.8092	0.116667	217.519	0.116667	91.1947	0.00933333	-45.8041	0.00933333	38.9677
0.189	34.7982	0.119	217.52	0.119	91.1953	0.0116667	-46.0518	0.0116667	38.9911
0.191333	34.789	0.121333	217.52	0.121333	91.1948	0.014	-46.3032	0.014	39.01
0.193667	34.7796	0.123667	217.521	0.123667	91.1935	0.0163333	-46.5251	0.0163333	39.0244
0.196	34.769	0.126	217.522	0.126	91.1918	0.0186667	-46.6937	0.0186667	39.0352
0.198333	34.7577	0.128333	217.522	0.128333	91.1898	0.021	-46.8011	0.021	39.0445
0.200667	34.7484	0.130667	217.522	0.130667	91.1871	0.0233333	-46.8911	0.0233333	39.0538
0.203	34.7371	0.133	217.52	0.133	91.1838	0.0256667	-46.9889	0.0256667	39.0636
0.205333	34.7224	0.135333	217.518	0.135333	91.1806	0.028	-47.0977	0.028	39.0734
0.207667	34.7081	0.137667	217.514	0.137667	91.1774	0.0303333	-47.2153	0.0303333	39.0831
0.21	34.6909	0.14	217.511	0.14	91.1746	0.0326667	-47.3349	0.0326667	39.0927
0.212333	34.6745	0.142333	217.508	0.142333	91.1724	0.035	-47.4554	0.035	39.1024
0.214667	34.6575	0.144667	217.505	0.144667	91.1708	0.0373333	-47.5731	0.0373333	39.1123
0.217	34.6398	0.147	217.504	0.147	91.1696	0.0396667	-47.6754	0.0396667	39.1228
0.219333	34.6227	0.149333	217.504	0.149333	91.1692	0.042	-47.765	0.042	39.1343
0.221667	34.6027	0.151667	217.507	0.151667	91.1702	0.0443333	-47.8421	0.0443333	39.1474
0.224	34.585	0.154	217.511	0.154	91.1723	0.0466667	-47.9179	0.0466667	39.1624
0.226333	34.5667	0.156333	217.516	0.156333	91.1754	0.049	-48.0121	0.049	39.1791
0.228667	34.5486	0.158667	217.523	0.158667	91.1796	0.0513333	-48.129	0.0513333	39.1971
0.231	34.5278	0.161	217.531	0.161	91.1854	0.0536667	-48.2709	0.0536667	39.2155
0.233333	34.5116	0.163333	217.541	0.163333	91.1929	0.056	-48.4337	0.056	39.2338
0.235667	34.4967	0.165667	217.55	0.165667	91.2012	0.0583333	-48.6218	0.0583333	39.2511
0.238	34.4812	0.168	217.561	0.168	91.2114	0.0606667	-48.8586	0.0606667	39.2665
0.240333	34.4644	0.170333	217.573	0.170333	91.2234	0.063	-49.1278	0.063	39.2782
0.242667	34.45	0.172667	217.585	0.172667	91.2358	0.0653333	-49.3897	0.0653333	39.2856
0.245	34.4348	0.175	217.598	0.175	91.249	0.0676667	-49.6144	0.0676667	39.2893
0.247333	34.4188	0.177333	217.611	0.177333	91.2623	0.07	-49.7754	0.07	39.2906
0.249667	34.4054	0.179667	217.625	0.179667	91.2766	0.0723333	-49.8927	0.0723333	39.2912
0.252	34.3879	0.182	217.643	0.182	91.2936	0.0746667	-50.0012	0.0746667	39.2921
0.254333	34.3712	0.184333	217.662	0.184333	91.312	0.077	-50.1075	0.077	39.2929
0.256667	34.3517	0.186667	217.682	0.186667	91.332	0.0793333	-50.2112	0.0793333	39.2938
0.259	34.3314	0.189	217.701	0.189	91.3529	0.0816667	-50.3101	0.0816667	39.2946
0.261333	34.311	0.191333	217.72	0.191333	91.3731	0.084	-50.4032	0.084	39.2959
0.263667	34.291	0.193667	217.737	0.193667	91.3919	0.0863333	-50.4989	0.0863333	39.2978
0.266	34.2699	0.196	217.749	0.196	91.4075	0.0886667	-50.594	0.0886667	39.3007
0.268333	34.2504	0.198333	217.758	0.198333	91.4213	0.091	-50.6806	0.091	39.3048
0.270667	34.2299	0.200667	217.768	0.200667	91.4338	0.0933333	-50.7578	0.0933333	39.3103
0.273	34.2099	0.203	217.775	0.203	91.4444	0.0956667	-50.8339	0.0956667	39.3177
0.275333	34.1892	0.205333	217.782	0.205333	91.4542	0.098	-50.9164	0.098	39.3269
0.277667	34.1703	0.207667	217.787	0.207667	91.4625	0.100333	-51.0101	0.100333	39.3379
0.28	34.1485	0.21	217.792	0.21	91.4692	0.102667	-51.1221	0.102667	39.35
0.282333	34.1284	0.212333	217.797	0.212333	91.475	0.105	-51.246	0.105	39.3627
0.284667	34.11	0.214667	217.801	0.214667	91.4788	0.107333	-51.3841	0.107333	39.3753
0.287	34.0891	0.217	217.804	0.217	91.481	0.109667	-51.5573	0.109667	39.387
0.289333	34.0681	0.219333	217.807	0.219333	91.4831	0.112	-51.7724	0.112	39.396
0.291667	34.0492	0.221667	217.81	0.221667	91.4856	0.114333	-51.992	0.114333	39.4009
0.294	34.0306	0.224	217.812	0.224	91.487	0.116667	-52.1878	0.116667	39.4018
0.296333	34.0104	0.226333	217.81	0.226333	91.4862	0.119	-52.3342	0.119	39.3998
0.298667	33.9899	0.228667	217.805	0.228667	91.4819	0.121333	-52.4236	0.121333	39.3967
0.301	33.9701	0.231	217.798	0.231	91.4764	0.123667	-52.4974	0.123667	39.3942
0.303333	33.9494	0.233333	217.79	0.233333	91.469	0.126	-52.573	0.126	39.3924
0.305667	33.9276	0.235667	217.781	0.235667	91.4596	0.128333	-52.6529	0.128333	39.3911
0.308	33.9008	0.238	217.773	0.238	91.4507	0.130667	-52.7344	0.130667	39.39
0.310333	33.8736	0.240333	217.767	0.240333	91.4441	0.133	-52.809	0.133	39.3892
0.312667	33.8453	0.242667	217.764	0.242667	91.4394	0.135333	-52.8813	0.135333	39.3887
0.315	33.8196	0.245	217.76	0.245	91.4344	0.137667	-52.9509	0.137667	39.3888
0.317333	33.7943	0.247333	217.757	0.247333	91.4294	0.14	-53.012	0.14	39.3898
0.319667	33.7692	0.249667	217.754	0.249667	91.4245	0.142333	-53.064	0.142333	39.3922
0.322	33.7443	0.252	217.75	0.252	91.4178	0.144667	-53.1133	0.144667	39.3963
0.324333	33.7171	0.254333	217.744	0.254333	91.4094	0.147	-53.1734	0.147	39.4026
0.326667	33.6947	0.256667	217.739	0.256667	91.4017	0.149333	-53.2566	0.149333	39.4107
0.329	33.6703	0.259	217.734	0.259	91.3942	0.151667	-53.3678	0.151667	39.4203
0.331333	33.6454	0.261333	217.729	0.261333	91.3874	0.154	-53.5025	0.154	39.4305
0.333667	33.6223	0.263667	217.727	0.263667	91.3832	0.156333	-53.6557	0.156333	39.4406
0.336	33.5979	0.266	217.725	0.266	91.3806	0.158667	-53.8309	0.158667	39.4502
0.338333	33.5762	0.268333	217.725	0.268333	91.3783	0.161	-54.0508	0.161	39.458
0.340667	33.5551	0.270667	217.726	0.270667	91.3776	0.163333	-54.2962	0.163333	39.4624
0.343	33.537	0.273	217.728	0.273	91.3776	0.165667	-54.5244	0.165667	39.4629
0.345333	33.517	0.275333	217.729	0.275333	91.3774	0.168	-54.7144	0.168	39.4601
0.347667	33.4923	0.277667	217.728	0.277667	91.3752	0.170333	-54.8462	0.170333	39.4552
0.35	33.472	0.28	217.729	0.28	91.3741	0.172667	-54.9421	0.172667	39.4503
0.352333	33.4481	0.282333	217.729	0.282333	91.3734	0.175	-55.0384	0.175	39.446
0.354667	33.4261	0.284667	217.728	0.284667	91.3719	0.177333	-55.144	0.177333	39.4421
0.357	33.4025	0.287	217.725	0.287	91.3699	0.179667	-55.2507	0.179667	39.4384
0.359333	33.3776	0.289333	217.723	0.289333	91.3687	0.182	-55.3492	0.182	39.4349
0.361667	33.349	0.291667	217.72	0.291667	91.368	0.184333	-55.4411	0.184333	39.432
0.364	33.3206	0.294	217.716	0.294	91.3672	0.186667	-55.5295	0.186667	39.4298
0.366333	33.2964	0.296333	217.714	0.296333	91.3676	0.189	-55.6037	0.189	39.4286
0.368667	33.2729	0.298667	217.714	0.298667	91.3697	0.191333	-55.6666	0.191333	39.4286
0.371	33.248	0.301	217.715	0.301	91.3728	0.193667	-55.7169	0.193667	39.4304
0.373333	33.2218	0.303333	217.716	0.303333	91.3749	0.196	-55.7589	0.196	39.434
0.375667	33.1993	0.305667	217.716	0.305667	91.375	0.198333	-55.8137	0.198333	39.4397
0.378	33.175	0.308	217.715	0.308	91.3727	0.200667	-55.8903	0.200667	39.4471
0.380333	33.1523	0.310333	217.709	0.310333	91.3662	0.203	-55.9899	0.203	39.4556
0.382667	33.1286	0.312667	217.7	0.312667	91.3572	0.205333	-56.1114	0.205333	39.4645
0.385	33.1037	0.315	217.691	0.315	91.3466	0.207667	-56.2562	0.207667	39.4732
0.387333	33.0816	0.317333	217.681	0.317333	91.336	0.21	-56.44	0.21	39.4808
0.389667	33.0594	0.319667	217.673	0.319667	91.3267	0.212333	-56.6706	0.212333	39.4857
0.392	33.0404	0.322	217.666	0.322	91.3189	0.214667	-56.9034	0.214667	39.4864
0.394333	33.0231	0.324333	217.662	0.324333	91.3133	0.217	-57.104	0.217	39.4829
0.396667	33.005	0.326667	217.657	0.326667	91.3074	0.219333	-57.2483	0.219333	39.4764
0.399	32.9876	0.329	217.653	0.329	91.3024	0.221667	-57.331	0.221667	39.4687
0.401333	32.9707	0.331333	217.648	0.331333	91.2973	0.224	-57.3961	0.224	39.4614
0.403667	32.9492	0.333667	217.643	0.333667	91.291	0.226333	-57.4716	0.226333	39.4548
0.406	32.9276	0.336	217.637	0.336	91.284	0.228667	-57.5548	0.228667	39.4485
0.408333	32.9064	0.338333	217.631	0.338333	91.2772	0.231	-57.6379	0.231	39.4425
0.410667	32.8833	0.340667	217.626	0.340667	91.2707	0.233333	-57.7142	0.233333	39.4367
0.413	32.8571	0.343	217.62	0.343	91.2634	0.235667	-57.7875	0.235667	39.4313
0.415333	32.8366	0.345333	217.614	0.345333	91.2563	0.238	-57.8534	0.238	39.4267
0.417667	32.8145	0.347667	217.609	0.347667	91.2501	0.240333	-57.9108	0.240333	39.4233
0.42	32.7895	0.35	217.606	0.35	91.2452	0.242667	-57.9586	0.242667	39.4216
0.422333	32.7641	0.352333	217.603	0.352333	91.2412	0.245	-57.989	0.245	39.422
0.424667	32.7409	0.354667	217.601	0.354667	91.2394	0.247333	-58.0177	0.247333	39.4248
0.427	32.7197	0.357	217.602	0.357	91.2399	0.249667	-58.0633	0.249667	39.4299
0.429333	32.6984	0.359333	217.604	0.359333	91.2414	0.252	-58.1326	0.252	39.4365
0.431667	32.6768	0.361667	217.607	0.361667	91.2443	0.254333	-58.2264	0.254333	39.444
0.434	32.6542	0.364	217.61	0.364	91.2472	0.256667	-58.3384	0.256667	39.4517
0.436333	32.6342	0.366333	217.614	0.366333	91.2511	0.259	-58.47	0.259	39.4587
0.438667	32.6119	0.368667	217.618	0.368667	91.2546	0.261333	-58.646	0.261333	39.464
0.441	32.5919	0.371	217.623	0.371	91.2574	0.263667	-58.846	0.263667	39.4659
0.443333	32.5707	0.373333	217.627	0.373333	91.2605	0.266	-59.0298	0.266	39.464
0.445667	32.549	0.375667	217.632	0.375667	91.2628	0.268333	-59.1728	0.268333	39.4588
0.448	32.5291	0.378	217.636	0.378	91.2649	0.270667	-59.2479	0.270667	39.4519
0.450333	32.5128	0.380333	217.639	0.380333	91.2665	0.273	-59.282	0.273	39.4451
0.452667	32.4924	0.382667	217.643	0.382667	91.2678	0.275333	-59.3168	0.275333	39.4389
0.455	32.4696	0.385	217.644	0.385	91.2682	0.277667	-59.3588	0.277667	39.4332
0.457333	32.4462	0.387333	217.647	0.387333	91.2681	0.28	-59.403	0.28	39.4278
0.459667	32.4203	0.389667	217.648	0.389667	91.268	0.282333	-59.4425	0.282333	39.4228
0.462	32.3924	0.392	217.649	0.392	91.2683	0.284667	-59.4721	0.284667	39.4183
0.464333	32.3671	0.394333	217.648	0.394333	91.2684	0.287	-59.4952	0.287	39.4146
0.466667	32.3455	0.396667	217.646	0.396667	91.2673	0.289333	-59.5134	0.289333	39.4117
0.469	32.3247	0.399	217.644	0.399	91.2665	0.291667	-59.5269	0.291667	39.4101
0.471333	32.3018	0.401333	217.641	0.401333	91.2643	0.294	-59.5372	0.294	39.41
0.473667	32.2805	0.403667	217.637	0.403667	91.2617	0.296333	-59.5495	0.296333	39.4119
0.476	32.2593	0.406	217.633	0.406	91.2579	0.298667	-59.5745	0.298667	39.4158
0.478333	32.2405	0.408333	217.629	0.408333	91.2527	0.301	-59.6148	0.301	39.4216
0.480667	32.2208	0.410667	217.626	0.410667	91.2482	0.303333	-59.6773	0.303333	39.4285
0.483	32.1998	0.413	217.622	0.413	91.2431	0.305667	-59.7655	0.305667	39.436
0.485333	32.1794	0.415333	217.619	0.415333	91.2386	0.308	-59.8736	0.308	39.4434
0.487667	32.158	0.417667	217.615	0.417667	91.2339	0.310333	-60.026	0.310333	39.4498
0.49	32.1408	0.42	217.612	0.42	91.2293	0.312667	-60.228	0.312667	39.4533
0.492333	32.1233	0.422333	217.611	0.422333	91.2258	0.315	-60.431	0.315	39.4527
0.494667	32.1029	0.424667	217.611	0.424667	91.224	0.317333	-60.6102	0.317333	39.4482
0.497	32.0807	0.427	217.611	0.427	91.2238	0.319667	-60.7367	0.319667	39.4407
0.499333	32.0612	0.429333	217.613	0.429333	91.224	0.322	-60.808	0.322	39.4325
0.501667	32.0423	0.431667	217.615	0.431667	91.2254	0.324333	-60.8698	0.324333	39.4248
0.504	32.024	0.434	217.617	0.434	91.2276	0.326667	-60.9462	0.326667	39.418
0.506333	32.0035	0.436333	217.618	0.436333	91.2298	0.329	-61.0354	0.329	39.4116
0.508667	31.9802	0.438667	217.618	0.438667	91.2295	0.331333	-61.1266	0.331333	39.4056
0.511	31.9555	0.441	217.618	0.441	91.2282	0.333667	-61.214	0.333667	39.3999
0.513333	31.9307	0.443333	217.617	0.443333	91.228	0.336	-61.2924	0.336	39.3948
0.515667	31.9068	0.445667	217.617	0.445667	91.2277	0.338333	-61.3573	0.338333	39.3905
0.518	31.8834	0.448	217.618	0.448	91.2278	0.340667	-61.4017	0.340667	39.3874
0.520333	31.86	0.450333	217.62	0.450333	91.2278	0.343	-61.4233	0.343	39.3859
0.522667	31.8322	0.452667	217.622	0.452667	91.2291	0.345333	-61.43	0.345333	39.3865
0.525	31.8062	0.455	217.625	0.455	91.2313	0.347667	-61.4452	0.347667	39.3896
0.527333	31.7817	0.457333	217.626	0.457333	91.2326	0.35	-61.4843	0.35	39.3947
0.529667	31.7581	0.459667	217.629	0.459667	91.234	0.352333	-61.5473	0.352333	39.4014
0.532	31.7363	0.462	217.631	0.462	91.2357	0.354667	-61.632	0.354667	39.4088
0.534333	31.7146	0.464333	217.633	0.464333	91.2382	0.357	-61.7246	0.357	39.4162
0.536667	31.6938	0.466667	217.635	0.466667	91.2404	0.359333	-61.8302	0.359333	39.4229
0.539	31.6748	0.469	217.635	0.469	91.2415	0.361667	-61.9788	0.361667	39.4278
0.541333	31.6555	0.471333	217.636	0.471333	91.2419	0.364	-62.1463	0.364	39.4292
0.543667	31.6341	0.473667	217.636	0.473667	91.2416	0.366333	-62.2989	0.366333	39.4267
0.546	31.6135	0.476	217.635	0.476	91.2401	0.368667	-62.4114	0.368667	39.4209
0.548333	31.5918	0.478333	217.631	0.478333	91.2371	0.371	-62.4619	0.371	39.4134
0.550667	31.5695	0.480667	217.629	0.480667	91.234	0.373333	-62.4769	0.373333	39.4058
0.553	31.5482	0.483	217.629	0.483	91.2329	0.375667	-62.4898	0.375667	39.3988
0.555333	31.5284	0.485333	217.631	0.485333	91.2351	0.378	-62.5136	0.378	39.3922
0.557667	31.5056	0.487667	217.634	0.487667	91.2383	0.380333	-62.5373	0.380333	39.3857
0.56	31.4803	0.49	217.639	0.49	91.2422	0.382667	-62.5582	0.382667	39.3794
0.562333	31.4548	0.492333	217.644	0.492333	91.2472	0.385	-62.5863	0.385	39.3738
0.564667	31.4319	0.494667	217.649	0.494667	91.2525	0.387333	-62.6189	0.387333	39.3689
0.567	31.4096	0.497	217.651	0.497	91.2561	0.389667	-62.6511	0.389667	39.3651
0.569333	31.3876	0.499333	217.65	0.499333	91.2568	0.392	-62.6781	0.392	39.3627
0.571667	31.364	0.501667	217.65	0.501667	91.2565	0.394333	-62.6915	0.394333	39.362
0.574	31.3417	0.504	217.65	0.504	91.2558	0.396667	-62.6947	0.396667	39.3634
0.576333	31.3208	0.506333	217.649	0.506333	91.2544	0.399	-62.7064	0.399	39.3669
0.578667	31.2986	0.508667	217.648	0.508667	91.2533	0.401333	-62.7391	0.401333	39.3723
0.581	31.2763	0.511	217.65	0.511	91.2531	0.403667	-62.7967	0.403667	39.3788
0.583333	31.2528	0.513333	217.652	0.513333	91.2548	0.406	-62.8775	0.406	39.386
0.585667	31.2285	0.515667	217.653	0.515667	91.2568	0.408333	-62.9778	0.408333	39.3931
0.588	31.2061	0.518	217.655	0.518	91.259	0.410667	-63.1138	0.410667	39.3991
0.590333	31.1884	0.520333	217.657	0.520333	91.2621	0.413	-63.2842	0.413	39.4023
0.592667	31.1701	0.522667	217.66	0.522667	91.2652	0.415333	-63.4487	0.415333	39.4014
0.595	31.1508	0.525	217.661	0.525	91.2667	0.417667	-63.5841	0.417667	39.3966
0.597333	31.1309	0.527333	217.661	0.527333	91.2664	0.42	-63.6651	0.42	39.3891
0.599667	31.1123	0.529667	217.66	0.529667	91.2639	0.422333	-63.6935	0.422333	39.3808
0.602	31.0895	0.532	217.657	0.532	91.2591	0.424667	-63.7075	0.424667	39.3733
0.604333	31.0673	0.534333	217.653	0.534333	91.2529	0.427	-63.7201	0.427	39.3666
0.606667	31.0455	0.536667	217.649	0.536667	91.2459	0.429333	-63.7313	0.429333	39.3605
0.609	31.0221	0.539	217.645	0.539	91.2391	0.431667	-63.7348	0.431667	39.3547
0.611333	30.9961	0.541333	217.64	0.541333	91.2321	0.434	-63.7355	0.434	39.3494
0.613667	30.9697	0.543667	217.636	0.543667	91.2264	0.436333	-63.7422	0.436333	39.3446
0.616	30.9484	0.546	217.634	0.546	91.2227	0.438667	-63.7485	0.438667	39.3406
0.618333	30.9265	0.548333	217.633	0.548333	91.2208	0.441	-63.7484	0.441	39.3376
0.620667	30.9048	0.550667	217.632	0.550667	91.2196	0.443333	-63.741	0.443333	39.3362
0.623	30.8805	0.553	217.63	0.553	91.2185	0.445667	-63.7282	0.445667	39.3368
0.625333	30.8589	0.555333	217.629	0.555333	91.2168	0.448	-63.7213	0.448	39.3398
0.627667	30.8346	0.557667	217.626	0.557667	91.2146	0.450333	-63.7332	0.450333	39.3447
0.63	30.8114	0.56	217.623	0.56	91.211	0.452667	-63.772	0.452667	39.3511
0.632333	30.7906	0.562333	217.619	0.562333	91.2064	0.455	-63.8376	0.455	39.3583
0.634667	30.7696	0.564667	217.614	0.564667	91.201	0.457333	-63.9264	0.457333	39.3654
0.637	30.7464	0.567	217.61	0.567	91.1948	0.459667	-64.0459	0.459667	39.3718
0.639333	30.7208	0.569333	217.608	0.569333	91.1901	0.462	-64.2092	0.462	39.3763
0.641667	30.7028	0.571667	217.607	0.571667	91.1875	0.464333	-64.3867	0.464333	39.3772
0.644	30.6813	0.574	217.607	0.574	91.1866	0.466667	-64.5409	0.466667	39.3741
0.646333	30.659	0.576333	217.607	0.576333	91.1864	0.469	-64.6518	0.469	39.3678
0.648667	30.64	0.578667	217.607	0.578667	91.187	0.471333	-64.7069	0.471333	39.3597
0.651	30.6197	0.581	217.608	0.581	91.1883	0.473667	-64.7431	0.473667	39.3518
0.653333	30.596	0.583333	217.609	0.583333	91.1895	0.476	-64.7892	0.476	39.3446
0.655667	30.5715	0.585667	217.61	0.585667	91.1907	0.478333	-64.8434	0.478333	39.3377
0.658	30.5463	0.588	217.612	0.588	91.1917	0.480667	-64.8931	0.480667	39.3309
0.660333	30.5211	0.590333	217.615	0.590333	91.1932	0.483	-64.9227	0.483	39.3244
0.662667	30.4941	0.592667	217.618	0.592667	91.195	0.485333	-64.9386	0.485333	39.3184
0.665	30.4683	0.595	217.621	0.595	91.1968	0.487667	-64.9499	0.487667	39.3133
0.667333	30.441	0.597333	217.63	0.597333	91.2007	0.49	-64.9549	0.49	39.3093
0.669667	30.4163	0.599667	217.639	0.599667	91.2049	0.492333	-64.9508	0.492333	39.3068
0.672	30.3934	0.602	217.648	0.602	91.2099	0.494667	-64.9431	0.494667	39.3061
0.674333	30.3721	0.604333	217.659	0.604333	91.2159	0.497	-64.9391	0.497	39.3075
0.676667	30.3485	0.606667	217.67	0.606667	91.2225	0.499333	-64.9461	0.499333	39.3111
0.679	30.3253	0.609	217.68	0.609	91.2295	0.501667	-64.9729	0.501667	39.3164
0.681333	30.3045	0.611333	217.686	0.611333	91.2348	0.504	-65.0217	0.504	39.3228
0.683667	30.2852	0.613667	217.692	0.613667	91.2409	0.506333	-65.0901	0.506333	39.3297
0.686	30.2631	0.616	217.696	0.616	91.2462	0.508667	-65.1846	0.508667	39.3365
0.688333	30.2402	0.618333	217.699	0.618333	91.2497	0.511	-65.3233	0.511	39.3421
0.690667	30.2235	0.620667	217.702	0.620667	91.2528	0.513333	-65.5008	0.513333	39.3448
0.693	30.204	0.623	217.706	0.623	91.2557	0.515667	-65.6698	0.515667	39.3434
0.695333	30.1842	0.625333	217.709	0.625333	91.2592	0.518	-65.7985	0.518	39.3382
0.697667	30.1652	0.627667	217.712	0.627667	91.2628	0.520333	-65.8649	0.520333	39.3303
0.7	30.148	0.63	217.715	0.63	91.2664	0.522667	-65.877	0.522667	39.3218
0.702333	30.1286	0.632333	217.718	0.632333	91.2708	0.525	-65.8785	0.525	39.3141
0.704667	30.1107	0.634667	217.72	0.634667	91.2756	0.527333	-65.8895	0.527333	39.3072
0.707	30.0905	0.637	217.72	0.637	91.2792	0.529667	-65.9084	0.529667	39.3007
0.709333	30.0675	0.639333	217.719	0.639333	91.2813	0.532	-65.9256	0.532	39.2945
0.711667	30.0448	0.641667	217.714	0.641667	91.2811	0.534333	-65.9358	0.534333	39.2886
0.714	30.026	0.644	217.704	0.644	91.2774	0.536667	-65.9443	0.536667	39.2833
0.716333	30.0084	0.646333	217.693	0.646333	91.2723	0.539	-65.9489	0.539	39.2788
0.718667	29.9889	0.648667	217.683	0.648667	91.2665	0.541333	-65.9403	0.541333	39.2754
0.721	29.9662	0.651	217.673	0.651	91.2611	0.543667	-65.918	0.543667	39.2737
0.723333	29.9453	0.653333	217.665	0.653333	91.2565	0.546	-65.8869	0.546	39.2742
0.725667	29.9243	0.655667	217.66	0.655667	91.2533	0.548333	-65.8614	0.548333	39.2772
0.728	29.9012	0.658	217.658	0.658	91.2529	0.550667	-65.8594	0.550667	39.2822
0.730333	29.8776	0.660333	217.657	0.660333	91.2524	0.553	-65.8857	0.553	39.2888
0.732667	29.8584	0.662667	217.656	0.662667	91.2517	0.555333	-65.9342	0.555333	39.2961
0.735	29.8376	0.665	217.656	0.665	91.2514	0.557667	-65.9982	0.557667	39.3033
0.737333	29.8156	0.667333	217.653	0.667333	91.25	0.56	-66.0843	0.56	39.3098
0.739667	29.7949	0.669667	217.65	0.669667	91.2476	0.562333	-66.2146	0.562333	39.3142
0.742	29.7748	0.672	217.647	0.672	91.2444	0.564667	-66.3666	0.564667	39.3149
0.744333	29.7525	0.674333	217.644	0.674333	91.2409	0.567	-66.5004	0.567	39.3117
0.746667	29.7328	0.676667	217.64	0.676667	91.2371	0.569333	-66.5939	0.569333	39.3052
0.749	29.7139	0.679	217.638	0.679	91.233	0.571667	-66.6323	0.571667	39.2971
0.751333	29.6936	0.681333	217.638	0.681333	91.2293	0.574	-66.6441	0.574	39.289
0.753667	29.6742	0.683667	217.639	0.683667	91.227	0.576333	-66.6619	0.576333	39.2817
0.756	29.6534	0.686	217.641	0.686	91.2255	0.578667	-66.6891	0.578667	39.2748
0.758333	29.6296	0.688333	217.644	0.688333	91.2253	0.581	-66.7147	0.581	39.2683
0.760667	29.6024	0.690667	217.649	0.690667	91.2276	0.583333	-66.728	0.583333	39.262
0.763	29.5742	0.693	217.654	0.693	91.2315	0.585667	-66.7338	0.585667	39.2564
0.765333	29.5504	0.695333	217.658	0.695333	91.236	0.588	-66.7396	0.588	39.2516
0.767667	29.5276	0.697667	217.661	0.697667	91.2398	0.590333	-66.7423	0.590333	39.2478
0.77	29.5062	0.7	217.665	0.7	91.2433	0.592667	-66.7402	0.592667	39.2453
0.772333	29.4851	0.702333	217.667	0.702333	91.2462	0.595	-66.7356	0.595	39.2446
0.774667	29.4652	0.704667	217.669	0.704667	91.2472	0.597333	-66.7269	0.597333	39.2459
0.777	29.4443	0.707	217.67	0.707	91.2468	0.599667	-66.7264	0.599667	39.2492
0.779333	29.422	0.709333	217.671	0.709333	91.2465	0.602	-66.7455	0.602	39.2542
0.781667	29.3977	0.711667	217.673	0.711667	91.2474	0.604333	-66.79	0.604333	39.2604
0.784	29.3766	0.714	217.676	0.714	91.2498	0.606667	-66.8638	0.606667	39.2671
0.786333	29.3576	0.716333	217.678	0.716333	91.2523	0.609	-66.9664	0.609	39.2737
0.788667	29.3377	0.718667	217.68	0.718667	91.2548	0.611333	-67.1153	0.611333	39.279
0.791	29.3176	0.721	217.681	0.721	91.2574	0.613667	-67.3038	0.613667	39.2814
0.793333	29.2971	0.723333	217.683	0.723333	91.2595	0.616	-67.4855	0.616	39.2797
0.795667	29.2778	0.725667	217.681	0.725667	91.2597	0.618333	-67.6303	0.618333	39.2743
0.798	29.2588	0.728	217.678	0.728	91.2581	0.620667	-67.7142	0.620667	39.2666
0.800333	29.2375	0.730333	217.675	0.730333	91.2566	0.623	-67.7466	0.623	39.2583
0.802667	29.2143	0.732667	217.673	0.732667	91.2553	0.625333	-67.7734	0.625333	39.2509
0.805	29.1936	0.735	217.669	0.735	91.2532	0.627667	-67.8156	0.627667	39.2443
0.807333	29.1712	0.737333	217.664	0.737333	91.2489	0.63	-67.871	0.63	39.238
0.809667	29.1479	0.739667	217.66	0.739667	91.2446	0.632333	-67.9245	0.632333	39.232
0.812	29.125	0.742	217.656	0.742	91.2395	0.634667	-67.9655	0.634667	39.2263
0.814333	29.1029	0.744333	217.65	0.744333	91.2332	0.637	-67.9969	0.637	39.2212
0.816667	29.0818	0.746667	217.644	0.746667	91.2265	0.639333	-68.0185	0.639333	39.2168
0.819	29.0594	0.749	217.639	0.749	91.2203	0.641667	-68.0234	0.641667	39.2135
0.821333	29.038	0.751333	217.635	0.751333	91.2161	0.644	-68.0179	0.644	39.212
0.823667	29.0171	0.753667	217.633	0.753667	91.2137	0.646333	-68.0082	0.646333	39.2127
0.826	28.996	0.756	217.632	0.756	91.2132	0.648667	-68.006	0.648667	39.2158
0.828333	28.9789	0.758333	217.632	0.758333	91.2133	0.651	-68.0246	0.651	39.2211
0.830667	28.9586	0.760667	217.631	0.760667	91.2135	0.653333	-68.066	0.653333	39.2277
0.833	28.9372	0.763	217.632	0.763	91.215	0.655667	-68.1287	0.655667	39.235
0.835333	28.9154	0.765333	217.634	0.765333	91.2167	0.658	-68.2041	0.658	39.2423
0.837667	28.8973	0.767667	217.635	0.767667	91.2179	0.660333	-68.3045	0.660333	39.2487
0.84	28.8784	0.77	217.636	0.77	91.2196	0.662667	-68.4492	0.662667	39.2529
0.842333	28.8576	0.772333	217.639	0.772333	91.2227	0.665	-68.6021	0.665	39.2533
0.844667	28.8345	0.774667	217.642	0.774667	91.2264	0.667333	-68.7322	0.667333	39.2497
0.847	28.815	0.777	217.644	0.777	91.2287	0.669667	-68.8226	0.669667	39.2429
0.849333	28.797	0.779333	217.645	0.779333	91.2302	0.672	-68.8559	0.672	39.2346
0.851667	28.7759	0.781667	217.645	0.781667	91.2314	0.674333	-68.8673	0.674333	39.2265
0.854	28.757	0.784	217.646	0.784	91.2319	0.676667	-68.8851	0.676667	39.219
0.856333	28.7364	0.786333	217.646	0.786333	91.2319	0.679	-68.9122	0.679	39.212
0.858667	28.7126	0.788667	217.646	0.788667	91.2318	0.681333	-68.9412	0.681333	39.2052
0.861	28.6878	0.791	217.646	0.791	91.2324	0.683667	-68.9645	0.683667	39.1988
0.863333	28.6601	0.793333	217.647	0.793333	91.2335	0.686	-68.986	0.686	39.1932
0.865667	28.6364	0.795667	217.647	0.795667	91.2345	0.688333	-69.0049	0.688333	39.1886
0.868	28.6147	0.798	217.648	0.798	91.2359	0.690667	-69.0195	0.690667	39.1851
0.870333	28.5959	0.800333	217.649	0.800333	91.2364	0.693	-69.0318	0.693	39.1831
0.872667	28.5751	0.802667	217.648	0.802667	91.2356	0.695333	-69.0405	0.695333	39.1828
0.875	28.5512	0.805	217.649	0.805	91.2346	0.697667	-69.0469	0.697667	39.1846
0.877333	28.5268	0.807333	217.649	0.807333	91.2335	0.7	-69.068	0.7	39.1886
0.879667	28.5058	0.809667	217.65	0.809667	91.2324	0.702333	-69.1075	0.702333	39.1942
0.882	28.486	0.812	217.652	0.812	91.231	0.704667	-69.1684	0.704667	39.2011
0.884333	28.4637	0.814333	217.655	0.814333	91.2302	0.707	-69.2579	0.707	39.2083
0.886667	28.4443	0.816667	217.657	0.816667	91.2298	0.709333	-69.3694	0.709333	39.2154
0.889	28.4273	0.819	217.661	0.819	91.2299	0.711667	-69.5307	0.711667	39.2212
0.891333	28.4115	0.821333	217.665	0.821333	91.2302	0.714	-69.737	0.714	39.2239
0.893667	28.3923	0.823667	217.667	0.823667	91.2306	0.716333	-69.9311	0.716333	39.2225
0.896	28.3737	0.826	217.669	0.826	91.2308	0.718667	-70.0885	0.718667	39.2172
0.898333	28.3554	0.828333	217.671	0.828333	91.2315	0.721	-70.1805	0.721	39.2096
0.900667	28.3369	0.830667	217.673	0.830667	91.2327	0.723333	-70.2162	0.723333	39.2015
0.903	28.3181	0.833	217.673	0.833	91.2327	0.725667	-70.2433	0.725667	39.1944
0.905333	28.2993	0.835333	217.673	0.835333	91.2323	0.728	-70.2799	0.728	39.1881
0.907667	28.2771	0.837667	217.673	0.837667	91.2322	0.730333	-70.3281	0.730333	39.1822
0.91	28.2546	0.84	217.674	0.84	91.2325	0.732667	-70.3731	0.732667	39.1766
0.912333	28.2311	0.842333	217.673	0.842333	91.2328	0.735	-70.4183	0.735	39.1714
0.914667	28.2062	0.844667	217.672	0.844667	91.2324	0.737333	-70.4635	0.737333	39.1667
0.917	28.185	0.847	217.671	0.847	91.2324	0.739667	-70.4946	0.739667	39.1627
0.919333	28.1614	0.849333	217.669	0.849333	91.233	0.742	-70.5142	0.742	39.1598
0.921667	28.1414	0.851667	217.668	0.851667	91.2332	0.744333	-70.5248	0.744333	39.1586
0.924	28.1224	0.854	217.664	0.854	91.2319	0.746667	-70.5251	0.746667	39.1594
0.926333	28.101	0.856333	217.66	0.856333	91.23	0.749	-70.5368	0.749	39.1624
0.928667	28.0787	0.858667	217.656	0.858667	91.2288	0.751333	-70.5721	0.751333	39.1676
0.931	28.0566	0.861	217.652	0.861	91.2272	0.753667	-70.6267	0.753667	39.1741
0.933333	28.0332	0.863333	217.649	0.863333	91.226	0.756	-70.7102	0.756	39.1812
0.935667	28.0101	0.865667	217.646	0.865667	91.2254	0.758333	-70.8148	0.758333	39.1882
0.938	27.9877	0.868	217.645	0.868	91.2262	0.760667	-70.945	0.760667	39.1943
0.940333	27.9672	0.870333	217.645	0.870333	91.2275	0.763	-71.1244	0.763	39.1981
0.942667	27.9475	0.872667	217.647	0.872667	91.2297	0.765333	-71.3131	0.765333	39.1982
0.945	27.9294	0.875	217.649	0.875	91.2324	0.767667	-71.4754	0.767667	39.1943
0.947333	27.907	0.877333	217.651	0.877333	91.2344	0.77	-71.5935	0.77	39.1874
0.949667	27.8848	0.879667	217.654	0.879667	91.2368	0.772333	-71.6515	0.772333	39.179
0.952	27.8628	0.882	217.657	0.882	91.2404	0.774667	-71.6841	0.774667	39.1709
0.954333	27.8411	0.884333	217.661	0.884333	91.2441	0.777	-71.7185	0.777	39.1634
0.956667	27.8195	0.886667	217.666	0.886667	91.2478	0.779333	-71.7612	0.779333	39.1563
0.959	27.796	0.889	217.67	0.889	91.2514	0.781667	-71.7994	0.781667	39.1494
0.961333	27.7703	0.891333	217.674	0.891333	91.2555	0.784	-71.8302	0.784	39.1429
0.963667	27.7455	0.893667	217.677	0.893667	91.2586	0.786333	-71.864	0.786333	39.1371
0.966	27.7237	0.896	217.679	0.896	91.2601	0.788667	-71.8958	0.788667	39.1323
0.968333	27.6993	0.898333	217.68	0.898333	91.2608	0.791	-71.9226	0.791	39.1287
0.970667	27.6778	0.900667	217.68	0.900667	91.2612	0.793333	-71.9452	0.793333	39.1268
0.973	27.6581	0.903	217.681	0.903	91.2622	0.795667	-71.958	0.795667	39.1267
0.975333	27.6398	0.905333	217.682	0.905333	91.2629	0.798	-71.971	0.798	39.1288
0.977667	27.6203	0.907667	217.683	0.907667	91.2632	0.800333	-71.9947	0.800333	39.1331
0.98	27.6005	0.91	217.682	0.91	91.2621	0.802667	-72.0299	0.802667	39.139
0.982333	27.5823	0.912333	217.681	0.912333	91.2597	0.805	-72.082	0.805	39.1461
0.984667	27.5636	0.914667	217.679	0.914667	91.2567	0.807333	-72.1506	0.807333	39.1538
0.987	27.5428	0.917	217.68	0.917	91.2548	0.809667	-72.2421	0.809667	39.1612
0.989333	27.5212	0.919333	217.681	0.919333	91.2543	0.812	-72.385	0.812	39.1673
0.991667	27.4981	0.921667	217.684	0.921667	91.2552	0.814333	-72.5697	0.814333	39.1703
0.994	27.4791	0.924	217.687	0.924	91.2578	0.816667	-72.7477	0.816667	39.169
0.996333	27.4596	0.926333	217.689	0.926333	91.2608	0.819	-72.8909	0.819	39.164
0.998667	27.4377	0.928667	217.69	0.928667	91.2626	0.821333	-72.9759	0.821333	39.1566
1.001	27.4168	0.931	217.689	0.931	91.2627	0.823667	-73.0121	0.823667	39.1487
1.00333	27.3962	0.933333	217.685	0.933333	91.2611	0.826	-73.0449	0.826	39.1417
1.00567	27.3743	0.935667	217.682	0.935667	91.2585	0.828333	-73.0904	0.828333	39.1353
1.008	27.3522	0.938	217.68	0.938	91.2558	0.830667	-73.1337	0.830667	39.1293
1.01033	27.328	0.940333	217.681	0.940333	91.2556	0.833	-73.1628	0.833	39.1234
1.01267	27.3015	0.942667	217.684	0.942667	91.2586	0.835333	-73.1772	0.835333	39.118
1.015	27.2791	0.945	217.689	0.945	91.2627	0.837667	-73.1809	0.837667	39.1131
1.01733	27.2554	0.947333	217.696	0.947333	91.2677	0.84	-73.1757	0.84	39.1089
1.01967	27.2321	0.949667	217.705	0.949667	91.2736	0.842333	-73.1656	0.842333	39.106
1.022	27.2099	0.952	217.714	0.952	91.2805	0.844667	-73.1517	0.844667	39.1049
1.02433	27.1879	0.954333	217.722	0.954333	91.2878	0.847	-73.1402	0.847	39.1059
1.02667	27.1679	0.956667	217.731	0.956667	91.2967	0.849333	-73.1451	0.849333	39.1092
1.029	27.1488	0.959	217.74	0.959	91.3063	0.851667	-73.1703	0.851667	39.1145
1.03133	27.1317	0.961333	217.748	0.961333	91.3159	0.854	-73.2173	0.854	39.1211
1.03367	27.1139	0.963667	217.753	0.963667	91.3249	0.856333	-73.2841	0.856333	39.1281
1.036	27.0951	0.966	217.757	0.966	91.3314	0.858667	-73.3687	0.858667	39.1351
1.03833	27.0782	0.968333	217.759	0.968333	91.3347	0.861	-73.4864	0.861	39.1411
1.04067	27.0604	0.970667	217.757	0.970667	91.3341	0.863333	-73.6526	0.863333	39.1449
1.043	27.0433	0.973	217.756	0.973	91.3323	0.865667	-73.829	0.865667	39.1448
1.04533	27.026	0.975333	217.754	0.975333	91.3298	0.868	-73.9737	0.868	39.141
1.04767	27.0091	0.977667	217.751	0.977667	91.3263	0.870333	-74.0682	0.870333	39.1342
1.05	26.9893	0.98	217.748	0.98	91.3229	0.872667	-74.1003	0.872667	39.1261
1.05233	26.9694	0.982333	217.745	0.982333	91.32	0.875	-74.1136	0.875	39.1185
1.05467	26.9484	0.984667	217.741	0.984667	91.3169	0.877333	-74.1473	0.877333	39.1116
1.057	26.9264	0.987	217.734	0.987	91.3126	0.879667	-74.2042	0.879667	39.1053
1.05933	26.9027	0.989333	217.726	0.989333	91.3059	0.882	-74.2734	0.882	39.0992
1.06167	26.8755	0.991667	217.717	0.991667	91.2989	0.884333	-74.3408	0.884333	39.0936
1.064	26.8515	0.994	217.708	0.994	91.2921	0.886667	-74.4015	0.886667	39.0885
1.06633	26.8284	0.996333	217.697	0.996333	91.2843	0.889	-74.4511	0.889	39.0843
1.06867	26.807	0.998667	217.686	0.998667	91.2759	0.891333	-74.4869	0.891333	39.081
1.071	26.7854	1.001	217.677	1.001	91.2674	0.893667	-74.5096	0.893667	39.0791
1.07333	26.7638	1.00333	217.669	1.00333	91.2588	0.896	-74.523	0.896	39.079
1.07567	26.7395	1.00567	217.661	1.00567	91.2506	0.898333	-74.5365	0.898333	39.081
1.078	26.7163	1.008	217.656	1.008	91.2428	0.900667	-74.5661	0.900667	39.0851
1.08033	26.6957	1.01033	217.651	1.01033	91.2357	0.903	-74.6158	0.903	39.0909
1.08267	26.6737	1.01267	217.649	1.01267	91.2301	0.905333	-74.6843	0.905333	39.0977
1.085	26.6549	1.015	217.647	1.015	91.2268	0.907667	-74.774	0.907667	39.105
1.08733	26.637	1.01733	217.648	1.01733	91.2264	0.91	-74.8839	0.91	39.112
1.08967	26.619	1.01967	217.649	1.01967	91.2262	0.912333	-75.0391	0.912333	39.1175
1.092	26.6009	1.022	217.65	1.022	91.2265	0.914667	-75.2351	0.914667	39.1196
1.09433	26.5815	1.02433	217.653	1.02433	91.2282	0.917	-75.4196	0.917	39.1175
1.09667	26.5628	1.02667	217.657	1.02667	91.2305	0.919333	-75.5639	0.919333	39.1117
1.099	26.5438	1.029	217.661	1.029	91.2326	0.921667	-75.6398	0.921667	39.1034
1.10133	26.5242	1.03133	217.664	1.03133	91.2336	0.924	-75.6578	0.924	39.0948
1.10367	26.5063	1.03367	217.668	1.03367	91.2353	0.926333	-75.6633	0.926333	39.087
1.106	26.4881	1.036	217.672	1.036	91.2385	0.928667	-75.6744	0.928667	39.08
1.10833	26.4673	1.03833	217.676	1.03833	91.2416	0.931	-75.6899	0.931	39.0733
1.11067	26.4435	1.04067	217.677	1.04067	91.2433	0.933333	-75.7054	0.933333	39.0669
1.113	26.4183	1.043	217.678	1.043	91.2441	0.935667	-75.715	0.935667	39.061
1.11533	26.3951	1.04533	217.678	1.04533	91.2453	0.938	-75.7103	0.938	39.0557
1.11767	26.3715	1.04767	217.677	1.04767	91.2459	0.940333	-75.6892	0.940333	39.0513
1.12	26.3509	1.05	217.674	1.05	91.2445	0.942667	-75.6517	0.942667	39.0482
1.12233	26.3312	1.05233	217.671	1.05233	91.2423	0.945	-75.6059	0.945	39.0469
1.12467	26.3095	1.05467	217.669	1.05467	91.2403	0.947333	-75.5633	0.947333	39.048
1.127	26.2905	1.057	217.666	1.057	91.2378	0.949667	-75.5361	0.949667	39.0514
1.12933	26.2712	1.05933	217.666	1.05933	91.2367	0.952	-75.5312	0.952	39.0568
1.13167	26.2502	1.06167	217.67	1.06167	91.2385	0.954333	-75.5427	0.954333	39.0636
1.134	26.2293	1.064	217.674	1.064	91.2417	0.956667	-75.5768	0.956667	39.0708
1.13633	26.2104	1.06633	217.679	1.06633	91.246	0.959	-75.631	0.959	39.0779
1.13867	26.1907	1.06867	217.685	1.06867	91.251	0.961333	-75.7128	0.961333	39.0842
1.141	26.1711	1.071	217.692	1.071	91.257	0.963667	-75.8399	0.963667	39.0881
1.14333	26.1552	1.07333	217.697	1.07333	91.2619	0.966	-75.9703	0.966	39.0883
1.14567	26.1371	1.07567	217.7	1.07567	91.2651	0.968333	-76.0737	0.968333	39.0848
1.148	26.1204	1.078	217.704	1.078	91.2679	0.970667	-76.133	0.970667	39.0784
1.15033	26.0987	1.08033	217.708	1.08033	91.2699	0.973	-76.1408	0.973	39.0709
1.15267	26.0792	1.08267	217.711	1.08267	91.2708	0.975333	-76.1394	0.975333	39.0638
1.155	26.0602	1.085	217.714	1.085	91.2714	0.977667	-76.1509	0.977667	39.0573
1.15733	26.0403	1.08733	217.719	1.08733	91.2727	0.98	-76.1698	0.98	39.0511
1.15967	26.0214	1.08967	217.724	1.08967	91.275	0.982333	-76.1904	0.982333	39.0451
1.162	25.9999	1.092	217.729	1.092	91.2777	0.984667	-76.2095	0.984667	39.0395
1.16433	25.9771	1.09433	217.733	1.09433	91.2802	0.987	-76.229	0.987	39.0347
1.16667	25.9549	1.09667	217.737	1.09667	91.2831	0.989333	-76.2476	0.989333	39.0308
1.169	25.9345	1.099	217.741	1.099	91.2861	0.991667	-76.2562	0.991667	39.028
1.17133	25.9163	1.10133	217.742	1.10133	91.2876	0.994	-76.2524	0.994	39.0266
1.17367	25.8964	1.10367	217.742	1.10367	91.2876	0.996333	-76.2379	0.996333	39.0272
1.176	25.8758	1.106	217.738	1.106	91.285	0.998667	-76.2247	0.998667	39.0299
1.17833	25.8546	1.10833	217.732	1.10833	91.28	1.001	-76.2289	1.001	39.0347
1.18067	25.838	1.11067	217.727	1.11067	91.2753	1.00333	-76.2527	1.00333	39.0412
1.183	25.8173	1.113	217.722	1.113	91.2711	1.00567	-76.3009	1.00567	39.0487
1.18533	25.799	1.11533	217.718	1.11533	91.2681	1.008	-76.3755	1.008	39.0566
1.18767	25.7805	1.11767	217.713	1.11767	91.2658	1.01033	-76.482	1.01033	39.0641
1.19	25.7613	1.12	217.71	1.12	91.2646	1.01267	-76.6465	1.01267	39.0699
1.19233	25.7437	1.12233	217.709	1.12233	91.2654	1.015	-76.8441	1.015	39.0722
1.19467	25.7246	1.12467	217.706	1.12467	91.2668	1.01733	-77.0255	1.01733	39.0702
1.197	25.7066	1.127	217.702	1.127	91.2673	1.01967	-77.1601	1.01967	39.0645
1.19933	25.6863	1.12933	217.698	1.12933	91.267	1.022	-77.2226	1.022	39.0566
1.20167	25.666	1.13167	217.696	1.13167	91.2664	1.02433	-77.2405	1.02433	39.0486
1.204	25.6462	1.134	217.698	1.134	91.2664	1.02667	-77.2622	1.02667	39.0415
1.20633	25.6267	1.13633	217.7	1.13633	91.2653	1.029	-77.3007	1.029	39.0353
1.20867	25.6059	1.13867	217.703	1.13867	91.2628	1.03133	-77.3465	1.03133	39.0294
1.211	25.5833	1.141	217.707	1.141	91.2605	1.03367	-77.3908	1.03367	39.0239
1.21333	25.558	1.14333	217.711	1.14333	91.258	1.036	-77.4317	1.036	39.0188
1.21567	25.5343	1.14567	217.713	1.14567	91.2551	1.03833	-77.4717	1.03833	39.0142
1.218	25.5116	1.148	217.713	1.148	91.2527	1.04067	-77.5013	1.04067	39.0104
1.22033	25.4898	1.15033	217.713	1.15033	91.2515	1.043	-77.5164	1.043	39.0077
1.22267	25.469	1.15267	217.714	1.15267	91.2506	1.04533	-77.5156	1.04533	39.0067
1.225	25.4499	1.155	217.714	1.155	91.2504	1.04767	-77.5073	1.04767	39.0077
1.22733	25.4292	1.15733	217.714	1.15733	91.2498	1.05	-77.5096	1.05	39.011
1.22967	25.412	1.15967	217.715	1.15967	91.2486	1.05233	-77.5326	1.05233	39.0164
1.232	25.3925	1.162	217.716	1.162	91.2464	1.05467	-77.5812	1.05467	39.023
1.23433	25.374	1.16433	217.717	1.16433	91.2438	1.057	-77.65	1.057	39.0302
1.23667	25.3575	1.16667	217.718	1.16667	91.2425	1.05933	-77.7369	1.05933	39.0373
1.239	25.3402	1.169	217.719	1.169	91.2407	1.06167	-77.8616	1.06167	39.0434
1.24133	25.326	1.17133	217.72	1.17133	91.2385	1.064	-78.0317	1.064	39.0471
1.24367	25.3113	1.17367	217.72	1.17367	91.2374	1.06633	-78.2055	1.06633	39.047
1.246	25.2948	1.176	217.719	1.176	91.2376	1.06867	-78.3523	1.06867	39.043
1.24833	25.2782	1.17833	217.716	1.17833	91.2381	1.071	-78.4464	1.071	39.0361
1.25067	25.2615	1.18067	217.709	1.18067	91.2377	1.07333	-78.4775	1.07333	39.0282
1.253	25.2394	1.183	217.705	1.183	91.2404	1.07567	-78.487	1.07567	39.0207
1.25533	25.221	1.18533	217.701	1.18533	91.2455	1.078	-78.506	1.078	39.0138
1.25767	25.2034	1.18767	217.698	1.18767	91.2513	1.08033	-78.5301	1.08033	39.0071
1.26	25.1856	1.19	217.695	1.19	91.257	1.08267	-78.5482	1.08267	39.0007
1.26233	25.167	1.19233	217.694	1.19233	91.2629	1.085	-78.553	1.085	38.9946
1.26467	25.1467	1.19467	217.696	1.19467	91.2683	1.08733	-78.5478	1.08733	38.9893
1.267	25.1298	1.197	217.696	1.197	91.2701	1.08967	-78.5367	1.08967	38.985
1.26933	25.1125	1.19933	217.695	1.19933	91.2701	1.092	-78.5186	1.092	38.982
1.27167	25.0942	1.20167	217.693	1.20167	91.2682	1.09433	-78.4973	1.09433	38.9806
1.274	25.0735	1.204	217.69	1.204	91.2652	1.09667	-78.4757	1.09667	38.981
1.27633	25.0548	1.20633	217.687	1.20633	91.2621	1.099	-78.4582	1.099	38.9836
1.27867	25.0383	1.20867	217.683	1.20867	91.2594	1.10133	-78.4557	1.10133	38.9881
1.281	25.0191	1.211	217.679	1.211	91.2571	1.10367	-78.4703	1.10367	38.9942
1.28333	24.9992	1.21333	217.677	1.21333	91.2545	1.106	-78.4988	1.106	39.0013
1.28567	24.9819	1.21567	217.675	1.21567	91.2531	1.10833	-78.5406	1.10833	39.0086
1.288	24.9611	1.218	217.674	1.218	91.2525	1.11067	-78.6051	1.11067	39.0157
1.29033	24.941	1.22033	217.674	1.22033	91.2519	1.113	-78.7165	1.113	39.0211
1.29267	24.9232	1.22267	217.676	1.22267	91.2512	1.11533	-78.8553	1.11533	39.0231
1.295	24.9068	1.225	217.677	1.225	91.2508	1.11767	-78.9825	1.11767	39.0209
1.29733	24.8875	1.22733	217.679	1.22733	91.251	1.12	-79.0701	1.12	39.0151
1.29967	24.8704	1.22967	217.678	1.22967	91.2488	1.12233	-79.0943	1.12233	39.007
1.302	24.8512	1.232	217.68	1.232	91.2459	1.12467	-79.0748	1.12467	38.9989
1.30433	24.8309	1.23433	217.684	1.23433	91.2428	1.127	-79.0535	1.127	38.9917
1.30667	24.8108	1.23667	217.688	1.23667	91.2403	1.12933	-79.0478	1.12933	38.9851
1.309	24.7893	1.239	217.693	1.239	91.2383	1.13167	-79.0564	1.13167	38.9789
1.31133	24.765	1.24133	217.7	1.24133	91.238	1.134	-79.0733	1.134	38.973
1.31367	24.743	1.24367	217.708	1.24367	91.2406	1.13633	-79.0873	1.13633	38.9675
1.316	24.7209	1.246	217.714	1.246	91.2444	1.13867	-79.0976	1.13867	38.9627
1.31833	24.7042	1.24833	217.719	1.24833	91.2489	1.141	-79.094	1.141	38.9586
1.32067	24.6859	1.25067	217.726	1.25067	91.2542	1.14333	-79.0672	1.14333	38.956
1.323	24.6658	1.253	217.731	1.253	91.259	1.14567	-79.0258	1.14567	38.9552
1.32533	24.645	1.25533	217.735	1.25533	91.2624	1.148	-78.9763	1.148	38.9568
1.32767	24.628	1.25767	217.74	1.25767	91.2661	1.15033	-78.9389	1.15033	38.9608
1.33	24.6111	1.26	217.744	1.26	91.2694	1.15267	-78.9302	1.15267	38.9668
1.33233	24.5925	1.26233	217.745	1.26233	91.2719	1.155	-78.9506	1.155	38.974
1.33467	24.5769	1.26467	217.746	1.26467	91.2734	1.15733	-78.9984	1.15733	38.9817
1.337	24.5584	1.267	217.748	1.267	91.275	1.15967	-79.0715	1.15967	38.9891
1.33933	24.5408	1.26933	217.75	1.26933	91.2775	1.162	-79.1843	1.162	38.9955
1.34167	24.5237	1.27167	217.751	1.27167	91.2802	1.16433	-79.3451	1.16433	38.9993
1.344	24.5088	1.274	217.753	1.274	91.2829	1.16667	-79.5097	1.16667	38.9991
1.34633	24.492	1.27633	217.756	1.27633	91.2862	1.169	-79.6464	1.169	38.9951
1.34867	24.4764	1.27867	217.757	1.27867	91.29	1.17133	-79.7342	1.17133	38.9882
1.351	24.4579	1.281	217.756	1.281	91.2944	1.17367	-79.7661	1.17367	38.9803
1.35333	24.4382	1.28333	217.754	1.28333	91.2975	1.176	-79.7836	1.176	38.973
1.35567	24.4211	1.28567	217.751	1.28567	91.3002	1.17833	-79.8141	1.17833	38.9664
1.358	24.4029	1.288	217.749	1.288	91.3029	1.18067	-79.856	1.18067	38.9602
1.36033	24.3829	1.29033	217.747	1.29033	91.3053	1.183	-79.9043	1.183	38.9543
1.36267	24.3621	1.29267	217.746	1.29267	91.3063	1.18533	-79.9547	1.18533	38.9487
1.365	24.3416	1.295	217.745	1.295	91.3066	1.18767	-80.0018	1.18767	38.9438
1.36733	24.3247	1.29733	217.743	1.29733	91.3058	1.19	-80.0482	1.19	38.9396
1.36967	24.3083	1.29967	217.741	1.29967	91.3037	1.19233	-80.085	1.19233	38.9364
1.372	24.2935	1.302	217.737	1.302	91.3006	1.19467	-80.1104	1.19467	38.9346
1.37433	24.2757	1.30433	217.733	1.30433	91.2961	1.197	-80.1251	1.197	38.9346
1.37667	24.2567	1.30667	217.73	1.30667	91.2915	1.19933	-80.1314	1.19933	38.9366
1.379	24.24	1.309	217.728	1.309	91.2868	1.20167	-80.1467	1.20167	38.9406
1.38133	24.2235	1.31133	217.726	1.31133	91.2827	1.204	-80.1753	1.204	38.9461
1.38367	24.2073	1.31367	217.723	1.31367	91.2782	1.20633	-80.2211	1.20633	38.9526
1.386	24.1898	1.316	217.72	1.316	91.2735	1.20867	-80.2903	1.20867	38.9593
1.38833	24.1728	1.31833	217.717	1.31833	91.2685	1.211	-80.3828	1.211	38.9656
1.39067	24.1534	1.32067	217.713	1.32067	91.2633	1.21333	-80.5252	1.21333	38.9703
1.393	24.1372	1.323	217.707	1.323	91.2581	1.21567	-80.6983	1.21567	38.9716
1.39533	24.1188	1.32533	217.702	1.32533	91.2531	1.218	-80.8513	1.218	38.9686
1.39767	24.1022	1.32767	217.699	1.32767	91.249	1.22033	-80.9634	1.22033	38.9622
1.4	24.0824	1.33	217.697	1.33	91.2458	1.22267	-81.0091	1.22267	38.9537
1.40233	24.063	1.33233	217.694	1.33233	91.2428	1.225	-81.008	1.225	38.9452
1.40467	24.0453	1.33467	217.692	1.33467	91.2398	1.22733	-81.0027	1.22733	38.9374
1.407	24.0256	1.337	217.691	1.337	91.2373	1.22967	-81.0053	1.22967	38.9304
1.40933	24.0051	1.33933	217.691	1.33933	91.2368	1.232	-81.008	1.232	38.9238
1.41167	23.9796	1.34167	217.691	1.34167	91.2369	1.23433	-81.0117	1.23433	38.9175
1.414	23.9571	1.344	217.69	1.344	91.237	1.23667	-81.0167	1.23667	38.9117
1.41633	23.9384	1.34633	217.691	1.34633	91.2391	1.239	-81.0238	1.239	38.9065
1.41867	23.921	1.34867	217.693	1.34867	91.2434	1.24133	-81.0274	1.24133	38.9024
1.421	23.9027	1.351	217.695	1.351	91.2479	1.24367	-81.0244	1.24367	38.8997
1.42333	23.8859	1.35333	217.695	1.35333	91.2507	1.246	-81.0206	1.246	38.8989
1.42567	23.87	1.35567	217.695	1.35567	91.2539	1.24833	-81.0185	1.24833	38.9004
1.428	23.8532	1.358	217.696	1.358	91.2584	1.25067	-81.035	1.25067	38.9045
1.43033	23.8371	1.36033	217.696	1.36033	91.2621	1.253	-81.0734	1.253	38.9104
1.43267	23.8209	1.36267	217.696	1.36267	91.2644	1.25533	-81.123	1.25533	38.9177
1.435	23.8038	1.365	217.696	1.365	91.2665	1.25767	-81.187	1.25767	38.9253
1.43733	23.7889	1.36733	217.697	1.36733	91.2694	1.26	-81.2653	1.26	38.9327
1.43967	23.7736	1.36967	217.699	1.36967	91.2723	1.26233	-81.376	1.26233	38.9389
1.442	23.7598	1.372	217.7	1.372	91.2746	1.26467	-81.5329	1.26467	38.9424
1.44433	23.7449	1.37433	217.701	1.37433	91.2769	1.267	-81.6868	1.267	38.942
1.44667	23.732	1.37667	217.701	1.37667	91.2792	1.26933	-81.8046	1.26933	38.9377
1.449	23.7166	1.379	217.701	1.379	91.2808	1.27167	-81.8617	1.27167	38.9308
1.45133	23.6989	1.38133	217.7	1.38133	91.2818	1.274	-81.856	1.274	38.9228
1.45367	23.6817	1.38367	217.697	1.38367	91.2815	1.27633	-81.8343	1.27633	38.9154
1.456	23.6625	1.386	217.693	1.386	91.2789	1.27867	-81.8238	1.27867	38.9086
1.45833	23.6439	1.38833	217.689	1.38833	91.2756	1.281	-81.8232	1.281	38.9021
1.46067	23.6242	1.39067	217.686	1.39067	91.2731	1.28333	-81.8195	1.28333	38.8958
1.463	23.6027	1.393	217.682	1.393	91.2696	1.28567	-81.807	1.28567	38.89
1.46533	23.5839	1.39533	217.678	1.39533	91.2646	1.288	-81.7896	1.288	38.885
1.46767	23.5653	1.39767	217.674	1.39767	91.26	1.29033	-81.7663	1.29033	38.8808
1.47	23.5487	1.4	217.673	1.4	91.2574	1.29267	-81.7324	1.29267	38.8777
1.47233	23.5295	1.40233	217.673	1.40233	91.2552	1.295	-81.6841	1.295	38.8762
1.47467	23.5125	1.40467	217.675	1.40467	91.2527	1.29733	-81.6231	1.29733	38.8765
1.477	23.4964	1.407	217.679	1.407	91.2516	1.29967	-81.5663	1.29967	38.879
1.47933	23.4802	1.40933	217.683	1.40933	91.252	1.302	-81.5277	1.302	38.8834
1.48167	23.4643	1.41167	217.687	1.41167	91.2528	1.30433	-81.5127	1.30433	38.8894
1.484	23.4498	1.414	217.691	1.414	91.2537	1.30667	-81.5225	1.30667	38.8963
1.48633	23.435	1.41633	217.691	1.41633	91.2535	1.309	-81.5521	1.309	38.9034
1.48867	23.4185	1.41867	217.692	1.41867	91.2531	1.31133	-81.6109	1.31133	38.9101
1.491	23.4029	1.421	217.693	1.421	91.2533	1.31367	-81.7261	1.31367	38.9151
1.49333	23.3871	1.42333	217.695	1.42333	91.2549	1.316	-81.8701	1.316	38.9164
1.49567	23.3701	1.42567	217.699	1.42567	91.2579	1.31833	-81.9951	1.31833	38.9137
1.498	23.3546	1.428	217.704	1.428	91.2612	1.32067	-82.0773	1.32067	38.9074
1.50033	23.3374	1.43033	217.711	1.43033	91.2658	1.323	-82.0922	1.323	38.8992
1.50267	23.3201	1.43267	217.72	1.43267	91.2716	1.32533	-82.0666	1.32533	38.8912
1.505	23.303	1.435	217.727	1.435	91.2769	1.32767	-82.0435	1.32767	38.8842
1.50733	23.2842	1.43733	217.734	1.43733	91.2809	1.33	-82.0307	1.33	38.878
1.50967	23.2628	1.43967	217.74	1.43967	91.2847	1.33233	-82.0244	1.33233	38.8722
1.512	23.2408	1.442	217.746	1.442	91.2886	1.33467	-82.0184	1.33467	38.8667
1.51433	23.22	1.44433	217.75	1.44433	91.2916	1.337	-82.0095	1.337	38.8617
1.51667	23.2001	1.44667	217.753	1.44667	91.2934	1.33933	-81.998	1.33933	38.8572
1.519	23.1834	1.449	217.752	1.449	91.2937	1.34167	-81.9857	1.34167	38.8536
1.52133	23.1663	1.45133	217.75	1.45133	91.2926	1.344	-81.965	1.344	38.8512
1.52367	23.1496	1.45367	217.747	1.45367	91.2899	1.34633	-81.9356	1.34633	38.8507
1.526	23.1314	1.456	217.743	1.456	91.2859	1.34867	-81.914	1.34867	38.8524
1.52833	23.1157	1.45833	217.739	1.45833	91.2816	1.351	-81.9085	1.351	38.8565
1.53067	23.0989	1.46067	217.734	1.46067	91.2766	1.35333	-81.9265	1.35333	38.8624
1.533	23.0825	1.463	217.731	1.463	91.2719	1.35567	-81.9731	1.35567	38.8695
1.53533	23.0656	1.46533	217.728	1.46533	91.2671	1.358	-82.04	1.358	38.877
1.53767	23.0477	1.46767	217.724	1.46767	91.2619	1.36033	-82.119	1.36033	38.8842
1.54	23.0331	1.47	217.718	1.47	91.2561	1.36267	-82.2377	1.36267	38.8901
1.54233	23.0192	1.47233	217.712	1.47233	91.2501	1.365	-82.3999	1.365	38.8933
1.54467	23.0048	1.47467	217.706	1.47467	91.2443	1.36733	-82.5557	1.36733	38.8925
1.547	22.9886	1.477	217.699	1.477	91.2394	1.36967	-82.6821	1.36967	38.8879
1.54933	22.9732	1.47933	217.693	1.47933	91.2348	1.372	-82.7503	1.372	38.8807
1.55167	22.9563	1.48167	217.687	1.48167	91.2311	1.37433	-82.7575	1.37433	38.8725
1.554	22.9378	1.484	217.682	1.484	91.229	1.37667	-82.7517	1.37667	38.8647
1.55633	22.9219	1.48633	217.678	1.48633	91.2275	1.379	-82.7499	1.379	38.8575
1.55867	22.9035	1.48867	217.675	1.48867	91.2271	1.38133	-82.7451	1.38133	38.8503
1.561	22.8832	1.491	217.673	1.491	91.2273	1.38367	-82.7325	1.38367	38.8434
1.56333	22.8626	1.49333	217.673	1.49333	91.2286	1.386	-82.7109	1.386	38.8369
1.56567	22.8436	1.49567	217.673	1.49567	91.2305	1.38833	-82.6848	1.38833	38.8311
1.568	22.829	1.498	217.673	1.498	91.2328	1.39067	-82.6591	1.39067	38.8264
1.57033	22.8143	1.50033	217.673	1.50033	91.2362	1.393	-82.6283	1.393	38.823
1.57267	22.7973	1.50267	217.673	1.50267	91.2398	1.39533	-82.5873	1.39533	38.8213
1.575	22.7817	1.505	217.673	1.505	91.2434	1.39767	-82.541	1.39767	38.8216
1.57733	22.7656	1.50733	217.672	1.50733	91.2467	1.4	-82.4992	1.4	38.8241
1.57967	22.7502	1.50967	217.672	1.50967	91.2496	1.40233	-82.4731	1.40233	38.8286
1.582	22.7349	1.512	217.672	1.512	91.2518	1.40467	-82.4632	1.40467	38.8347
1.58433	22.7205	1.51433	217.672	1.51433	91.2526	1.407	-82.4693	1.407	38.8417
1.58667	22.7059	1.51667	217.673	1.51667	91.2528	1.40933	-82.4925	1.40933	38.849
1.589	22.6895	1.519	217.674	1.519	91.2527	1.41167	-82.5432	1.41167	38.8559
1.59133	22.6747	1.52133	217.676	1.52133	91.2533	1.414	-82.6455	1.414	38.861
1.59367	22.6598	1.52367	217.679	1.52367	91.2548	1.41633	-82.7712	1.41633	38.8624
1.596	22.6434	1.526	217.681	1.526	91.2569	1.41867	-82.8825	1.41867	38.8596
1.59833	22.6266	1.52833	217.684	1.52833	91.2595	1.421	-82.953	1.421	38.8533
1.60067	22.6119	1.53067	217.685	1.53067	91.261	1.42333	-82.9641	1.42333	38.8452
1.603	22.5937	1.533	217.685	1.533	91.2619	1.42567	-82.9454	1.42567	38.8374
1.60533	22.5768	1.53533	217.683	1.53533	91.2611	1.428	-82.9313	1.428	38.8305
1.60767	22.5596	1.53767	217.681	1.53767	91.2589	1.43033	-82.9302	1.43033	38.8245
1.61	22.5401	1.54	217.679	1.54	91.2563	1.43267	-82.9314	1.43267	38.8189
1.61233	22.5185	1.54233	217.677	1.54233	91.2535	1.435	-82.9262	1.435	38.8136
1.61467	22.497	1.54467	217.676	1.54467	91.2511	1.43733	-82.9139	1.43733	38.8088
1.617	22.4784	1.547	217.676	1.547	91.2494	1.43967	-82.8967	1.43967	38.8045
1.61933	22.4617	1.54933	217.678	1.54933	91.2492	1.442	-82.8714	1.442	38.8011
1.62167	22.4436	1.55167	217.679	1.55167	91.2497	1.44433	-82.8393	1.44433	38.799
1.624	22.4272	1.554	217.681	1.554	91.2503	1.44667	-82.8073	1.44667	38.7987
1.62633	22.4094	1.55633	217.686	1.55633	91.2527	1.449	-82.7779	1.449	38.8007
1.62867	22.3932	1.55867	217.697	1.55867	91.2588	1.45133	-82.7723	1.45133	38.8049
1.631	22.3769	1.561	217.707	1.561	91.2664	1.45367	-82.8041	1.45367	38.8109
1.63333	22.3606	1.56333	217.716	1.56333	91.2741	1.456	-82.8627	1.456	38.8178
1.63567	22.3449	1.56567	217.725	1.56567	91.2823	1.45833	-82.9495	1.45833	38.825
1.638	22.3294	1.568	217.734	1.568	91.2894	1.46067	-83.0614	1.46067	38.8319
1.64033	22.3168	1.57033	217.741	1.57033	91.295	1.463	-83.2113	1.463	38.8376
1.64267	22.3029	1.57267	217.744	1.57267	91.2979	1.46533	-83.3954	1.46533	38.8405
1.645	22.2884	1.575	217.745	1.575	91.2994	1.46767	-83.5664	1.46767	38.8395
1.64733	22.273	1.57733	217.747	1.57733	91.3017	1.47	-83.6984	1.47	38.8348
1.64967	22.2594	1.57967	217.75	1.57967	91.304	1.47233	-83.7678	1.47233	38.8275
1.652	22.2437	1.582	217.753	1.582	91.3077	1.47467	-83.782	1.47467	38.8195
1.65433	22.2262	1.58433	217.755	1.58433	91.3113	1.477	-83.7862	1.477	38.812
1.65667	22.2078	1.58667	217.756	1.58667	91.3141	1.47933	-83.8015	1.47933	38.8053
1.659	22.1896	1.589	217.758	1.589	91.3169	1.48167	-83.8225	1.48167	38.7988
1.66133	22.1698	1.59133	217.759	1.59133	91.3183	1.484	-83.8399	1.484	38.7926
1.66367	22.1513	1.59367	217.758	1.59367	91.3176	1.48633	-83.8499	1.48633	38.7867
1.666	22.1348	1.596	217.756	1.596	91.3153	1.48867	-83.8482	1.48867	38.7816
1.66833	22.1197	1.59833	217.754	1.59833	91.3121	1.491	-83.8354	1.491	38.7774
1.67067	22.1037	1.60067	217.752	1.60067	91.3086	1.49333	-83.8119	1.49333	38.7744
1.673	22.0889	1.603	217.748	1.603	91.303	1.49567	-83.7789	1.49567	38.7731
1.67533	22.0732	1.60533	217.74	1.60533	91.2944	1.498	-83.7383	1.498	38.7737
1.67767	22.0584	1.60767	217.735	1.60767	91.2865	1.50033	-83.701	1.50033	38.7766
1.68	22.0436	1.61	217.732	1.61	91.279	1.50267	-83.6779	1.50267	38.7816
1.68233	22.0294	1.61233	217.73	1.61233	91.2719	1.505	-83.6712	1.505	38.7881
1.68467	22.0152	1.61467	217.728	1.61467	91.2653	1.50733	-83.6808	1.50733	38.7955
1.687	21.9993	1.617	217.726	1.617	91.2601	1.50967	-83.7056	1.50967	38.803
1.68933	21.9822	1.61933	217.728	1.61933	91.2575	1.512	-83.7587	1.512	38.8101
1.69167	21.9677	1.62167	217.73	1.62167	91.2548	1.51433	-83.8672	1.51433	38.8151
1.694	21.9535	1.624	217.729	1.624	91.2517	1.51667	-84.004	1.51667	38.8165
1.69633	21.9379	1.62633	217.728	1.62633	91.2488	1.519	-84.1322	1.519	38.8136
1.69867	21.9223	1.62867	217.728	1.62867	91.2468	1.52133	-84.2265	1.52133	38.8073
1.701	21.9034	1.631	217.728	1.631	91.2457	1.52367	-84.2618	1.52367	38.7992
1.70333	21.8844	1.63333	217.728	1.63333	91.2452	1.526	-84.2639	1.526	38.7912
1.70567	21.8643	1.63567	217.728	1.63567	91.2464	1.52833	-84.267	1.52833	38.7839
1.708	21.8442	1.638	217.729	1.638	91.2484	1.53067	-84.2773	1.53067	38.7773
1.71033	21.8249	1.64033	217.728	1.64033	91.2506	1.533	-84.2883	1.533	38.7711
1.71267	21.8013	1.64267	217.727	1.64267	91.2531	1.53533	-84.2992	1.53533	38.7651
1.715	21.78	1.645	217.726	1.645	91.2558	1.53767	-84.3099	1.53767	38.7597
1.71733	21.7619	1.64733	217.723	1.64733	91.2582	1.54	-84.3154	1.54	38.7549
1.71967	21.7456	1.64967	217.72	1.64967	91.2607	1.54233	-84.3133	1.54233	38.7511
1.722	21.7307	1.652	217.716	1.652	91.2645	1.54467	-84.3064	1.54467	38.7487
1.72433	21.7126	1.65433	217.711	1.65433	91.2674	1.547	-84.2914	1.547	38.7482
1.72667	21.6985	1.65667	217.706	1.65667	91.2697	1.54933	-84.2798	1.54933	38.7501
1.729	21.6854	1.659	217.703	1.659	91.2728	1.55167	-84.2908	1.55167	38.7543
1.73133	21.6677	1.66133	217.702	1.66133	91.277	1.554	-84.3312	1.554	38.7603
1.73367	21.6515	1.66367	217.702	1.66367	91.2798	1.55633	-84.4002	1.55633	38.7674
1.736	21.6399	1.666	217.702	1.666	91.2818	1.55867	-84.4925	1.55867	38.7748
1.73833	21.6247	1.66833	217.704	1.66833	91.2849	1.561	-84.5984	1.561	38.7819
1.74067	21.6102	1.67067	217.705	1.67067	91.2872	1.56333	-84.7325	1.56333	38.7877
1.743	21.5962	1.673	217.703	1.673	91.2877	1.56567	-84.8923	1.56567	38.7907
1.74533	21.5832	1.67533	217.701	1.67533	91.2869	1.568	-85.0404	1.568	38.7897
1.74767	21.5713	1.67767	217.701	1.67767	91.2875	1.57033	-85.1556	1.57033	38.7852
1.75	21.5592	1.68	217.7	1.68	91.2884	1.57267	-85.2157	1.57267	38.7781
1.75233	21.546	1.68233	217.699	1.68233	91.288	1.575	-85.2284	1.575	38.7704
1.75467	21.5313	1.68467	217.7	1.68467	91.2885	1.57733	-85.2368	1.57733	38.7634
1.757	21.5157	1.687	217.701	1.687	91.2898	1.57967	-85.2562	1.57967	38.757
1.75933	21.4974	1.68933	217.701	1.68933	91.2901	1.582	-85.2795	1.582	38.7509
1.76167	21.4781	1.69167	217.701	1.69167	91.2891	1.58433	-85.298	1.58433	38.7452
1.764	21.458	1.694	217.701	1.694	91.2889	1.58667	-85.3075	1.58667	38.7401
1.76633	21.4396	1.69633	217.7	1.69633	91.2883	1.589	-85.3117	1.589	38.7357
1.76867	21.425	1.69867	217.698	1.69867	91.2862	1.59133	-85.3111	1.59133	38.7324
1.771	21.4102	1.701	217.696	1.701	91.2843	1.59367	-85.3038	1.59367	38.7302
1.77333	21.3917	1.70333	217.694	1.70333	91.283	1.596	-85.2925	1.596	38.7297
1.77567	21.3767	1.70567	217.688	1.70567	91.2794	1.59833	-85.2759	1.59833	38.731
1.778	21.3644	1.708	217.683	1.708	91.2735	1.60067	-85.2634	1.60067	38.7344
1.78033	21.3504	1.71033	217.681	1.71033	91.2685	1.603	-85.2726	1.603	38.7398
1.78267	21.3344	1.71267	217.683	1.71267	91.2648	1.60533	-85.3062	1.60533	38.7465
1.785	21.323	1.715	217.684	1.715	91.2606	1.60767	-85.3671	1.60767	38.7541
1.78733	21.31	1.71733	217.688	1.71733	91.2569	1.61	-85.4505	1.61	38.7618
1.78967	21.2962	1.71967	217.694	1.71967	91.2551	1.61233	-85.5663	1.61233	38.7689
1.792	21.282	1.722	217.699	1.722	91.254	1.61467	-85.7257	1.61467	38.774
1.79433	21.2685	1.72433	217.702	1.72433	91.2518	1.617	-85.8909	1.617	38.7753
1.79667	21.2553	1.72667	217.701	1.72667	91.2486	1.61933	-86.0332	1.61933	38.7725
1.799	21.2395	1.729	217.699	1.729	91.2454	1.62167	-86.1263	1.62167	38.7664
1.80133	21.2219	1.73133	217.698	1.73133	91.2426	1.624	-86.1569	1.624	38.7588
1.80367	21.2031	1.73367	217.697	1.73367	91.2411	1.62633	-86.1624	1.62633	38.7515
1.806	21.1852	1.736	217.698	1.736	91.2412	1.62867	-86.1746	1.62867	38.7451
1.80833	21.1658	1.73833	217.699	1.73833	91.2422	1.631	-86.195	1.631	38.7393
1.81067	21.1481	1.74067	217.7	1.74067	91.2427	1.63333	-86.212	1.63333	38.7338
1.813	21.1288	1.743	217.701	1.743	91.2436	1.63567	-86.2209	1.63567	38.7285
1.81533	21.1076	1.74533	217.703	1.74533	91.2448	1.638	-86.2221	1.638	38.7235
1.81767	21.091	1.74767	217.703	1.74767	91.2454	1.64033	-86.2182	1.64033	38.7191
1.82	21.0742	1.75	217.704	1.75	91.2453	1.64267	-86.2044	1.64267	38.7156
1.82233	21.0553	1.75233	217.705	1.75233	91.2465	1.645	-86.1822	1.645	38.7136
1.82467	21.0395	1.75467	217.708	1.75467	91.251	1.64733	-86.152	1.64733	38.7134
1.827	21.0237	1.757	217.71	1.757	91.2571	1.64967	-86.1198	1.64967	38.7157
1.82933	21.0071	1.75933	217.711	1.75933	91.2628	1.652	-86.1043	1.652	38.7203
1.83167	20.9919	1.76167	217.713	1.76167	91.269	1.65433	-86.1077	1.65433	38.7266
1.834	20.9782	1.764	217.715	1.764	91.2761	1.65667	-86.1363	1.65667	38.7341
1.83633	20.9627	1.76633	217.718	1.76633	91.2828	1.659	-86.1874	1.659	38.7418
1.83867	20.9477	1.76867	217.719	1.76867	91.2873	1.66133	-86.2615	1.66133	38.749
1.841	20.9332	1.771	217.721	1.771	91.29	1.66367	-86.3833	1.66367	38.7549
1.84333	20.9195	1.77333	217.724	1.77333	91.2932	1.666	-86.5382	1.666	38.7577
1.84567	20.9062	1.77567	217.728	1.77567	91.296	1.66833	-86.6831	1.66833	38.7564
1.848	20.8935	1.778	217.73	1.778	91.298	1.67067	-86.7903	1.67067	38.7513
1.85033	20.8808	1.78033	217.732	1.78033	91.2992	1.673	-86.8356	1.673	38.7437
1.85267	20.8701	1.78267	217.733	1.78267	91.301	1.67533	-86.8329	1.67533	38.7355
1.855	20.8562	1.785	217.735	1.785	91.3032	1.67767	-86.8293	1.67767	38.7279
1.85733	20.8395	1.78733	217.736	1.78733	91.3052	1.68	-86.8424	1.68	38.7208
1.85967	20.8222	1.78967	217.736	1.78967	91.3065	1.68233	-86.864	1.68233	38.7141
1.862	20.8064	1.792	217.736	1.792	91.3068	1.68467	-86.878	1.68467	38.7076
1.86433	20.7895	1.79433	217.734	1.79433	91.3062	1.687	-86.8821	1.687	38.7017
1.86667	20.7777	1.79667	217.732	1.79667	91.3055	1.68933	-86.8817	1.68933	38.6966
1.869	20.7645	1.799	217.731	1.799	91.3043	1.69167	-86.8748	1.69167	38.6926
1.87133	20.7523	1.80133	217.729	1.80133	91.303	1.694	-86.8667	1.694	38.6899
1.87367	20.7414	1.80367	217.726	1.80367	91.3007	1.69633	-86.8567	1.69633	38.6888
1.876	20.7286	1.806	217.724	1.806	91.2987	1.69867	-86.8435	1.69867	38.6897
1.87833	20.7141	1.80833	217.723	1.80833	91.298	1.701	-86.837	1.701	38.6927
1.88067	20.699	1.81067	217.722	1.81067	91.2969	1.70333	-86.8456	1.70333	38.6976
1.883	20.6878	1.813	217.719	1.813	91.2951	1.70567	-86.8737	1.70567	38.7039
1.88533	20.673	1.81533	217.717	1.81533	91.2927	1.708	-86.9209	1.708	38.7111
1.88767	20.6605	1.81767	217.716	1.81767	91.2913	1.71033	-86.9859	1.71033	38.7185
1.89	20.6484	1.82	217.716	1.82	91.29	1.71267	-87.08	1.71267	38.7254
1.89233	20.637	1.82233	217.714	1.82233	91.2871	1.715	-87.2167	1.715	38.7302
1.89467	20.6236	1.82467	217.712	1.82467	91.2837	1.71733	-87.3661	1.71733	38.7312
1.897	20.6118	1.827	217.709	1.827	91.2797	1.71967	-87.4935	1.71967	38.7281
1.89933	20.5956	1.82933	217.705	1.82933	91.2749	1.722	-87.5729	1.722	38.7216
1.90167	20.5795	1.83167	217.701	1.83167	91.2697	1.72433	-87.5846	1.72433	38.7136
1.904	20.5642	1.834	217.696	1.834	91.2646	1.72667	-87.5653	1.72667	38.7059
1.90633	20.5477	1.83633	217.695	1.83633	91.2615	1.729	-87.5486	1.729	38.699
1.90867	20.5285	1.83867	217.694	1.83867	91.2596	1.73133	-87.5396	1.73133	38.6928
1.911	20.5061	1.841	217.693	1.841	91.2584	1.73367	-87.535	1.73367	38.687
1.91333	20.4837	1.84333	217.693	1.84333	91.2577	1.736	-87.5233	1.736	38.6814
1.91567	20.4649	1.84567	217.694	1.84567	91.2583	1.73833	-87.5079	1.73833	38.6763
1.918	20.4487	1.848	217.692	1.848	91.2574	1.74067	-87.4875	1.74067	38.6718
1.92033	20.4321	1.85033	217.688	1.85033	91.2547	1.743	-87.452	1.743	38.6683
1.92267	20.4185	1.85267	217.683	1.85267	91.2513	1.74533	-87.4076	1.74533	38.6662
1.925	20.405	1.855	217.679	1.855	91.2476	1.74767	-87.3591	1.74767	38.6661
1.92733	20.3924	1.85733	217.676	1.85733	91.2448	1.75	-87.3181	1.75	38.6684
1.92967	20.3798	1.85967	217.674	1.85967	91.243	1.75233	-87.3009	1.75233	38.6729
1.932	20.3667	1.862	217.675	1.862	91.2446	1.75467	-87.3083	1.75467	38.6791
1.93433	20.3507	1.86433	217.677	1.86433	91.2476	1.757	-87.3355	1.757	38.6862
1.93667	20.3376	1.86667	217.679	1.86667	91.2517	1.75933	-87.3807	1.75933	38.6936
1.939	20.3231	1.869	217.683	1.869	91.2577	1.76167	-87.4499	1.76167	38.7006
1.94133	20.3104	1.87133	217.686	1.87133	91.2628	1.764	-87.5589	1.764	38.7062
1.94367	20.2971	1.87367	217.689	1.87367	91.2671	1.76633	-87.696	1.76633	38.7088
1.946	20.2842	1.876	217.691	1.876	91.2712	1.76867	-87.818	1.76867	38.7074
1.94833	20.2696	1.87833	217.694	1.87833	91.2758	1.771	-87.9005	1.771	38.7025
1.95067	20.2518	1.88067	217.696	1.88067	91.28	1.77333	-87.9279	1.77333	38.6954
1.953	20.237	1.883	217.697	1.883	91.2822	1.77567	-87.912	1.77567	38.688
1.95533	20.2219	1.88533	217.7	1.88533	91.2857	1.778	-87.8955	1.778	38.6814
1.95767	20.2056	1.88767	217.703	1.88767	91.2896	1.78033	-87.8931	1.78033	38.6754
1.96	20.1864	1.89	217.705	1.89	91.2925	1.78267	-87.8995	1.78267	38.6698
1.96233	20.1664	1.89233	217.705	1.89233	91.2931	1.785	-87.901	1.785	38.6644
1.96467	20.1476	1.89467	217.705	1.89467	91.2935	1.78733	-87.8941	1.78733	38.6596
1.967	20.1311	1.897	217.708	1.897	91.2955	1.78967	-87.8897	1.78967	38.6554
1.96933	20.1145	1.89933	217.709	1.89933	91.2968	1.792	-87.8849	1.792	38.6522
1.97167	20.0998	1.90167	217.709	1.90167	91.2967	1.79433	-87.8787	1.79433	38.6503
1.974	20.0834	1.904	217.71	1.904	91.2967	1.79667	-87.8702	1.79667	38.65
1.97633	20.0674	1.90633	217.712	1.90633	91.2972	1.799	-87.8558	1.799	38.6516
1.97867	20.0545	1.90867	217.712	1.90867	91.2967	1.80133	-87.8519	1.80133	38.6555
1.981	20.0418	1.911	217.711	1.911	91.2957	1.80367	-87.8733	1.80367	38.6613
1.98333	20.0276	1.91333	217.711	1.91333	91.2944	1.806	-87.9249	1.806	38.6684
1.98567	20.0147	1.91567	217.711	1.91567	91.2941	1.80833	-88.0016	1.80833	38.6762
1.988	20.0004	1.918	217.712	1.918	91.2947	1.81067	-88.0952	1.81067	38.6842
1.99033	19.9868	1.92033	217.713	1.92033	91.2958	1.813	-88.219	1.813	38.6915
1.99267	19.9732	1.92267	217.715	1.92267	91.2978	1.81533	-88.3878	1.81533	38.6965
1.995	19.9608	1.925	217.717	1.925	91.2993	1.81767	-88.566	1.81767	38.6975
1.99733	19.9473	1.92733	217.717	1.92733	91.3008	1.82	-88.7161	1.82	38.6944
1.99967	19.9335	1.92967	217.716	1.92967	91.3014	1.82233	-88.8174	1.82233	38.6878
2.002	19.9201	1.932	217.714	1.932	91.2995	1.82467	-88.8596	1.82467	38.6795
2.00433	19.9052	1.93433	217.712	1.93433	91.2974	1.827	-88.8756	1.827	38.6716
2.00667	19.8919	1.93667	217.709	1.93667	91.2956	1.82933	-88.8945	1.82933	38.6645
2.009	19.8769	1.939	217.707	1.939	91.2943	1.83167	-88.9193	1.83167	38.6578
2.01133	19.8594	1.94133	217.708	1.94133	91.2932	1.834	-88.9366	1.834	38.6515
2.01367	19.8424	1.94367	217.712	1.94367	91.294	1.83633	-88.9387	1.83633	38.6455
2.016	19.826	1.946	217.718	1.946	91.2968	1.83867	-88.9276	1.83867	38.64
2.01833	19.8108	1.94833	217.723	1.94833	91.3001	1.841	-88.9028	1.841	38.6352
2.02067	19.7982	1.95067	217.728	1.95067	91.3023	1.84333	-88.8668	1.84333	38.6315
2.023	19.7842	1.953	217.733	1.953	91.3046	1.84567	-88.8245	1.84567	38.6293
2.02533	19.7713	1.95533	217.737	1.95533	91.3065	1.848	-88.7766	1.848	38.6291
2.02767	19.7582	1.95767	217.738	1.95767	91.3065	1.85033	-88.7284	1.85033	38.6314
2.03	19.7446	1.96	217.74	1.96	91.3055	1.85267	-88.6921	1.85267	38.6359
2.03233	19.7323	1.96233	217.742	1.96233	91.3039	1.855	-88.6736	1.855	38.6422
2.03467	19.7215	1.96467	217.745	1.96467	91.3029	1.85733	-88.6848	1.85733	38.6495
2.037	19.7074	1.967	217.746	1.967	91.3018	1.85967	-88.7231	1.85967	38.657
2.03933	19.6942	1.96933	217.747	1.96933	91.3005	1.862	-88.7865	1.862	38.6641
2.04167	19.6827	1.97167	217.747	1.97167	91.2993	1.86433	-88.8978	1.86433	38.6698
2.044	19.6741	1.974	217.747	1.974	91.2981	1.86667	-89.0348	1.86667	38.6724
2.04633	19.6605	1.97633	217.746	1.97633	91.298	1.869	-89.1525	1.869	38.671
2.04867	19.6494	1.97867	217.745	1.97867	91.2987	1.87133	-89.227	1.87133	38.6661
2.051	19.6345	1.981	217.744	1.981	91.2994	1.87367	-89.2377	1.87367	38.659
2.05333	19.6171	1.98333	217.743	1.98333	91.3006	1.876	-89.208	1.876	38.6515
2.05567	19.5996	1.98567	217.743	1.98567	91.3025	1.87833	-89.181	1.87833	38.6449
2.058	19.5805	1.988	217.741	1.988	91.3051	1.88067	-89.1702	1.88067	38.6388
2.06033	19.5619	1.99033	217.736	1.99033	91.3055	1.883	-89.1693	1.883	38.6332
2.06267	19.542	1.99267	217.73	1.99267	91.3042	1.88533	-89.167	1.88533	38.6278
2.065	19.5209	1.995	217.724	1.995	91.3019	1.88767	-89.1611	1.88767	38.623
2.06733	19.5052	1.99733	217.718	1.99733	91.2994	1.89	-89.1494	1.89	38.619
2.06967	19.4927	1.99967	217.71	1.99967	91.2953	1.89233	-89.1277	1.89233	38.6159
2.072	19.479	2.002	217.704	2.002	91.2913	1.89467	-89.0954	1.89467	38.614
2.07433	19.4662	2.00433	217.699	2.00433	91.2883	1.897	-89.0537	1.897	38.6136
2.07667	19.4529	2.00667	217.692	2.00667	91.2851	1.89933	-89.012	1.89933	38.6152
2.079	19.4406	2.009	217.684	2.009	91.2815	1.90167	-88.9845	1.90167	38.6189
2.08133	19.4269	2.01133	217.677	2.01133	91.2779	1.904	-88.9718	1.904	38.6244
2.08367	19.4139	2.01367	217.671	2.01367	91.2747	1.90633	-88.9771	1.90633	38.6312
2.086	19.4013	2.016	217.666	2.016	91.271	1.90867	-89.0002	1.90867	38.6387
2.08833	19.3877	2.01833	217.663	2.01833	91.2687	1.911	-89.0404	1.911	38.6462
2.09067	19.3733	2.02067	217.661	2.02067	91.2676	1.91333	-89.1198	1.91333	38.6529
2.093	19.3618	2.023	217.661	2.023	91.267	1.91567	-89.2511	1.91567	38.6573
2.09533	19.3473	2.02533	217.661	2.02533	91.2678	1.918	-89.3927	1.918	38.6577
2.09767	19.3359	2.02767	217.661	2.02767	91.268	1.92033	-89.5105	1.92033	38.654
2.1	19.3215	2.03	217.66	2.03	91.2682	1.92267	-89.576	1.92267	38.647
2.10233	19.308	2.03233	217.659	2.03233	91.2681	1.925	-89.5785	1.925	38.6386
2.10467	19.2943	2.03467	217.661	2.03467	91.2694	1.92733	-89.5608	1.92733	38.6307
2.107	19.2805	2.037	217.662	2.037	91.2723	1.92967	-89.5487	1.92967	38.6237
2.10933	19.2637	2.03933	217.666	2.03933	91.2763	1.932	-89.5447	1.932	38.6172
2.11167	19.2456	2.04167	217.673	2.04167	91.2829	1.93433	-89.5401	1.93433	38.6111
2.114	19.2237	2.044	217.68	2.044	91.2903	1.93667	-89.5301	1.93667	38.6052
2.11633	19.2066	2.04633	217.688	2.04633	91.2973	1.939	-89.519	1.939	38.5998
2.11867	19.1904	2.04867	217.693	2.04867	91.3023	1.94133	-89.5058	1.94133	38.5951
2.121	19.1764	2.051	217.698	2.051	91.3063	1.94367	-89.4921	1.94367	38.5915
2.12333	19.1639	2.05333	217.702	2.05333	91.3091	1.946	-89.4754	1.946	38.5894
2.12567	19.149	2.05567	217.705	2.05567	91.3121	1.94833	-89.4504	1.94833	38.5893
2.128	19.1361	2.058	217.708	2.058	91.3154	1.95067	-89.4303	1.95067	38.5916
2.13033	19.1229	2.06033	217.71	2.06033	91.3182	1.953	-89.4257	1.953	38.5963
2.13267	19.1106	2.06267	217.712	2.06267	91.3206	1.95533	-89.4395	1.95533	38.6027
2.135	19.0989	2.065	217.714	2.065	91.3226	1.95767	-89.472	1.95767	38.6101
2.13733	19.0864	2.06733	217.713	2.06733	91.3234	1.96	-89.5204	1.96	38.6178
2.13967	19.0714	2.06967	217.711	2.06967	91.3217	1.96233	-89.5859	1.96233	38.6251
2.142	19.0576	2.072	217.709	2.072	91.3186	1.96467	-89.6918	1.96467	38.6308
2.14433	19.0431	2.07433	217.708	2.07433	91.317	1.967	-89.8266	1.967	38.6333
2.14667	19.0335	2.07667	217.708	2.07667	91.3157	1.96933	-89.9458	1.96933	38.6318
2.149	19.0194	2.079	217.707	2.079	91.3134	1.97167	-90.0291	1.97167	38.6269
2.15133	19.0036	2.08133	217.703	2.08133	91.309	1.974	-90.0559	1.974	38.6197
2.15367	18.9884	2.08367	217.698	2.08367	91.3043	1.97633	-90.041	1.97633	38.6122
2.156	18.9733	2.086	217.691	2.086	91.2991	1.97867	-90.0251	1.97867	38.6054
2.15833	18.9578	2.08833	217.682	2.08833	91.2921	1.981	-90.0195	1.981	38.599
2.16067	18.9407	2.09067	217.673	2.09067	91.2853	1.98333	-90.0157	1.98333	38.5928
2.163	18.9201	2.093	217.665	2.093	91.2796	1.98567	-90.0076	1.98567	38.5868
2.16533	18.9051	2.09533	217.661	2.09533	91.2762	1.988	-89.9948	1.988	38.5813
2.16767	18.8903	2.09767	217.659	2.09767	91.2749	1.99033	-89.9772	1.99033	38.5767
2.17	18.8761	2.1	217.659	2.1	91.2747	1.99267	-89.9484	1.99267	38.5731
2.17233	18.8645	2.10233	217.659	2.10233	91.2736	1.995	-89.9139	1.995	38.5709
2.17467	18.8519	2.10467	217.66	2.10467	91.2722	1.99733	-89.8733	1.99733	38.5703
2.177	18.8373	2.107	217.663	2.107	91.2712	1.99967	-89.8287	1.99967	38.5717
2.17933	18.823	2.10933	217.666	2.10933	91.2714	2.002	-89.7984	2.002	38.5753
2.18167	18.8108	2.11167	217.667	2.11167	91.2705	2.00433	-89.79	2.00433	38.5806
2.184	18.8008	2.114	217.67	2.114	91.2699	2.00667	-89.8007	2.00667	38.5872
2.18633	18.7925	2.11633	217.673	2.11633	91.2722	2.009	-89.8298	2.009	38.5946
2.18867	18.7818	2.11867	217.675	2.11867	91.2744	2.01133	-89.8786	2.01133	38.602
2.191	18.7722	2.121	217.675	2.121	91.2761	2.01367	-89.9587	2.01367	38.6086
2.19333	18.7608	2.12333	217.676	2.12333	91.2778	2.016	-90.0812	2.016	38.6127
2.19567	18.7517	2.12567	217.678	2.12567	91.2799	2.01833	-90.2068	2.01833	38.6129
2.198	18.7409	2.128	217.679	2.128	91.2824	2.02067	-90.2985	2.02067	38.6089
2.20033	18.729	2.13033	217.681	2.13033	91.2842	2.023	-90.3376	2.023	38.6018
2.20267	18.715	2.13267	217.684	2.13267	91.287	2.02533	-90.3181	2.02533	38.5935
2.205	18.7021	2.135	217.688	2.135	91.2906	2.02767	-90.2845	2.02767	38.5859
2.20733	18.6889	2.13733	217.692	2.13733	91.2942	2.03	-90.264	2.03	38.5794
2.20967	18.6727	2.13967	217.695	2.13967	91.2976	2.03233	-90.2493	2.03233	38.5735
2.212	18.6548	2.142	217.698	2.142	91.3004	2.03467	-90.2335	2.03467	38.5681
2.21433	18.635	2.14433	217.699	2.14433	91.3021	2.037	-90.2093	2.037	38.5631
2.21667	18.6192	2.14667	217.698	2.14667	91.3022	2.03933	-90.1762	2.03933	38.5586
2.219	18.6058	2.149	217.696	2.149	91.3008	2.04167	-90.1399	2.04167	38.5547
2.22133	18.5936	2.15133	217.692	2.15133	91.2984	2.044	-90.0993	2.044	38.5518
2.22367	18.582	2.15367	217.688	2.15367	91.2962	2.04633	-90.0514	2.04633	38.5504
2.226	18.5698	2.156	217.684	2.156	91.2931	2.04867	-89.9989	2.04867	38.5509
2.22833	18.558	2.15833	217.683	2.15833	91.2907	2.051	-89.9499	2.051	38.5537
2.23067	18.5446	2.16067	217.684	2.16067	91.2893	2.05333	-89.9179	2.05333	38.5588
2.233	18.532	2.163	217.684	2.163	91.2875	2.05567	-89.9116	2.05567	38.5654
2.23533	18.5191	2.16533	217.684	2.16533	91.2849	2.058	-89.9296	2.058	38.5729
2.23767	18.5083	2.16767	217.684	2.16767	91.2811	2.06033	-89.9659	2.06033	38.5806
2.24	18.497	2.17	217.682	2.17	91.2776	2.06267	-90.02	2.06267	38.5879
2.24233	18.4852	2.17233	217.68	2.17233	91.274	2.065	-90.1148	2.065	38.5935
2.24467	18.4748	2.17467	217.678	2.17467	91.2702	2.06733	-90.2378	2.06733	38.5958
2.247	18.4632	2.177	217.677	2.177	91.2681	2.06967	-90.3445	2.06967	38.5941
2.24933	18.451	2.17933	217.677	2.17933	91.2663	2.072	-90.4147	2.072	38.5888
2.25167	18.4381	2.18167	217.678	2.18167	91.2652	2.07433	-90.423	2.07433	38.5814
2.254	18.4239	2.184	217.679	2.184	91.264	2.07667	-90.3888	2.07667	38.5737
2.25633	18.4115	2.18633	217.681	2.18633	91.2637	2.079	-90.361	2.079	38.5667
2.25867	18.398	2.18867	217.682	2.18867	91.2634	2.08133	-90.3481	2.08133	38.5601
2.261	18.3806	2.191	217.682	2.191	91.2633	2.08367	-90.3427	2.08367	38.5538
2.26333	18.3618	2.19333	217.684	2.19333	91.2652	2.086	-90.3382	2.086	38.5476
2.26567	18.3431	2.19567	217.686	2.19567	91.2683	2.08833	-90.3281	2.08833	38.542
2.268	18.329	2.198	217.687	2.198	91.2715	2.09067	-90.3136	2.09067	38.5371
2.27033	18.3174	2.20033	217.687	2.20033	91.2735	2.093	-90.2982	2.093	38.5333
2.27267	18.3056	2.20267	217.686	2.20267	91.2752	2.09533	-90.282	2.09533	38.531
2.275	18.2934	2.205	217.682	2.205	91.2753	2.09767	-90.267	2.09767	38.5304
2.27733	18.2834	2.20733	217.677	2.20733	91.2739	2.1	-90.257	2.1	38.532
2.27967	18.2728	2.20967	217.672	2.20967	91.2721	2.10233	-90.2604	2.10233	38.5358
2.282	18.2598	2.212	217.668	2.212	91.271	2.10467	-90.2745	2.10467	38.5415
2.28433	18.2449	2.21433	217.665	2.21433	91.2706	2.107	-90.3028	2.107	38.5484
2.28667	18.2318	2.21667	217.662	2.21667	91.2697	2.10933	-90.3508	2.10933	38.5561
2.289	18.2211	2.219	217.661	2.219	91.2695	2.11167	-90.4169	2.11167	38.5637
2.29133	18.2113	2.22133	217.66	2.22133	91.2686	2.114	-90.5215	2.114	38.5705
2.29367	18.2009	2.22367	217.656	2.22367	91.2663	2.11633	-90.6721	2.11633	38.5748
2.296	18.1879	2.226	217.653	2.226	91.2633	2.11867	-90.8171	2.11867	38.5752
2.29833	18.1745	2.22833	217.649	2.22833	91.2596	2.121	-90.9213	2.121	38.5715
2.30067	18.1621	2.23067	217.644	2.23067	91.2569	2.12333	-90.9661	2.12333	38.5648
2.303	18.1466	2.233	217.64	2.233	91.2538	2.12567	-90.9484	2.12567	38.5569
2.30533	18.1307	2.23533	217.637	2.23533	91.2516	2.128	-90.9193	2.128	38.5496
2.30767	18.1158	2.23767	217.635	2.23767	91.2495	2.13033	-90.9046	2.13033	38.5433
2.31	18.0981	2.24	217.633	2.24	91.2471	2.13267	-90.9022	2.13267	38.5374
2.31233	18.0811	2.24233	217.632	2.24233	91.2459	2.135	-90.8997	2.135	38.5319
2.31467	18.0614	2.24467	217.631	2.24467	91.2452	2.13733	-90.8867	2.13733	38.5268
2.317	18.0451	2.247	217.632	2.247	91.2453	2.13967	-90.8704	2.13967	38.5222
2.31933	18.0306	2.24933	217.634	2.24933	91.2462	2.142	-90.8466	2.142	38.5183
2.32167	18.0173	2.25167	217.638	2.25167	91.2494	2.14433	-90.8084	2.14433	38.5154
2.324	18.0031	2.254	217.643	2.254	91.2537	2.14667	-90.7613	2.14667	38.5139
2.32633	17.9887	2.25633	217.648	2.25633	91.2574	2.149	-90.7102	2.149	38.5145
2.32867	17.9761	2.25867	217.653	2.25867	91.2614	2.15133	-90.6698	2.15133	38.5175
2.331	17.9637	2.261	217.659	2.261	91.2667	2.15367	-90.6561	2.15367	38.5227
2.33333	17.9503	2.26333	217.663	2.26333	91.2717	2.156	-90.6703	2.156	38.5295
2.33567	17.9361	2.26567	217.667	2.26567	91.2755	2.15833	-90.709	2.15833	38.5371
2.338	17.9235	2.268	217.671	2.268	91.2798	2.16067	-90.7644	2.16067	38.5448
2.34033	17.9106	2.27033	217.674	2.27033	91.2846	2.163	-90.8446	2.163	38.5519
2.34267	17.902	2.27267	217.677	2.27267	91.2889	2.16533	-90.9741	2.16533	38.5572
2.345	17.8952	2.275	217.68	2.275	91.2926	2.16767	-91.1326	2.16767	38.5592
2.34733	17.8833	2.27733	217.685	2.27733	91.2973	2.17	-91.278	2.17	38.5571
2.34967	17.8721	2.27967	217.688	2.27967	91.3021	2.17233	-91.3819	2.17233	38.5515
2.352	17.8605	2.282	217.69	2.282	91.3055	2.17467	-91.4179	2.17467	38.5439
2.35433	17.8478	2.28433	217.693	2.28433	91.3086	2.177	-91.4139	2.177	38.5362
2.35667	17.8332	2.28667	217.694	2.28667	91.311	2.17933	-91.4096	2.17933	38.5293
2.359	17.8167	2.289	217.693	2.289	91.3116	2.18167	-91.413	2.18167	38.5229
2.36133	17.8024	2.29133	217.69	2.29133	91.3096	2.184	-91.4199	2.184	38.5169
2.36367	17.7865	2.29367	217.687	2.29367	91.3068	2.18633	-91.4156	2.18633	38.5111
2.366	17.7702	2.296	217.683	2.296	91.3041	2.18867	-91.4016	2.18867	38.5059
2.36833	17.7556	2.29833	217.678	2.29833	91.3008	2.191	-91.3879	2.191	38.5015
2.37067	17.7424	2.30067	217.672	2.30067	91.2964	2.19333	-91.3655	2.19333	38.4981
2.373	17.7321	2.303	217.667	2.303	91.2923	2.19567	-91.336	2.19567	38.4958
2.37533	17.7223	2.30533	217.662	2.30533	91.2886	2.198	-91.3032	2.198	38.4952
2.37767	17.7133	2.30767	217.658	2.30767	91.2847	2.20033	-91.2703	2.20033	38.4966
2.38	17.7041	2.31	217.655	2.31	91.2815	2.20267	-91.2531	2.20267	38.5
2.38233	17.6934	2.31233	217.651	2.31233	91.2781	2.205	-91.2547	2.205	38.5052
2.38467	17.6811	2.31467	217.648	2.31467	91.2751	2.20733	-91.2778	2.20733	38.5117
2.387	17.6696	2.317	217.645	2.317	91.2727	2.20967	-91.3156	2.20967	38.5189
2.38933	17.6575	2.31933	217.641	2.31933	91.2706	2.212	-91.3672	2.212	38.5261
2.39167	17.6435	2.32167	217.637	2.32167	91.2686	2.21433	-91.4539	2.21433	38.5324
2.394	17.6354	2.324	217.634	2.324	91.2673	2.21667	-91.581	2.21667	38.536
2.39633	17.6255	2.32633	217.634	2.32633	91.2683	2.219	-91.7082	2.219	38.5357
2.39867	17.6148	2.32867	217.635	2.32867	91.2704	2.22133	-91.802	2.22133	38.5313
2.401	17.6033	2.331	217.637	2.331	91.273	2.22367	-91.8404	2.22367	38.524
2.40333	17.5909	2.33333	217.639	2.33333	91.2765	2.226	-91.8152	2.226	38.5157
2.40567	17.5777	2.33567	217.643	2.33567	91.2805	2.22833	-91.77	2.22833	38.508
2.408	17.5638	2.338	217.646	2.338	91.2842	2.23067	-91.7352	2.23067	38.5011
2.41033	17.5511	2.34033	217.649	2.34033	91.2873	2.233	-91.7082	2.233	38.4948
2.41267	17.5337	2.34267	217.65	2.34267	91.2892	2.23533	-91.6857	2.23533	38.4888
2.415	17.5135	2.345	217.652	2.345	91.2902	2.23767	-91.6658	2.23767	38.4831
2.41733	17.4988	2.34733	217.654	2.34733	91.2921	2.24	-91.6505	2.24	38.4779
2.41967	17.4837	2.34967	217.657	2.34967	91.2948	2.24233	-91.6289	2.24233	38.4735
2.422	17.4708	2.352	217.658	2.352	91.2972	2.24467	-91.5949	2.24467	38.4703
2.42433	17.4573	2.35433	217.659	2.35433	91.2982	2.247	-91.5467	2.247	38.4688
2.42667	17.4454	2.35667	217.66	2.35667	91.3004	2.24933	-91.4849	2.24933	38.4695
2.429	17.4348	2.359	217.662	2.359	91.3032	2.25167	-91.4271	2.25167	38.4727
2.43133	17.4244	2.36133	217.665	2.36133	91.306	2.254	-91.3877	2.254	38.4782
2.43367	17.4118	2.36367	217.665	2.36367	91.3074	2.25633	-91.3752	2.25633	38.4853
2.436	17.4021	2.366	217.666	2.366	91.308	2.25867	-91.3963	2.25867	38.4932
2.43833	17.3906	2.36833	217.667	2.36833	91.3083	2.261	-91.4443	2.261	38.5011
2.44067	17.3783	2.37067	217.665	2.37067	91.3046	2.26333	-91.5146	2.26333	38.5084
2.443	17.3684	2.373	217.661	2.373	91.2997	2.26567	-91.6293	2.26567	38.5138
2.44533	17.3579	2.37533	217.658	2.37533	91.2945	2.268	-91.7598	2.268	38.5157
2.44767	17.346	2.37767	217.655	2.37767	91.2901	2.27033	-91.8643	2.27033	38.5135
2.45	17.3352	2.38	217.653	2.38	91.287	2.27267	-91.9333	2.27267	38.5079
2.45233	17.3245	2.38233	217.652	2.38233	91.2853	2.275	-91.9485	2.275	38.5004
2.45467	17.3107	2.38467	217.652	2.38467	91.2864	2.27733	-91.932	2.27733	38.4928
2.457	17.2943	2.387	217.652	2.387	91.2868	2.27967	-91.9254	2.27967	38.486
2.45933	17.2783	2.38933	217.651	2.38933	91.2865	2.282	-91.9278	2.282	38.4797
2.46167	17.2652	2.39167	217.65	2.39167	91.2851	2.28433	-91.9252	2.28433	38.4735
2.464	17.2465	2.394	217.649	2.394	91.2833	2.28667	-91.9105	2.28667	38.4677
2.46633	17.231	2.39633	217.649	2.39633	91.2817	2.289	-91.8894	2.289	38.4624
2.46867	17.2198	2.39867	217.649	2.39867	91.2803	2.29133	-91.868	2.29133	38.458
2.471	17.2084	2.401	217.65	2.401	91.2798	2.29367	-91.8411	2.29367	38.4545
2.47333	17.1967	2.40333	217.65	2.40333	91.2788	2.296	-91.812	2.296	38.4523
2.47567	17.1863	2.40567	217.65	2.40567	91.2786	2.29833	-91.7808	2.29833	38.4518
2.478	17.1742	2.408	217.648	2.408	91.2774	2.30067	-91.7499	2.30067	38.4533
2.48033	17.1621	2.41033	217.646	2.41033	91.2764	2.303	-91.7344	2.303	38.457
2.48267	17.1485	2.41267	217.645	2.41267	91.2759	2.30533	-91.7353	2.30533	38.4626
2.485	17.1368	2.415	217.643	2.415	91.2758	2.30767	-91.7553	2.30767	38.4694
2.48733	17.1256	2.41733	217.643	2.41733	91.2766	2.31	-91.7958	2.31	38.4771
2.48967	17.1118	2.41967	217.641	2.41967	91.2765	2.31233	-91.8557	2.31233	38.4848
2.492	17.0991	2.422	217.64	2.422	91.2772	2.31467	-91.9563	2.31467	38.4916
2.49433	17.091	2.42433	217.638	2.42433	91.2769	2.317	-92.0996	2.317	38.4958
2.49667	17.0789	2.42667	217.637	2.42667	91.2763	2.31933	-92.2406	2.31933	38.4959
2.499	17.0663	2.429	217.635	2.429	91.2758	2.32167	-92.3453	2.32167	38.492
2.50133	17.0549	2.43133	217.635	2.43133	91.2759	2.324	-92.3904	2.324	38.485
2.50367	17.0444	2.43367	217.637	2.43367	91.2775	2.32633	-92.3726	2.32633	38.4772
2.506	17.0323	2.436	217.639	2.436	91.2799	2.32867	-92.337	2.32867	38.47
2.50833	17.017	2.43833	217.641	2.43833	91.2825	2.331	-92.3096	2.331	38.4639
2.51067	17.0041	2.44067	217.641	2.44067	91.2837	2.33333	-92.2915	2.33333	38.4583
2.513	16.9865	2.443	217.639	2.443	91.2837	2.33567	-92.2791	2.33567	38.4531
2.51533	16.9695	2.44533	217.636	2.44533	91.2824	2.338	-92.2658	2.338	38.4482
2.51767	16.9553	2.44767	217.631	2.44767	91.28	2.34033	-92.2538	2.34033	38.4439
2.52	16.9431	2.45	217.627	2.45	91.2769	2.34267	-92.2365	2.34267	38.4402
2.52233	16.9303	2.45233	217.623	2.45233	91.2743	2.345	-92.2067	2.345	38.4374
2.52467	16.9223	2.45467	217.622	2.45467	91.2735	2.34733	-92.1694	2.34733	38.4363
2.527	16.912	2.457	217.622	2.457	91.273	2.34967	-92.1245	2.34967	38.437
2.52933	16.9004	2.45933	217.622	2.45933	91.2731	2.352	-92.0831	2.352	38.44
2.53167	16.891	2.46167	217.622	2.46167	91.2726	2.35433	-92.0584	2.35433	38.4451
2.534	16.8803	2.464	217.622	2.464	91.2718	2.35667	-92.0556	2.35667	38.4516
2.53633	16.8716	2.46633	217.621	2.46633	91.2706	2.359	-92.0756	2.359	38.4587
2.53867	16.8588	2.46867	217.62	2.46867	91.268	2.36133	-92.1169	2.36133	38.4658
2.541	16.8475	2.471	217.618	2.471	91.2659	2.36367	-92.1834	2.36367	38.4722
2.54333	16.8377	2.47333	217.617	2.47333	91.2637	2.366	-92.293	2.366	38.4768
2.54567	16.8246	2.47567	217.615	2.47567	91.2619	2.36833	-92.4189	2.36833	38.4778
2.548	16.8113	2.478	217.613	2.478	91.2603	2.37067	-92.5214	2.37067	38.475
2.55033	16.7982	2.48033	217.612	2.48033	91.2591	2.373	-92.5816	2.373	38.4688
2.55267	16.7834	2.48267	217.612	2.48267	91.2597	2.37533	-92.5786	2.37533	38.4609
2.555	16.7668	2.485	217.612	2.485	91.2609	2.37767	-92.5405	2.37767	38.453
2.55733	16.748	2.48733	217.613	2.48733	91.2628	2.38	-92.5082	2.38	38.4458
2.55967	16.7335	2.48967	217.615	2.48967	91.2649	2.38233	-92.4849	2.38233	38.439
2.562	16.7174	2.492	217.618	2.492	91.268	2.38467	-92.4608	2.38467	38.4325
2.56433	16.698	2.49433	217.621	2.49433	91.2714	2.387	-92.4295	2.387	38.4262
2.56667	16.6823	2.49667	217.624	2.49667	91.2742	2.38933	-92.393	2.38933	38.4205
2.569	16.671	2.499	217.627	2.499	91.276	2.39167	-92.3521	2.39167	38.4156
2.57133	16.658	2.50133	217.631	2.50133	91.2775	2.394	-92.3035	2.394	38.4118
2.57367	16.6476	2.50367	217.634	2.50367	91.2801	2.39633	-92.2568	2.39633	38.4095
2.576	16.6365	2.506	217.638	2.506	91.2824	2.39867	-92.2119	2.39867	38.4091
2.57833	16.6254	2.50833	217.641	2.50833	91.2844	2.401	-92.1705	2.401	38.411
2.58067	16.6151	2.51067	217.645	2.51067	91.2864	2.40333	-92.1456	2.40333	38.4151
2.583	16.6038	2.513	217.648	2.513	91.2889	2.40567	-92.1355	2.40567	38.4211
2.58533	16.5924	2.51533	217.65	2.51533	91.2912	2.408	-92.1392	2.408	38.4282
2.58767	16.5817	2.51767	217.652	2.51767	91.2918	2.41033	-92.162	2.41033	38.436
2.59	16.5705	2.52	217.654	2.52	91.2914	2.41267	-92.2099	2.41267	38.4438
2.59233	16.5621	2.52233	217.655	2.52233	91.2913	2.415	-92.3076	2.415	38.4505
2.59467	16.5526	2.52467	217.655	2.52467	91.2906	2.41733	-92.4542	2.41733	38.4545
2.597	16.5429	2.527	217.655	2.527	91.2887	2.41967	-92.6017	2.41967	38.4543
2.59933	16.5331	2.52933	217.654	2.52933	91.285	2.422	-92.7156	2.422	38.4501
2.60167	16.5242	2.53167	217.653	2.53167	91.2818	2.42433	-92.7707	2.42433	38.4429
2.604	16.5142	2.534	217.652	2.534	91.2787	2.42667	-92.7657	2.42667	38.4349
2.60633	16.5009	2.53633	217.65	2.53633	91.2751	2.429	-92.7498	2.429	38.4276
2.60867	16.4874	2.53867	217.649	2.53867	91.2719	2.43133	-92.7433	2.43133	38.4212
2.611	16.4725	2.541	217.648	2.541	91.2698	2.43367	-92.7406	2.43367	38.4153
2.61333	16.4535	2.54333	217.647	2.54333	91.269	2.436	-92.7361	2.436	38.4097
2.61567	16.4346	2.54567	217.645	2.54567	91.2685	2.43833	-92.7261	2.43833	38.4045
2.618	16.4204	2.548	217.644	2.548	91.2686	2.44067	-92.7159	2.44067	38.3999
2.62033	16.41	2.55033	217.645	2.55033	91.2702	2.443	-92.6944	2.443	38.3959
2.62267	16.3995	2.55267	217.646	2.55267	91.2719	2.44533	-92.66	2.44533	38.3931
2.625	16.3864	2.555	217.647	2.555	91.2741	2.44767	-92.6199	2.44767	38.3917
2.62733	16.3738	2.55733	217.649	2.55733	91.2772	2.45	-92.5774	2.45	38.3925
2.62967	16.3629	2.55967	217.652	2.55967	91.2801	2.45233	-92.5535	2.45233	38.3956
2.632	16.3521	2.562	217.654	2.562	91.2832	2.45467	-92.5611	2.45467	38.4009
2.63433	16.3408	2.56433	217.654	2.56433	91.2859	2.457	-92.592	2.457	38.4076
2.63667	16.3302	2.56667	217.654	2.56667	91.2878	2.45933	-92.638	2.45933	38.4151
2.639	16.3183	2.569	217.652	2.569	91.2879	2.46167	-92.6975	2.46167	38.4226
2.64133	16.3087	2.57133	217.65	2.57133	91.2873	2.464	-92.7755	2.464	38.4293
2.64367	16.297	2.57367	217.648	2.57367	91.2877	2.46633	-92.8971	2.46633	38.4342
2.646	16.2875	2.576	217.644	2.576	91.2875	2.46867	-93.0381	2.46867	38.4354
2.64833	16.2767	2.57833	217.642	2.57833	91.2871	2.471	-93.1559	2.471	38.4327
2.65067	16.2639	2.58067	217.64	2.58067	91.2877	2.47333	-93.2273	2.47333	38.4267
2.653	16.2503	2.583	217.639	2.583	91.2893	2.47567	-93.2297	2.47567	38.4189
2.65533	16.2347	2.58533	217.638	2.58533	91.2903	2.478	-93.2045	2.478	38.4113
2.65767	16.218	2.58767	217.637	2.58767	91.2905	2.48033	-93.1909	2.48033	38.4045
2.66	16.2017	2.59	217.636	2.59	91.2903	2.48267	-93.1861	2.48267	38.3983
2.66233	16.1836	2.59233	217.635	2.59233	91.2898	2.485	-93.1861	2.485	38.3924
2.66467	16.1651	2.59467	217.633	2.59467	91.2889	2.48733	-93.1759	2.48733	38.3869
2.667	16.1465	2.597	217.629	2.597	91.2861	2.48967	-93.1589	2.48967	38.382
2.66933	16.1341	2.59933	217.626	2.59933	91.2836	2.492	-93.1435	2.492	38.3779
2.67167	16.1238	2.60167	217.624	2.60167	91.2807	2.49433	-93.1172	2.49433	38.3748
2.674	16.1129	2.604	217.621	2.604	91.278	2.49667	-93.0811	2.49667	38.3731
2.67633	16.1004	2.60633	217.618	2.60633	91.2747	2.499	-93.0339	2.499	38.3731
2.67867	16.0897	2.60867	217.616	2.60867	91.271	2.50133	-92.9849	2.50133	38.3752
2.681	16.0783	2.611	217.616	2.611	91.2691	2.50367	-92.9572	2.50367	38.3794
2.68333	16.0683	2.61333	217.616	2.61333	91.2674	2.506	-92.9556	2.506	38.3853
2.68567	16.058	2.61567	217.617	2.61567	91.2664	2.50833	-92.9737	2.50833	38.3924
2.688	16.0443	2.618	217.619	2.618	91.2658	2.51067	-93.0093	2.51067	38.4001
2.69033	16.032	2.62033	217.626	2.62033	91.2682	2.513	-93.0575	2.513	38.4075
2.69267	16.0204	2.62267	217.637	2.62267	91.2744	2.51533	-93.1435	2.51533	38.4139
2.695	16.0092	2.625	217.648	2.625	91.2811	2.51767	-93.2758	2.51767	38.4173
2.69733	15.9997	2.62733	217.658	2.62733	91.288	2.52	-93.4074	2.52	38.4167
2.69967	15.988	2.62967	217.668	2.62967	91.2945	2.52233	-93.5091	2.52233	38.4121
2.702	15.9785	2.632	217.679	2.632	91.3003	2.52467	-93.5467	2.52467	38.4047
2.70433	15.9676	2.63433	217.686	2.63433	91.3033	2.527	-93.5192	2.527	38.3966
2.70667	15.955	2.63667	217.691	2.63667	91.3064	2.52933	-93.4804	2.52933	38.3892
2.709	15.9403	2.639	217.696	2.639	91.3102	2.53167	-93.4541	2.53167	38.3826
2.71133	15.9241	2.64133	217.7	2.64133	91.3143	2.534	-93.4391	2.534	38.3763
2.71367	15.9076	2.64367	217.705	2.64367	91.3198	2.53633	-93.4246	2.53633	38.3704
2.716	15.8895	2.646	217.71	2.646	91.3265	2.53867	-93.4006	2.53867	38.3647
2.71833	15.8749	2.64833	217.717	2.64833	91.3351	2.541	-93.3758	2.541	38.3596
2.72067	15.8647	2.65067	217.721	2.65067	91.3424	2.54333	-93.3429	2.54333	38.3552
2.723	15.856	2.653	217.725	2.653	91.3503	2.54567	-93.2999	2.54567	38.352
2.72533	15.845	2.65533	217.728	2.65533	91.3575	2.548	-93.2468	2.548	38.3505
2.72767	15.8331	2.65767	217.73	2.65767	91.3629	2.55033	-93.1809	2.55033	38.3512
2.73	15.8207	2.66	217.731	2.66	91.3676	2.55267	-93.1228	2.55267	38.3544
2.73233	15.8086	2.66233	217.731	2.66233	91.3711	2.555	-93.0865	2.555	38.3598
2.73467	15.7979	2.66467	217.728	2.66467	91.3717	2.55733	-93.0785	2.55733	38.3668
2.737	15.786	2.667	217.721	2.667	91.3686	2.55967	-93.0983	2.55967	38.3745
2.73933	15.7731	2.66933	217.711	2.66933	91.3628	2.562	-93.1388	2.562	38.3822
2.74167	15.7612	2.67167	217.701	2.67167	91.3564	2.56433	-93.2036	2.56433	38.3893
2.744	15.7502	2.674	217.693	2.674	91.3504	2.56667	-93.3103	2.56667	38.3944
2.74633	15.7399	2.67633	217.685	2.67633	91.3455	2.569	-93.4292	2.569	38.3959
2.74867	15.7249	2.67867	217.679	2.67867	91.3418	2.57133	-93.5266	2.57133	38.3934
2.751	15.7107	2.681	217.674	2.681	91.3403	2.57367	-93.5829	2.57367	38.3878
2.75333	15.6991	2.68333	217.671	2.68333	91.3387	2.576	-93.581	2.576	38.3804
2.75567	15.6864	2.68567	217.668	2.68567	91.336	2.57833	-93.5497	2.57833	38.3733
2.758	15.6741	2.688	217.663	2.688	91.3312	2.58067	-93.5212	2.58067	38.3668
2.76033	15.6629	2.69033	217.655	2.69033	91.3246	2.583	-93.5009	2.583	38.3608
2.76267	15.6455	2.69267	217.648	2.69267	91.3177	2.58533	-93.4811	2.58533	38.3551
2.765	15.6273	2.695	217.641	2.695	91.3102	2.58767	-93.4531	2.58767	38.3498
2.76733	15.6116	2.69733	217.637	2.69733	91.3041	2.59	-93.4231	2.59	38.3452
2.76967	15.6005	2.69967	217.634	2.69967	91.2988	2.59233	-93.3937	2.59233	38.3415
2.772	15.5887	2.702	217.632	2.702	91.2948	2.59467	-93.3578	2.59467	38.3389
2.77433	15.5761	2.70433	217.631	2.70433	91.2913	2.597	-93.3153	2.597	38.3378
2.77667	15.5659	2.70667	217.63	2.70667	91.288	2.59933	-93.2601	2.59933	38.3384
2.779	15.5563	2.709	217.631	2.709	91.2857	2.60167	-93.2025	2.60167	38.341
2.78133	15.5478	2.71133	217.633	2.71133	91.2857	2.604	-93.1566	2.604	38.3457
2.78367	15.5386	2.71367	217.634	2.71367	91.2855	2.60633	-93.1306	2.60633	38.3521
2.786	15.5296	2.716	217.634	2.716	91.2842	2.60867	-93.1304	2.60867	38.3596
2.78833	15.5192	2.71833	217.633	2.71833	91.2818	2.611	-93.1475	2.611	38.3676
2.79067	15.5057	2.72067	217.631	2.72067	91.2782	2.61333	-93.1848	2.61333	38.3753
2.793	15.4937	2.723	217.626	2.723	91.2732	2.61567	-93.2644	2.61567	38.3819
2.79533	15.4856	2.72533	217.622	2.72533	91.2681	2.618	-93.3813	2.618	38.3854
2.79767	15.475	2.72767	217.618	2.72767	91.263	2.62033	-93.4939	2.62033	38.3846
2.8	15.4632	2.73	217.614	2.73	91.2585	2.62267	-93.5683	2.62267	38.3799
2.80233	15.4497	2.73233	217.613	2.73233	91.2553	2.625	-93.5797	2.625	38.3725
2.80467	15.435	2.73467	217.614	2.73467	91.2542	2.62733	-93.5363	2.62733	38.3645
2.807	15.42	2.737	217.617	2.737	91.2553	2.62967	-93.4865	2.62967	38.3574
2.80933	15.4048	2.73933	217.619	2.73933	91.2556	2.632	-93.4475	2.632	38.3512
2.81167	15.3883	2.74167	217.621	2.74167	91.2565	2.63433	-93.4143	2.63433	38.3455
2.814	15.3673	2.744	217.623	2.744	91.2585	2.63667	-93.3792	2.63667	38.34
2.81633	15.3472	2.74633	217.624	2.74633	91.2606	2.639	-93.3334	2.639	38.3348
2.81867	15.3338	2.74867	217.623	2.74867	91.2618	2.64133	-93.2876	2.64133	38.33
2.821	15.3232	2.751	217.623	2.751	91.2619	2.64367	-93.2399	2.64367	38.3259
2.82333	15.3128	2.75333	217.626	2.75333	91.264	2.646	-93.1903	2.646	38.3229
2.82567	15.3011	2.75567	217.63	2.75567	91.2665	2.64833	-93.1355	2.64833	38.3215
2.828	15.2881	2.758	217.635	2.758	91.271	2.65067	-93.0755	2.65067	38.3221
2.83033	15.2746	2.76033	217.643	2.76033	91.2779	2.653	-93.0281	2.653	38.3252
2.83267	15.2614	2.76267	217.651	2.76267	91.2866	2.65533	-92.9924	2.65533	38.3303
2.835	15.2508	2.765	217.659	2.765	91.2967	2.65767	-92.9769	2.65767	38.3369
2.83733	15.2413	2.76733	217.666	2.76733	91.306	2.66	-92.984	2.66	38.3443
2.83967	15.2303	2.76967	217.673	2.76967	91.3152	2.66233	-93.0101	2.66233	38.3517
2.842	15.2188	2.772	217.677	2.772	91.3214	2.66467	-93.0696	2.66467	38.3584
2.84433	15.2085	2.77433	217.681	2.77433	91.3269	2.667	-93.1792	2.667	38.3631
2.84667	15.1964	2.77667	217.685	2.77667	91.3316	2.66933	-93.307	2.66933	38.3641
2.849	15.1866	2.779	217.687	2.779	91.3354	2.67167	-93.4071	2.67167	38.3612
2.85133	15.1749	2.78133	217.687	2.78133	91.3382	2.674	-93.4621	2.674	38.3552
2.85367	15.1635	2.78367	217.688	2.78367	91.3398	2.67633	-93.4567	2.67633	38.3475
2.856	15.1509	2.786	217.687	2.786	91.3413	2.67867	-93.4268	2.67867	38.34
2.85833	15.1375	2.78833	217.686	2.78833	91.3406	2.681	-93.412	2.681	38.3332
2.86067	15.1256	2.79067	217.683	2.79067	91.3386	2.68333	-93.4103	2.68333	38.3267
2.863	15.1103	2.793	217.681	2.793	91.3362	2.68567	-93.4129	2.68567	38.3205
2.86533	15.0955	2.79533	217.679	2.79533	91.3341	2.688	-93.4071	2.688	38.3146
2.86767	15.0787	2.79767	217.675	2.79767	91.3325	2.69033	-93.394	2.69033	38.3094
2.87	15.0671	2.8	217.669	2.8	91.3299	2.69267	-93.3788	2.69267	38.3052
2.87233	15.0567	2.80233	217.662	2.80233	91.3272	2.695	-93.3581	2.695	38.3022
2.87467	15.0471	2.80467	217.653	2.80467	91.3222	2.69733	-93.3331	2.69733	38.3007
2.877	15.0363	2.807	217.644	2.807	91.3153	2.69967	-93.301	2.69967	38.3011
2.87933	15.0272	2.80933	217.637	2.80933	91.3086	2.702	-93.2698	2.702	38.3036
2.88167	15.0184	2.81167	217.633	2.81167	91.3018	2.70433	-93.2511	2.70433	38.3082
2.884	15.0101	2.814	217.63	2.814	91.2962	2.70667	-93.2506	2.70667	38.3144
2.88633	15.0015	2.81633	217.63	2.81633	91.2921	2.709	-93.2689	2.709	38.3217
2.88867	14.9885	2.81867	217.633	2.81867	91.2921	2.71133	-93.2997	2.71133	38.3294
2.891	14.979	2.821	217.634	2.821	91.2928	2.71367	-93.3458	2.71367	38.3369
2.89333	14.9691	2.82333	217.633	2.82333	91.2931	2.716	-93.4287	2.716	38.3431
2.89567	14.9577	2.82567	217.632	2.82567	91.2945	2.71833	-93.5484	2.71833	38.3462
2.898	14.9459	2.828	217.632	2.828	91.2964	2.72067	-93.6646	2.72067	38.3451
2.90033	14.9331	2.83033	217.632	2.83033	91.2979	2.723	-93.7444	2.723	38.3402
2.90267	14.9191	2.83267	217.632	2.83267	91.299	2.72533	-93.7631	2.72533	38.3326
2.905	14.9041	2.835	217.633	2.835	91.3011	2.72767	-93.7304	2.72767	38.3246
2.90733	14.8889	2.83733	217.636	2.83733	91.3039	2.73	-93.6928	2.73	38.3173
2.90967	14.8734	2.83967	217.639	2.83967	91.307	2.73233	-93.6699	2.73233	38.3109
2.912	14.8542	2.842	217.642	2.842	91.3114	2.73467	-93.6583	2.73467	38.305
2.91433	14.8382	2.84433	217.645	2.84433	91.3158	2.737	-93.6468	2.737	38.2994
2.91667	14.822	2.84667	217.648	2.84667	91.3194	2.73933	-93.6249	2.73933	38.2942
2.919	14.8081	2.849	217.651	2.849	91.3224	2.74167	-93.602	2.74167	38.2896
2.92133	14.799	2.85133	217.654	2.85133	91.3255	2.744	-93.577	2.744	38.2857
2.92367	14.7906	2.85367	217.655	2.85367	91.3281	2.74633	-93.543	2.74633	38.283
2.926	14.7794	2.856	217.653	2.856	91.3281	2.74867	-93.5079	2.74867	38.282
2.92833	14.7672	2.85833	217.651	2.85833	91.3273	2.751	-93.4758	2.751	38.2833
2.93067	14.7553	2.86067	217.649	2.86067	91.3268	2.75333	-93.4535	2.75333	38.2869
2.933	14.7449	2.863	217.647	2.863	91.3261	2.75567	-93.456	2.75567	38.2927
2.93533	14.7344	2.86533	217.645	2.86533	91.324	2.758	-93.4873	2.758	38.2998
2.93767	14.721	2.86767	217.644	2.86767	91.3212	2.76033	-93.5423	2.76033	38.3077
2.94	14.7102	2.87	217.646	2.87	91.3196	2.76267	-93.6184	2.76267	38.3155
2.94233	14.6994	2.87233	217.647	2.87233	91.3169	2.765	-93.723	2.765	38.3225
2.94467	14.6891	2.87467	217.645	2.87467	91.313	2.76733	-93.8623	2.76733	38.3273
2.947	14.6765	2.877	217.644	2.877	91.3091	2.76967	-94.0052	2.76967	38.3285
2.94933	14.666	2.87933	217.641	2.87933	91.3056	2.772	-94.1172	2.772	38.3256
2.95167	14.6538	2.88167	217.638	2.88167	91.3025	2.77433	-94.1747	2.77433	38.3196
2.954	14.6379	2.884	217.635	2.884	91.2991	2.77667	-94.1673	2.77667	38.3122
2.95633	14.6219	2.88633	217.632	2.88633	91.2961	2.779	-94.1325	2.779	38.3051
2.95867	14.6094	2.88867	217.63	2.88867	91.2934	2.78133	-94.1099	2.78133	38.2988
2.961	14.591	2.891	217.63	2.891	91.2923	2.78367	-94.1057	2.78367	38.293
2.96333	14.5702	2.89333	217.63	2.89333	91.2925	2.786	-94.1119	2.786	38.2875
2.96567	14.551	2.89567	217.631	2.89567	91.2923	2.78833	-94.1104	2.78833	38.2823
2.968	14.5323	2.898	217.631	2.898	91.2915	2.79067	-94.0939	2.79067	38.2776
2.97033	14.5171	2.90033	217.633	2.90033	91.2924	2.793	-94.0648	2.793	38.2737
2.97267	14.5023	2.90267	217.637	2.90267	91.2951	2.79533	-94.0202	2.79533	38.2708
2.975	14.4898	2.905	217.638	2.905	91.2972	2.79767	-93.9663	2.79767	38.2693
2.97733	14.4768	2.90733	217.639	2.90733	91.2979	2.8	-93.9074	2.8	38.2695
2.97967	14.4646	2.90967	217.64	2.90967	91.299	2.80233	-93.8479	2.80233	38.2718
2.982	14.4505	2.912	217.641	2.912	91.3011	2.80467	-93.7987	2.80467	38.2762
2.98433	14.4381	2.91433	217.643	2.91433	91.3044	2.807	-93.7619	2.807	38.2821
2.98667	14.426	2.91667	217.642	2.91667	91.3067	2.80933	-93.7408	2.80933	38.2892
2.989	14.4159	2.919	217.642	2.919	91.3089	2.81167	-93.7385	2.81167	38.2966
2.99133	14.4042	2.92133	217.643	2.92133	91.3123	2.814	-93.7615	2.814	38.3039
2.99367	14.3932	2.92367	217.643	2.92367	91.3153	2.81633	-93.8395	2.81633	38.3098
2.996	14.3802	2.926	217.644	2.926	91.3174	2.81867	-93.9641	2.81867	38.3126
2.99833	14.3693	2.92833	217.644	2.92833	91.3183	2.821	-94.0839	2.821	38.3112
3.00067	14.3565	2.93067	217.644	2.93067	91.3192	2.82333	-94.1695	2.82333	38.306
3.003	14.3429	2.933	217.645	2.933	91.3197	2.82567	-94.1929	2.82567	38.2981
3.00533	14.3266	2.93533	217.644	2.93533	91.3193	2.828	-94.1558	2.828	38.2897
3.00767	14.3087	2.93767	217.644	2.93767	91.3179	2.83033	-94.1055	2.83033	38.282
3.01	14.2922	2.94	217.646	2.94	91.3171	2.83267	-94.0601	2.83267	38.2749
3.01233	14.274	2.94233	217.651	2.94233	91.3177	2.835	-94.0221	2.835	38.2684
3.01467	14.2545	2.94467	217.657	2.94467	91.3183	2.83733	-93.9938	2.83733	38.2621
3.017	14.2365	2.947	217.662	2.947	91.3183	2.83967	-93.972	2.83967	38.2564
3.01933	14.2224	2.94933	217.668	2.94933	91.3185	2.842	-93.9551	2.842	38.2514
3.02167	14.2101	2.95167	217.674	2.95167	91.3197	2.84433	-93.9308	2.84433	38.2472
3.024	14.1979	2.954	217.678	2.954	91.3202	2.84667	-93.8996	2.84667	38.2443
3.02633	14.1854	2.95633	217.677	2.95633	91.3184	2.849	-93.8662	2.849	38.2432
3.02867	14.1756	2.95867	217.677	2.95867	91.3157	2.85133	-93.8371	2.85133	38.2443
3.031	14.1637	2.961	217.676	2.961	91.3124	2.85367	-93.8276	2.85367	38.248
3.03333	14.1547	2.96333	217.675	2.96333	91.3095	2.856	-93.8405	2.856	38.2537
3.03567	14.145	2.96567	217.674	2.96567	91.306	2.85833	-93.8676	2.85833	38.2607
3.038	14.134	2.968	217.673	2.968	91.3021	2.86067	-93.9055	2.86067	38.2684
3.04033	14.1219	2.97033	217.672	2.97033	91.299	2.863	-93.948	2.863	38.2758
3.04267	14.1123	2.97267	217.672	2.97267	91.2966	2.86533	-94.0125	2.86533	38.2824
3.045	14.1036	2.975	217.669	2.975	91.2943	2.86767	-94.1228	2.86767	38.2867
3.04733	14.0948	2.97733	217.667	2.97733	91.2913	2.87	-94.244	2.87	38.2873
3.04967	14.0829	2.97967	217.664	2.97967	91.2893	2.87233	-94.3437	2.87233	38.284
3.052	14.0726	2.982	217.662	2.982	91.2884	2.87467	-94.3992	2.87467	38.2777
3.05433	14.0616	2.98433	217.659	2.98433	91.2882	2.877	-94.3939	2.877	38.27
3.05667	14.0456	2.98667	217.654	2.98667	91.2875	2.87933	-94.367	2.87933	38.2628
3.059	14.0305	2.989	217.646	2.989	91.2862	2.88167	-94.3457	2.88167	38.2562
3.06133	14.0137	2.99133	217.639	2.99133	91.2852	2.884	-94.3282	2.884	38.2499
3.06367	13.9996	2.99367	217.631	2.99367	91.2832	2.88633	-94.3138	2.88633	38.2439
3.066	13.9811	2.996	217.621	2.996	91.2801	2.88867	-94.2945	2.88867	38.2383
3.06833	13.9643	2.99833	217.613	2.99833	91.2764	2.891	-94.274	2.891	38.2334
3.07067	13.9493	3.00067	217.608	3.00067	91.2732	2.89333	-94.2511	2.89333	38.2293
3.073	13.9377	3.003	217.607	3.003	91.272	2.89567	-94.2141	2.89567	38.2264
3.07533	13.9271	3.00533	217.606	3.00533	91.2712	2.898	-94.1638	2.898	38.2248
3.07767	13.9183	3.00767	217.606	3.00767	91.2705	2.90033	-94.1067	2.90033	38.225
3.08	13.9061	3.01	217.607	3.01	91.2704	2.90267	-94.0537	2.90267	38.2272
3.08233	13.8912	3.01233	217.611	3.01233	91.2703	2.905	-94.023	2.905	38.2316
3.08467	13.8792	3.01467	217.617	3.01467	91.2712	2.90733	-94.0208	2.90733	38.2376
3.087	13.868	3.017	217.625	3.017	91.2731	2.90967	-94.0442	2.90967	38.2447
3.08933	13.8567	3.01933	217.634	3.01933	91.2758	2.912	-94.0825	2.912	38.2523
3.09167	13.8439	3.02167	217.645	3.02167	91.2785	2.91433	-94.1336	2.91433	38.2596
3.094	13.8343	3.024	217.655	3.024	91.2818	2.91667	-94.2179	2.91667	38.2655
3.09633	13.8241	3.02633	217.663	3.02633	91.2851	2.919	-94.3234	2.919	38.2682
3.09867	13.8118	3.02867	217.668	3.02867	91.2876	2.92133	-94.4127	2.92133	38.2666
3.101	13.801	3.031	217.671	3.031	91.2875	2.92367	-94.4659	2.92367	38.2614
3.10333	13.79	3.03333	217.672	3.03333	91.2863	2.926	-94.4598	2.926	38.2537
3.10567	13.7754	3.03567	217.673	3.03567	91.2857	2.92833	-94.4081	2.92833	38.246
3.108	13.7624	3.038	217.673	3.038	91.2854	2.93067	-94.3541	2.93067	38.2392
3.11033	13.7478	3.04033	217.674	3.04033	91.2858	2.933	-94.3079	2.933	38.2334
3.11267	13.7306	3.04267	217.676	3.04267	91.2868	2.93533	-94.2652	2.93533	38.2281
3.115	13.7134	3.045	217.678	3.045	91.2889	2.93767	-94.2214	2.93767	38.2232
3.11733	13.6995	3.04733	217.679	3.04733	91.292	2.94	-94.1741	2.94	38.2186
3.11967	13.6874	3.04967	217.68	3.04967	91.2947	2.94233	-94.1255	2.94233	38.2147
3.122	13.6784	3.052	217.679	3.052	91.2963	2.94467	-94.0736	2.94467	38.2115
3.12433	13.6655	3.05433	217.676	3.05433	91.2967	2.947	-94.0138	2.947	38.2097
3.12667	13.6518	3.05667	217.672	3.05667	91.2962	2.94933	-93.943	2.94933	38.2095
3.129	13.6453	3.059	217.665	3.059	91.2959	2.95167	-93.8681	2.95167	38.2116
3.13133	13.6367	3.06133	217.657	3.06133	91.2944	2.954	-93.8017	2.954	38.2162
3.13367	13.6281	3.06367	217.646	3.06367	91.2908	2.95633	-93.753	2.95633	38.2228
3.136	13.6162	3.066	217.635	3.066	91.2861	2.95867	-93.7326	2.95867	38.2307
3.13833	13.6075	3.06833	217.624	3.06833	91.2815	2.961	-93.7451	2.961	38.2392
3.14067	13.598	3.07067	217.614	3.07067	91.2763	2.96333	-93.7885	2.96333	38.2476
3.143	13.5891	3.073	217.607	3.073	91.2698	2.96567	-93.8716	2.96567	38.2551
3.14533	13.5797	3.07533	217.601	3.07533	91.2652	2.968	-94.0001	2.968	38.2601
3.14767	13.5703	3.07767	217.599	3.07767	91.263	2.97033	-94.1276	2.97033	38.2612
3.15	13.5593	3.08	217.598	3.08	91.2626	2.97267	-94.2191	2.97267	38.2582
3.15233	13.5476	3.08233	217.598	3.08233	91.2635	2.975	-94.2602	2.975	38.252
3.15467	13.5336	3.08467	217.6	3.08467	91.2653	2.97733	-94.2422	2.97733	38.2442
3.157	13.5179	3.087	217.605	3.087	91.2681	2.97967	-94.2042	2.97967	38.2367
3.15933	13.5054	3.08933	217.611	3.08933	91.2709	2.982	-94.1788	2.982	38.2298
3.16167	13.4902	3.09167	217.616	3.09167	91.2728	2.98433	-94.1663	2.98433	38.2232
3.164	13.4733	3.094	217.622	3.094	91.274	2.98667	-94.152	2.98667	38.2167
3.16633	13.4531	3.09633	217.628	3.09633	91.2745	2.989	-94.133	2.989	38.2105
3.16867	13.4375	3.09867	217.632	3.09867	91.2755	2.99133	-94.1096	2.99133	38.205
3.171	13.4252	3.101	217.634	3.101	91.2765	2.99367	-94.0779	2.99367	38.2005
3.17333	13.4148	3.10333	217.636	3.10333	91.2777	2.996	-94.0495	2.996	38.1971
3.17567	13.4004	3.10567	217.638	3.10567	91.2801	2.99833	-94.0209	2.99833	38.1954
3.178	13.3881	3.108	217.641	3.108	91.2837	3.00067	-93.99	3.00067	38.1955
3.18033	13.3767	3.11033	217.644	3.11033	91.2885	3.003	-93.9653	3.003	38.1977
3.18267	13.3671	3.11267	217.648	3.11267	91.2949	3.00533	-93.9489	3.00533	38.202
3.185	13.3555	3.115	217.653	3.115	91.3025	3.00767	-93.9443	3.00767	38.208
3.18733	13.3445	3.11733	217.657	3.11733	91.3096	3.01	-93.9532	3.01	38.215
3.18967	13.3357	3.11967	217.66	3.11967	91.3156	3.01233	-93.9781	3.01233	38.2225
3.192	13.3255	3.122	217.661	3.122	91.3197	3.01467	-94.0273	3.01467	38.2298
3.19433	13.316	3.12433	217.661	3.12433	91.3229	3.017	-94.1211	3.017	38.2357
3.19667	13.3072	3.12667	217.66	3.12667	91.3239	3.01933	-94.2475	3.01933	38.2385
3.199	13.2964	3.129	217.656	3.129	91.322	3.02167	-94.3621	3.02167	38.2372
3.20133	13.2853	3.13133	217.65	3.13133	91.3193	3.024	-94.4332	3.024	38.2323
3.20367	13.2744	3.13367	217.642	3.13367	91.316	3.02633	-94.4402	3.02633	38.225
3.206	13.2614	3.136	217.633	3.136	91.3127	3.02867	-94.3987	3.02867	38.2175
3.20833	13.2472	3.13833	217.626	3.13833	91.3102	3.031	-94.349	3.031	38.211
3.21067	13.2315	3.14067	217.62	3.14067	91.3079	3.03333	-94.3156	3.03333	38.2053
3.213	13.216	3.143	217.613	3.143	91.3064	3.03567	-94.2929	3.03567	38.2001
3.21533	13.2005	3.14533	217.61	3.14533	91.3043	3.038	-94.2706	3.038	38.1952
3.21767	13.1848	3.14767	217.61	3.14767	91.303	3.04033	-94.2511	3.04033	38.1908
3.22	13.1726	3.15	217.611	3.15	91.3031	3.04267	-94.2259	3.04267	38.1869
3.22233	13.1629	3.15233	217.613	3.15233	91.3023	3.045	-94.1932	3.045	38.1838
3.22467	13.1538	3.15467	217.615	3.15467	91.3016	3.04733	-94.1505	3.04733	38.1818
3.227	13.1426	3.157	217.617	3.157	91.3011	3.04967	-94.0984	3.04967	38.1816
3.22933	13.1315	3.15933	217.62	3.15933	91.3009	3.052	-94.0491	3.052	38.1835
3.23167	13.1224	3.16167	217.621	3.16167	91.2998	3.05433	-94.0117	3.05433	38.1877
3.234	13.1123	3.164	217.625	3.164	91.2978	3.05667	-93.9988	3.05667	38.1939
3.23633	13.1025	3.16633	217.633	3.16633	91.2973	3.059	-94.0099	3.059	38.2014
3.23867	13.0904	3.16867	217.643	3.16867	91.2967	3.06133	-94.0422	3.06133	38.2093
3.241	13.0787	3.171	217.651	3.171	91.2962	3.06367	-94.0966	3.06367	38.217
3.24333	13.0695	3.17333	217.66	3.17333	91.2959	3.066	-94.1808	3.066	38.2238
3.24567	13.0601	3.17567	217.67	3.17567	91.2961	3.06833	-94.3032	3.06833	38.2281
3.248	13.048	3.178	217.678	3.178	91.2967	3.07067	-94.4224	3.07067	38.2284
3.25033	13.036	3.18033	217.682	3.18033	91.2967	3.073	-94.5047	3.073	38.2249
3.25267	13.0217	3.18267	217.685	3.18267	91.2974	3.07533	-94.5314	3.07533	38.2184
3.255	13.0065	3.185	217.687	3.185	91.2977	3.07767	-94.496	3.07767	38.2107
3.25733	12.9934	3.18733	217.689	3.18733	91.2978	3.08	-94.4408	3.08	38.2035
3.25967	12.977	3.18967	217.69	3.18967	91.2983	3.08233	-94.3953	3.08233	38.197
3.262	12.9587	3.192	217.69	3.192	91.2993	3.08467	-94.3585	3.08467	38.1911
3.26433	12.9394	3.19433	217.688	3.19433	91.3	3.087	-94.3199	3.087	38.1853
3.26667	12.9214	3.19667	217.686	3.19667	91.2986	3.08933	-94.2741	3.08933	38.18
3.269	12.9066	3.199	217.684	3.199	91.2979	3.09167	-94.2175	3.09167	38.1753
3.27133	12.8947	3.20133	217.682	3.20133	91.2973	3.094	-94.1579	3.094	38.1715
3.27367	12.8834	3.20367	217.679	3.20367	91.296	3.09633	-94.0934	3.09633	38.1689
3.276	12.8718	3.206	217.674	3.206	91.2925	3.09867	-94.0179	3.09867	38.1678
3.27833	12.8599	3.20833	217.668	3.20833	91.288	3.101	-93.9429	3.101	38.1686
3.28067	12.8482	3.21067	217.66	3.21067	91.2846	3.10333	-93.8742	3.10333	38.1717
3.283	12.8358	3.213	217.647	3.213	91.2801	3.10567	-93.8254	3.10567	38.1768
3.28533	12.8256	3.21533	217.634	3.21533	91.2755	3.108	-93.7977	3.108	38.1835
3.28767	12.815	3.21767	217.623	3.21767	91.2713	3.11033	-93.787	3.11033	38.1911
3.29	12.8032	3.22	217.614	3.22	91.2688	3.11267	-93.7957	3.11267	38.1992
3.29233	12.7931	3.22233	217.608	3.22233	91.2685	3.115	-93.8234	3.115	38.2069
3.29467	12.7851	3.22467	217.603	3.22467	91.2692	3.11733	-93.9068	3.11733	38.2131
3.297	12.7762	3.227	217.603	3.227	91.2709	3.11967	-94.031	3.11967	38.216
3.29933	12.7659	3.22933	217.603	3.22933	91.2722	3.122	-94.1407	3.122	38.2147
3.30167	12.756	3.23167	217.602	3.23167	91.2733	3.12433	-94.2109	3.12433	38.2097
3.304	12.7437	3.234	217.6	3.234	91.2737	3.12667	-94.2119	3.12667	38.2023
3.30633	12.7321	3.23633	217.597	3.23633	91.2725	3.129	-94.1627	3.129	38.1947
3.30867	12.7197	3.23867	217.595	3.23867	91.2709	3.13133	-94.1093	3.13133	38.1878
3.311	12.7056	3.241	217.592	3.241	91.2689	3.13367	-94.0691	3.13367	38.1816
3.31333	12.6891	3.24333	217.59	3.24333	91.2679	3.136	-94.0367	3.136	38.1757
3.31567	12.6703	3.24567	217.588	3.24567	91.2677	3.13833	-94.0077	3.13833	38.1701
3.318	12.6542	3.248	217.585	3.248	91.2676	3.14067	-93.9782	3.14067	38.1648
3.32033	12.6428	3.25033	217.585	3.25033	91.2692	3.143	-93.9494	3.143	38.1602
3.32267	12.6333	3.25267	217.585	3.25267	91.2718	3.14533	-93.9176	3.14533	38.1564
3.325	12.6235	3.255	217.588	3.255	91.2759	3.14767	-93.8744	3.14767	38.1538
3.32733	12.6137	3.25733	217.59	3.25733	91.2804	3.15	-93.8219	3.15	38.153
3.32967	12.6041	3.25967	217.593	3.25967	91.2842	3.15233	-93.764	3.15233	38.1545
3.332	12.5938	3.262	217.596	3.262	91.2883	3.15467	-93.7209	3.15467	38.1584
3.33433	12.5837	3.26433	217.6	3.26433	91.292	3.157	-93.7052	3.157	38.1643
3.33667	12.574	3.26667	217.603	3.26667	91.2968	3.15933	-93.7182	3.15933	38.1716
3.339	12.5631	3.269	217.607	3.269	91.3005	3.16167	-93.7601	3.16167	38.1794
3.34133	12.5532	3.27133	217.609	3.27133	91.3025	3.164	-93.8183	3.164	38.187
3.34367	12.5417	3.27367	217.613	3.27367	91.305	3.16633	-93.9013	3.16633	38.1936
3.346	12.5314	3.276	217.619	3.276	91.3085	3.16867	-94.0253	3.16867	38.1976
3.34833	12.5226	3.27833	217.624	3.27833	91.3114	3.171	-94.1459	3.171	38.1978
3.35067	12.5092	3.28067	217.627	3.28067	91.3128	3.17333	-94.2332	3.17333	38.194
3.353	12.4975	3.283	217.63	3.283	91.3141	3.17567	-94.2738	3.17567	38.1874
3.35533	12.4869	3.28533	217.633	3.28533	91.3156	3.178	-94.2569	3.178	38.1797
3.35767	12.4719	3.28767	217.634	3.28767	91.316	3.18033	-94.2227	3.18033	38.1725
3.36	12.458	3.29	217.633	3.29	91.3148	3.18267	-94.1992	3.18267	38.166
3.36233	12.4417	3.29233	217.63	3.29233	91.3113	3.185	-94.1806	3.185	38.1599
3.36467	12.4256	3.29467	217.627	3.29467	91.3078	3.18733	-94.1577	3.18733	38.1542
3.367	12.4108	3.297	217.624	3.297	91.3035	3.18967	-94.1247	3.18967	38.1489
3.36933	12.3937	3.29933	217.622	3.29933	91.2998	3.192	-94.084	3.192	38.1445
3.37167	12.3817	3.30167	217.62	3.30167	91.2973	3.19433	-94.0326	3.19433	38.1411
3.374	12.372	3.304	217.621	3.304	91.2964	3.19667	-93.9663	3.19667	38.1388
3.37633	12.3606	3.30633	217.624	3.30633	91.298	3.199	-93.8903	3.199	38.138
3.37867	12.3508	3.30867	217.626	3.30867	91.2996	3.20133	-93.8069	3.20133	38.139
3.381	12.3408	3.311	217.629	3.311	91.3015	3.20367	-93.7241	3.20367	38.142
3.38333	12.3311	3.31333	217.63	3.31333	91.3017	3.206	-93.6514	3.206	38.1471
3.38567	12.3216	3.31567	217.631	3.31567	91.3005	3.20833	-93.5947	3.20833	38.1536
3.388	12.3117	3.318	217.633	3.318	91.2995	3.21067	-93.555	3.21067	38.161
3.39033	12.3002	3.32033	217.633	3.32033	91.2974	3.213	-93.5379	3.213	38.1688
3.39267	12.2908	3.32267	217.633	3.32267	91.2941	3.21533	-93.5511	3.21533	38.1762
3.395	12.2803	3.325	217.633	3.325	91.2918	3.21767	-93.6185	3.21767	38.1821
3.39733	12.2696	3.32733	217.634	3.32733	91.2916	3.22	-93.7144	3.22	38.1845
3.39967	12.2554	3.32967	217.635	3.32967	91.2924	3.22233	-93.7889	3.22233	38.1828
3.402	12.2427	3.332	217.634	3.332	91.2916	3.22467	-93.8262	3.22467	38.1775
3.40433	12.2324	3.33433	217.634	3.33433	91.2917	3.227	-93.8001	3.227	38.1702
3.40667	12.2172	3.33667	217.636	3.33667	91.2937	3.22933	-93.738	3.22933	38.1629
3.409	12.2032	3.339	217.637	3.339	91.2961	3.23167	-93.6876	3.23167	38.1565
3.41133	12.1868	3.34133	217.638	3.34133	91.2982	3.234	-93.6524	3.234	38.1508
3.41367	12.171	3.34367	217.64	3.34367	91.3004	3.23633	-93.624	3.23633	38.1454
3.416	12.1544	3.346	217.64	3.346	91.3021	3.23867	-93.5914	3.23867	38.1402
3.41833	12.1368	3.34833	217.637	3.34833	91.3018	3.241	-93.5577	3.241	38.1353
3.42067	12.1248	3.35067	217.633	3.35067	91.2996	3.24333	-93.5253	3.24333	38.131
3.423	12.1164	3.353	217.628	3.353	91.2961	3.24567	-93.4884	3.24567	38.1274
3.42533	12.1045	3.35533	217.623	3.35533	91.2929	3.248	-93.4443	3.248	38.1251
3.42767	12.0925	3.35767	217.617	3.35767	91.2904	3.25033	-93.3922	3.25033	38.1246
3.43	12.0838	3.36	217.612	3.36	91.2887	3.25267	-93.3399	3.25267	38.1263
3.43233	12.0749	3.36233	217.607	3.36233	91.2885	3.255	-93.299	3.255	38.1305
3.43467	12.0664	3.36467	217.602	3.36467	91.2882	3.25733	-93.2864	3.25733	38.1366
3.437	12.0572	3.367	217.598	3.367	91.2887	3.25967	-93.2952	3.25967	38.1439
3.43933	12.046	3.36933	217.594	3.36933	91.2894	3.262	-93.3216	3.262	38.1517
3.44167	12.0354	3.37167	217.59	3.37167	91.2885	3.26433	-93.3696	3.26433	38.1592
3.444	12.0282	3.374	217.585	3.374	91.2866	3.26667	-93.4549	3.26667	38.1657
3.44633	12.02	3.37633	217.582	3.37633	91.2844	3.269	-93.5855	3.269	38.1695
3.44867	12.0086	3.37867	217.58	3.37867	91.2832	3.27133	-93.7133	3.27133	38.1693
3.451	11.9954	3.381	217.579	3.381	91.2824	3.27367	-93.808	3.27367	38.1652
3.45333	11.9864	3.38333	217.577	3.38333	91.2809	3.276	-93.8438	3.276	38.1582
3.45567	11.9725	3.38567	217.577	3.38567	91.2805	3.27833	-93.8163	3.27833	38.1502
3.458	11.9574	3.388	217.577	3.388	91.282	3.28067	-93.7739	3.28067	38.1427
3.46033	11.9427	3.39033	217.579	3.39033	91.2844	3.283	-93.7468	3.283	38.1358
3.46267	11.9285	3.39267	217.583	3.39267	91.2886	3.28533	-93.7344	3.28533	38.1293
3.465	11.9114	3.395	217.586	3.395	91.2929	3.28767	-93.7217	3.28767	38.1232
3.46733	11.8931	3.39733	217.59	3.39733	91.297	3.29	-93.7044	3.29	38.1174
3.46967	11.8799	3.39967	217.593	3.39967	91.2997	3.29233	-93.6814	3.29233	38.1126
3.472	11.8696	3.402	217.597	3.402	91.3015	3.29467	-93.6495	3.29467	38.1086
3.47433	11.8582	3.40433	217.598	3.40433	91.3012	3.297	-93.6104	3.297	38.106
3.47667	11.8475	3.40667	217.598	3.40667	91.2994	3.29933	-93.561	3.29933	38.105
3.479	11.8366	3.409	217.598	3.409	91.2974	3.30167	-93.5054	3.30167	38.1058
3.48133	11.8258	3.41133	217.598	3.41133	91.2962	3.304	-93.448	3.304	38.1089
3.48367	11.8151	3.41367	217.597	3.41367	91.2949	3.30633	-93.4059	3.30633	38.114
3.486	11.8067	3.416	217.596	3.416	91.2929	3.30867	-93.386	3.30867	38.1206
3.48833	11.7988	3.41833	217.595	3.41833	91.292	3.311	-93.3823	3.311	38.1282
3.49067	11.7902	3.42067	217.596	3.42067	91.2919	3.31333	-93.3941	3.31333	38.1361
3.493	11.7829	3.423	217.597	3.423	91.292	3.31567	-93.4279	3.31567	38.1437
3.49533	11.7735	3.42533	217.597	3.42533	91.2922	3.318	-93.5076	3.318	38.1497
3.49767	11.7631	3.42767	217.601	3.42767	91.2931	3.32033	-93.6145	3.32033	38.1521
3.5	11.7512	3.43	217.608	3.43	91.2979	3.32267	-93.7065	3.32267	38.1504
3.50233	11.7405	3.43233	217.614	3.43233	91.3031	3.325	-93.7564	3.325	38.1449
3.50467	11.7273	3.43467	217.62	3.43467	91.3071	3.32733	-93.7393	3.32733	38.1374
3.507	11.7127	3.437	217.625	3.437	91.3107	3.32967	-93.676	3.32967	38.1299
3.50933	11.6965	3.43933	217.63	3.43933	91.3134	3.332	-93.6143	3.332	38.1232
3.51167	11.681	3.44167	217.635	3.44167	91.3163	3.33433	-93.569	3.33433	38.1174
3.514	11.6647	3.444	217.635	3.444	91.3173	3.33667	-93.5349	3.33667	38.112
3.51633	11.6437	3.44633	217.636	3.44633	91.3191	3.339	-93.5086	3.339	38.107
3.51867	11.6298	3.44867	217.636	3.44867	91.3216	3.34133	-93.4868	3.34133	38.1025
3.521	11.6185	3.451	217.637	3.451	91.3245	3.34367	-93.466	3.34367	38.0986
3.52333	11.6091	3.45333	217.638	3.45333	91.3282	3.346	-93.4399	3.346	38.0954
3.52567	11.6016	3.45567	217.639	3.45567	91.3307	3.34833	-93.4026	3.34833	38.0936
3.528	11.5949	3.458	217.639	3.458	91.332	3.35067	-93.355	3.35067	38.0935
3.53033	11.5862	3.46033	217.64	3.46033	91.3329	3.353	-93.3045	3.353	38.0956
3.53267	11.5752	3.46267	217.643	3.46267	91.3343	3.35533	-93.2635	3.35533	38.1
3.535	11.5644	3.465	217.646	3.465	91.335	3.35767	-93.2426	3.35767	38.1062
3.53733	11.5547	3.46733	217.649	3.46733	91.3348	3.36	-93.245	3.36	38.1135
3.53967	11.5441	3.46967	217.651	3.46967	91.3334	3.36233	-93.2687	3.36233	38.1212
3.542	11.5346	3.472	217.653	3.472	91.3313	3.36467	-93.3099	3.36467	38.1286
3.54433	11.5275	3.47433	217.649	3.47433	91.326	3.367	-93.3861	3.367	38.1348
3.54667	11.5198	3.47667	217.639	3.47667	91.3158	3.36933	-93.504	3.36933	38.1384
3.549	11.512	3.479	217.629	3.479	91.3045	3.37167	-93.62	3.37167	38.1382
3.55133	11.5034	3.48133	217.618	3.48133	91.2931	3.374	-93.7096	3.374	38.1343
3.55367	11.4941	3.48367	217.607	3.48367	91.2826	3.37633	-93.7529	3.37633	38.1277
3.556	11.4825	3.486	217.595	3.486	91.274	3.37867	-93.7388	3.37867	38.1204
3.55833	11.4687	3.48833	217.59	3.48833	91.2691	3.381	-93.7088	3.381	38.1137
3.56067	11.4545	3.49067	217.591	3.49067	91.269	3.38333	-93.6867	3.38333	38.1076
3.563	11.4411	3.493	217.593	3.493	91.2703	3.38567	-93.6639	3.38567	38.1018
3.56533	11.4253	3.49533	217.596	3.49533	91.2728	3.388	-93.6319	3.388	38.0962
3.56767	11.4087	3.49767	217.598	3.49767	91.2752	3.39033	-93.5921	3.39033	38.0909
3.57	11.3938	3.5	217.601	3.5	91.2773	3.39267	-93.5537	3.39267	38.0863
3.57233	11.3787	3.50233	217.601	3.50233	91.279	3.395	-93.5195	3.395	38.0825
3.57467	11.3666	3.50467	217.601	3.50467	91.2806	3.39733	-93.4871	3.39733	38.0799
3.577	11.3557	3.507	217.605	3.507	91.2853	3.39967	-93.4534	3.39967	38.079
3.57933	11.3464	3.50933	217.609	3.50933	91.2926	3.402	-93.4189	3.402	38.0801
3.58167	11.3376	3.51167	217.613	3.51167	91.3013	3.40433	-93.3899	3.40433	38.0835
3.584	11.3279	3.514	217.617	3.514	91.3103	3.40667	-93.379	3.40667	38.089
3.58633	11.3201	3.51633	217.621	3.51633	91.3192	3.409	-93.3903	3.409	38.0961
3.58867	11.3099	3.51867	217.626	3.51867	91.3277	3.41133	-93.423	3.41133	38.1041
3.591	11.2994	3.521	217.628	3.521	91.3329	3.41367	-93.4714	3.41367	38.1124
3.59333	11.2882	3.52333	217.629	3.52333	91.336	3.416	-93.5432	3.416	38.1201
3.59567	11.2785	3.52567	217.632	3.52567	91.3387	3.41833	-93.6661	3.41833	38.126
3.598	11.2665	3.528	217.635	3.528	91.3416	3.42067	-93.8071	3.42067	38.1282
3.60033	11.2546	3.53033	217.638	3.53033	91.344	3.423	-93.9241	3.423	38.126
3.60267	11.2441	3.53267	217.64	3.53267	91.3453	3.42533	-93.9986	3.42533	38.12
3.605	11.2327	3.535	217.639	3.535	91.3448	3.42767	-93.9998	3.42767	38.112
3.60733	11.2184	3.53733	217.638	3.53733	91.3434	3.43	-93.9555	3.43	38.104
3.60967	11.2041	3.53967	217.635	3.53967	91.3424	3.43233	-93.9171	3.43233	38.0969
3.612	11.1907	3.542	217.632	3.542	91.3404	3.43467	-93.8938	3.43467	38.0906
3.61433	11.1743	3.54433	217.63	3.54433	91.3393	3.437	-93.8808	3.437	38.0847
3.61667	11.1564	3.54667	217.63	3.54667	91.3389	3.43933	-93.8695	3.43933	38.0793
3.619	11.1428	3.549	217.638	3.549	91.3419	3.44167	-93.8491	3.44167	38.0744
3.62133	11.1293	3.55133	217.645	3.55133	91.3467	3.444	-93.8192	3.444	38.0702
3.62367	11.1194	3.55367	217.648	3.55367	91.3477	3.44633	-93.778	3.44633	38.067
3.626	11.1098	3.556	217.65	3.556	91.3472	3.44867	-93.7199	3.44867	38.065
3.62833	11.1012	3.55833	217.653	3.55833	91.3459	3.451	-93.6551	3.451	38.0648
3.63067	11.0909	3.56067	217.655	3.56067	91.3444	3.45333	-93.5934	3.45333	38.0668
3.633	11.0816	3.563	217.652	3.563	91.3407	3.45567	-93.547	3.45567	38.0711
3.63533	11.0727	3.56533	217.648	3.56533	91.3363	3.458	-93.5263	3.458	38.0773
3.63767	11.0654	3.56767	217.648	3.56767	91.3353	3.46033	-93.5308	3.46033	38.0846
3.64	11.0553	3.57	217.648	3.57	91.3349	3.46267	-93.5518	3.46267	38.0923
3.64233	11.045	3.57233	217.647	3.57233	91.3334	3.465	-93.5835	3.465	38.0998
3.64467	11.0369	3.57467	217.645	3.57467	91.3306	3.46733	-93.6531	3.46733	38.1061
3.647	11.0289	3.577	217.642	3.577	91.3282	3.46967	-93.7667	3.46967	38.1098
3.64933	11.0175	3.57933	217.639	3.57933	91.3262	3.472	-93.8792	3.472	38.1096
3.65167	11.0079	3.58167	217.636	3.58167	91.3233	3.47433	-93.9727	3.47433	38.1058
3.654	10.996	3.584	217.632	3.584	91.3203	3.47667	-94.0212	3.47667	38.0993
3.65633	10.9847	3.58633	217.629	3.58633	91.3176	3.479	-94.0136	3.479	38.0921
3.65867	10.969	3.58867	217.627	3.58867	91.3154	3.48133	-93.9946	3.48133	38.0854
3.661	10.9548	3.591	217.623	3.591	91.3115	3.48367	-93.9775	3.48367	38.0794
3.66333	10.9399	3.59333	217.617	3.59333	91.3065	3.486	-93.957	3.486	38.0736
3.66567	10.9224	3.59567	217.606	3.59567	91.2997	3.48833	-93.9306	3.48833	38.0681
3.668	10.9077	3.598	217.596	3.598	91.2917	3.49067	-93.8932	3.49067	38.063
3.67033	10.8959	3.60033	217.586	3.60033	91.2836	3.493	-93.8533	3.493	38.0587
3.67267	10.8847	3.60267	217.576	3.60267	91.2757	3.49533	-93.8158	3.49533	38.0552
3.675	10.8751	3.605	217.567	3.605	91.2695	3.49767	-93.7738	3.49767	38.0529
3.67733	10.866	3.60733	217.56	3.60733	91.2642	3.5	-93.7231	3.5	38.0522
3.67967	10.8564	3.60967	217.559	3.60967	91.2626	3.50233	-93.6625	3.50233	38.0533
3.682	10.8485	3.612	217.559	3.612	91.2629	3.50467	-93.6048	3.50467	38.0566
3.68433	10.8382	3.61433	217.561	3.61433	91.2646	3.507	-93.5656	3.507	38.0619
3.68667	10.8293	3.61667	217.564	3.61667	91.267	3.50933	-93.5528	3.50933	38.0687
3.689	10.8205	3.619	217.568	3.619	91.2701	3.51167	-93.5669	3.51167	38.0763
3.69133	10.8115	3.62133	217.573	3.62133	91.2738	3.514	-93.5968	3.514	38.084
3.69367	10.8018	3.62367	217.58	3.62367	91.2773	3.51633	-93.643	3.51633	38.0913
3.696	10.7925	3.626	217.587	3.626	91.2803	3.51867	-93.7297	3.51867	38.0966
3.69833	10.7793	3.62833	217.594	3.62833	91.2837	3.521	-93.8314	3.521	38.0981
3.70067	10.768	3.63067	217.599	3.63067	91.2866	3.52333	-93.9087	3.52333	38.0954
3.703	10.755	3.633	217.603	3.633	91.2875	3.52567	-93.9433	3.52567	38.0892
3.70533	10.7456	3.63533	217.603	3.63533	91.2868	3.528	-93.9172	3.528	38.0812
3.70767	10.7328	3.63767	217.603	3.63767	91.2859	3.53033	-93.8593	3.53033	38.0734
3.71	10.7197	3.64	217.602	3.64	91.2852	3.53267	-93.8081	3.53267	38.0666
3.71233	10.7054	3.64233	217.602	3.64233	91.2838	3.535	-93.7746	3.535	38.0604
3.71467	10.6903	3.64467	217.604	3.64467	91.2834	3.53733	-93.7486	3.53733	38.0546
3.717	10.6754	3.647	217.607	3.647	91.2854	3.53967	-93.7156	3.53967	38.0491
3.71933	10.6591	3.64933	217.61	3.64933	91.2877	3.542	-93.6718	3.542	38.044
3.72167	10.6469	3.65167	217.614	3.65167	91.2894	3.54433	-93.6214	3.54433	38.0395
3.724	10.6386	3.654	217.618	3.654	91.2925	3.54667	-93.5603	3.54667	38.0359
3.72633	10.6285	3.65633	217.619	3.65633	91.2951	3.549	-93.4902	3.549	38.0338
3.72867	10.6177	3.65867	217.619	3.65867	91.296	3.55133	-93.4113	3.55133	38.0337
3.731	10.6085	3.661	217.618	3.661	91.2956	3.55367	-93.328	3.55367	38.0359
3.73333	10.5993	3.66333	217.616	3.66333	91.2957	3.556	-93.2552	3.556	38.0405
3.73567	10.5923	3.66567	217.614	3.66567	91.2961	3.55833	-93.2048	3.55833	38.0471
3.738	10.5848	3.668	217.61	3.668	91.2953	3.56067	-93.1896	3.56067	38.0549
3.74033	10.5755	3.67033	217.607	3.67033	91.2941	3.563	-93.2047	3.563	38.0631
3.74267	10.5677	3.67267	217.603	3.67267	91.2931	3.56533	-93.2409	3.56533	38.071
3.745	10.562	3.675	217.6	3.675	91.2918	3.56767	-93.3136	3.56767	38.0777
3.74733	10.5543	3.67733	217.598	3.67733	91.2906	3.57	-93.4165	3.57	38.0815
3.74967	10.545	3.67967	217.597	3.67967	91.2901	3.57233	-93.5084	3.57233	38.0813
3.752	10.5319	3.682	217.598	3.682	91.2911	3.57467	-93.5681	3.57467	38.0774
3.75433	10.5208	3.68433	217.604	3.68433	91.2933	3.577	-93.5759	3.577	38.0708
3.75667	10.5079	3.68667	217.608	3.68667	91.2952	3.57933	-93.5288	3.57933	38.0635
3.759	10.4946	3.689	217.612	3.689	91.2965	3.58167	-93.4678	3.58167	38.0568
3.76133	10.4793	3.69133	217.614	3.69133	91.297	3.584	-93.4191	3.584	38.0508
3.76367	10.4658	3.69367	217.615	3.69367	91.2963	3.58633	-93.3803	3.58633	38.0451
3.766	10.4507	3.696	217.614	3.696	91.2942	3.58867	-93.3485	3.58867	38.0396
3.76833	10.4345	3.69833	217.611	3.69833	91.2919	3.591	-93.3156	3.591	38.0346
3.77067	10.4217	3.70067	217.607	3.70067	91.2898	3.59333	-93.2803	3.59333	38.0304
3.773	10.4112	3.703	217.605	3.703	91.2885	3.59567	-93.2394	3.59567	38.0271
3.77533	10.4011	3.70533	217.603	3.70533	91.2873	3.598	-93.1947	3.598	38.0249
3.77767	10.3919	3.70767	217.602	3.70767	91.2862	3.60033	-93.1474	3.60033	38.0243
3.78	10.3838	3.71	217.601	3.71	91.2863	3.60267	-93.0935	3.60267	38.0256
3.78233	10.3739	3.71233	217.601	3.71233	91.2861	3.605	-93.0406	3.605	38.029
3.78467	10.3659	3.71467	217.601	3.71467	91.2869	3.60733	-92.9943	3.60733	38.0342
3.787	10.3568	3.717	217.602	3.717	91.289	3.60967	-92.9625	3.60967	38.0409
3.78933	10.351	3.71933	217.603	3.71933	91.2919	3.612	-92.9554	3.612	38.0485
3.79167	10.3433	3.72167	217.604	3.72167	91.2951	3.61433	-92.971	3.61433	38.0563
3.794	10.3337	3.724	217.605	3.724	91.2976	3.61667	-93.0201	3.61667	38.0636
3.79633	10.3264	3.72633	217.605	3.72633	91.2997	3.619	-93.1206	3.619	38.069
3.79867	10.3188	3.72867	217.605	3.72867	91.3007	3.62133	-93.2351	3.62133	38.0707
3.801	10.307	3.731	217.601	3.731	91.3005	3.62367	-93.3274	3.62367	38.068
3.80333	10.2967	3.73333	217.598	3.73333	91.3	3.626	-93.3785	3.626	38.0619
3.80567	10.2854	3.73567	217.595	3.73567	91.2996	3.62833	-93.3675	3.62833	38.054
3.808	10.273	3.738	217.591	3.738	91.2991	3.63067	-93.3175	3.63067	38.0464
3.81033	10.2578	3.74033	217.589	3.74033	91.2988	3.633	-93.265	3.633	38.0397
3.81267	10.2435	3.74267	217.587	3.74267	91.2992	3.63533	-93.2159	3.63533	38.0337
3.815	10.2277	3.745	217.588	3.745	91.2991	3.63767	-93.1629	3.63767	38.0281
3.81733	10.2109	3.74733	217.589	3.74733	91.2985	3.64	-93.1097	3.64	38.0228
3.81967	10.1989	3.74967	217.59	3.74967	91.2978	3.64233	-93.0577	3.64233	38.0181
3.822	10.1899	3.752	217.592	3.752	91.2973	3.64467	-92.9992	3.64467	38.0139
3.82433	10.1805	3.75433	217.597	3.75433	91.2992	3.647	-92.9329	3.647	38.0107
3.82667	10.171	3.75667	217.603	3.75667	91.3027	3.64933	-92.8634	3.64933	38.0088
3.829	10.1596	3.759	217.609	3.759	91.3072	3.65167	-92.7932	3.65167	38.0088
3.83133	10.1477	3.76133	217.614	3.76133	91.311	3.654	-92.7259	3.654	38.0111
3.83367	10.1375	3.76367	217.619	3.76367	91.3132	3.65633	-92.6743	3.65633	38.0157
3.836	10.1247	3.766	217.622	3.766	91.3151	3.65867	-92.6432	3.65867	38.0222
3.83833	10.1141	3.76833	217.623	3.76833	91.3156	3.661	-92.63	3.661	38.0297
3.84067	10.1058	3.77067	217.626	3.77067	91.3152	3.66333	-92.6333	3.66333	38.0375
3.843	10.0964	3.773	217.63	3.773	91.3153	3.66567	-92.6539	3.66567	38.045
3.84533	10.0886	3.77533	217.636	3.77533	91.3171	3.668	-92.7071	3.668	38.0512
3.84767	10.0806	3.77767	217.645	3.77767	91.3211	3.67033	-92.7868	3.67033	38.0545
3.85	10.0705	3.78	217.654	3.78	91.3248	3.67267	-92.8562	3.67267	38.0538
3.85233	10.06	3.78233	217.661	3.78233	91.3271	3.675	-92.8929	3.675	38.0494
3.85467	10.0489	3.78467	217.665	3.78467	91.3278	3.67733	-92.879	3.67733	38.0425
3.857	10.038	3.787	217.668	3.787	91.3274	3.67967	-92.8213	3.67967	38.035
3.85933	10.025	3.78933	217.669	3.78933	91.3258	3.682	-92.7583	3.682	38.0281
3.86167	10.0112	3.79167	217.669	3.79167	91.3235	3.68433	-92.7058	3.68433	38.022
3.864	9.99479	3.794	217.674	3.794	91.3229	3.68667	-92.6569	3.68667	38.0161
3.86633	9.97679	3.79633	217.684	3.79633	91.3245	3.689	-92.6047	3.689	38.0105
3.86867	9.96159	3.79867	217.692	3.79867	91.3283	3.69133	-92.5507	3.69133	38.0053
3.871	9.94959	3.801	217.697	3.801	91.3298	3.69367	-92.4932	3.69367	38.0008
3.87333	9.94149	3.80333	217.702	3.80333	91.3306	3.696	-92.4289	3.696	37.9972
3.87567	9.93639	3.80567	217.709	3.80567	91.3335	3.69833	-92.3531	3.69833	37.9949
3.878	9.92829	3.808	217.714	3.808	91.3364	3.70067	-92.267	3.70067	37.9943
3.88033	9.91859	3.81033	217.717	3.81033	91.3388	3.703	-92.1803	3.703	37.9958
3.88267	9.90889	3.81267	217.719	3.81267	91.3402	3.70533	-92.1047	3.70533	37.9995
3.885	9.90009	3.815	217.726	3.815	91.345	3.70767	-92.0518	3.70767	38.0053
3.88733	9.89239	3.81733	217.729	3.81733	91.3508	3.71	-92.0208	3.71	38.0124
3.88967	9.88339	3.81967	217.728	3.81967	91.3535	3.71233	-92.0071	3.71233	38.0204
3.892	9.87309	3.822	217.723	3.822	91.3546	3.71467	-92.014	3.71467	38.0286
3.89433	9.86389	3.82433	217.717	3.82433	91.3538	3.717	-92.0595	3.717	38.0361
3.89667	9.85569	3.82667	217.711	3.82667	91.3536	3.71933	-92.1579	3.71933	38.0417
3.899	9.84749	3.829	217.706	3.829	91.3552	3.72167	-92.2772	3.72167	38.0435
3.90133	9.83879	3.83133	217.706	3.83133	91.3585	3.724	-92.3788	3.724	38.0412
3.90367	9.82989	3.83367	217.705	3.83367	91.3619	3.72633	-92.4328	3.72633	38.0355
3.906	9.81759	3.836	217.706	3.836	91.3656	3.72867	-92.4258	3.72867	38.0281
3.90833	9.80459	3.83833	217.705	3.83833	91.3688	3.731	-92.3939	3.731	38.0209
3.91067	9.79009	3.84067	217.697	3.84067	91.3689	3.73333	-92.3694	3.73333	38.0146
3.913	9.77549	3.843	217.684	3.843	91.3646	3.73567	-92.3563	3.73567	38.0089
3.91533	9.76149	3.84533	217.671	3.84533	91.3567	3.738	-92.3458	3.738	38.0036
3.91767	9.74599	3.84767	217.659	3.84767	91.3483	3.74033	-92.3333	3.74033	37.9987
3.92	9.73299	3.85	217.645	3.85	91.3379	3.74267	-92.3157	3.74267	37.9942
3.92233	9.72239	3.85233	217.633	3.85233	91.3271	3.745	-92.2949	3.745	37.9904
3.92467	9.71509	3.85467	217.624	3.85467	91.3178	3.74733	-92.2693	3.74733	37.9874
3.927	9.70889	3.857	217.619	3.857	91.3104	3.74967	-92.2334	3.74967	37.9857
3.92933	9.70239	3.85933	217.614	3.85933	91.3049	3.752	-92.1875	3.752	37.9859
3.93167	9.69279	3.86167	217.61	3.86167	91.3001	3.75433	-92.1424	3.75433	37.9883
3.934	9.68559	3.864	217.609	3.864	91.2974	3.75667	-92.1212	3.75667	37.9931
3.93633	9.67809	3.86633	217.609	3.86633	91.2974	3.759	-92.1343	3.759	37.9998
3.93867	9.66889	3.86867	217.611	3.86867	91.2998	3.76133	-92.1805	3.76133	38.0075
3.941	9.65969	3.871	217.613	3.871	91.3027	3.76367	-92.247	3.76367	38.0155
3.94333	9.65039	3.87333	217.614	3.87333	91.3054	3.766	-92.3282	3.766	38.0231
3.94567	9.64039	3.87567	217.615	3.87567	91.3065	3.76833	-92.4378	3.76833	38.0294
3.948	9.63069	3.878	217.614	3.878	91.3068	3.77067	-92.5735	3.77067	38.0325
3.95033	9.62069	3.88033	217.614	3.88033	91.3072	3.773	-92.6972	3.773	38.0316
3.95267	9.61139	3.88267	217.614	3.88267	91.3068	3.77533	-92.7792	3.77533	38.0268
3.955	9.60389	3.885	217.614	3.885	91.3068	3.77767	-92.8001	3.77767	38.0196
3.95733	9.59619	3.88733	217.616	3.88733	91.3079	3.78	-92.7694	3.78	38.0118
3.95967	9.58479	3.88967	217.62	3.88967	91.3118	3.78233	-92.7302	3.78233	38.0047
3.962	9.57079	3.892	217.623	3.892	91.3164	3.78467	-92.7058	3.78467	37.9983
3.96433	9.55389	3.89433	217.625	3.89433	91.3209	3.787	-92.6909	3.787	37.9923
3.96667	9.53499	3.89667	217.627	3.89667	91.3254	3.78933	-92.6734	3.78933	37.9865
3.969	9.52019	3.899	217.627	3.899	91.3289	3.79167	-92.6502	3.79167	37.9813
3.97133	9.50789	3.90133	217.625	3.90133	91.3321	3.794	-92.6232	3.794	37.9768
3.97367	9.49889	3.90367	217.623	3.90367	91.3337	3.79633	-92.5865	3.79633	37.9732
3.976	9.49169	3.906	217.623	3.906	91.3349	3.79867	-92.5393	3.79867	37.9708
3.97833	9.48679	3.90833	217.622	3.90833	91.3349	3.801	-92.4845	3.801	37.97
3.98067	9.47879	3.91067	217.622	3.91067	91.3344	3.80333	-92.4179	3.80333	37.9711
3.983	9.47179	3.913	217.622	3.913	91.3334	3.80567	-92.3557	3.80567	37.9742
3.98533	9.46439	3.91533	217.622	3.91533	91.3299	3.808	-92.3155	3.808	37.9793
3.98767	9.45789	3.91767	217.621	3.91767	91.3264	3.81033	-92.2996	3.81033	37.9858
3.99	9.45139	3.92	217.618	3.92	91.3229	3.81267	-92.3087	3.81267	37.9929
3.99233	9.44399	3.92233	217.615	3.92233	91.3192	3.815	-92.3414	3.815	38.0002
3.99467	9.43649	3.92467	217.612	3.92467	91.3151	3.81733	-92.404	3.81733	38.0069
3.997	9.42949	3.927	217.609	3.927	91.3112	3.81967	-92.5165	3.81967	38.0116
3.99933	9.42129	3.92933	217.605	3.92933	91.308	3.822	-92.6508	3.822	38.0125
4.00167	9.40879	3.93167	217.602	3.93167	91.3049	3.82433	-92.7646	3.82433	38.0094
4.004	9.39479	3.934	217.597	3.934	91.3016	3.82667	-92.8274	3.82667	38.0031
4.00633	9.38249	3.93633	217.593	3.93633	91.2983	3.829	-92.8242	3.829	37.9954
4.00867	9.37319	3.93867	217.589	3.93867	91.2962	3.83133	-92.7851	3.83133	37.988
4.011	9.36179	3.941	217.585	3.941	91.2949	3.83367	-92.7506	3.83367	37.9815
4.01333	9.34739	3.94333	217.583	3.94333	91.2951	3.836	-92.7372	3.836	37.9757
4.01567	9.33049	3.94567	217.58	3.94567	91.2945	3.83833	-92.7359	3.83833	37.9701
4.018	9.31439	3.948	217.578	3.948	91.2941	3.84067	-92.7331	3.84067	37.9648
4.02033	9.30069	3.95033	217.577	3.95033	91.2949	3.843	-92.7274	3.843	37.9601
4.02267	9.28849	3.95267	217.574	3.95267	91.2953	3.84533	-92.7135	3.84533	37.956
4.025	9.27739	3.955	217.572	3.955	91.2951	3.84767	-92.684	3.84767	37.953
4.02733	9.26609	3.95733	217.571	3.95733	91.2947	3.85	-92.6464	3.85	37.9515
4.02967	9.25549	3.95967	217.57	3.95967	91.2957	3.85233	-92.5983	3.85233	37.952
4.032	9.24719	3.962	217.569	3.962	91.2962	3.85467	-92.547	3.85467	37.955
4.03433	9.23869	3.96433	217.568	3.96433	91.2962	3.857	-92.5093	3.857	37.9603
4.03667	9.23079	3.96667	217.571	3.96667	91.2971	3.85933	-92.4961	3.85933	37.9675
4.039	9.22109	3.969	217.573	3.969	91.2987	3.86167	-92.5117	3.86167	37.9758
4.04133	9.21339	3.97133	217.578	3.97133	91.2997	3.864	-92.5488	3.864	37.9844
4.04367	9.20239	3.97367	217.586	3.97367	91.3014	3.86633	-92.6048	3.86633	37.9925
4.046	9.19499	3.976	217.595	3.976	91.3042	3.86867	-92.6972	3.86867	37.9992
4.04833	9.18689	3.97833	217.601	3.97833	91.3062	3.871	-92.8186	3.871	38.0026
4.05067	9.17919	3.98067	217.607	3.98067	91.3063	3.87333	-92.9334	3.87333	38.0018
4.053	9.16889	3.983	217.614	3.983	91.3057	3.87567	-93.0189	3.87567	37.9973
4.05533	9.15629	3.98533	217.62	3.98533	91.3046	3.878	-93.0519	3.878	37.9904
4.05767	9.14399	3.98767	217.621	3.98767	91.3018	3.88033	-93.033	3.88033	37.983
4.06	9.13089	3.99	217.621	3.99	91.2969	3.88267	-93.0018	3.88267	37.9763
4.06233	9.11789	3.99233	217.621	3.99233	91.2929	3.885	-92.9733	3.885	37.9701
4.06467	9.10309	3.99467	217.62	3.99467	91.2898	3.88733	-92.9459	3.88733	37.9642
4.067	9.08969	3.997	217.619	3.997	91.2872	3.88967	-92.9173	3.88967	37.9586
4.06933	9.07539	3.99933	217.615	3.99933	91.2842	3.892	-92.8898	3.892	37.9535
4.07167	9.06409	4.00167	217.612	4.00167	91.2825	3.89433	-92.8636	3.89433	37.9491
4.074	9.05499	4.004	217.609	4.004	91.2821	3.89667	-92.8347	3.89667	37.9456
4.07633	9.04689	4.00633	217.608	4.00633	91.282	3.899	-92.8002	3.899	37.9434
4.07867	9.03759	4.00867	217.607	4.00867	91.2829	3.90133	-92.7561	3.90133	37.9427
4.081	9.02949	4.011	217.607	4.011	91.2845	3.90367	-92.7095	3.90367	37.944
4.08333	9.02039	4.01333	217.606	4.01333	91.286	3.906	-92.6674	3.906	37.9474
4.08567	9.01579	4.01567	217.606	4.01567	91.2877	3.90833	-92.6393	3.90833	37.9527
4.088	9.01079	4.018	217.604	4.018	91.2903	3.91067	-92.6332	3.91067	37.9594
4.09033	9.00479	4.02033	217.599	4.02033	91.2922	3.913	-92.6462	3.913	37.9668
4.09267	8.99659	4.02267	217.595	4.02267	91.2939	3.91533	-92.6761	3.91533	37.9744
4.095	8.98979	4.025	217.592	4.025	91.2955	3.91767	-92.7378	3.91767	37.9815
4.09733	8.98209	4.02733	217.589	4.02733	91.2982	3.92	-92.8471	3.92	37.9863
4.09967	8.97509	4.02967	217.589	4.02967	91.3019	3.92233	-92.9634	3.92233	37.9874
4.102	8.96809	4.032	217.592	4.032	91.3052	3.92467	-93.0496	3.92467	37.9843
4.10433	8.95819	4.03433	217.6	4.03433	91.3104	3.927	-93.0866	3.927	37.9779
4.10667	8.94579	4.03667	217.611	4.03667	91.3182	3.92933	-93.0565	3.92933	37.97
4.109	8.93119	4.039	217.623	4.039	91.3278	3.93167	-93.0016	3.93167	37.9627
4.11133	8.91589	4.04133	217.634	4.04133	91.3366	3.934	-92.9583	3.934	37.9564
4.11367	8.90039	4.04367	217.643	4.04367	91.3444	3.93633	-92.9281	3.93633	37.9508
4.116	8.88459	4.046	217.653	4.046	91.3523	3.93867	-92.9014	3.93867	37.9457
4.11833	8.86799	4.04833	217.659	4.04833	91.3581	3.941	-92.8692	3.941	37.9408
4.12067	8.85499	4.05067	217.661	4.05067	91.3611	3.94333	-92.8353	3.94333	37.9365
4.123	8.84399	4.053	217.661	4.053	91.3617	3.94567	-92.7981	3.94567	37.9329
4.12533	8.83529	4.05533	217.661	4.05533	91.3622	3.948	-92.7519	3.948	37.9301
4.12767	8.82669	4.05767	217.66	4.05767	91.3622	3.95033	-92.6956	3.95033	37.9287
4.13	8.81869	4.06	217.66	4.06	91.3622	3.95267	-92.6277	3.95267	37.9291
4.13233	8.80849	4.06233	217.659	4.06233	91.3616	3.955	-92.5582	3.955	37.9318
4.13467	8.79649	4.06467	217.657	4.06467	91.3597	3.95733	-92.5079	3.95733	37.9367
4.137	8.78669	4.067	217.655	4.067	91.3569	3.95967	-92.4877	3.95967	37.9433
4.13933	8.77839	4.06933	217.653	4.06933	91.3535	3.962	-92.4966	3.962	37.9508
4.14167	8.77069	4.07167	217.65	4.07167	91.35	3.96433	-92.5271	3.96433	37.9586
4.144	8.76299	4.074	217.647	4.074	91.3465	3.96667	-92.574	3.96667	37.9659
4.14633	8.75459	4.07633	217.639	4.07633	91.3416	3.969	-92.6559	3.969	37.9717
4.14867	8.74349	4.07867	217.631	4.07867	91.3367	3.97133	-92.7648	3.97133	37.9744
4.151	8.73709	4.081	217.621	4.081	91.3323	3.97367	-92.8602	3.97367	37.9729
4.15333	8.72869	4.08333	217.61	4.08333	91.327	3.976	-92.9195	3.976	37.968
4.15567	8.72119	4.08567	217.599	4.08567	91.3206	3.97833	-92.9166	3.97833	37.9606
4.158	8.71219	4.088	217.589	4.088	91.3143	3.98067	-92.8648	3.98067	37.9529
4.16033	8.69969	4.09033	217.583	4.09033	91.3101	3.983	-92.8069	3.983	37.946
4.16267	8.68479	4.09267	217.578	4.09267	91.3069	3.98533	-92.7577	3.98533	37.9395
4.165	8.66979	4.095	217.577	4.095	91.305	3.98767	-92.7159	3.98767	37.9333
4.16733	8.65359	4.09733	217.576	4.09733	91.304	3.99	-92.667	3.99	37.9273
4.16967	8.63899	4.09967	217.575	4.09967	91.3031	3.99233	-92.6059	3.99233	37.9217
4.172	8.62829	4.102	217.573	4.102	91.3014	3.99467	-92.539	3.99467	37.9169
4.17433	8.61969	4.10433	217.57	4.10433	91.2984	3.997	-92.4646	3.997	37.9133
4.17667	8.61239	4.10667	217.566	4.10667	91.2948	3.99933	-92.3913	3.99933	37.9111
4.179	8.60519	4.109	217.561	4.109	91.2912	4.00167	-92.3243	4.00167	37.9107
4.18133	8.59539	4.11133	217.559	4.11133	91.289	4.004	-92.261	4.004	37.9126
4.18367	8.58409	4.11367	217.557	4.11367	91.2876	4.00633	-92.2043	4.00633	37.9166
4.186	8.57619	4.116	217.555	4.116	91.2872	4.00867	-92.1599	4.00867	37.9226
4.18833	8.56939	4.11833	217.555	4.11833	91.288	4.011	-92.1275	4.011	37.93
4.19067	8.56199	4.12067	217.555	4.12067	91.2888	4.01333	-92.1093	4.01333	37.938
4.193	8.55429	4.123	217.556	4.123	91.2896	4.01567	-92.1154	4.01567	37.9461
4.19533	8.54839	4.12533	217.556	4.12533	91.2891	4.018	-92.1614	4.018	37.9534
4.19767	8.53769	4.12767	217.555	4.12767	91.2867	4.02033	-92.2582	4.02033	37.9585
4.2	8.52909	4.13	217.554	4.13	91.2834	4.02267	-92.3641	4.02267	37.9596
4.20233	8.51949	4.13233	217.552	4.13233	91.2795	4.025	-92.443	4.025	37.9567
4.20467	8.50829	4.13467	217.551	4.13467	91.2761	4.02733	-92.47	4.02733	37.9505
4.207	8.49979	4.137	217.549	4.137	91.2737	4.02967	-92.4326	4.02967	37.943
4.20933	8.48789	4.13933	217.547	4.13933	91.2718	4.032	-92.3721	4.032	37.936
4.21167	8.47559	4.14167	217.545	4.14167	91.271	4.03433	-92.3184	4.03433	37.9299
4.214	8.46399	4.144	217.544	4.144	91.2706	4.03667	-92.2701	4.03667	37.9244
4.21633	8.44829	4.14633	217.545	4.14633	91.2723	4.039	-92.225	4.039	37.9193
4.21867	8.43169	4.14867	217.546	4.14867	91.275	4.04133	-92.1804	4.04133	37.9146
4.221	8.41839	4.151	217.547	4.151	91.2775	4.04367	-92.1313	4.04367	37.9104
4.22333	8.40869	4.15333	217.548	4.15333	91.2798	4.046	-92.0742	4.046	37.9068
4.22567	8.40119	4.15567	217.549	4.15567	91.2821	4.04833	-92.002	4.04833	37.904
4.228	8.39739	4.158	217.549	4.158	91.2836	4.05067	-91.9135	4.05067	37.9026
4.23033	8.39089	4.16033	217.549	4.16033	91.2839	4.053	-91.8163	4.053	37.9031
4.23267	8.38399	4.16267	217.547	4.16267	91.2825	4.05533	-91.7308	4.05533	37.9058
4.235	8.37579	4.165	217.545	4.165	91.2802	4.05767	-91.674	4.05767	37.9108
4.23733	8.36739	4.16733	217.543	4.16733	91.2779	4.06	-91.6476	4.06	37.9174
4.23967	8.36009	4.16967	217.541	4.16967	91.2757	4.06233	-91.645	4.06233	37.925
4.242	8.34919	4.172	217.54	4.172	91.2744	4.06467	-91.6586	4.06467	37.9328
4.24433	8.34139	4.17433	217.539	4.17433	91.273	4.067	-91.6883	4.067	37.94
4.24667	8.33519	4.17667	217.537	4.17667	91.2712	4.06933	-91.7645	4.06933	37.9457
4.249	8.32719	4.179	217.535	4.179	91.2695	4.07167	-91.8769	4.07167	37.9481
4.25133	8.31979	4.18133	217.533	4.18133	91.2676	4.074	-91.9781	4.074	37.9463
4.25367	8.31029	4.18367	217.532	4.18367	91.265	4.07633	-92.0447	4.07633	37.9409
4.256	8.29969	4.186	217.534	4.186	91.2634	4.07867	-92.0504	4.07867	37.9332
4.25833	8.28889	4.18833	217.54	4.18833	91.2643	4.081	-92.0079	4.081	37.9252
4.26067	8.27469	4.19067	217.548	4.19067	91.2674	4.08333	-91.9671	4.08333	37.9181
4.263	8.26089	4.193	217.556	4.193	91.2714	4.08567	-91.939	4.08567	37.9117
4.26533	8.24929	4.19533	217.567	4.19533	91.2763	4.088	-91.9122	4.088	37.9056
4.26767	8.23209	4.19767	217.577	4.19767	91.2828	4.09033	-91.8881	4.09033	37.8999
4.27	8.21809	4.2	217.585	4.2	91.2888	4.09267	-91.8611	4.09267	37.8948
4.27233	8.20739	4.20233	217.59	4.20233	91.2927	4.095	-91.8305	4.095	37.8905
4.27467	8.20119	4.20467	217.595	4.20467	91.2961	4.09733	-91.7966	4.09733	37.8872
4.277	8.19549	4.207	217.6	4.207	91.3	4.09967	-91.7572	4.09967	37.8853
4.27933	8.18649	4.20933	217.608	4.20933	91.3063	4.102	-91.7114	4.102	37.885
4.28167	8.18039	4.21167	217.615	4.21167	91.3127	4.10433	-91.6655	4.10433	37.8867
4.284	8.17569	4.214	217.621	4.214	91.3183	4.10667	-91.6351	4.10667	37.8906
4.28633	8.17139	4.21633	217.628	4.21633	91.3244	4.109	-91.6248	4.109	37.8964
4.28867	8.16459	4.21867	217.636	4.21867	91.3311	4.11133	-91.6328	4.11133	37.9034
4.291	8.15959	4.221	217.644	4.221	91.338	4.11367	-91.6618	4.11367	37.9112
4.29333	8.15169	4.22333	217.651	4.22333	91.3434	4.116	-91.7064	4.116	37.919
4.29567	8.14469	4.22567	217.657	4.22567	91.3482	4.11833	-91.7749	4.11833	37.9261
4.298	8.13869	4.228	217.662	4.228	91.3521	4.12067	-91.8839	4.12067	37.9309
4.30033	8.13249	4.23033	217.664	4.23033	91.3551	4.123	-91.9978	4.123	37.9318
4.30267	8.12499	4.23267	217.661	4.23267	91.3551	4.12533	-92.0844	4.12533	37.9287
4.305	8.11639	4.235	217.652	4.235	91.3509	4.12767	-92.1255	4.12767	37.9225
4.30733	8.10829	4.23733	217.639	4.23733	91.3437	4.13	-92.1116	4.13	37.9148
4.30967	8.09919	4.23967	217.626	4.23967	91.3354	4.13233	-92.0779	4.13233	37.9076
4.312	8.08789	4.242	217.613	4.242	91.3264	4.13467	-92.0521	4.13467	37.9011
4.31433	8.07259	4.24433	217.602	4.24433	91.3171	4.137	-92.0355	4.137	37.8951
4.31667	8.05819	4.24667	217.594	4.24667	91.3092	4.13933	-92.0206	4.13933	37.8893
4.319	8.04589	4.249	217.588	4.249	91.304	4.14167	-91.9999	4.14167	37.8837
4.32133	8.03229	4.25133	217.585	4.25133	91.3004	4.144	-91.9778	4.144	37.8787
4.32367	8.02389	4.25367	217.582	4.25367	91.2987	4.14633	-91.9531	4.14633	37.8744
4.326	8.01759	4.256	217.579	4.256	91.2973	4.14867	-91.9194	4.14867	37.8712
4.32833	8.00899	4.25833	217.576	4.25833	91.2966	4.151	-91.8727	4.151	37.8695
4.33067	7.99999	4.26067	217.573	4.26067	91.2972	4.15333	-91.815	4.15333	37.8699
4.333	7.98929	4.263	217.572	4.263	91.2987	4.15567	-91.757	4.15567	37.8728
4.33533	7.98269	4.26533	217.571	4.26533	91.3003	4.158	-91.7159	4.158	37.8779
4.33767	7.97359	4.26767	217.567	4.26767	91.3003	4.16033	-91.7056	4.16033	37.8847
4.34	7.96929	4.27	217.565	4.27	91.3007	4.16267	-91.7232	4.16267	37.8925
4.34233	7.96109	4.27233	217.565	4.27233	91.3017	4.165	-91.7688	4.165	37.9003
4.34467	7.95029	4.27467	217.566	4.27467	91.303	4.16733	-91.8401	4.16733	37.9075
4.347	7.94149	4.277	217.568	4.277	91.3038	4.16967	-91.9511	4.16967	37.913
4.34933	7.93409	4.27933	217.573	4.27933	91.3062	4.172	-92.0866	4.172	37.9151
4.35167	7.92559	4.28167	217.582	4.28167	91.3112	4.17433	-92.1983	4.17433	37.9132
4.354	7.91459	4.284	217.591	4.284	91.317	4.17667	-92.2596	4.17667	37.9077
4.35633	7.90159	4.28633	217.599	4.28633	91.3223	4.179	-92.2549	4.179	37.9002
4.35867	7.88929	4.28867	217.606	4.28867	91.3275	4.18133	-92.2065	4.18133	37.8926
4.361	7.87919	4.291	217.612	4.291	91.3321	4.18367	-92.1564	4.18367	37.8859
4.36333	7.86439	4.29333	217.617	4.29333	91.3356	4.186	-92.1219	4.186	37.8798
4.36567	7.84639	4.29567	217.62	4.29567	91.3381	4.18833	-92.0958	4.18833	37.874
4.368	7.83039	4.298	217.622	4.298	91.339	4.19067	-92.0642	4.19067	37.8687
4.37033	7.81779	4.30033	217.624	4.30033	91.3385	4.193	-92.0258	4.193	37.8639
4.37267	7.80429	4.30267	217.624	4.30267	91.3368	4.19533	-91.9792	4.19533	37.8599
4.375	7.79689	4.305	217.628	4.305	91.3378	4.19767	-91.9254	4.19767	37.8569
4.37733	7.79009	4.30733	217.633	4.30733	91.3416	4.2	-91.8661	4.2	37.8553
4.37967	7.78339	4.30967	217.637	4.30967	91.3451	4.20233	-91.8019	4.20233	37.8552
4.382	7.77389	4.312	217.641	4.312	91.3497	4.20467	-91.7401	4.20467	37.8571
4.38433	7.76859	4.31433	217.647	4.31433	91.3565	4.207	-91.6862	4.207	37.861
4.38667	7.76039	4.31667	217.657	4.31667	91.3658	4.20933	-91.6496	4.20933	37.8668
4.389	7.75649	4.319	217.668	4.319	91.377	4.21167	-91.6314	4.21167	37.874
4.39133	7.75249	4.32133	217.677	4.32133	91.3871	4.214	-91.6341	4.214	37.8819
4.39367	7.74609	4.32367	217.686	4.32367	91.3976	4.21633	-91.657	4.21633	37.8898
4.396	7.74009	4.326	217.695	4.326	91.4077	4.21867	-91.7129	4.21867	37.897
4.39833	7.73199	4.32833	217.702	4.32833	91.416	4.221	-91.8173	4.221	37.9016
4.40067	7.72529	4.33067	217.705	4.33067	91.4226	4.22333	-91.9286	4.22333	37.9022
4.403	7.71649	4.333	217.706	4.333	91.425	4.22567	-92.011	4.22567	37.8986
4.40533	7.70669	4.33533	217.705	4.33533	91.4257	4.228	-92.0384	4.228	37.8919
4.40767	7.69589	4.33767	217.705	4.33767	91.4255	4.23033	-92.0007	4.23033	37.8839
4.41	7.68729	4.34	217.704	4.34	91.4242	4.23267	-91.9351	4.23267	37.8765
4.41233	7.67639	4.34233	217.703	4.34233	91.4215	4.235	-91.871	4.235	37.87
4.41467	7.66489	4.34467	217.7	4.34467	91.4173	4.23733	-91.8148	4.23733	37.864
4.417	7.64989	4.347	217.694	4.347	91.4102	4.23967	-91.7595	4.23967	37.8584
4.41933	7.63649	4.34933	217.687	4.34933	91.4018	4.242	-91.7047	4.242	37.853
4.42167	7.62329	4.35167	217.677	4.35167	91.3899	4.24433	-91.6543	4.24433	37.8481
4.424	7.61379	4.354	217.665	4.354	91.3763	4.24667	-91.6022	4.24667	37.8439
4.42633	7.60819	4.35633	217.654	4.35633	91.3629	4.249	-91.5462	4.249	37.8407
4.42867	7.60299	4.35867	217.643	4.35867	91.3493	4.25133	-91.4803	4.25133	37.8391
4.431	7.59319	4.361	217.632	4.361	91.3357	4.25367	-91.4068	4.25367	37.8395
4.43333	7.58409	4.36333	217.62	4.36333	91.3234	4.256	-91.3371	4.256	37.8423
4.43567	7.57499	4.36567	217.609	4.36567	91.3142	4.25833	-91.2857	4.25833	37.8473
4.438	7.56679	4.368	217.599	4.368	91.3059	4.26067	-91.2592	4.26067	37.854
4.44033	7.55579	4.37033	217.59	4.37033	91.2991	4.263	-91.2554	4.263	37.8616
4.44267	7.54709	4.37267	217.583	4.37267	91.2941	4.26533	-91.2683	4.26533	37.8693
4.445	7.54139	4.375	217.579	4.375	91.2931	4.26767	-91.2965	4.26767	37.8766
4.44733	7.53499	4.37733	217.578	4.37733	91.2934	4.27	-91.3623	4.27	37.8823
4.44967	7.53159	4.37967	217.581	4.37967	91.2955	4.27233	-91.4472	4.27233	37.8846
4.452	7.52519	4.382	217.583	4.382	91.2992	4.27467	-91.5139	4.27467	37.8829
4.45433	7.51409	4.38433	217.588	4.38433	91.3036	4.277	-91.5398	4.277	37.8778
4.45667	7.50109	4.38667	217.592	4.38667	91.3084	4.27933	-91.5071	4.27933	37.8706
4.459	7.48899	4.389	217.597	4.389	91.314	4.28167	-91.4401	4.28167	37.8633
4.46133	7.47699	4.39133	217.606	4.39133	91.3208	4.284	-91.3746	4.284	37.8567
4.46367	7.46449	4.39367	217.615	4.39367	91.3287	4.28633	-91.3233	4.28633	37.8506
4.466	7.44959	4.396	217.624	4.396	91.3365	4.28867	-91.2797	4.28867	37.8448
4.46833	7.43669	4.39833	217.633	4.39833	91.3433	4.291	-91.2287	4.291	37.8393
4.47067	7.42489	4.40067	217.641	4.40067	91.3483	4.29333	-91.167	4.29333	37.8343
4.473	7.41529	4.403	217.647	4.403	91.3517	4.29567	-91.0971	4.29567	37.8301
4.47533	7.40889	4.40533	217.65	4.40533	91.3532	4.298	-91.0199	4.298	37.827
4.47767	7.40369	4.40767	217.653	4.40767	91.3536	4.30033	-90.9332	4.30033	37.8254
4.48	7.39829	4.41	217.653	4.41	91.3513	4.30267	-90.8449	4.30267	37.8256
4.48233	7.39109	4.41233	217.65	4.41233	91.3451	4.305	-90.758	4.305	37.8278
4.48467	7.38349	4.41467	217.65	4.41467	91.3411	4.30733	-90.6792	4.30733	37.8322
4.487	7.37629	4.417	217.649	4.417	91.3363	4.30967	-90.6194	4.30967	37.8383
4.48933	7.37029	4.41933	217.646	4.41933	91.3311	4.312	-90.585	4.312	37.8457
4.49167	7.36449	4.42167	217.642	4.42167	91.3244	4.31433	-90.5758	4.31433	37.8536
4.494	7.35869	4.424	217.639	4.424	91.3191	4.31667	-90.5891	4.31667	37.8615
4.49633	7.35159	4.42633	217.636	4.42633	91.3164	4.319	-90.6452	4.319	37.8685
4.49867	7.34449	4.42867	217.632	4.42867	91.3136	4.32133	-90.7466	4.32133	37.873
4.501	7.33989	4.431	217.628	4.431	91.3119	4.32367	-90.8488	4.32367	37.8735
4.50333	7.33329	4.43333	217.624	4.43333	91.3113	4.326	-90.9192	4.326	37.8699
4.50567	7.32419	4.43567	217.62	4.43567	91.3121	4.32833	-90.9334	4.32833	37.8633
4.508	7.30969	4.438	217.617	4.438	91.3133	4.33067	-90.886	4.33067	37.8557
4.51033	7.30089	4.44033	217.613	4.44033	91.3139	4.333	-90.8181	4.333	37.8486
4.51267	7.29029	4.44267	217.61	4.44267	91.3142	4.33533	-90.7584	4.33533	37.8425
4.515	7.27839	4.445	217.608	4.445	91.315	4.33767	-90.7118	4.33767	37.8369
4.51733	7.26339	4.44733	217.607	4.44733	91.3157	4.34	-90.6703	4.34	37.8317
4.51967	7.24919	4.44967	217.605	4.44967	91.3158	4.34233	-90.6316	4.34233	37.8269
4.522	7.23679	4.452	217.606	4.452	91.317	4.34467	-90.5929	4.34467	37.8227
4.52433	7.22699	4.45433	217.607	4.45433	91.3193	4.347	-90.5481	4.347	37.819
4.52667	7.21749	4.45667	217.609	4.45667	91.3209	4.34933	-90.4936	4.34933	37.8164
4.529	7.20999	4.459	217.609	4.459	91.3212	4.35167	-90.431	4.35167	37.8153
4.53133	7.20479	4.46133	217.608	4.46133	91.3199	4.354	-90.3644	4.354	37.8163
4.53367	7.19849	4.46367	217.606	4.46367	91.3192	4.35633	-90.3049	4.35633	37.8197
4.536	7.19349	4.466	217.604	4.466	91.3176	4.35867	-90.2645	4.35867	37.8253
4.53833	7.18749	4.46833	217.602	4.46833	91.3155	4.361	-90.2472	4.361	37.8326
4.54067	7.18149	4.47067	217.6	4.47067	91.3141	4.36333	-90.2545	4.36333	37.8408
4.543	7.17699	4.473	217.598	4.473	91.3121	4.36567	-90.2805	4.36567	37.8491
4.54533	7.17049	4.47533	217.596	4.47533	91.3099	4.368	-90.3322	4.368	37.8567
4.54767	7.16379	4.47767	217.596	4.47767	91.3062	4.37033	-90.4296	4.37033	37.8626
4.55	7.15649	4.48	217.595	4.48	91.3024	4.37267	-90.548	4.37267	37.865
4.55233	7.14889	4.48233	217.592	4.48233	91.2973	4.375	-90.6422	4.375	37.8635
4.55467	7.14309	4.48467	217.59	4.48467	91.2917	4.37733	-90.6897	4.37733	37.8585
4.557	7.13269	4.487	217.589	4.487	91.2887	4.37967	-90.6711	4.37967	37.8517
4.55933	7.12159	4.48933	217.587	4.48933	91.2863	4.382	-90.6091	4.382	37.845
4.56167	7.10979	4.49167	217.585	4.49167	91.2838	4.38433	-90.5478	4.38433	37.8391
4.564	7.09729	4.494	217.583	4.494	91.2821	4.38667	-90.4999	4.38667	37.8337
4.56633	7.08329	4.49633	217.582	4.49633	91.282	4.389	-90.4556	4.389	37.8286
4.56867	7.06979	4.49867	217.581	4.49867	91.2814	4.39133	-90.408	4.39133	37.8238
4.571	7.05829	4.501	217.579	4.501	91.2792	4.39367	-90.3588	4.39367	37.8195
4.57333	7.05059	4.50333	217.577	4.50333	91.2787	4.396	-90.3044	4.396	37.816
4.57567	7.04499	4.50567	217.577	4.50567	91.2799	4.39833	-90.237	4.39833	37.8135
4.578	7.03949	4.508	217.577	4.508	91.2815	4.40067	-90.1626	4.40067	37.8122
4.58033	7.03389	4.51033	217.577	4.51033	91.2831	4.403	-90.0858	4.403	37.8126
4.58267	7.02399	4.51267	217.579	4.51267	91.2857	4.40533	-90.0092	4.40533	37.8149
4.585	7.01559	4.515	217.58	4.515	91.2883	4.40767	-89.9519	4.40767	37.8194
4.58733	7.00849	4.51733	217.58	4.51733	91.2895	4.41	-89.9167	4.41	37.8256
4.58967	7.00149	4.51967	217.581	4.51967	91.2905	4.41233	-89.8996	4.41233	37.833
4.592	6.99469	4.522	217.581	4.522	91.2914	4.41467	-89.8972	4.41467	37.841
4.59433	6.98609	4.52433	217.583	4.52433	91.2939	4.417	-89.9119	4.417	37.8489
4.59667	6.97869	4.52667	217.589	4.52667	91.3001	4.41933	-89.969	4.41933	37.8558
4.599	6.97359	4.529	217.598	4.529	91.3099	4.42167	-90.0724	4.42167	37.8601
4.60133	6.96599	4.53133	217.606	4.53133	91.3201	4.424	-90.1803	4.424	37.8601
4.60367	6.96059	4.53367	217.615	4.53367	91.3295	4.42633	-90.2609	4.42633	37.8561
4.606	6.95179	4.536	217.625	4.536	91.3403	4.42867	-90.2825	4.42867	37.8489
4.60833	6.93939	4.53833	217.635	4.53833	91.3516	4.431	-90.2389	4.431	37.8407
4.61067	6.92939	4.54067	217.641	4.54067	91.3591	4.43333	-90.1784	4.43333	37.8329
4.613	6.91889	4.543	217.645	4.543	91.363	4.43567	-90.1243	4.43567	37.826
4.61533	6.90819	4.54533	217.649	4.54533	91.3659	4.438	-90.0769	4.438	37.8196
4.61767	6.89239	4.54767	217.655	4.54767	91.3696	4.44033	-90.0348	4.44033	37.8134
4.62	6.88009	4.55	217.664	4.55	91.3718	4.44267	-89.9935	4.44267	37.8076
4.62233	6.87059	4.55233	217.673	4.55233	91.3728	4.445	-89.9562	4.445	37.8024
4.62467	6.86169	4.55467	217.682	4.55467	91.3744	4.44733	-89.9151	4.44733	37.7981
4.627	6.85439	4.557	217.691	4.557	91.3757	4.44967	-89.8629	4.44967	37.7949
4.62933	6.84929	4.55933	217.702	4.55933	91.3773	4.452	-89.8016	4.452	37.7934
4.63167	6.84249	4.56167	217.712	4.56167	91.3787	4.45433	-89.7294	4.45433	37.794
4.634	6.83629	4.564	217.718	4.564	91.3805	4.45667	-89.6625	4.45667	37.797
4.63633	6.83089	4.56633	217.722	4.56633	91.3815	4.459	-89.6171	4.459	37.8023
4.63867	6.82419	4.56867	217.724	4.56867	91.3814	4.46133	-89.5961	4.46133	37.8092
4.641	6.82029	4.571	217.724	4.571	91.3793	4.46367	-89.6005	4.46367	37.817
4.64333	6.81389	4.57333	217.718	4.57333	91.3728	4.466	-89.6249	4.466	37.8249
4.64567	6.80909	4.57567	217.709	4.57567	91.3625	4.46833	-89.6799	4.46833	37.8323
4.648	6.80339	4.578	217.7	4.578	91.3518	4.47067	-89.7823	4.47067	37.8378
4.65033	6.79679	4.58033	217.689	4.58033	91.3407	4.473	-89.9011	4.473	37.8399
4.65267	6.78919	4.58267	217.678	4.58267	91.3291	4.47533	-89.9993	4.47533	37.8381
4.655	6.78119	4.585	217.669	4.585	91.3187	4.47767	-90.0553	4.47767	37.8331
4.65733	6.77089	4.58733	217.663	4.58733	91.3131	4.48	-90.0472	4.48	37.8263
4.65967	6.75939	4.58967	217.66	4.58967	91.311	4.48233	-90.0061	4.48233	37.8195
4.662	6.74809	4.592	217.657	4.592	91.3104	4.48467	-89.9718	4.48467	37.8136
[truncated: 18,896 more rows]

## Sheet: RAW_DATA
PeakIndex - 0	RI peak area	LALS peak area	RALS peak area	DP peak area	IP peak area	Molecular weight by LALS	Molecular weight by RALS	Molecular weight	Concentration Channel	Concentration	Intrinsic viscosity	Hydrodynamic radius	Radius of Gyration	Retention volume	Molecular weight - Extrapolation	Intrinsic viscosity - Extrapolation	Hydrodynamic radius - Extrapolation	Radius of Gyration - Extrapolation	Splined LogM	Splined LogIV
	pk	pk	pk	pk	pk	Da	Da	Da	mglmL	mglmL	dL/g	nm	nm	mL	Da	dL/g	nm	nm	Log(m)	Log(dL/g)
	1.96475	0.355064	0.623033	-42.8369	36.9859	45593.9	51383.7	51383.7	9.46604632190429E-05	0.0162275	-28.483	0	-1081.57	10.0263	145263	1	1	49.1749	6.81712	0
	1.97139	0.374596	0.643812	-42.8938	36.994	47940	52918.5	52918.5	9.49803725234233E-05	0.0162823	-28.4184	0	-903.05	10.0287	146689	1	1	49.2579	6.813	0
	1.97373	0.397226	0.665598	-42.9782	37.0016	50775.8	54644.4	54644.4	9.5093171694316E-05	0.0163017	-28.4346	0	-679.553	10.031	148128	1	1	49.3411	6.80887	0
	1.97687	0.421366	0.691778	-43.0647	37.0074	53775.9	56703.5	56703.5	9.52445625443943E-05	0.0163276	-28.442	0	-495.577	10.0333	149582	1	1	49.4244	6.80474	0
	1.98361	0.448894	0.719858	-43.1323	37.0094	57094.4	58804.6	58804.6	9.55692739808001E-05	0.0163833	-28.3882	0	-279.163	10.0357	151050	1	1	49.5079	6.80061	0
	1.99445	0.994379	1.24192	-43.1577	37.0072	125787	100900	125787	9.60915567702614E-05	0.0164728	-28.2521	0	47.4504	10.038	152533	1	1	49.5915	6.79648	0
	2.00749	1.08289	1.30912	-43.1451	37.0016	136094	105669	136094	9.67199011938646E-05	0.0165806	-28.0647	0	51.0104	10.0403	154030	1	1	49.6752	6.79235	0
	2.02174	1.15509	1.37929	-43.1187	36.9941	144145	110548	144145	9.74061258602887E-05	0.0166982	-27.8556	0	52.4072	10.0427	155541	1	1	49.7591	6.78821	0
	2.03528	1.21953	1.4257	-43.0884	36.987	151174	113508	151174	9.80585464276373E-05	0.01681	-27.6562	0	54.4872	10.045	157068	1	1	49.8431	6.78408	0
	2.04942	1.2706	1.45182	-43.0573	36.9808	156417	114790	156417	9.87398307188414E-05	0.0169268	-27.4501	0	56.6746	10.0473	158609	1	1	49.9273	6.77994	0
	2.06626	1.2932	1.46844	-43.0252	36.9754	157901	115157	157901	9.95512309600599E-05	0.0170659	-27.2101	0	57.3382	10.0497	160166	1	1	50.0116	6.77581	0
	2.0798	1.29147	1.47246	-42.9931	36.9704	156664	114721	156664	0.000100204	0.0171778	-27.0164	0	56.9058	10.052	161738	1	1	50.0961	6.77167	0
	2.09395	1.27633	1.46305	-42.9603	36.9658	153782	113218	153782	0.000100885	0.0172946	-26.8169	0	56.6172	10.0543	163325	1	1	50.1807	6.76753	0
	2.10839	1.25014	1.4558	-42.9243	36.9616	149594	111885	149594	0.000101581	0.0174138	-26.614	0	54.9125	10.0567	164928	1	1	50.2654	6.7634	0
	2.12123	1.21532	1.47112	-42.8799	36.9581	144547	112378	144547	0.0001022	0.0175199	-26.4281	0	50.8621	10.059	166547	1	1	50.3503	6.75927	0
	2.13627	1.197	1.4888	-42.8241	36.9554	141366	112928	141366	0.000102924	0.0176442	-26.2098	0	47.9458	10.0613	168181	1	1	50.4353	6.75513	0
	2.15111	1.20071	1.51222	-42.7635	36.954	140826	113913	140826	0.000103639	0.0177667	-25.9932	0	46.4401	10.0637	169832	1	1	50.5205	6.751	0
	2.16536	1.21502	1.54684	-42.7077	36.9544	141567	115754	141567	0.000104326	0.0178844	-25.7884	0	45.1175	10.066	171499	1	1	50.6058	6.74687	0
	2.1778	1.24594	1.58781	-42.6651	36.957	144340	118141	144340	0.000104925	0.0179871	-25.6137	0	44.9921	10.0683	173182	1	1	50.6913	6.74274	0
	2.18694	1.28944	1.61101	-42.6414	36.962	148755	119367	148755	0.000105366	0.0180627	-25.489	0	47.4075	10.0707	174881	1	1	50.7769	6.73862	0
	2.19628	1.32601	1.64181	-42.6388	36.969	152323	121131	152323	0.000105816	0.0181398	-25.3743	0	48.2398	10.073	176598	1	1	50.8626	6.73449	0
	2.20553	1.33715	1.69257	-42.6545	36.9771	152959	124353	152959	0.000106261	0.0182162	-25.2717	0	45.8248	10.0753	178331	1	1	50.9485	6.73037	0
	2.21467	1.34632	1.74435	-42.6998	36.9856	153372	127628	153372	0.000106701	0.0182917	-25.1882	0	43.1264	10.0777	180081	1	1	51.0345	6.72626	0
	2.22341	1.3607	1.77959	-42.78	36.9938	154401	129695	154401	0.000107123	0.0183639	-25.1307	0	41.9104	10.08	181848	1	1	51.1207	6.72214	0
	2.22975	1.35895	1.82758	-42.8712	37.0007	153763	132813	153763	0.000107428	0.0184163	-25.1078	0	38.3298	10.0823	183633	1	1	51.207	6.71803	0
	2.239	1.35131	1.88834	-42.9509	37.0047	152268	136662	152268	0.000107873	0.0184926	-25.0478	0	32.7766	10.0847	185435	1	1	51.2935	6.71392	0
	2.25004	1.36847	1.9197	-42.9967	37.0047	153445	138250	153445	0.000108406	0.0185838	-24.9514	0	32.1562	10.087	187255	1	1	51.3801	6.70981	0
	2.26208	1.40215	1.93325	-42.9989	37.0009	156384	138484	156384	0.000108986	0.0186833	-24.8224	0	34.6969	10.0893	189093	1	1	51.4669	6.7057	0
	2.27483	1.42575	1.98124	-42.9781	36.9945	158126	141127	158126	0.0001096	0.0187885	-24.6757	0	33.6623	10.0917	190949	1	1	51.5538	6.7016	0
	2.28937	1.45945	2.06106	-42.9535	36.9875	160835	145880	160835	0.0001103	0.0189086	-24.5096	0	31.0553	10.094	192823	1	1	51.6409	6.6975	0
	2.29931	1.53339	2.14374	-42.9313	36.9811	168252	151076	168252	0.00011078	0.0189908	-24.3952	0	32.7052	10.0963	194715	1	1	51.7281	6.6934	0
	2.31116	1.62923	2.24849	-42.9062	36.9753	177853	157646	177853	0.00011135	0.0190886	-24.2598	0	34.552	10.0987	196626	1	1	51.8154	6.6893	0
	2.3245	1.72613	2.38159	-42.8722	36.9697	187349	166020	187349	0.000111993	0.0191988	-24.1052	0	34.5915	10.101	198816	1	1	37.4497	6.6852	0
	2.33574	1.84064	2.4908	-42.8294	36.9643	198816	172796	198816	0.000112535	0.0192917	-23.9687	0	37.4497	10.1033	212051	1	1	43.7861	6.6811	0
	2.34899	1.9743	2.54483	-42.7788	36.9594	212051	175549	212051	0.000113173	0.019401	-23.8086	0	43.7861	10.1057	220015	1	1	47.3212	6.677	0
	2.36153	2.05939	2.57483	-42.7213	36.9552	220015	176675	220015	0.000113777	0.0195046	-23.6531	0	47.3212	10.108	222986	1	1	48.7832	6.67291	0
	2.37637	2.10032	2.58853	-42.6603	36.9521	222986	176506	222986	0.000114492	0.0196273	-23.4738	0	48.7832	10.1103	224427	1	1	50.6582	6.66881	0
	2.39132	2.12719	2.57951	-42.5976	36.9503	224427	174792	224427	0.000115212	0.0197507	-23.294	0	50.6582	10.1127	224532	1	1	52.0273	6.66472	0
	2.40376	2.13925	2.56309	-42.5379	36.9503	224532	172780	224532	0.000115812	0.0198534	-23.1411	0	52.0273	10.115	220902	1	1	49.7779	6.66063	0
	2.41601	2.11539	2.5849	-42.4897	36.9522	220902	173368	220902	0.000116402	0.0199546	-22.9965	0	49.7779	10.1173	218731	1	1	48.3214	6.65653	0
	2.42615	2.10339	2.60253	-42.456	36.9563	218731	173820	218731	0.00011689	0.0200383	-22.8798	0	48.3214	10.1197	220732	1	1	49.9018	6.65244	0
	2.43729	2.13238	2.60287	-42.4383	36.9623	220732	173048	220732	0.000117427	0.0201304	-22.762	0	49.9018	10.122	222891	1	1	51.8739	6.64835	0
	2.44874	2.16335	2.59549	-42.4348	36.9696	222891	171751	222891	0.000117979	0.0202249	-22.6493	0	51.8739	10.1243	223929	1	1	52.5471	6.64425	0
	2.45708	2.18084	2.59474	-42.4525	36.9778	223929	171118	223929	0.000118381	0.0202939	-22.5768	0	52.5471	10.1267	226391	1	1	55.0988	6.64016	0
	2.46262	2.20978	2.56891	-42.5061	36.986	226391	169033	226391	0.000118648	0.0203396	-22.5493	0	55.0988	10.129	229727	1	1	57.3876	6.63606	0
	2.46817	2.2474	2.55075	-42.587	36.9937	229727	167462	229727	0.000118915	0.0203854	-22.5367	0	57.3876	10.1313	228877	1	1	56.3013	6.63197	0
	2.47781	2.24783	2.58425	-42.6721	36.9994	228877	169000	228877	0.00011938	0.0204651	-22.4903	0	56.3013	10.1337	228353	1	1	53.8115	6.62787	0
	2.48946	2.25322	2.65042	-42.7352	37.0014	228353	172517	228353	0.000119941	0.0205613	-22.4169	0	53.8115	10.136	231652	1	1	53.573	6.62378	0
	2.5006	2.29601	2.70661	-42.7532	36.9991	231652	175389	231652	0.000120478	0.0206533	-22.3277	0	53.573	10.1383	234833	1	1	53.4593	6.61968	0
	2.51385	2.33987	2.76115	-42.734	36.9934	234833	177980	234833	0.000121116	0.0207627	-22.2036	0	53.4593	10.1407	236137	1	1	52.715	6.61558	0
	2.52879	2.36685	2.81849	-42.6996	36.986	236137	180603	236137	0.000121836	0.0208861	-22.0591	0	52.715	10.143	238644	1	1	52.8779	6.61148	0
	2.54224	2.40469	2.85258	-42.6647	36.9788	238644	181821	238644	0.000122484	0.0209972	-21.9288	0	52.8779	10.1453	242974	1	1	55.3177	6.60738	0
	2.55808	2.46358	2.85819	-42.6357	36.9725	242974	181050	242974	0.000123247	0.021128	-21.7819	0	55.3177	10.1477	246406	1	1	56.8015	6.60328	0
	2.57493	2.51483	2.87778	-42.6088	36.967	246406	181098	246406	0.000124058	0.0212672	-21.629	0	56.8015	10.15	249714	1	1	56.693	6.59917	0
	2.58847	2.562	2.93472	-42.5826	36.9618	249714	183715	249714	0.000124711	0.021379	-21.5056	0	56.693	10.1523	256237	1	1	57.6802	6.59507	0
	2.60262	2.64329	2.9918	-42.5566	36.9572	256237	186270	256237	0.000125393	0.0214959	-21.3784	0	57.6802	10.1547	265820	1	1	60.1804	6.59096	0
	2.61356	2.75368	3.04313	-42.5221	36.953	265820	188673	265820	0.00012592	0.0215863	-21.274	0	60.1804	10.157	272641	1	1	61.0522	6.58685	0
	2.62811	2.84006	3.10296	-42.4775	36.9496	272641	191317	272641	0.000126621	0.0217064	-21.1361	0	61.0522	10.1593	276123	1	1	60.8699	6.58274	0
	2.64265	2.89225	3.16561	-42.4239	36.947	276123	194106	276123	0.000127321	0.0218265	-20.9947	0	60.8699	10.1617	280001	1	1	62.3308	6.57862	0
	2.6593	2.95134	3.18434	-42.3655	36.9457	280001	194032	280001	0.000128124	0.021964	-20.8354	0	62.3308	10.164	282102	1	1	62.4369	6.5745	0
	2.67465	2.99064	3.22337	-42.3146	36.9462	282102	195283	282102	0.000128863	0.0220908	-20.6907	0	62.4369	10.1663	280641	1	1	60.7795	6.57038	0
	2.68569	2.98745	3.27269	-42.2803	36.949	280641	197456	280641	0.000129395	0.022182	-20.5875	0	60.7795	10.1687	280262	1	1	59.887	6.56626	0
	2.69543	2.99423	3.31834	-42.268	36.954	280262	199487	280262	0.000129864	0.0222625	-20.5043	0	59.887	10.171	281429	1	1	59.6616	6.56213	0
	2.70718	3.01981	3.35395	-42.2765	36.9608	281429	200753	281429	0.00013043	0.0223595	-20.4156	0	59.6616	10.1733	282581	1	1	58.9591	6.558	0
	2.71933	3.04577	3.40564	-42.3051	36.9688	282581	202936	282581	0.000131016	0.0224598	-20.3338	0	58.9591	10.1757	283381	1	1	58.5821	6.55387	0
	2.72857	3.06478	3.43925	-42.3658	36.9772	283381	204244	283381	0.000131461	0.0225362	-20.2893	0	58.5821	10.178	286529	1	1	60.2007	6.54974	0
	2.73702	3.10841	3.43449	-42.4583	36.9852	286529	203332	286529	0.000131868	0.0226059	-20.2664	0	60.2007	10.1803	288503	1	1	60.9519	6.5456	0
	2.74536	3.13938	3.44359	-42.5615	36.9919	288503	203251	288503	0.00013227	0.0226749	-20.2501	0	60.9519	10.1827	287803	1	1	60.5772	6.54145	0
	2.75801	3.14618	3.46361	-42.6536	36.9957	287803	203495	287803	0.000132879	0.0227793	-20.1987	0	60.5772	10.185	288413	1	1	60.4638	6.5373	0
	2.77156	3.16834	3.49182	-42.7076	36.9954	288413	204150	288413	0.000133532	0.0228912	-20.1255	0	60.4638	10.1873	289380	1	1	60.2011	6.53315	0
	2.7856	3.19507	3.53023	-42.7152	36.9914	289380	205355	289380	0.000134209	0.0230072	-20.0298	0	60.2011	10.1897	288584	1	1	58.5186	6.529	0
	2.79835	3.20086	3.59414	-42.6968	36.9851	288584	208120	288584	0.000134823	0.0231125	-19.9333	0	58.5186	10.192	286159	1	1	56.5423	6.52484	0
	2.81139	3.18876	3.6578	-42.6692	36.9783	286159	210824	286159	0.000135451	0.0232202	-19.8317	0	56.5423	10.1943	284139	1	1	54.5949	6.52067	0
	2.82504	3.18162	3.71583	-42.6389	36.9724	284139	213134	284139	0.000136109	0.023333	-19.725	0	54.5949	10.1967	281001	1	1	51.5617	6.51651	0
	2.83979	3.1629	3.80518	-42.6042	36.9672	281001	217125	281001	0.000136819	0.0234547	-19.6095	0	51.5617	10.199	278441	1	1	48.1555	6.51233	0
	2.85423	3.15004	3.91103	-42.5626	36.9622	278441	222036	278441	0.000137515	0.0235741	-19.4938	0	48.1555	10.2013	278491	1	1	46.9742	6.50815	0
	2.86768	3.16545	3.96913	-42.5152	36.9573	278491	224278	278491	0.000138163	0.0236851	-19.3834	0	46.9742	10.2037	282460	1	1	47.4173	6.50397	0
	2.88073	3.22517	4.02915	-42.4631	36.9527	282460	226638	282460	0.000138792	0.0237929	-19.2744	0	47.4173	10.206	288693	1	1	48.0812	6.49978	0
	2.89498	3.31265	4.1155	-42.4066	36.9489	288693	230355	288693	0.000139478	0.0239106	-19.1561	0	48.0812	10.2083	296107	1	1	50.2355	6.49559	0
	2.90872	3.41384	4.15504	-42.3451	36.9459	296107	231470	296107	0.000140141	0.0240241	-19.0395	0	50.2355	10.2107	303327	1	1	53.3921	6.49139	0
	2.92097	3.51181	4.14661	-42.2798	36.9443	303327	230032	303327	0.000140731	0.0241252	-18.9313	0	53.3921	10.213	308190	1	1	55.1814	6.48719	0
	2.93512	3.58539	4.16491	-42.2178	36.9444	308190	229933	308190	0.000141412	0.0242421	-18.8125	0	55.1814	10.2153	309452	1	1	54.9824	6.48297	0
	2.94676	3.61435	4.20625	-42.168	36.9465	309452	231298	309452	0.000141973	0.0243383	-18.715	0	54.9824	10.2177	310118	1	1	54.745	6.47876	0
	2.95651	3.63412	4.23847	-42.1354	36.9508	310118	232301	310118	0.000142443	0.0244188	-18.6368	0	54.745	10.22	312626	1	1	55.9398	6.47454	0
	2.96476	3.67373	4.23775	-42.1204	36.957	312626	231615	312626	0.00014284	0.0244869	-18.5752	0	55.9398	10.2223	314495	1	1	56.4894	6.47031	0
	2.97411	3.70734	4.25475	-42.1208	36.9645	314495	231814	314495	0.000143291	0.0245641	-18.5132	0	56.4894	10.2247	313688	1	1	55.2361	6.46607	0
	2.98566	3.71219	4.31003	-42.1436	36.9728	313688	233917	313688	0.000143847	0.0246595	-18.4475	0	55.2361	10.227	316078	1	1	55.6517	6.46183	0
	2.9929	3.74956	4.33676	-42.2024	36.9811	316078	234798	316078	0.000144196	0.0247194	-18.4243	0	55.6517	10.2293	319705	1	1	57.1642	6.45758	0
	2.99865	3.79987	4.32188	-42.2901	36.9888	319705	233544	319705	0.000144473	0.0247668	-18.4233	0	57.1642	10.2317	318509	1	1	57.34	6.45333	0
	3.0066	3.79568	4.30996	-42.3821	36.9945	318509	232284	318509	0.000144856	0.0248325	-18.4116	0	57.34	10.234	315011	1	1	56.6676	6.44908	0
	3.02065	3.77154	4.30975	-42.4525	36.9963	315011	231192	315011	0.000145533	0.0249485	-18.3554	0	56.6676	10.2363	313565	1	1	57.5347	6.44482	0
	3.03829	3.77616	4.27991	-42.4782	36.994	313565	228258	313565	0.000146383	0.0250942	-18.261	0	57.5347	10.2387	313151	1	1	58.9032	6.44056	0
	3.05634	3.79357	4.24407	-42.4645	36.9881	313151	225010	313151	0.000147253	0.0252433	-18.1502	0	58.9032	10.241	311098	1	1	58.9049	6.43629	0
	3.07279	3.78898	4.23886	-42.4331	36.9804	311098	223531	311098	0.000148045	0.0253792	-18.0435	0	58.9049	10.2433	310672	1	1	59.2996	6.43203	0
	3.09164	3.807	4.24297	-42.3967	36.973	310672	222383	310672	0.000148953	0.0255349	-17.9217	0	59.2996	10.2457	312171	1	1	59.5986	6.42778	0
	3.10809	3.84573	4.27385	-42.3582	36.9665	312171	222816	312171	0.000149746	0.0256707	-17.8139	0	59.5986	10.248	314445	1	1	58.384	6.42352	0
	3.12743	3.89785	4.38237	-42.3166	36.9606	314445	227061	314445	0.000150678	0.0258305	-17.6891	0	58.384	10.2503	317043	1	1	56.773	6.41927	0
	3.14898	3.95713	4.52944	-42.2699	36.9552	317043	233075	317043	0.000151716	0.0260085	-17.5513	0	56.773	10.2527	324588	1	1	56.5648	6.41503	0
	3.16813	4.07595	4.6745	-42.2162	36.9501	324588	239086	324588	0.000152639	0.0261666	-17.4254	0	56.5648	10.255	335398	1	1	56.4837	6.4108	0
	3.18788	4.23794	4.86396	-42.1529	36.9456	335398	247235	335398	0.00015359	0.0263297	-17.2937	0	56.4837	10.2573	346527	1	1	56.7419	6.40657	0
	3.21102	4.41035	5.03621	-42.0778	36.9418	346527	254145	346527	0.000154705	0.0265209	-17.1403	0	56.7419	10.2597	358479	1	1	58.4733	6.40235	0
	3.23218	4.59252	5.15902	-41.9884	36.939	358479	258639	358479	0.000155724	0.0266956	-16.9933	0	58.4733	10.262	369006	1	1	60.8504	6.39815	0
	3.25593	4.76212	5.22872	-41.8899	36.9375	369006	260221	369006	0.000156869	0.0268918	-16.8305	0	60.8504	10.2643	376806	1	1	61.9883	6.39396	0
	3.27847	4.89647	5.30086	-41.7951	36.9379	376806	261997	376806	0.000157955	0.027078	-16.6769	0	61.9883	10.2667	377737	1	1	60.8784	6.38978	0
	3.29962	4.94022	5.40669	-41.7156	36.9406	377737	265515	377737	0.000158974	0.0272526	-16.5373	0	60.8784	10.269	378867	1	1	59.9978	6.38561	0
	3.31907	4.98421	5.51784	-41.6577	36.9457	378867	269386	378867	0.000159911	0.0274133	-16.4154	0	59.9978	10.2713	381652	1	1	58.8838	6.38147	0
	3.33842	5.05011	5.65087	-41.6231	36.9526	381652	274281	381652	0.000160843	0.0275731	-16.3037	0	58.8838	10.2737	384522	1	1	57.4187	6.37734	0
	3.35757	5.11728	5.80631	-41.611	36.9606	384522	280219	384522	0.000161766	0.0277312	-16.2026	0	57.4187	10.276	388699	1	1	56.3483	6.37323	0
	3.37752	5.2036	5.97978	-41.627	36.9689	388699	286886	388699	0.000162727	0.027896	-16.1094	0	56.3483	10.2783	398904	1	1	56.6399	6.36914	0
	3.39437	5.36685	6.15066	-41.6756	36.9768	398904	293619	398904	0.000163539	0.0280352	-16.0447	0	56.6399	10.2807	411267	1	1	57.0523	6.36507	0
	3.41162	5.5613	6.33196	-41.7363	36.9834	411267	300746	411267	0.00016437	0.0281777	-15.9839	0	57.0523	10.283	422273	1	1	57.8311	6.36102	0
	3.43517	5.74955	6.49829	-41.786	36.9869	422273	306530	422273	0.000165504	0.0283722	-15.8917	0	57.8311	10.2853	432814	1	1	58.8365	6.357	0
	3.45821	5.93262	6.64136	-41.8041	36.9865	432814	311190	432814	0.000166615	0.0285625	-15.7928	0	58.8365	10.2877	442179	1	1	59.7787	6.353	0
	3.48406	6.10629	6.77432	-41.7851	36.9824	442179	315066	442179	0.00016786	0.028776	-15.6702	0	59.7787	10.29	448531	1	1	60.9644	6.34904	0
	3.50852	6.23747	6.84107	-41.7476	36.976	448531	315953	448531	0.000169038	0.028978	-15.5498	0	60.9644	10.2923	451798	1	1	61.606	6.34509	0
	3.53416	6.32884	6.8773	-41.7076	36.9691	451798	315321	451798	0.000170274	0.0291898	-15.425	0	61.606	10.2947	451535	1	1	61.5077	6.34118	0
	3.56141	6.37392	6.93297	-41.6706	36.9629	451535	315441	451535	0.000171587	0.0294149	-15.296	0	61.5077	10.297	450292	1	1	60.9627	6.3373	0
	3.58706	6.40215	7.0218	-41.6346	36.9574	450292	317198	450292	0.000172823	0.0296267	-15.1758	0	60.9627	10.2993	448940	1	1	59.6377	6.33345	0
	3.61482	6.43232	7.1457	-41.5957	36.9523	448940	320317	448940	0.00017416	0.0298559	-15.0473	0	59.6377	10.3017	450122	1	1	57.7561	6.32963	0
	3.64366	6.50072	7.35252	-41.5541	36.9474	450122	326979	450122	0.00017555	0.0300942	-14.9153	0	57.7561	10.304	456852	1	1	56.5829	6.32585	0
	3.67141	6.64816	7.62316	-41.5104	36.943	456852	336452	456852	0.000176887	0.0303234	-14.7888	0	56.5829	10.3063	468826	1	1	56.4962	6.3221	0
	3.70246	6.88011	7.8955	-41.4618	36.9393	468826	345550	468826	0.000178382	0.0305799	-14.6491	0	56.4962	10.3087	484243	1	1	56.7861	6.31838	0
	3.73361	7.16615	8.17967	-41.4063	36.9365	484243	355000	484243	0.000179883	0.0308371	-14.5086	0	56.7861	10.311	498986	1	1	57.4907	6.31469	0
	3.76436	7.44514	8.44186	-41.3448	36.9349	498986	363386	498986	0.000181365	0.0310911	-14.3693	0	57.4907	10.3133	514794	1	1	58.7641	6.31103	0
	3.79531	7.74415	8.67531	-41.2822	36.935	514794	370390	514794	0.000182856	0.0313467	-14.2306	0	58.7641	10.3157	527253	1	1	59.8506	6.3074	0
	3.82416	7.99187	8.86006	-41.2274	36.9369	527253	375424	527253	0.000184246	0.031585	-14.1038	0	59.8506	10.318	537273	1	1	60.7713	6.3038	0
	3.85482	8.20902	8.99354	-41.1878	36.9411	537273	378049	537273	0.000185723	0.0318382	-13.9766	0	60.7713	10.3203	547661	1	1	61.9814	6.30022	0
	3.88617	8.4358	9.13312	-41.1678	36.9471	547661	380819	547661	0.000187233	0.0320971	-13.8549	0	61.9814	10.3227	558425	1	1	63.0566	6.29667	0
	3.91752	8.67099	9.28873	-41.1686	36.9545	558425	384208	558425	0.000188744	0.0323561	-13.7416	0	63.0566	10.325	568084	1	1	63.4716	6.29314	0
	3.95107	8.89652	9.49122	-41.1952	36.9626	568084	389250	568084	0.00019036	0.0326332	-13.6307	0	63.4716	10.3273	579913	1	1	64.1106	6.28963	0
	3.98052	9.14946	9.69928	-41.2611	36.9707	579913	394840	579913	0.000191779	0.0328764	-13.5485	0	64.1106	10.3297	594582	1	1	64.3909	6.28615	0
	4.01597	9.46445	10.0052	-41.3524	36.9782	594582	403699	594582	0.000193487	0.0331692	-13.4558	0	64.3909	10.332	606556	1	1	63.1732	6.28268	0
	4.05152	9.7405	10.4224	-41.4429	36.9836	606556	416842	606556	0.0001952	0.0334628	-13.3649	0	63.1732	10.3343	620065	1	1	61.9596	6.27923	0
	4.09077	10.0539	10.8873	-41.5078	36.9853	620065	431258	620065	0.000197091	0.033787	-13.2567	0	61.9596	10.3367	637778	1	1	61.1468	6.2758	0
	4.13362	10.4494	11.4062	-41.5265	36.9829	637778	447126	637778	0.000199155	0.0341409	-13.1261	0	61.1468	10.339	657150	1	1	60.2114	6.27238	0
	4.17867	10.8842	12.0247	-41.5096	36.9773	657150	466291	657150	0.000201326	0.034513	-12.9813	0	60.2114	10.3413	676788	1	1	58.7872	6.26898	0
	4.22763	11.3408	12.7016	-41.4791	36.9701	676788	486836	676788	0.000203685	0.0349174	-12.824	0	58.7872	10.3437	702726	1	1	58.6012	6.26559	0
	4.27918	11.919	13.3729	-41.4465	36.9635	702726	506392	702726	0.000206168	0.0353431	-12.6618	0	58.6012	10.346	728658	1	1	58.6935	6.26222	0
	4.33033	12.5065	14.0198	-41.4154	36.9578	728658	524616	728658	0.000208633	0.0357656	-12.5048	0	58.6935	10.3483	752896	1	1	58.7214	6.25885	0
	4.37938	13.0689	14.6463	-41.3837	36.9528	752896	541923	752896	0.000210996	0.0361707	-12.357	0	58.7214	10.3507	776851	1	1	58.961	6.2555	0
	4.43303	13.65	15.2625	-41.3476	36.9482	776851	557886	776851	0.000213581	0.0366139	-12.1984	0	58.961	10.353	801353	1	1	59.4405	6.25215	0
	4.49438	14.2754	15.8886	-41.3095	36.944	801353	572846	801353	0.000216537	0.0371206	-12.0221	0	59.4405	10.3553	828856	1	1	60.2707	6.24881	0
	4.55414	14.9616	16.5199	-41.2657	36.9404	828856	587791	828856	0.000219416	0.0376141	-11.853	0	60.2707	10.3577	864426	1	1	61.0905	6.24548	0
	4.61138	15.7998	17.2559	-41.2143	36.9375	864426	606356	864426	0.000222174	0.0380869	-11.6922	0	61.0905	10.36	902445	1	1	61.7875	6.24215	0
	4.67144	16.7095	18.1253	-41.1578	36.9356	902445	628717	902445	0.000225067	0.0385829	-11.5267	0	61.7875	10.3623	942238	1	1	61.8231	6.23882	0
	4.73629	17.6885	19.1805	-41.0999	36.935	942238	656211	942238	0.000228192	0.0391186	-11.3531	0	61.8231	10.3647	979202	1	1	61.5479	6.2355	0
	4.81104	18.6726	20.3023	-41.0477	36.9362	979202	683798	979202	0.000231793	0.039736	-11.1622	0	61.5479	10.367	1.01603e+06	1	1	60.7907	6.23218	0
	4.87999	19.6525	21.5266	-41.0062	36.9397	1.01603e+06	714787	1.01603e+06	0.000235115	0.0403055	-10.9923	0	60.7907	10.3693	1054376	1	1	60.7526	6.22886	0
	4.94675	20.6732	22.7203	-40.9797	36.9455	1054376	744246	1054376	0.000238331	0.0408568	-10.8353	0	60.7526	10.3717	1097274	1	1	61.1692	6.22553	0
	5.0149	21.8107	23.8024	-40.9686	36.9531	1097274	769097	1097274	0.000241615	0.0414197	-10.683	0	61.1692	10.374	1135255	1	1	61.7763	6.22221	0
	5.08625	22.8867	24.8286	-40.97	36.9616	1135255	790999	1135255	0.000245053	0.042009	-10.531	0	61.7763	10.3763	1.16639e+06	1	1	61.6517	6.21888	0
	5.1739	23.9197	25.981	-40.998	36.9704	1.16639e+06	813689	1.16639e+06	0.000249276	0.042733	-10.3572	0	61.6517	10.3787	1.20298e+06	1	1	62.0887	6.21554	0
	5.25656	25.0641	27.1074	-41.0557	36.9786	1.20298e+06	835617	1.20298e+06	0.000253258	0.0434156	-10.2064	0	62.0887	10.381	1.24201e+06	1	1	62.5592	6.2122	0
	5.33731	26.2748	28.2854	-41.122	36.9853	1.24201e+06	858739	1.24201e+06	0.000257148	0.0440826	-10.0664	0	62.5592	10.3833	1274301	1	1	62.1386	6.20886	0
	5.42756	27.4138	29.6341	-41.1786	36.9888	1274301	884724	1274301	0.000261497	0.044828	-9.91166	0	62.1386	10.3857	1.30641e+06	1	1	61.7137	6.2055	0
	5.52452	28.6066	31.0529	-41.2029	36.9881	1.30641e+06	910813	1.30641e+06	0.000266168	0.0456288	-9.74362	0	61.7137	10.388	1.33799e+06	1	1	61.7527	6.20213	0
	5.64207	29.9215	32.4677	-41.1864	36.9837	1.33799e+06	932470	1.33799e+06	0.000271832	0.0465997	-9.53793	0	61.7527	10.3903	1.36926e+06	1	1	61.4334	6.19875	0
	5.74982	31.2057	33.9674	-41.1478	36.9768	1.36926e+06	957260	1.36926e+06	0.000277023	0.0474897	-9.35218	0	61.4334	10.3927	1.4e+06	1	1	61.1104	6.19536	0
	5.85787	32.5058	35.4946	-41.1038	36.9696	1.4e+06	981846	1.4e+06	0.000282229	0.0483821	-9.17167	0	61.1104	10.395	1.4282e+06	1	1	60.8433	6.19196	0
	5.97493	33.8232	37.0296	-41.0601	36.963	1.4282e+06	1.00424e+06	1.4282e+06	0.000287868	0.0493489	-8.98406	0	60.8433	10.3973	1.45926e+06	1	1	60.9755	6.18854	0
	6.09398	35.2475	38.5391	-41.017	36.957	1.45926e+06	1.02476e+06	1.45926e+06	0.000293604	0.0503322	-8.80074	0	60.9755	10.3997	1.4823e+06	1	1	61.236	6.1851	0
	6.24013	36.6626	39.9844	-40.9729	36.9511	1.4823e+06	1.03829e+06	1.4823e+06	0.000300646	0.0515393	-8.58674	0	61.236	10.402	1.50433e+06	1	1	61.2827	6.18165	0
	6.38109	38.048	41.4764	-40.9272	36.9454	1.50433e+06	1.05324e+06	1.50433e+06	0.000307437	0.0527035	-8.38901	0	61.2827	10.4043	1524149	1	1	60.9394	6.17818	0
	6.52314	39.4073	43.1026	-40.8715	36.9402	1524149	1.0707e+06	1524149	0.000314281	0.0538767	-8.19635	0	60.9394	10.4067	1.55071e+06	1	1	60.6413	6.17469	0
	6.67249	41.0122	45.1219	-40.8012	36.9357	1.55071e+06	1095773	1.55071e+06	0.000321477	0.0551103	-8.00009	0	60.6413	10.409	1.58312e+06	1	1	60.9369	6.17117	0
	6.82745	42.8416	46.9999	-40.7169	36.9323	1.58312e+06	1.11548e+06	1.58312e+06	0.000328942	0.0563901	-7.80314	0	60.9369	10.4113	1.61e+06	1	1	61.6527	6.16764	0
	7.0231	44.8174	48.679	-40.6218	36.9302	1.61e+06	1.12314e+06	1.61e+06	0.000338369	0.0580061	-7.56849	0	61.6527	10.4137	1.63273e+06	1	1	62.4434	6.16408	0
	7.20715	46.6413	50.2677	-40.5289	36.9299	1.63273e+06	1130177	1.63273e+06	0.000347236	0.0595263	-7.35844	0	62.4434	10.416	1.64763e+06	1	1	62.8773	6.1605	0
	7.38871	48.2528	51.7821	-40.4495	36.9317	1.64763e+06	1135619	1.64763e+06	0.000355984	0.0610258	-7.16325	0	62.8773	10.4183	1.64943e+06	1	1	63.1241	6.15689	0
	7.57966	49.5538	53.0486	-40.3892	36.9357	1.64943e+06	1.13409e+06	1.64943e+06	0.000365184	0.0626029	-6.97165	0	63.1241	10.4207	1.64724e+06	1	1	63.1921	6.15325	0
	7.78051	50.7994	54.3455	-40.3514	36.9416	1.64724e+06	1.13182e+06	1.64724e+06	0.000374861	0.0642618	-6.78424	0	63.1921	10.423	1.63523e+06	1	1	63.0494	6.14959	0
	8.02787	52.0323	55.7431	-40.3338	36.949	1.63523e+06	1.12516e+06	1.63523e+06	0.000386778	0.0663048	-6.57105	0	63.0494	10.4253	1.62621e+06	1	1	62.6372	6.14589	0
	8.26262	53.2584	57.2896	-40.3402	36.9571	1.62621e+06	1123516	1.62621e+06	0.000398088	0.0682437	-6.38396	0	62.6372	10.4277	1.62194e+06	1	1	62.5276	6.14217	0
	8.49788	54.6309	58.8296	-40.3786	36.9654	1.62194e+06	1.12178e+06	1.62194e+06	0.000409423	0.0701868	-6.21173	0	62.5276	10.43	1.62262e+06	1	1	63.0615	6.13841	0
	8.74213	56.2248	60.2274	-40.4329	36.9732	1.62262e+06	1.11635e+06	1.62262e+06	0.000421191	0.0722041	-6.04501	0	63.0615	10.4323	1.6174e+06	1	1	63.6189	6.13462	0
	9.00209	57.7101	61.4779	-40.4793	36.9789	1.6174e+06	1.10662e+06	1.6174e+06	0.000433715	0.0743512	-5.87627	0	63.6189	10.4347	1.59324e+06	1	1	63.8079	6.1308	0
	9.32444	58.8838	62.6106	-40.4969	36.9807	1.59324e+06	1.08804e+06	1.59324e+06	0.000449246	0.0770136	-5.67531	0	63.8079	10.437	1.56758e+06	1	1	63.8242	6.12694	0
	9.63939	59.8924	63.6727	-40.4703	36.9785	1.56758e+06	1070347	1.56758e+06	0.00046442	0.0796149	-5.48659	0	63.8242	10.4393	1.53748e+06	1	1	62.8082	6.12304	0
	9.95515	60.6668	65.1486	-40.4103	36.9731	1.53748e+06	1.06042e+06	1.53748e+06	0.000479633	0.0822228	-5.30549	0	62.8082	10.4417	1.51022e+06	1	1	62.2546	6.1191	0
	10.2829	61.553	66.4622	-40.3363	36.9662	1.51022e+06	1.04732e+06	1.51022e+06	0.000495424	0.0849299	-5.12795	0	62.2546	10.444	1.48839e+06	1	1	62.1347	6.11513	0
	10.6266	62.6907	67.7706	-40.259	36.9598	1.48839e+06	1.0334e+06	1.48839e+06	0.000511981	0.0877682	-4.95348	0	62.1347	10.4463	1.46119e+06	1	1	61.9631	6.11111	0
	11.0346	63.9081	69.2033	-40.1784	36.9544	1.46119e+06	1.01623e+06	1.46119e+06	0.000531641	0.0911385	-4.76147	0	61.9631	10.4487	1.44126e+06	1	1	62.3631	6.10705	0
	11.4316	65.3042	70.4372	-40.0938	36.9498	1.44126e+06	998431	1.44126e+06	0.000550766	0.0944171	-4.58705	0	62.3631	10.451	1.42234e+06	1	1	63.5443	6.10295	0
	11.8331	66.7109	71.1189	-40.011	36.9456	1.42234e+06	973884	1.42234e+06	0.000570113	0.0977336	-4.42276	0	63.5443	10.4533	1.39171e+06	1	1	64.1978	6.0988	0
	12.2486	67.5658	71.5639	-39.9318	36.9419	1.39171e+06	946738	1.39171e+06	0.000590129	0.101165	-4.26473	0	64.1978	10.4557	1.35105e+06	1	1	63.5562	6.09461	0
	12.6796	67.9	72.3781	-39.8501	36.9388	1.35105e+06	924957	1.35105e+06	0.000610897	0.104725	-4.11167	0	63.5562	10.458	1.30604e+06	1	1	62.8573	6.09037	0
	13.1773	68.2145	73.2184	-39.7618	36.9365	1.30604e+06	900358	1.30604e+06	0.000634874	0.108836	-3.9479	0	62.8573	10.4603	1.26783e+06	1	1	62.3447	6.08608	0
	13.6701	68.6954	74.1085	-39.6629	36.935	1.26783e+06	878449	1.26783e+06	0.000658619	0.112906	-3.79628	0	62.3447	10.4627	1.23372e+06	1	1	61.4268	6.08175	0
	14.1641	69.2623	75.3969	-39.5546	36.9348	1.23372e+06	862553	1.23372e+06	0.000682418	0.116986	-3.65392	0	61.4268	10.465	1.2074e+06	1	1	60.8647	6.07736	0
	14.6748	70.2286	76.8701	-39.4479	36.9364	1.2074e+06	848805	1.2074e+06	0.000707021	0.121204	-3.51712	0	60.8647	10.4673	1.18414e+06	1	1	60.8074	6.07292	0
	15.2008	71.3448	78.1355	-39.3525	36.9402	1.18414e+06	832920	1.18414e+06	0.000732366	0.125548	-3.38686	0	60.8074	10.4697	1.15683e+06	1	1	60.8439	6.06843	0
	15.7887	72.3947	79.4931	-39.2736	36.9461	1.15683e+06	815841	1.15683e+06	0.000760689	0.130404	-3.25372	0	60.8439	10.472	1.13272e+06	1	1	60.7914	6.06388	0
	16.376	73.5231	80.7732	-39.2129	36.9537	1.13272e+06	799245	1.13272e+06	0.000788987	0.135255	-3.13154	0	60.7914	10.4743	1.11043e+06	1	1	60.8241	6.05928	0
	16.9646	74.6669	82.0038	-39.1754	36.9621	1.11043e+06	783272	1.11043e+06	0.000817343	0.140116	-3.01932	0	60.8241	10.4767	1.08543e+06	1	1	60.6078	6.05462	0
	17.5677	75.5803	83.181	-39.1734	36.9708	1.08543e+06	767237	1.08543e+06	0.000846403	0.145098	-2.91482	0	60.6078	10.479	1.06201e+06	1	1	60.3054	6.04991	0
	18.184	76.5437	84.4878	-39.2037	36.9789	1.06201e+06	752881	1.06201e+06	0.000876094	0.150188	-2.8176	0	60.3054	10.4813	1.03881e+06	1	1	60.2198	6.04513	0
	18.8588	77.6507	85.7805	-39.2427	36.9855	1.03881e+06	737046	1.03881e+06	0.000908608	0.155761	-2.71899	0	60.2198	10.4837	1.01627e+06	1	1	60.0854	6.0403	0
	19.5388	78.7043	87.0571	-39.2643	36.9888	1.01627e+06	721984	1.01627e+06	0.000941368	0.161377	-2.62557	0	60.0854	10.486	995251	1	1	60.5158	6.0354	0
	20.2248	79.7827	87.8841	-39.242	36.988	995251	704123	995251	0.000974417	0.167043	-2.53514	0	60.5158	10.4883	971168	1	1	60.4957	6.03044	0
	20.9266	80.5538	88.7508	-39.1741	36.9836	971168	687218	971168	0.00100823	0.17284	-2.44617	0	60.4957	10.4907	943734	1	1	59.9601	6.02541	0
	21.6416	80.9526	89.6523	-39.0846	36.9769	943734	671265	943734	0.00104268	0.178745	-2.36039	0	59.9601	10.493	916105	1	1	59.3108	6.02032	0
	22.4025	81.3458	90.6514	-38.9909	36.9701	916105	655691	916105	0.00107934	0.18503	-2.27518	0	59.3108	10.4953	889436	1	1	58.3034	6.01517	0
	23.1725	81.6921	91.9174	-38.8975	36.9641	889436	642757	889436	0.00111644	0.191389	-2.19468	0	58.3034	10.4977	864797	1	1	57.0791	6.00994	0
	23.9416	82.0656	93.4143	-38.8025	36.9586	864797	632239	864797	0.00115349	0.197742	-2.11931	0	57.0791	10.5	845004	1	1	56.7554	6.00465	0
	24.727	82.8177	94.8109	-38.7001	36.9534	845004	621310	845004	0.00119133	0.204228	-2.04688	0	56.7554	10.5023	828703	1	1	56.7685	5.99929	0
	25.5241	83.8384	95.9676	-38.5896	36.9483	828703	609249	828703	0.00122974	0.210812	-1.97758	0	56.7685	10.5047	814831	1	1	56.831	5.99385	0
	26.3483	85.0968	97.3513	-38.4715	36.9435	814831	598701	814831	0.00126945	0.217619	-1.91012	0	56.831	10.507	801762	1	1	56.8853	5.98834	0
	27.1891	86.4037	98.7964	-38.3446	36.9396	801762	588801	801762	0.00130995	0.224563	-1.84515	0	56.8853	10.5093	789538	1	1	56.9628	5.98276	0
	28.0314	87.7225	99.963	-38.2103	36.9366	789538	577850	789538	0.00135054	0.231521	-1.78359	0	56.9628	10.5117	777489	1	1	57.2608	5.9771	0
	28.8789	88.9953	101.129	-38.0722	36.9351	777489	567436	777489	0.00139137	0.23852	-1.72508	0	57.2608	10.514	765470	1	1	57.4402	5.97137	0
	29.734	90.2142	102.34	-37.939	36.9354	765470	557718	765470	0.00143257	0.245583	-1.6696	0	57.4402	10.5163	751603	1	1	57.6335	5.96556	0
	30.6077	91.1825	103.25	-37.8201	36.9378	751603	546614	751603	0.00147466	0.252799	-1.61677	0	57.6335	10.5187	736671	1	1	57.2849	5.95967	0
	31.4964	91.9662	104.481	-37.7191	36.9425	736671	537523	736671	0.00151748	0.260139	-1.56676	0	57.2849	10.521	723906	1	1	56.8631	5.9537	0
	32.3808	92.9101	105.974	-37.6359	36.9491	723906	530313	723906	0.00156009	0.267444	-1.52034	0	56.8631	10.5233	713484	1	1	56.5865	5.94765	0
	33.2711	94.0901	107.885	-37.5678	36.957	713484	525433	713484	0.00160298	0.274797	-1.47668	0	56.5865	10.5257	703997	1	1	56.0787	5.94151	0
	34.1663	95.3371	109.832	-37.5243	36.9656	703997	520900	703997	0.00164611	0.282191	-1.43599	0	56.0787	10.528	696012	1	1	56.1144	5.93529	0
	35.0682	96.7436	111.416	-37.5192	36.9742	696012	514820	696012	0.00168956	0.28964	-1.39855	0	56.1144	10.5303	687906	1	1	56.4811	5.92899	0
	35.9892	98.1283	112.626	-37.5396	36.9821	687906	507094	687906	0.00173394	0.297247	-1.3632	0	56.4811	10.5327	677971	1	1	56.4171	5.9226	0
	36.904	99.1693	113.889	-37.5629	36.9877	677971	500068	677971	0.00177801	0.304802	-1.33003	0	56.4171	10.535	667022	1	1	56.0193	5.91613	0
	37.8256	100.004	115.273	-37.5618	36.9895	667022	493813	667022	0.00182242	0.312414	-1.29752	0	56.0193	10.5373	655916	1	1	55.5043	5.90956	0
	38.7491	100.74	116.676	-37.513	36.9872	655916	487910	655916	0.00186691	0.320042	-1.26504	0	55.5043	10.5397	645035	1	1	54.6398	5.9029	0
	39.6706	101.425	118.406	-37.4274	36.9816	645035	483645	645035	0.0019113	0.327652	-1.23303	0	54.6398	10.542	634450	1	1	53.821	5.89616	0
	40.6141	102.133	120.127	-37.3271	36.9746	634450	479275	634450	0.00195676	0.335445	-1.20139	0	53.821	10.5443	626880	1	1	53.2814	5.88932	0
	41.5513	103.243	122.028	-37.2226	36.9682	626880	475879	626880	0.00200192	0.343186	-1.17121	0	53.2814	10.5467	622201	1	1	53.4166	5.88239	0
	42.4858	104.777	123.69	-37.1184	36.9626	622201	471749	622201	0.00204694	0.350904	-1.14242	0	53.4166	10.549	618845	1	1	53.8967	5.87539	0
	43.4175	106.497	125.174	-37.0155	36.9576	618845	467165	618845	0.00209183	0.358599	-1.11497	0	53.8967	10.5513	613464	1	1	54.2901	5.86831	0
	44.3424	107.82	126.275	-36.9134	36.953	613464	461446	613464	0.00213639	0.366238	-1.08884	0	54.2901	10.5537	606905	1	1	54.7725	5.86116	0
	45.293	108.954	127.042	-36.8101	36.9487	606905	454502	606905	0.00218219	0.37409	-1.06313	0	54.7725	10.556	599105	1	1	54.8196	5.85394	0
	46.2298	109.779	127.947	-36.7016	36.945	599105	448467	599105	0.00222732	0.381827	-1.03863	0	54.8196	10.5583	588775	1	1	54.4001	5.84667	0
	47.1636	110.065	128.775	-36.5846	36.9419	588775	442431	588775	0.00227232	0.38954	-1.01491	0	54.4001	10.5607	577728	1	1	53.6411	5.83934	0
	48.0927	110.127	129.741	-36.4554	36.9398	577728	437140	577728	0.00231708	0.397213	-0.991853	0	53.6411	10.563	568498	1	1	53.011	5.83197	0
	49.0106	110.436	130.849	-36.3168	36.939	568498	432614	568498	0.0023613	0.404795	-0.969604	0	53.011	10.5653	560169	1	1	52.6904	5.82455	0
	49.9507	110.906	132.098	-36.1788	36.9402	560169	428524	560169	0.0024066	0.412559	-0.947717	0	52.6904	10.5677	552051	1	1	52.6181	5.8171	0
	50.8789	111.329	132.688	-36.0488	36.9437	552051	422585	552051	0.00245131	0.420225	-0.927005	0	52.6181	10.57	545590	1	1	52.713	5.80962	0
	51.7988	112.016	133.077	-35.9348	36.9495	545590	416298	545590	0.00249564	0.427823	-0.907525	0	52.713	10.5723	539717	1	1	52.934	5.80211	0
	52.7136	112.767	133.703	-35.8401	36.9569	539717	410998	539717	0.00253971	0.435379	-0.889251	0	52.934	10.5747	534740	1	1	52.7367	5.79458	0
	53.6178	113.643	134.982	-35.7655	36.9654	534740	407932	534740	0.00258328	0.442847	-0.872238	0	52.7367	10.577	531002	1	1	52.8627	5.78704	0
	54.5436	114.798	136.198	-35.723	36.9742	531002	404622	531002	0.00262788	0.450494	-0.856216	0	52.8627	10.5793	528514	1	1	53.0311	5.7795	0
	55.4562	116.171	137.619	-35.7106	36.9824	528514	402114	528514	0.00267185	0.458031	-0.841646	0	53.0311	10.5817	525442	1	1	52.9554	5.77195	0
	56.3636	117.386	139.153	-35.7063	36.989	525442	400050	525442	0.00271557	0.465526	-0.827848	0	52.9554	10.584	522119	1	1	53.102	5.7644	0
	57.2717	118.523	140.315	-35.6874	36.9923	522119	396995	522119	0.00275932	0.473026	-0.814219	0	53.102	10.5863	517872	1	1	53.6477	5.75687	0
	58.1734	119.41	140.668	-35.6308	36.9914	517872	391826	517872	0.00280276	0.480474	-0.800349	0	53.6477	10.5887	511800	1	1	53.8318	5.74934	0
	59.0953	119.88	140.986	-35.5331	36.9869	511800	386585	511800	0.00284718	0.488087	-0.785803	0	53.8318	10.591	503765	1	1	53.6679	5.74184	0
	60.0045	119.813	141.118	-35.4142	36.9801	503765	381083	503765	0.00289098	0.495596	-0.771454	0	53.6679	10.5933	494290	1	1	53.3288	5.73437	0
	60.9083	119.33	140.982	-35.2907	36.9732	494290	375066	494290	0.00293453	0.503062	-0.757503	0	53.3288	10.5957	484594	1	1	52.7274	5.72692	0
	61.8081	118.718	141.021	-35.1671	36.9671	484594	369708	484594	0.00297788	0.510493	-0.743988	0	52.7274	10.598	475130	1	1	51.8929	5.71952	0
	62.7041	118.087	141.651	-35.0397	36.9617	475130	366054	475130	0.00302105	0.517894	-0.730812	0	51.8929	10.6003	466501	1	1	50.8787	5.71216	0
	63.6229	117.641	142.382	-34.9072	36.9567	466501	362628	466501	0.00306531	0.525482	-0.717635	0	50.8787	10.6027	460090	1	1	50.6136	5.70484	0
	64.5347	117.687	142.768	-34.7698	36.9522	460090	358475	460090	0.00310924	0.533013	-0.704803	0	50.6136	10.605	455218	1	1	50.4687	5.69758	0
	65.4423	118.078	143.424	-34.6258	36.9482	455218	355127	455218	0.00315297	0.54051	-0.69223	0	50.4687	10.6073	450846	1	1	50.6159	5.69038	0
	66.3469	118.561	143.825	-34.4753	36.9449	450846	351265	450846	0.00319655	0.547981	-0.67989	0	50.6159	10.6097	446313	1	1	51.1146	5.68325	0
	67.2346	118.939	143.656	-34.3197	36.9427	446313	346219	446313	0.00323933	0.555313	-0.66793	0	51.1146	10.612	440709	1	1	51.7207	5.67619	0
	68.1461	119.038	143.01	-34.1627	36.9417	440709	340053	440709	0.00328324	0.562841	-0.656004	0	51.7207	10.6143	433398	1	1	51.2539	5.6692	0
	69.0538	118.623	143.098	-34.0111	36.9425	433398	335789	433398	0.00332697	0.570338	-0.644501	0	51.2539	10.6167	425294	1	1	50.6983	5.6623	0
	69.9552	117.924	142.949	-33.8709	36.9452	425294	331119	425294	0.0033704	0.577783	-0.633531	0	50.6983	10.619	417469	1	1	50.2293	5.65547	0
	70.8502	117.235	142.696	-33.7438	36.9501	417469	326357	417469	0.00341352	0.585175	-0.623104	0	50.2293	10.6213	408704	1	1	49.4173	5.64873	0
	71.7433	116.221	142.458	-33.631	36.9567	408704	321757	408704	0.00345655	0.592552	-0.613184	0	49.4173	10.6237	400203	1	1	48.3011	5.64207	0
	72.6589	115.256	142.631	-33.5345	36.9645	400203	318087	400203	0.00350066	0.600114	-0.603595	0	48.3011	10.626	393165	1	1	48.0831	5.63549	0
	73.5651	114.641	142.423	-33.4643	36.9728	393165	313711	393165	0.00354432	0.607598	-0.594781	0	48.0831	10.6283	386699	1	1	47.7945	5.62899	0
	74.4652	114.135	142.138	-33.4317	36.9812	386699	309300	386699	0.00358769	0.615033	-0.586887	0	47.7945	10.6307	380009	1	1	47.2608	5.62257	0
	75.3617	113.511	141.992	-33.4232	36.9888	380009	305305	380009	0.00363088	0.622437	-0.579641	0	47.2608	10.633	374176	1	1	46.7668	5.61623	0
	76.2605	113.102	142.061	-33.4135	36.9941	374176	301853	374176	0.00367419	0.629861	-0.572561	0	46.7668	10.6353	368765	1	1	46.5141	5.60997	0
	77.1844	112.816	141.999	-33.3774	36.9956	368765	298110	368765	0.0037187	0.637491	-0.565075	0	46.5141	10.6377	363755	1	1	46.2664	5.60378	0
	78.1012	112.605	142.022	-33.2991	36.9931	363755	294659	363755	0.00376287	0.645063	-0.55717	0	46.2664	10.64	359436	1	1	46.0075	5.59767	0
	79.016	112.572	142.281	-33.1892	36.9876	359436	291779	359436	0.00380695	0.652619	-0.548987	0	46.0075	10.6423	355022	1	1	45.7317	5.59164	0
	79.929	112.474	142.478	-33.0685	36.9809	355022	288846	355022	0.00385093	0.66016	-0.540844	0	45.7317	10.6447	351417	1	1	45.8459	5.58568	0
	80.8359	112.595	142.499	-32.9488	36.9746	351417	285646	351417	0.00389463	0.667651	-0.532934	0	45.8459	10.647	347738	1	1	45.8257	5.5798	0
	81.7645	112.696	142.65	-32.8318	36.9692	347738	282703	347738	0.00393937	0.67532	-0.525092	0	45.8257	10.6493	343148	1	1	45.2871	5.57399	0
	82.6847	112.46	142.976	-32.7126	36.9642	343148	280195	343148	0.0039837	0.68292	-0.517435	0	45.2871	10.6517	338229	1	1	44.7496	5.56826	0
	83.6041	112.081	143.113	-32.5878	36.9595	338229	277379	338229	0.004028	0.690514	-0.509861	0	44.7496	10.654	333945	1	1	44.3511	5.5626	0
	84.521	111.875	143.308	-32.4587	36.9551	333945	274743	333945	0.00407217	0.698087	-0.502396	0	44.3511	10.6563	329662	1	1	43.7893	5.55702	0
	85.4375	111.638	143.645	-32.3226	36.9512	329662	272435	329662	0.00411633	0.705657	-0.494977	0	43.7893	10.6587	324919	1	1	43.4728	5.5515	0
	86.3763	111.24	143.739	-32.1787	36.948	324919	269651	324919	0.00416156	0.71341	-0.487464	0	43.4728	10.661	320977	1	1	43.5081	5.54606	0
	87.2993	111.065	143.473	-32.03	36.9458	320977	266306	320977	0.00420603	0.721033	-0.480114	0	43.5081	10.6633	316914	1	1	43.2889	5.54069	0
	88.2191	110.815	143.395	-31.8808	36.945	316914	263386	316914	0.00425035	0.728631	-0.472908	0	43.2889	10.6657	312641	1	1	42.9624	5.53539	0
	89.1341	110.454	143.292	-31.7409	36.9462	312641	260496	312641	0.00429443	0.736188	-0.465989	0	42.9624	10.668	308920	1	1	42.8828	5.53017	0
	90.0259	110.231	143.092	-31.6186	36.9498	308920	257554	308920	0.00433739	0.743553	-0.459553	0	42.8828	10.6703	305297	1	1	42.8085	5.52501	0
	90.942	110.047	142.935	-31.5171	36.9557	305297	254680	305297	0.00438153	0.75112	-0.453393	0	42.8085	10.6727	301556	1	1	42.4536	5.51992	0
	91.8466	109.78	142.979	-31.4348	36.9635	301556	252250	301556	0.00442511	0.758591	-0.447664	0	42.4536	10.675	298368	1	1	42.4259	5.5149	0
	92.7436	109.68	142.88	-31.3713	36.9722	298368	249636	298368	0.00446833	0.766	-0.442336	0	42.4259	10.6773	295621	1	1	42.6023	5.50994	0
	93.6324	109.712	142.727	-31.3412	36.9811	295621	247002	295621	0.00451115	0.773341	-0.437613	0	42.6023	10.6797	292456	1	1	42.6117	5.50506	0
	94.4933	109.535	142.486	-31.3446	36.9894	292456	244340	292456	0.00455263	0.780451	-0.433575	0	42.6117	10.682	289073	1	1	42.4659	5.50024	0
	95.3818	109.286	142.323	-31.3592	36.996	289073	241785	289073	0.00459544	0.78779	-0.429659	0	42.4659	10.6843	285325	1	1	42.1414	5.49549	0
	96.2616	108.864	142.127	-31.3635	36.999	285325	239246	285325	0.00463783	0.795056	-0.425756	0	42.1414	10.6867	280993	1	1	41.3361	5.4908	0
	97.1342	108.183	142.107	-31.3336	36.9979	280993	237063	280993	0.00467987	0.802263	-0.421543	0	41.3361	10.689	276829	1	1	40.4789	5.48618	0
	97.9974	107.527	142.157	-31.2661	36.9932	276829	235058	276829	0.00472146	0.809393	-0.416983	0	40.4789	10.6913	273079	1	1	39.8291	5.48163	0
	98.8221	106.963	142.094	-31.1822	36.9864	273079	232993	273079	0.00476119	0.816204	-0.412471	0	39.8291	10.6937	269816	1	1	39.4909	5.47713	0
	99.6766	106.599	141.963	-31.0956	36.9797	269816	230782	269816	0.00480236	0.823262	-0.407877	0	39.4909	10.696	267122	1	1	39.4003	5.47271	0
	100.521	106.428	141.829	-31.0107	36.9737	267122	228630	267122	0.00484302	0.830232	-0.403414	0	39.4003	10.6983	264593	1	1	39.2586	5.46834	0
	101.354	106.294	141.798	-30.9247	36.9684	264593	226700	264593	0.00488316	0.837112	-0.399048	0	39.2586	10.7007	262045	1	1	39.2879	5.46404	0
	102.175	106.124	141.743	-30.8334	36.9634	262045	224791	262045	0.00492274	0.843898	-0.394726	0	39.2879	10.703	259677	1	1	38.9458	5.4598	0
	102.953	105.965	141.881	-30.737	36.9587	259677	223310	259677	0.0049602	0.85032	-0.390572	0	38.9458	10.7053	256871	1	1	38.2827	5.45562	0
	103.763	105.646	142.125	-30.635	36.9545	256871	221947	256871	0.00499924	0.857013	-0.386282	0	38.2827	10.7077	253829	1	1	37.1483	5.4515	0
	104.56	105.196	142.653	-30.5249	36.9511	253829	221073	253829	0.00503764	0.863596	-0.381997	0	37.1483	10.71	251095	1	1	36.3757	5.44744	0
	105.343	104.843	142.933	-30.4069	36.9489	251095	219860	251095	0.00507537	0.870064	-0.377716	0	36.3757	10.7123	249013	1	1	36.0567	5.44345	0
	106.112	104.732	143.093	-30.2838	36.948	249013	218512	249013	0.00511243	0.876416	-0.373472	0	36.0567	10.7147	247526	1	1	36.167	5.43951	0
	106.83	104.812	143.094	-30.1621	36.9488	247526	217044	247526	0.00514703	0.882347	-0.369464	0	36.167	10.717	246272	1	1	36.4024	5.43563	0
	107.58	105.012	143.138	-30.0508	36.9517	246272	215598	246272	0.00518314	0.888538	-0.365511	0	36.4024	10.7193	245170	1	1	36.8376	5.4318	0
	108.313	105.254	143.039	-29.9572	36.9566	245170	213992	245170	0.00521845	0.894592	-0.36186	0	36.8376	10.7217	244483	1	1	37.2013	5.42804	0
	109.03	105.654	143.221	-29.8846	36.9634	244483	212855	244483	0.00525299	0.900512	-0.358546	0	37.2013	10.724	243660	1	1	37.2153	5.42433	0
	109.729	105.974	143.64	-29.829	36.9712	243660	212117	243660	0.00528668	0.906288	-0.355523	0	37.2153	10.7263	243066	1	1	37.0913	5.42068	0
	110.372	106.335	144.255	-29.7973	36.9797	243066	211783	243066	0.00531768	0.911602	-0.352995	0	37.0913	10.7287	242544	1	1	37.0338	5.41708	0
	111.046	106.754	144.881	-29.7993	36.9881	242544	211412	242544	0.00535012	0.917163	-0.350799	0	37.0338	10.731	242414	1	1	37.3371	5.41354	0
	111.704	107.33	145.355	-29.8163	36.9957	242414	210854	242414	0.00538185	0.922602	-0.348858	0	37.3371	10.7333	242465	1	1	37.9842	5.41006	0
	112.35	107.973	145.564	-29.8265	37.0008	242465	209943	242465	0.00541296	0.927937	-0.346923	0	37.9842	10.7357	242208	1	1	38.5753	5.40663	0
	112.982	108.465	145.615	-29.8104	37.0019	242208	208841	242208	0.00544342	0.933158	-0.344785	0	38.5753	10.738	241169	1	1	38.8329	5.40325	0
	113.561	108.554	145.465	-29.7507	36.999	241169	207562	241169	0.00547132	0.937941	-0.342369	0	38.8329	10.7403	239489	1	1	38.9046	5.39992	0
	114.169	108.375	145.15	-29.6626	36.993	239489	206011	239489	0.00550061	0.942962	-0.339594	0	38.9046	10.7427	237338	1	1	38.7181	5.39665	0
	114.762	107.959	144.787	-29.5688	36.9857	237338	204434	237338	0.00552917	0.947858	-0.336839	0	38.7181	10.745	235186	1	1	38.6305	5.39343	0
	115.339	107.518	144.285	-29.4783	36.9791	235186	202707	235186	0.00555694	0.952619	-0.334191	0	38.6305	10.7473	232931	1	1	38.399	5.39026	0
	115.899	107.004	143.834	-29.389	36.9733	232931	201095	232931	0.00558396	0.95725	-0.331621	0	38.399	10.7497	231386	1	1	38.3639	5.38714	0
	116.407	106.76	143.542	-29.2993	36.9681	231386	199811	231386	0.00560843	0.961445	-0.329213	0	38.3639	10.752	230456	1	1	38.5183	5.38408	0
	116.94	106.818	143.462	-29.2065	36.9633	230456	198790	230456	0.00563411	0.965848	-0.326719	0	38.5183	10.7543	229681	1	1	38.9439	5.38106	0
	117.465	106.937	143.184	-29.1084	36.9589	229681	197518	229681	0.00565939	0.97018	-0.324207	0	38.9439	10.7567	228491	1	1	38.8916	5.37809	0
	117.976	106.845	143.115	-29.0035	36.9551	228491	196569	228491	0.00568399	0.974399	-0.321675	0	38.8916	10.759	226881	1	1	38.423	5.37517	0
	118.467	106.534	143.178	-28.8901	36.952	226881	195839	226881	0.00570769	0.978461	-0.319116	0	38.423	10.7613	224794	1	1	37.6714	5.3723	0
	118.906	105.945	143.145	-28.7679	36.9497	224794	195071	224794	0.00572881	0.982081	-0.316617	0	37.6714	10.7637	222246	1	1	36.8296	5.36947	0
	119.366	105.15	142.905	-28.6428	36.9489	222246	193994	222246	0.00575098	0.985883	-0.314033	0	36.8296	10.766	219835	1	1	35.8522	5.36669	0
	119.818	104.403	142.84	-28.5271	36.9499	219835	193175	219835	0.00577274	0.989613	-0.311579	0	35.8522	10.7683	217482	1	1	34.7973	5.36396	0
	120.249	103.657	142.825	-28.4294	36.9532	217482	192461	217482	0.00579355	0.993179	-0.309371	0	34.7973	10.7707	215586	1	1	34.2126	5.36128	0
	120.665	103.109	142.775	-28.3537	36.9586	215586	191732	215586	0.00581356	0.99661	-0.307442	0	34.2126	10.773	214102	1	1	33.4807	5.35864	0
	121.031	102.71	142.893	-28.3011	36.9657	214102	191308	214102	0.00583122	0.999638	-0.305884	0	33.4807	10.7753	212911	1	1	32.8968	5.35604	0
	121.419	102.465	143.079	-28.2727	36.9738	212911	190946	212911	0.0058499	1.00284	-0.304536	0	32.8968	10.7777	211752	1	1	32.3432	5.35349	0
	121.793	102.221	143.231	-28.2802	36.982	211752	190562	211752	0.0058679	1.00593	-0.303614	0	32.3432	10.78	210784	1	1	31.8497	5.35098	0
	122.15	102.052	143.429	-28.3193	36.9897	210784	190268	210784	0.0058851	1.00887	-0.303082	0	31.8497	10.7823	209869	1	1	31.3363	5.34852	0
	122.491	101.893	143.652	-28.3646	36.9957	209869	190033	209869	0.00590153	1.01169	-0.302672	0	31.3363	10.7847	209233	1	1	31.164	5.34609	0
	122.79	101.833	143.716	-28.3897	36.9982	209233	189655	209233	0.00591595	1.01416	-0.302181	0	31.164	10.787	208645	1	1	30.997	5.34371	0
	123.108	101.809	143.827	-28.3722	36.9966	208645	189311	208645	0.00593126	1.01679	-0.301228	0	30.997	10.7893	208306	1	1	30.857	5.34137	0
	123.415	101.897	144.072	-28.3136	36.9916	208306	189161	208306	0.00594607	1.01933	-0.299899	0	30.857	10.7917	207903	1	1	30.53	5.33907	0
	123.709	101.943	144.416	-28.2382	36.9847	207903	189162	207903	0.00596023	1.02175	-0.298446	0	30.53	10.794	207833	1	1	30.7308	5.33682	0
	123.991	102.14	144.523	-28.1644	36.9778	207833	188873	207833	0.00597379	1.02408	-0.297047	0	30.7308	10.7963	207689	1	1	30.9723	5.3346	0
	124.228	102.265	144.492	-28.0952	36.9718	207689	188471	207689	0.00598524	1.02604	-0.2958	0	30.9723	10.7987	207135	1	1	30.9741	5.33242	0
	124.483	102.201	144.4	-28.0266	36.9663	207135	187966	207135	0.00599751	1.02814	-0.294518	0	30.9741	10.801	206754	1	1	31.1991	5.33028	0
	124.729	102.215	144.226	-27.9543	36.961	206754	187368	206754	0.00600939	1.03018	-0.293221	0	31.1991	10.8033	206766	1	1	31.9785	5.32817	0
	124.962	102.411	143.82	-27.8781	36.9558	206766	186494	206766	0.00602058	1.0321	-0.29192	0	31.9785	10.8057	206381	1	1	32.3438	5.32611	0
	125.185	102.404	143.486	-27.7957	36.9512	206381	185728	206381	0.00603136	1.03395	-0.290575	0	32.3438	10.808	205949	1	1	32.2356	5.32408	0
	125.37	102.34	143.493	-27.7056	36.9474	205949	185464	205949	0.00604024	1.03547	-0.289238	0	32.2356	10.8103	205740	1	1	32.1913	5.32209	0
	125.568	102.397	143.613	-27.6072	36.9447	205740	185326	205740	0.00604977	1.0371	-0.28778	0	32.1913	10.8127	205368	1	1	32.0662	5.32013	0
	125.758	102.367	143.681	-27.4995	36.9436	205368	185134	205368	0.00605893	1.03867	-0.286233	0	32.0662	10.815	204671	1	1	31.8253	5.31821	0
	125.937	102.165	143.609	-27.3908	36.9444	204671	184778	204671	0.00606758	1.04016	-0.284692	0	31.8253	10.8173	204015	1	1	31.6617	5.31632	0
	126.103	101.972	143.48	-27.295	36.9473	204015	184369	204015	0.00607556	1.04152	-0.283302	0	31.6617	10.8197	203377	1	1	31.8868	5.31447	0
	126.23	101.756	142.98	-27.2183	36.9525	203377	183541	203377	0.0060817	1.04258	-0.282182	0	31.8868	10.822	202556	1	1	32.2529	5.31265	0
	126.365	101.453	142.234	-27.1634	36.9595	202556	182389	202556	0.0060882	1.04369	-0.28126	0	32.2529	10.8243	201541	1	1	32.2991	5.31087	0
	126.494	101.048	141.625	-27.1319	36.9676	201541	181423	201541	0.00609442	1.04476	-0.280586	0	32.2991	10.8267	200556	1	1	32.2339	5.30911	0
	126.609	100.645	141.119	-27.1302	36.9762	200556	180609	200556	0.00609997	1.04571	-0.280248	0	32.2339	10.829	200003	1	1	32.4396	5.30739	0
	126.714	100.451	140.667	-27.1641	36.9847	200003	179882	200003	0.00610502	1.04657	-0.280302	0	32.4396	10.8313	199758	1	1	32.5319	5.3057	0
	126.788	100.386	140.496	-27.2215	36.9923	199758	179559	199758	0.00610856	1.04718	-0.280672	0	32.5319	10.8337	199649	1	1	32.6637	5.30404	0
	126.87	100.396	140.395	-27.2791	36.9974	199649	179313	199649	0.00611252	1.04786	-0.281045	0	32.6637	10.836	199594	1	1	32.9295	5.30241	0
	126.952	100.434	140.214	-27.3106	36.9984	199594	178966	199594	0.00611648	1.04854	-0.281179	0	32.9295	10.8383	199581	1	1	33.2284	5.30082	0
	127.024	100.484	140.019	-27.3019	36.9953	199581	178618	199581	0.00611992	1.04913	-0.280955	0	33.2284	10.8407	198903	1	1	32.8799	5.29924	0
	127.085	100.191	139.918	-27.2668	36.9891	198903	178403	198903	0.00612287	1.04963	-0.280506	0	32.8799	10.843	197528	1	1	32.0832	5.2977	0
	127.119	99.5245	139.676	-27.2219	36.9819	197528	178048	197528	0.0061245	1.04991	-0.280025	0	32.0832	10.8453	196231	1	1	31.4333	5.29619	0
	127.159	98.9021	139.354	-27.1751	36.9752	196231	177580	196231	0.00612643	1.05025	-0.279507	0	31.4333	10.8477	194698	1	1	30.4305	5.2947	0
	127.194	98.157	139.134	-27.1309	36.9695	194698	177251	194698	0.00612814	1.05054	-0.279017	0	30.4305	10.85	192872	1	1	29.1241	5.29324	0
	127.223	97.258	139.021	-27.0864	36.9643	192872	177067	192872	0.00612951	1.05077	-0.278538	0	29.1241	10.8523	191690	1	1	28.4646	5.29181	0
	127.243	96.6779	138.701	-27.0426	36.9594	191690	176630	191690	0.00613051	1.05094	-0.278079	0	28.4646	10.8547	191305	1	1	28.5604	5.2904	0
	127.236	96.4783	138.341	-27.0004	36.955	191305	176182	191305	0.00613018	1.05089	-0.277694	0	28.5604	10.857	190571	1	1	28.2654	5.28902	0
	127.238	96.1097	138.037	-26.9542	36.9511	190571	175792	190571	0.00613026	1.0509	-0.277245	0	28.2654	10.8593	190087	1	1	28.2329	5.28767	0
	127.235	95.8634	137.708	-26.8999	36.948	190087	175377	190087	0.00613011	1.05088	-0.276718	0	28.2329	10.8617	190083	1	1	28.7468	5.28634	0
	127.225	95.854	137.304	-26.8375	36.9457	190083	174876	190083	0.00612964	1.0508	-0.276114	0	28.7468	10.864	190014	1	1	29.1584	5.28503	0
	127.208	95.8056	136.918	-26.7702	36.9449	190014	174410	190014	0.00612878	1.05065	-0.275468	0	29.1584	10.8663	189559	1	1	29.0777	5.28375	0
	127.165	95.5445	136.607	-26.7074	36.9461	189559	174072	189559	0.00612674	1.0503	-0.274906	0	29.0777	10.8687	189084	1	1	28.8879	5.2825	0
	127.13	95.2787	136.372	-26.6574	36.9496	189084	173820	189084	0.00612503	1.05001	-0.274442	0	28.8879	10.871	188594	1	1	28.6806	5.28126	0
	127.089	95.0011	136.132	-26.6245	36.9553	188594	173570	188594	0.00612307	1.04967	-0.27415	0	28.6806	10.8733	187913	1	1	28.1969	5.28005	0
	127.042	94.623	135.952	-26.6111	36.9627	187913	173405	187913	0.00612079	1.04928	-0.274059	0	28.1969	10.8757	187115	1	1	27.4523	5.27887	0
	126.985	94.1787	135.861	-26.622	36.971	187115	173366	187115	0.00611806	1.04881	-0.274232	0	27.4523	10.878	186524	1	1	26.724	5.2777	0
	126.906	93.8233	135.871	-26.67	36.9794	186524	173486	186524	0.00611426	1.04816	-0.274834	0	26.724	10.8803	186200	1	1	26.1701	5.27656	0
	126.832	93.6053	135.945	-26.7502	36.9872	186200	173683	186200	0.00611067	1.04754	-0.275763	0	26.1701	10.8827	186164	1	1	26.0546	5.27544	0
	126.753	93.5289	135.914	-26.8369	36.9933	186164	173752	186164	0.00610688	1.04689	-0.276781	0	26.0546	10.885	186275	1	1	26.2845	5.27434	0
	126.673	93.5257	135.749	-26.9064	36.9958	186275	173650	186275	0.00610303	1.04623	-0.277653	0	26.2845	10.8873	186591	1	1	26.8844	5.27326	0
	126.591	93.6232	135.467	-26.9357	36.9942	186591	173402	186591	0.00609906	1.04555	-0.278148	0	26.8844	10.8897	187293	1	1	27.8752	5.2722	0
	126.489	93.9003	135.151	-26.9274	36.9892	187293	173136	187293	0.00609416	1.04471	-0.278325	0	27.8752	10.892	187758	1	1	28.6951	5.27117	0
	126.388	94.0585	134.771	-26.9066	36.9822	187758	172786	187758	0.00608931	1.04388	-0.278383	0	28.6951	10.8943	188032	1	1	29.3783	5.27015	0
	126.287	94.1201	134.343	-26.8853	36.9753	188032	172376	188032	0.00608442	1.04304	-0.278439	0	29.3783	10.8967	188338	1	1	29.8682	5.26915	0
	126.177	94.1913	133.953	-26.8654	36.9693	188338	172025	188338	0.00607913	1.04214	-0.27852	0	29.8682	10.899	188301	1	1	29.9616	5.26817	0
	126.065	94.0893	133.735	-26.8435	36.9639	188301	171898	188301	0.00607375	1.04121	-0.278581	0	29.9616	10.9013	187717	1	1	29.7109	5.26721	0
	125.94	93.7045	133.496	-26.8146	36.9588	187717	171762	187717	0.00606772	1.04018	-0.278596	0	29.7109	10.9037	187393	1	1	29.6695	5.26627	0
	125.817	93.4518	133.168	-26.7809	36.954	187393	171506	187393	0.0060618	1.03917	-0.278555	0	29.6695	10.906	186860	1	1	29.4623	5.26534	0
	125.695	93.095	132.816	-26.7448	36.9496	186860	171220	186860	0.00605591	1.03816	-0.278483	0	29.4623	10.9083	185874	1	1	28.696	5.26443	0
	125.568	92.5103	132.552	-26.7044	36.946	185874	171052	185874	0.00604979	1.03711	-0.278371	0	28.696	10.9107	185014	1	1	28.0554	5.26354	0
	125.436	91.9855	132.265	-26.6589	36.9433	185014	170862	185014	0.00604342	1.03601	-0.27821	0	28.0554	10.913	184587	1	1	27.7756	5.26267	0
	125.291	91.6673	132.008	-26.6097	36.942	184587	170726	184587	0.00603647	1.03482	-0.278028	0	27.7756	10.9153	184150	1	1	27.3872	5.26181	0
	125.144	91.3432	131.816	-26.5635	36.9423	184150	170679	184150	0.00602937	1.03361	-0.27787	0	27.3872	10.9177	183944	1	1	27.32	5.26097	0
	124.997	91.1332	131.56	-26.5262	36.9447	183944	170548	183944	0.00602227	1.03239	-0.27779	0	27.32	10.92	183998	1	1	27.765	5.26015	0
	124.845	91.0491	131.125	-26.5031	36.9491	183998	170192	183998	0.00601494	1.03113	-0.277854	0	27.765	10.9223	183817	1	1	28.0595	5.25934	0
	124.692	90.848	130.627	-26.4985	36.9551	183817	169752	183817	0.00600757	1.02987	-0.278101	0	28.0595	10.9247	183277	1	1	28.2838	5.25854	0
	124.527	90.4614	129.911	-26.5111	36.9623	183277	169046	183277	0.00599963	1.02851	-0.278547	0	28.2838	10.927	182497	1	1	28.4534	5.25776	0
	124.358	89.9546	129.063	-26.5507	36.9699	182497	168170	182497	0.00599151	1.02712	-0.279284	0	28.4534	10.9293	181430	1	1	28.2647	5.25699	0
	124.187	89.306	128.265	-26.6284	36.9774	181430	167361	181430	0.00598328	1.02571	-0.280428	0	28.2647	10.9317	180213	1	1	27.6293	5.25624	0
	124.013	88.5819	127.666	-26.7252	36.9839	180213	166813	180213	0.00597485	1.02426	-0.281793	0	27.6293	10.934	179216	1	1	26.9483	5.2555	0
	123.838	87.968	127.242	-26.8158	36.9878	179216	166493	179216	0.00596646	1.02282	-0.283116	0	26.9483	10.9363	178646	1	1	26.5672	5.25477	0
	123.661	87.5624	126.908	-26.8773	36.9877	178646	166295	178646	0.0059579	1.02136	-0.284172	0	26.5672	10.9387	178375	1	1	26.37	5.25405	0
	123.481	87.3027	126.661	-26.8947	36.9836	178375	166212	178375	0.00594926	1.01987	-0.2848	0	26.37	10.941	178325	1	1	26.2609	5.25335	0
	123.302	87.1516	126.513	-26.8821	36.9766	178325	166260	178325	0.00594061	1.01839	-0.285135	0	26.2609	10.9433	178428	1	1	26.2849	5.25266	0
	123.123	87.0754	126.387	-26.8598	36.9687	178428	166335	178428	0.00593199	1.01691	-0.285374	0	26.2849	10.9457	178802	1	1	26.7514	5.25198	0
	122.941	87.1283	126.157	-26.8379	36.9613	178802	166280	178802	0.0059232	1.01541	-0.285622	0	26.7514	10.948	179204	1	1	27.3012	5.25131	0
	122.751	87.1896	125.88	-26.8191	36.9548	179204	166170	179204	0.00591407	1.01384	-0.285913	0	27.3012	10.9503	179385	1	1	27.6054	5.25065	0
	122.557	87.1401	125.604	-26.8	36.9488	179385	166068	179385	0.00590474	1.01224	-0.286208	0	27.6054	10.9527	179413	1	1	27.8057	5.25001	0
	122.364	87.0163	125.29	-26.7784	36.9432	179413	165914	179413	0.00589542	1.01064	-0.286472	0	27.8057	10.955	179531	1	1	28.2969	5.24937	0
	122.17	86.9355	124.839	-26.7514	36.9381	179531	165579	179531	0.0058861	1.00905	-0.286678	0	28.2969	10.9573	179267	1	1	28.4992	5.24874	0
	121.978	86.6713	124.321	-26.7123	36.9336	179267	165151	179267	0.00587685	1.00746	-0.286744	0	28.4992	10.9597	178628	1	1	28.2889	5.24812	0
	121.78	86.2224	123.82	-26.6615	36.93	178628	164754	178628	0.00586731	1.00583	-0.286692	0	28.2889	10.962	177968	1	1	27.9601	5.24751	0
	121.58	85.7625	123.381	-26.6018	36.9275	177968	164440	177968	0.00585766	1.00417	-0.286542	0	27.9601	10.9643	177302	1	1	27.4875	5.24691	0
	121.38	85.3004	123.03	-26.5405	36.9268	177302	164243	177302	0.005848	1.00251	-0.28636	0	27.4875	10.9667	176612	1	1	26.8862	5.24631	0
	121.178	84.8273	122.739	-26.4895	36.9281	176612	164127	176612	0.00583826	1.00084	-0.286277	0	26.8862	10.969	176339	1	1	26.8178	5.24573	0
	120.971	84.5516	122.384	-26.4547	36.932	176339	163933	176339	0.00582829	0.999136	-0.286361	0	26.8178	10.9713	176341	1	1	26.8109	5.24515	0
	120.758	84.4039	122.174	-26.4394	36.9382	176341	163941	176341	0.00581804	0.997378	-0.286651	0	26.8109	10.9737	176333	1	1	26.8803	5.24457	0
	120.541	84.2485	121.905	-26.4434	36.9461	176333	163873	176333	0.0058076	0.995589	-0.287149	0	26.8803	10.976	176486	1	1	27.3084	5.24401	0
	120.328	84.172	121.519	-26.4704	36.955	176486	163644	176486	0.00579732	0.993826	-0.287883	0	27.3084	10.9783	176704	1	1	28.0286	5.24345	0
	120.114	84.1264	120.982	-26.5327	36.9639	176704	163211	176704	0.00578702	0.99206	-0.289003	0	28.0286	10.9807	176580	1	1	28.3292	5.24289	0
	119.894	83.9137	120.478	-26.6242	36.9722	176580	162829	176580	0.00577642	0.990244	-0.290465	0	28.3292	10.983	176129	1	1	28.3682	5.24234	0
	119.672	83.5441	119.922	-26.7192	36.9787	176129	162378	176129	0.00576571	0.988407	-0.291991	0	28.3682	10.9853	175611	1	1	28.3329	5.2418	0
	119.447	83.1421	119.368	-26.7931	36.9815	175611	161932	175611	0.00575489	0.986553	-0.293325	0	28.3329	10.9877	174864	1	1	27.9849	5.24125	0
	119.228	82.6361	118.867	-26.8259	36.9803	174864	161550	174864	0.00574431	0.98474	-0.294235	0	27.9849	10.99	174064	1	1	27.4921	5.24072	0
	119.011	82.1087	118.424	-26.8213	36.9757	174064	161240	174064	0.00573387	0.98295	-0.294756	0	27.4921	10.9923	173316	1	1	27.0174	5.24019	0
	118.792	81.6054	117.995	-26.8018	36.9693	173316	160953	173316	0.00572331	0.98114	-0.295137	0	27.0174	10.9947	172746	1	1	26.8158	5.23966	0
	118.569	81.1847	117.512	-26.7806	36.963	172746	160594	172746	0.00571261	0.979304	-0.295507	0	26.8158	10.997	172334	1	1	26.7401	5.23913	0
	118.345	80.8378	117.056	-26.7601	36.9575	172334	160275	172334	0.00570179	0.97745	-0.295885	0	26.7401	10.9993	172125	1	1	26.7861	5.23861	0
	118.124	80.5891	116.668	-26.7385	36.9525	172125	160042	172125	0.00569115	0.975626	-0.296239	0	26.7861	11.0017	171836	1	1	26.4987	5.23808	0
	117.904	80.3035	116.429	-26.7117	36.9476	171836	160013	171836	0.00568053	0.973805	-0.296535	0	26.4987	11.004	171668	1	1	26.2832	5.23757	0
	117.683	80.0747	116.227	-26.6836	36.9429	171668	160035	171668	0.00566988	0.971979	-0.296817	0	26.2832	11.0063	171784	1	1	26.4556	5.23705	0
	117.461	79.9778	115.982	-26.6517	36.9387	171784	160000	171784	0.0056592	0.970149	-0.297057	0	26.4556	11.0087	171828	1	1	26.688	5.23653	0
	117.235	79.8441	115.649	-26.6135	36.9352	171828	159847	171828	0.00564831	0.968282	-0.297232	0	26.688	11.011	171792	1	1	26.8154	5.23601	0
	117.011	79.6755	115.327	-26.5718	36.9326	171792	159708	171792	0.00563754	0.966435	-0.297353	0	26.8154	11.0133	171835	1	1	27.2202	5.2355	0
	116.786	79.5419	114.888	-26.5277	36.9314	171835	159406	171835	0.00562669	0.964576	-0.297443	0	27.2202	11.0157	171828	1	1	27.4233	5.23498	0
	116.561	79.3856	114.538	-26.4869	36.9319	171828	159228	171828	0.00561585	0.962718	-0.297556	0	27.4233	11.018	171612	1	1	27.2621	5.23446	0
	116.337	79.1333	114.272	-26.457	36.9344	171612	159164	171612	0.00560506	0.960867	-0.297772	0	27.2621	11.0203	171511	1	1	26.9788	5.23394	0
	116.107	78.9302	114.15	-26.4429	36.939	171511	159309	171511	0.00559398	0.958967	-0.298167	0	26.9788	11.0227	171527	1	1	26.824	5.23343	0
	115.877	78.781	114.028	-26.444	36.9451	171527	159453	171527	0.00558288	0.957066	-0.298721	0	26.824	11.025	171531	1	1	26.7042	5.23291	0
	115.647	78.6269	113.876	-26.4606	36.9524	171531	159558	171531	0.00557181	0.955168	-0.299444	0	26.7042	11.0273	171564	1	1	26.9345	5.23239	0
	115.417	78.4849	113.533	-26.5055	36.9602	171564	159395	171564	0.0055607	0.953263	-0.300488	0	26.9345	11.0297	171538	1	1	27.1796	5.23186	0
	115.186	78.3164	113.142	-26.5869	36.9678	171538	159165	171538	0.00554957	0.951356	-0.301952	0	27.1796	11.032	171307	1	1	27.2957	5.23134	0
	114.949	78.05	112.688	-26.6859	36.9744	171307	158853	171307	0.00553816	0.949399	-0.303644	0	27.2957	11.0343	170906	1	1	27.4104	5.23082	0
	114.716	77.7094	112.128	-26.781	36.9783	170906	158384	170906	0.00552695	0.947477	-0.305311	0	27.4104	11.0367	170313	1	1	27.2593	5.2303	0
	114.487	77.2853	111.606	-26.8471	36.978	170313	157962	170313	0.0055159	0.945583	-0.30668	0	27.2593	11.039	169505	1	1	26.6433	5.22977	0
	114.261	76.7666	111.217	-26.8671	36.9737	169505	157723	169505	0.00550501	0.943716	-0.30755	0	26.6433	11.0413	168711	1	1	25.8275	5.22925	0
	114.037	76.2575	110.944	-26.86	36.9664	168711	157645	168711	0.00549423	0.941869	-0.308133	0	25.8275	11.0437	168199	1	1	25.2995	5.22872	0
	113.804	75.8705	110.745	-26.8453	36.9583	168199	157685	168199	0.00548299	0.939942	-0.308664	0	25.2995	11.046	167910	1	1	24.9329	5.2282	0
	113.575	75.5882	110.532	-26.8287	36.951	167910	157697	167910	0.00547199	0.938056	-0.309154	0	24.9329	11.0483	167952	1	1	24.7602	5.22767	0
	113.346	75.4545	110.429	-26.8134	36.9447	167952	157869	167952	0.00546095	0.936162	-0.309656	0	24.7602	11.0507	168132	1	1	24.7018	5.22715	0
	113.118	75.3836	110.356	-26.7958	36.939	168132	158083	168132	0.00544997	0.93428	-0.310124	0	24.7018	11.053	168506	1	1	25.2062	5.22662	0
	112.889	75.398	110.106	-26.774	36.9338	168506	158045	168506	0.00543894	0.932389	-0.310544	0	25.2062	11.0553	168945	1	1	25.8109	5.22609	0
	112.657	75.4388	109.763	-26.7465	36.9291	168945	157877	168945	0.00542773	0.930469	-0.310905	0	25.8109	11.0577	169147	1	1	26.2911	5.22557	0
	112.427	75.3752	109.401	-26.7105	36.9251	169147	157678	169147	0.00541668	0.928575	-0.311154	0	26.2911	11.06	169113	1	1	26.6317	5.22504	0
	112.198	75.2066	108.964	-26.665	36.9217	169113	157368	169113	0.00540564	0.926681	-0.311288	0	26.6317	11.0623	168867	1	1	26.9316	5.22451	0
	111.973	74.946	108.415	-26.6126	36.9193	168867	156892	168867	0.00539477	0.924819	-0.311323	0	26.9316	11.0647	168367	1	1	26.7825	5.22398	0
	111.748	74.5744	107.962	-26.561	36.9184	168367	156550	168367	0.00538395	0.922963	-0.311353	0	26.7825	11.067	167695	1	1	26.413	5.22345	0
	111.518	74.1239	107.517	-26.5182	36.9194	167695	156226	167695	0.00537288	0.921064	-0.311484	0	26.413	11.0693	167147	1	1	26.151	5.22292	0
	111.29	73.7305	107.091	-26.4903	36.9229	167147	155925	167147	0.00536189	0.919182	-0.311765	0	26.151	11.0717	166777	1	1	25.9802	5.22239	0
	111.058	73.414	106.724	-26.4821	36.9285	166777	155717	166777	0.00535072	0.917265	-0.312272	0	25.9802	11.074	166505	1	1	25.8355	5.22187	0
	110.829	73.1428	106.409	-26.4944	36.9357	166505	155577	166505	0.00533966	0.91537	-0.313003	0	25.8355	11.0763	166437	1	1	25.9637	5.22134	0
	110.603	72.9642	106.08	-26.532	36.9437	166437	155412	166437	0.00532879	0.913507	-0.314018	0	25.9637	11.0787	166794	1	1	26.6195	5.22081	0
	110.368	72.9651	105.723	-26.6093	36.9518	166794	155220	166794	0.00531744	0.911562	-0.315534	0	26.6195	11.081	167230	1	1	27.3273	5.22028	0
	110.134	73.0005	105.38	-26.7153	36.9593	167230	155045	167230	0.00530618	0.909631	-0.317397	0	27.3273	11.0833	167421	1	1	27.8951	5.21975	0
	109.9	72.9295	104.956	-26.824	36.9649	167421	154750	167421	0.00529494	0.907704	-0.319316	0	27.8951	11.0857	167574	1	1	28.5339	5.21922	0
	109.672	72.8439	104.467	-26.9156	36.9668	167574	154350	167574	0.00528391	0.905814	-0.321056	0	28.5339	11.088	167490	1	1	28.9445	5.21869	0
	109.448	72.6591	103.964	-26.9668	36.9647	167490	153920	167490	0.00527315	0.903969	-0.32234	0	28.9445	11.0903	166915	1	1	28.8506	5.21816	0
	109.221	72.2594	103.446	-26.9825	36.9594	166915	153473	166915	0.00526219	0.90209	-0.323247	0	28.8506	11.0927	166189	1	1	28.5486	5.21763	0
	108.994	71.7958	102.955	-26.9867	36.9523	166189	153062	166189	0.00525128	0.900219	-0.324031	0	28.5486	11.095	165467	1	1	28.4139	5.2171	0
	108.771	71.3374	102.374	-26.9897	36.9455	165467	152510	165467	0.00524053	0.898377	-0.32479	0	28.4139	11.0973	164805	1	1	28.1712	5.21657	0
	108.547	70.9059	101.891	-26.9913	36.9395	164805	152103	164805	0.00522973	0.896525	-0.325534	0	28.1712	11.0997	164048	1	1	27.553	5.21605	0
	108.324	70.435	101.554	-26.9906	36.9338	164048	151912	164048	0.00521899	0.894685	-0.326245	0	27.553	11.102	163362	1	1	27.0533	5.21552	0
	108.097	69.9935	101.186	-26.9855	36.9284	163362	151680	163362	0.00520806	0.892811	-0.326916	0	27.0533	11.1043	162625	1	1	26.4911	5.21499	0
	107.873	69.5333	100.817	-26.9729	36.9231	162625	151441	162625	0.00519727	0.89096	-0.32749	0	26.4911	11.1067	161812	1	1	25.5577	5.21446	0
	107.652	69.0437	100.586	-26.9493	36.9183	161812	151405	161812	0.00518659	0.88913	-0.327919	0	25.5577	11.109	161176	1	1	24.9179	5.21393	0
	107.43	68.631	100.366	-26.9145	36.9144	161176	151384	161176	0.00517593	0.887302	-0.328206	0	24.9179	11.1113	160804	1	1	24.8405	5.21341	0
	107.211	68.3332	99.9679	-26.8685	36.9117	160804	151092	160804	0.00516538	0.885494	-0.328338	0	24.8405	11.1137	160582	1	1	24.9215	5.21288	0
	106.986	68.0951	99.5801	-26.8175	36.9106	160582	150823	160582	0.00515451	0.883631	-0.328417	0	24.9215	11.116	160279	1	1	24.8015	5.21236	0
	106.761	67.8236	99.2412	-26.7758	36.9114	160279	150626	160279	0.00514368	0.881773	-0.328591	0	24.8015	11.1183	160114	1	1	24.8627	5.21183	0
	106.538	67.6127	98.9031	-26.7496	36.9143	160114	150427	160114	0.00513295	0.879934	-0.32893	0	24.8627	11.1207	160056	1	1	25.0982	5.21131	0
	106.318	67.4479	98.5486	-26.7416	36.9193	160056	150199	160056	0.00512232	0.878111	-0.32947	0	25.0982	11.123	159984	1	1	25.187	5.21078	0
	106.096	67.2768	98.2557	-26.7523	36.926	159984	150066	159984	0.00511162	0.876278	-0.330231	0	25.187	11.1253	159700	1	1	24.8963	5.21026	0
	105.871	67.0154	98.0133	-26.7789	36.9337	159700	150013	159700	0.0051008	0.874422	-0.331192	0	24.8963	11.1277	159590	1	1	24.895	5.20973	0
	105.647	66.8276	97.7393	-26.8323	36.9419	159590	149911	159590	0.00509	0.872572	-0.332481	0	24.895	11.13	159605	1	1	25.0949	5.20921	0
	105.425	66.6933	97.4475	-26.92	36.9499	159605	149778	159605	0.00507931	0.870739	-0.334196	0	25.0949	11.1323	159519	1	1	25.0946	5.20869	0
	105.203	66.5169	97.1899	-27.0213	36.9569	159519	149698	159519	0.0050686	0.868903	-0.336097	0	25.0946	11.1347	159600	1	1	25.321	5.20817	0
	104.984	66.4127	96.9295	-27.1149	36.9612	159600	149608	159600	0.00505808	0.867099	-0.337922	0	25.321	11.137	159895	1	1	25.6066	5.20765	0
	104.762	66.3946	96.7033	-27.1775	36.9614	159895	149575	159895	0.00504737	0.865264	-0.339417	0	25.6066	11.1393	160095	1	1	25.8633	5.20713	0
	104.544	66.339	96.4967	-27.1985	36.9576	160095	149567	160095	0.00503686	0.863462	-0.340424	0	25.8633	11.1417	160101	1	1	25.8302	5.20661	0
	104.326	66.2037	96.3161	-27.1976	36.9511	160101	149598	160101	0.00502639	0.861667	-0.341181	0	25.8302	11.144	160240	1	1	26.2065	5.20609	0
	104.113	66.1259	96.018	-27.1914	36.9438	160240	149440	160240	0.00501612	0.859907	-0.34187	0	26.2065	11.1463	160283	1	1	26.3603	5.20557	0
	103.903	66.0098	95.7735	-27.1854	36.9373	160283	149361	160283	0.00500599	0.85817	-0.342545	0	26.3603	11.1487	160071	1	1	26.1404	5.20506	0
	103.684	65.7834	95.5533	-27.177	36.9316	160071	149333	160071	0.00499544	0.856361	-0.343215	0	26.1404	11.151	159931	1	1	26.0793	5.20454	0
	103.472	65.5912	95.3039	-27.1644	36.9265	159931	149249	159931	0.0049852	0.854605	-0.34381	0	26.0793	11.1533	159913	1	1	26.2303	5.20403	0
	103.259	65.4496	95.0244	-27.1503	36.9218	159913	149117	159913	0.00497498	0.852853	-0.344381	0	26.2303	11.1557	159647	1	1	26.0578	5.20352	0
	103.047	65.2062	94.7549	-27.1334	36.9174	159647	149001	159647	0.00496474	0.851099	-0.344917	0	26.0578	11.158	159292	1	1	25.9528	5.203	0
	102.836	64.9279	94.401	-27.1106	36.9137	159292	148749	159292	0.00495457	0.849354	-0.34537	0	25.9528	11.1603	158945	1	1	25.8666	5.20249	0
	102.621	64.6514	94.0403	-27.0785	36.9106	158945	148490	158945	0.00494424	0.847583	-0.345712	0	25.8666	11.1627	158466	1	1	25.5634	5.20198	0
	102.409	64.3234	93.707	-27.0351	36.9086	158466	148270	158466	0.00493402	0.845831	-0.345892	0	25.5634	11.165	157940	1	1	25.4986	5.20147	0
	102.196	63.9767	93.2919	-26.9881	36.9082	157940	147921	157940	0.00492376	0.844074	-0.346015	0	25.4986	11.1673	157330	1	1	25.0073	5.20096	0
	101.983	63.5962	92.9622	-26.948	36.9098	157330	147707	157330	0.00491348	0.842311	-0.34621	0	25.0073	11.1697	156566	1	1	24.2194	5.20045	0
	101.776	63.1588	92.6745	-26.9232	36.9137	156566	147550	156566	0.00490349	0.840598	-0.34656	0	24.2194	11.172	156062	1	1	23.7884	5.19995	0
	101.559	62.8214	92.3669	-26.9185	36.9199	156062	147374	156062	0.00489305	0.838808	-0.34718	0	23.7884	11.1743	155706	1	1	23.5021	5.19944	0
	101.345	62.5462	92.085	-26.9331	36.9276	155706	147234	155706	0.00488275	0.837043	-0.348029	0	23.5021	11.1767	155518	1	1	23.444	5.19893	0
	101.131	62.3384	91.8037	-26.9708	36.936	155518	147095	155518	0.00487242	0.835272	-0.349174	0	23.444	11.179	155490	1	1	23.8278	5.19843	0
	100.917	62.1955	91.4298	-27.0421	36.9444	155490	146806	155490	0.00486212	0.833507	-0.350757	0	23.8278	11.1813	155463	1	1	24.1823	5.19792	0
	100.708	62.0559	91.0722	-27.1348	36.9521	155463	146535	155463	0.00485206	0.831782	-0.352615	0	24.1823	11.1837	155477	1	1	24.4928	5.19742	0
	100.494	61.9301	90.7528	-27.2263	36.9576	155477	146332	155477	0.00484176	0.830016	-0.354502	0	24.4928	11.186	155593	1	1	25.0472	5.19692	0
	100.287	61.8484	90.3896	-27.2941	36.9593	155593	146048	155593	0.00483178	0.828305	-0.356102	0	25.0472	11.1883	155806	1	1	25.5409	5.19642	0
	100.084	61.8078	90.0523	-27.3185	36.9569	155806	145798	155806	0.004822	0.826629	-0.357166	0	25.5409	11.1907	155820	1	1	25.5057	5.19592	0
	99.8801	61.6874	89.9505	-27.3109	36.951	155820	145930	155820	0.00481217	0.824943	-0.357852	0	25.5057	11.193	155948	1	1	25.3921	5.19542	0
	99.6798	61.6139	89.894	-27.2928	36.9436	155948	146132	155948	0.00480252	0.823288	-0.358406	0	25.3921	11.1953	156521	1	1	25.9742	5.19492	0
	99.4742	61.7131	89.7171	-27.2768	36.9364	156521	146146	156521	0.00479261	0.82159	-0.359007	0	25.9742	11.1977	157156	1	1	26.9297	5.19442	0
	99.2688	61.8353	89.4506	-27.266	36.9301	157156	146013	157156	0.00478271	0.819894	-0.359669	0	26.9297	11.2	157406	1	1	27.2365	5.19392	0
	99.0663	61.8071	89.2648	-27.2544	36.9244	157406	146008	157406	0.00477295	0.818221	-0.360306	0	27.2365	11.2023	157575	1	1	27.6176	5.19342	0
	98.8648	61.7478	88.9975	-27.2373	36.919	157575	145867	157575	0.00476325	0.816557	-0.360868	0	27.6176	11.2047	157776	1	1	28.3564	5.19293	0
	98.6657	61.7021	88.5749	-27.2155	36.9139	157776	145467	157776	0.00475366	0.814913	-0.361356	0	28.3564	11.207	157403	1	1	28.4385	5.19243	0
	98.4608	61.4284	88.1421	-27.1864	36.9094	157403	145058	157403	0.00474378	0.81322	-0.361766	0	28.4385	11.2093	156708	1	1	28.0813	5.19194	0
	98.2593	61.0319	87.7449	-27.1478	36.9056	156708	144700	156708	0.00473408	0.811556	-0.362031	0	28.0813	11.2117	155848	1	1	27.288	5.19144	0
	98.0618	60.575	87.4613	-27.101	36.9028	155848	144523	155848	0.00472456	0.809924	-0.362163	0	27.288	11.214	155234	1	1	27.0971	5.19095	0
	97.8646	60.2153	87.0301	-27.0494	36.9014	155234	144100	155234	0.00471506	0.808296	-0.362216	0	27.0971	11.2163	154709	1	1	26.9948	5.19046	0
	97.6681	59.8908	86.6079	-27.0012	36.9018	154709	143690	154709	0.00470559	0.806673	-0.362295	0	26.9948	11.2187	154108	1	1	26.6058	5.18997	0
	97.4672	59.5355	86.2699	-26.965	36.9044	154108	143424	154108	0.00469591	0.805014	-0.36253	0	26.6058	11.221	153599	1	1	26.2635	5.18948	0
	97.2682	59.2178	85.962	-26.9473	36.909	153599	143205	153599	0.00468632	0.80337	-0.36299	0	26.2635	11.2233	153334	1	1	26.3635	5.18899	0
	97.0683	58.9941	85.593	-26.95	36.9153	153334	142884	153334	0.00467669	0.801719	-0.363711	0	26.3635	11.2257	153046	1	1	26.2508	5.1885	0
	96.8702	58.7632	85.3077	-26.975	36.9227	153046	142698	153046	0.00466715	0.800083	-0.36472	0	26.2508	11.228	152650	1	1	25.8027	5.18801	0
	96.6753	58.4933	85.1107	-27.0354	36.9306	152650	142656	152650	0.00465776	0.798473	-0.366194	0	25.8027	11.2303	152328	1	1	25.4601	5.18752	0
	96.4724	58.2473	84.8993	-27.1337	36.9384	152328	142601	152328	0.00464798	0.796797	-0.368218	0	25.4601	11.2327	151989	1	1	25.2047	5.18703	0
	96.2704	57.9959	84.6938	-27.2482	36.9453	151989	142554	151989	0.00463825	0.795129	-0.370478	0	25.2047	11.235	151617	1	1	24.8746	5.18655	0
	96.0735	57.7358	84.4503	-27.3543	36.9494	151617	142436	151617	0.00462876	0.793502	-0.372638	0	24.8746	11.2373	151293	1	1	24.8542	5.18606	0
	95.8828	57.498	84.111	-27.4263	36.9495	151293	142145	151293	0.00461958	0.791928	-0.374359	0	24.8542	11.2397	150935	1	1	24.7379	5.18557	0
	95.6956	57.25	83.7955	-27.4544	36.9458	150935	141889	150935	0.00461056	0.790382	-0.375514	0	24.7379	11.242	150444	1	1	23.9664	5.18509	0
	95.503	56.9489	83.6626	-27.4573	36.9394	150444	141950	150444	0.00460128	0.788791	-0.376375	0	23.9664	11.2443	150176	1	1	23.1566	5.18461	0
	95.3164	56.7363	83.664	-27.4523	36.9324	150176	142230	150176	0.00459229	0.787249	-0.377116	0	23.1566	11.2467	150335	1	1	23.177	5.18412	0
	95.1289	56.6847	83.5802	-27.4466	36.926	150335	142368	150335	0.00458325	0.785701	-0.377845	0	23.177	11.249	150748	1	1	23.4043	5.18364	0
	94.9427	56.729	83.5582	-27.44	36.9205	150748	142610	150748	0.00457429	0.784163	-0.378552	0	23.4043	11.2513	151146	1	1	23.2855	5.18316	0
	94.7605	56.7696	83.6637	-27.4311	36.9153	151146	143064	151146	0.00456551	0.782658	-0.379209	0	23.2855	11.2537	152047	1	1	24.0841	5.18268	0
	94.5742	56.996	83.6852	-27.4206	36.9105	152047	143383	152047	0.00455653	0.78112	-0.379861	0	24.0841	11.256	152898	1	1	25.1468	5.1822	0
	94.3884	57.2022	83.5585	-27.4063	36.9062	152898	143448	152898	0.00454758	0.779585	-0.380455	0	25.1468	11.2583	153552	1	1	25.944	5.18172	0
	94.2006	57.3328	83.362	-27.3832	36.9024	153552	143396	153552	0.00453853	0.778034	-0.380932	0	25.944	11.2607	153897	1	1	26.4354	5.18124	0
	94.0145	57.3479	83.1736	-27.3497	36.8995	153897	143355	153897	0.00452957	0.776497	-0.381249	0	26.4354	11.263	154109	1	1	26.9996	5.18076	0
	93.8338	57.3167	82.8835	-27.3068	36.8977	154109	143130	154109	0.00452086	0.775004	-0.381404	0	26.9996	11.2653	154110	1	1	27.3998	5.18028	0
	93.6464	57.2025	82.5427	-27.2632	36.8975	154110	142827	154110	0.00451183	0.773457	-0.381561	0	27.3998	11.2677	153891	1	1	27.5652	5.1798	0
	93.4604	57.0077	82.1888	-27.2302	36.8993	153891	142497	153891	0.00450287	0.77192	-0.381838	0	27.5652	11.27	153539	1	1	27.4843	5.17933	0
	93.2739	56.7637	81.8725	-27.2151	36.9036	153539	142233	153539	0.00449388	0.77038	-0.382346	0	27.4843	11.2723	153005	1	1	27.129	5.17885	0
	93.0872	56.4532	81.579	-27.2223	36.9099	153005	142007	153005	0.00448488	0.768837	-0.383148	0	27.129	11.2747	152406	1	1	26.7107	5.17837	0
	92.9032	56.121	81.2777	-27.2513	36.9177	152406	141763	152406	0.00447602	0.767318	-0.384235	0	26.7107	11.277	151878	1	1	26.4222	5.1779	0
	92.7142	55.8129	80.9529	-27.3053	36.9262	151878	141484	151878	0.00446692	0.765757	-0.385691	0	26.4222	11.2793	151574	1	1	26.1876	5.17742	0
	92.528	55.5894	80.7264	-27.3951	36.9345	151574	141372	151574	0.00445795	0.764219	-0.38765	0	26.1876	11.2817	151489	1	1	26.1426	5.17695	0
	92.3395	55.4449	80.5352	-27.509	36.942	151489	141325	151489	0.00444886	0.762662	-0.389974	0	26.1426	11.284	151557	1	1	26.2982	5.17648	0
	92.1538	55.3584	80.3451	-27.6216	36.9473	151557	141276	151557	0.00443992	0.761128	-0.392302	0	26.2982	11.2863	151740	1	1	26.685	5.176	0
	91.9766	55.3184	80.126	-27.7117	36.9487	151740	141162	151740	0.00443138	0.759665	-0.394322	0	26.685	11.2887	151907	1	1	27.0987	5.17553	0
	91.7973	55.2713	79.8837	-27.761	36.9462	151907	141010	151907	0.00442274	0.758184	-0.395821	0	27.0987	11.291	151942	1	1	27.6371	5.17506	0
	91.617	55.1757	79.5168	-27.7758	36.9405	151942	140638	151942	0.00441405	0.756695	-0.396871	0	27.6371	11.2933	151573	1	1	27.6287	5.17459	0
	91.4392	54.9347	79.173	-27.7754	36.9333	151573	140303	151573	0.00440549	0.755226	-0.397715	0	27.6287	11.2957	150861	1	1	27.2327	5.17412	0
	91.2636	54.5716	78.8164	-27.7733	36.9264	150861	139940	150861	0.00439703	0.753776	-0.398525	0	27.2327	11.298	150097	1	1	26.7521	5.17365	0
	91.0908	54.1924	78.4675	-27.7689	36.9204	150097	139584	150097	0.0043887	0.752349	-0.399283	0	26.7521	11.3003	149291	1	1	26.0804	5.17318	0
	90.9132	53.7963	78.1655	-27.7592	36.9148	149291	139319	149291	0.00438015	0.750882	-0.399984	0	26.0804	11.3027	148672	1	1	25.3635	5.17271	0
	90.74	53.4711	78.0249	-27.7469	36.9095	148672	139334	148672	0.0043718	0.749452	-0.400627	0	25.3635	11.305	148309	1	1	24.6722	5.17224	0
	90.5678	53.2395	77.9501	-27.7325	36.9045	148309	139465	148309	0.0043635	0.748029	-0.401236	0	24.6722	11.3073	148280	1	1	24.2638	5.17177	0
	90.3944	53.127	77.9381	-27.7135	36.9001	148280	139711	148280	0.00435515	0.746597	-0.401777	0	24.2638	11.3097	148439	1	1	24.1154	5.17131	0
	90.2227	53.0832	77.9286	-27.6881	36.8967	148439	139960	148439	0.00434688	0.745179	-0.402212	0	24.1154	11.312	148639	1	1	24.2072	5.17084	0
	90.0494	53.0526	77.8499	-27.6549	36.8943	148639	140087	148639	0.00433853	0.743747	-0.402528	0	24.2072	11.3143	148673	1	1	24.2495	5.17037	0
	89.8756	52.9624	77.7018	-27.6132	36.8935	148673	140091	148673	0.00433016	0.742312	-0.402708	0	24.2495	11.3167	148559	1	1	24.2649	5.16991	0
	89.7022	52.8194	77.4864	-27.5706	36.8945	148559	139973	148559	0.0043218	0.74088	-0.402854	0	24.2649	11.319	148504	1	1	24.7363	5.16944	0
	89.53	52.6985	77.1341	-27.5341	36.8976	148504	139604	148504	0.0043135	0.739458	-0.403062	0	24.7363	11.3213	148354	1	1	25.2928	5.16898	0
	89.359	52.5449	76.7001	-27.507	36.9027	148354	139085	148354	0.00430526	0.738045	-0.403381	0	25.2928	11.3237	147930	1	1	25.3565	5.16851	0
	89.1839	52.2921	76.3071	-27.4946	36.9095	147930	138644	147930	0.00429683	0.736599	-0.403916	0	25.3565	11.326	147262	1	1	25.3181	5.16805	0
	89.0094	51.954	75.8281	-27.5014	36.9174	147262	138044	147262	0.00428842	0.735158	-0.404722	0	25.3181	11.3283	146578	1	1	25.2379	5.16758	0
	88.8347	51.6114	75.3579	-27.5411	36.9257	146578	137457	146578	0.00428001	0.733715	-0.406011	0	25.2379	11.3307	145797	1	1	24.8878	5.16712	0
	88.6581	51.2343	74.9358	-27.6182	36.9338	145797	136959	145797	0.0042715	0.732257	-0.407867	0	24.8878	11.333	144939	1	1	24.0827	5.16666	0
	88.4863	50.8341	74.6385	-27.7094	36.9408	144939	136681	144939	0.00426322	0.730837	-0.409929	0	24.0827	11.3353	144329	1	1	23.4524	5.1662	0
	88.3123	50.5205	74.3969	-27.7891	36.9448	144329	136507	144329	0.00425483	0.7294	-0.411873	0	23.4524	11.3377	144050	1	1	22.9932	5.16573	0
	88.1406	50.3249	74.2651	-27.8334	36.9445	144050	136531	144050	0.00424656	0.727982	-0.413334	0	22.9932	11.34	144132	1	1	23.1176	5.16527	0
	87.9719	50.2572	74.1231	-27.8358	36.9404	144132	136531	144132	0.00423843	0.726589	-0.414209	0	23.1176	11.3423	144487	1	1	23.3592	5.16481	0
	87.806	50.2859	74.0834	-27.815	36.9337	144487	136716	144487	0.00423044	0.725219	-0.414757	0	23.3592	11.3447	145002	1	1	23.8843	5.16435	0
	87.6409	50.3702	74.0265	-27.789	36.9265	145002	136868	145002	0.00422249	0.723855	-0.415232	0	23.8843	11.347	145523	1	1	24.5474	5.16389	0
	87.4724	50.4541	73.9163	-27.762	36.9201	145523	136927	145523	0.00421437	0.722463	-0.4157	0	24.5474	11.3493	145804	1	1	25.1764	5.16343	0
	87.3082	50.4565	73.6939	-27.7313	36.9145	145804	136772	145804	0.00420646	0.721107	-0.416084	0	25.1764	11.3517	145870	1	1	25.6374	5.16297	0
	87.1436	50.3841	73.3727	-27.6959	36.9094	145870	136433	145870	0.00419853	0.719747	-0.416396	0	25.6374	11.354	145613	1	1	26.1798	5.16252	0
	86.9816	50.2017	72.9054	-27.6579	36.9046	145613	135817	145613	0.00419072	0.718409	-0.416654	0	26.1798	11.3563	145080	1	1	26.418	5.16206	0
	86.8206	49.9255	72.4152	-27.6174	36.9002	145080	135154	145080	0.00418297	0.71708	-0.416866	0	26.418	11.3587	144327	1	1	26.0201	5.1616	0
	86.6547	49.5716	72.0493	-27.5717	36.8964	144327	134728	144327	0.00417497	0.71571	-0.417017	0	26.0201	11.361	143871	1	1	25.9445	5.16115	0
	86.4905	49.3213	71.7131	-27.5204	36.8932	143871	134354	143871	0.00416706	0.714354	-0.417069	0	25.9445	11.3633	143635	1	1	26.0119	5.1607	0
	86.3281	49.1479	71.4364	-27.4656	36.891	143635	134088	143635	0.00415924	0.713012	-0.417048	0	26.0119	11.3657	143194	1	1	25.4459	5.16024	0
	86.166	48.9052	71.2876	-27.4141	36.8903	143194	134060	143194	0.00415143	0.711673	-0.417058	0	25.4459	11.368	142864	1	1	25.0558	5.15979	0
	86.01	48.7041	71.1767	-27.3776	36.8917	142864	134094	142864	0.00414391	0.710385	-0.417244	0	25.0558	11.3703	142913	1	1	25.3032	5.15934	0
	85.8439	48.6267	70.9771	-27.3603	36.8953	142913	133977	142913	0.00413591	0.709013	-0.417746	0	25.3032	11.3727	142953	1	1	25.221	5.15889	0
	85.6774	48.5458	70.8876	-27.3613	36.901	142953	134068	142953	0.00412789	0.707638	-0.418508	0	25.221	11.375	142629	1	1	24.5439	5.15844	0
	85.5132	48.3431	70.8248	-27.3806	36.9081	142629	134207	142629	0.00411998	0.706282	-0.419526	0	24.5439	11.3773	142555	1	1	24.3977	5.15799	0
	85.3514	48.2266	70.7039	-27.4236	36.9159	142555	134231	142555	0.00411218	0.704945	-0.420891	0	24.3977	11.3797	142532	1	1	24.6786	5.15755	0
	85.1902	48.1275	70.4633	-27.5044	36.9237	142532	134028	142532	0.00410441	0.703614	-0.422841	0	24.6786	11.382	142218	1	1	24.6153	5.1571	0
	85.0221	47.927	70.1912	-27.6125	36.9306	142218	133774	142218	0.00409631	0.702225	-0.42526	0	24.6153	11.3843	141636	1	1	24.2898	5.15666	0
	84.8601	47.6397	69.8794	-27.7254	36.9353	141636	133434	141636	0.00408851	0.700887	-0.427756	0	24.2898	11.3867	141325	1	1	24.2501	5.15622	0
	84.7015	47.4464	69.6091	-27.8214	36.9362	141325	133167	141325	0.00408087	0.699577	-0.430028	0	24.2501	11.389	141082	1	1	24.3992	5.15577	0
	84.5443	47.277	69.3111	-27.8792	36.9331	141082	132843	141082	0.0040733	0.698279	-0.431758	0	24.3992	11.3913	140855	1	1	24.2625	5.15533	0
	84.3911	47.1152	69.119	-27.9097	36.9269	140855	132716	140855	0.00406592	0.697014	-0.433088	0	24.2625	11.3937	140751	1	1	24.1067	5.1549	0
	84.2338	46.9928	68.9905	-27.9358	36.9191	140751	132716	140751	0.00405834	0.695715	-0.434392	0	24.1067	11.396	140824	1	1	24.1522	5.15446	0
	84.0748	46.9285	68.8812	-27.9651	36.9118	140824	132757	140824	0.00405067	0.694401	-0.435755	0	24.1522	11.3983	140798	1	1	23.9452	5.15403	0
	83.923	46.8349	68.8112	-27.9953	36.9052	140798	132862	140798	0.00404336	0.693147	-0.437093	0	23.9452	11.4007	140817	1	1	23.5502	5.15359	0
	83.7712	46.7565	68.8229	-28.0204	36.899	140817	133125	140817	0.00403605	0.691894	-0.438351	0	23.5502	11.403	140862	1	1	23.1936	5.15316	0
	83.6193	46.6868	68.8333	-28.0347	36.893	140862	133387	140862	0.00402873	0.690639	-0.439442	0	23.1936	11.4053	141043	1	1	23.1649	5.15273	0
	83.4641	46.6601	68.803	-28.0372	36.8873	141043	133576	141043	0.00402125	0.689358	-0.440366	0	23.1649	11.4077	141032	1	1	22.7094	5.1523	0
	83.3118	46.5712	68.8137	-28.0286	36.8822	141032	133841	141032	0.00401392	0.6881	-0.441097	0	22.7094	11.41	141093	1	1	22.3534	5.15187	0
	83.1597	46.5063	68.827	-28.0098	36.878	141093	134112	141093	0.00400659	0.686843	-0.441657	0	22.3534	11.4123	141432	1	1	22.6579	5.15145	0
	83.0079	46.5328	68.7729	-27.982	36.8752	141432	134252	141432	0.00399927	0.685589	-0.442061	0	22.6579	11.4147	141928	1	1	23.4904	5.15102	0
	82.8555	46.6102	68.6265	-27.9489	36.874	141928	134212	141928	0.00399193	0.684331	-0.442366	0	23.4904	11.417	142180	1	1	23.9658	5.1506	0
	82.7015	46.6061	68.4684	-27.921	36.8748	142180	134152	142180	0.00398451	0.683059	-0.442738	0	23.9658	11.4193	142418	1	1	24.718	5.15018	0
	82.5493	46.5985	68.2116	-27.9059	36.8778	142418	133896	142418	0.00397717	0.681801	-0.443278	0	24.718	11.4217	142651	1	1	25.5551	5.14976	0
	82.3965	46.5884	67.9168	-27.9058	36.883	142651	133564	142651	0.00396982	0.68054	-0.444035	0	25.5551	11.424	142632	1	1	25.8279	5.14935	0
	82.2438	46.4956	67.6447	-27.9232	36.8898	142632	133276	142632	0.00396246	0.679279	-0.445055	0	25.8279	11.4263	142468	1	1	25.7054	5.14893	0
	82.0935	46.3574	67.4856	-27.9579	36.8976	142468	133206	142468	0.00395522	0.678037	-0.446329	0	25.7054	11.4287	142502	1	1	25.7702	5.14852	0
	81.9391	46.2814	67.3528	-28.0217	36.9059	142502	133194	142502	0.00394778	0.676762	-0.448088	0	25.7702	11.431	142704	1	1	26.3042	5.1481	0
	81.7848	46.2597	67.1376	-28.1178	36.9139	142704	133019	142704	0.00394034	0.675487	-0.450374	0	26.3042	11.4333	142654	1	1	26.7185	5.14769	0
	81.6298	46.1556	66.8425	-28.2233	36.9207	142654	132686	142654	0.00393288	0.674207	-0.452835	0	26.7185	11.4357	142400	1	1	27.0147	5.14728	0
	81.48	45.989	66.4976	-28.3147	36.9245	142400	132244	142400	0.00392566	0.67297	-0.455089	0	27.0147	11.438	141916	1	1	27.2541	5.14687	0
	81.3355	45.7514	66.0702	-28.3684	36.9241	141916	131628	141916	0.0039187	0.671777	-0.456765	0	27.2541	11.4403	141415	1	1	27.5182	5.14647	0
	81.1876	45.5069	65.6245	-28.3778	36.92	141415	130978	141415	0.00391157	0.670555	-0.4578	0	27.5182	11.4427	140795	1	1	27.3264	5.14606	0
	81.0432	45.2269	65.2876	-28.3628	36.9132	140795	130538	140795	0.00390462	0.669363	-0.458456	0	27.3264	11.445	140230	1	1	26.8839	5.14566	0
	80.8973	44.9642	65.0607	-28.3429	36.9061	140230	130318	140230	0.00389759	0.668157	-0.459052	0	26.8839	11.4473	139800	1	1	26.349	5.14526	0
	80.7536	44.7466	64.9266	-28.3237	36.8998	139800	130281	139800	0.00389066	0.666971	-0.459635	0	26.349	11.4497	139683	1	1	26.2004	5.14486	0
	80.6098	44.6298	64.8067	-28.3065	36.8943	139683	130273	139683	0.00388373	0.665783	-0.460244	0	26.2004	11.452	139720	1	1	26.5162	5.14446	0
	80.4627	44.56	64.5999	-28.2916	36.8894	139720	130094	139720	0.00387664	0.664568	-0.460905	0	26.5162	11.4543	139655	1	1	26.7006	5.14406	0
	80.3193	44.4601	64.393	-28.2772	36.8849	139655	129909	139655	0.00386973	0.663383	-0.461549	0	26.7006	11.4567	139370	1	1	26.5703	5.14367	0
	80.1768	44.2906	64.1912	-28.2603	36.8808	139370	129732	139370	0.00386287	0.662207	-0.462144	0	26.5703	11.459	139185	1	1	26.8665	5.14327	0
	80.0353	44.1536	63.8936	-28.2349	36.8774	139185	129359	139185	0.00385606	0.661038	-0.46259	0	26.8665	11.4613	138642	1	1	26.5527	5.14288	0
	79.8964	43.905	63.6381	-28.1979	36.8746	138642	129066	138642	0.00384936	0.659891	-0.462822	0	26.5527	11.4637	137758	1	1	25.5428	5.14249	0
	79.7558	43.5485	63.4892	-28.1479	36.873	137758	128991	137758	0.00384259	0.658729	-0.462837	0	25.5428	11.466	137045	1	1	24.4151	5.1421	0
	79.6144	43.2462	63.397	-28.0941	36.8729	137045	129032	137045	0.00383578	0.657562	-0.462776	0	24.4151	11.4683	136680	1	1	23.9051	5.14171	0
	79.4729	43.0544	63.2686	-28.0515	36.8748	136680	129000	136680	0.00382896	0.656393	-0.462873	0	23.9051	11.4707	136463	1	1	23.4962	5.14133	0
	79.327	42.907	63.1725	-28.0248	36.8791	136463	129041	136463	0.00382193	0.655188	-0.463231	0	23.4962	11.473	136449	1	1	23.4706	5.14094	0
	79.1845	42.8257	63.0602	-28.0197	36.8854	136449	129044	136449	0.00381506	0.654011	-0.4639	0	23.4706	11.4753	136546	1	1	23.4748	5.14056	0
	79.0376	42.7765	62.9866	-28.0372	36.8931	136546	129133	136546	0.00380798	0.652797	-0.464956	0	23.4748	11.4777	136543	1	1	23.5413	5.14018	0
	78.8928	42.6973	62.8506	-28.0779	36.9014	136543	129090	136543	0.00380101	0.651602	-0.466379	0	23.5413	11.48	136653	1	1	23.8349	5.1398	0
	78.7498	42.6541	62.7011	-28.153	36.9097	136653	129017	136653	0.00379412	0.650421	-0.468368	0	23.8349	11.4823	136612	1	1	23.7911	5.13942	0
	78.6024	42.5617	62.5781	-28.2502	36.9173	136612	129005	136612	0.00378702	0.649203	-0.470768	0	23.7911	11.4847	136531	1	1	23.7142	5.13904	0
	78.4594	42.459	62.4496	-28.3428	36.9226	136531	128975	136531	0.00378013	0.648022	-0.473103	0	23.7142	11.487	136447	1	1	23.7453	5.13867	0
	78.3174	42.3562	62.2892	-28.4093	36.9241	136447	128877	136447	0.00377329	0.646849	-0.475051	0	23.7453	11.4893	136421	1	1	23.8433	5.13829	0
	78.1778	42.2723	62.1375	-28.4358	36.9217	136421	128793	136421	0.00376656	0.645696	-0.476373	0	23.8433	11.4917	136449	1	1	24.0582	5.13792	0
	78.0387	42.2059	61.9771	-28.4327	36.9163	136449	128689	136449	0.00375986	0.644547	-0.47724	0	24.0582	11.494	136479	1	1	24.3266	5.13755	0
	77.9004	42.1403	61.8019	-28.4217	36.9097	136479	128553	136479	0.00375319	0.643405	-0.477989	0	24.3266	11.4963	136433	1	1	24.4276	5.13718	0
	77.7653	42.053	61.6441	-28.4134	36.9036	136433	128448	136433	0.00374668	0.642289	-0.478757	0	24.4276	11.4987	136328	1	1	24.5373	5.13681	0
	77.6259	41.9455	61.4541	-28.406	36.8985	136328	128282	136328	0.00373997	0.641138	-0.479558	0	24.5373	11.501	136395	1	1	24.8192	5.13645	0
	77.4887	41.8917	61.2917	-28.3941	36.8939	136395	128169	136395	0.00373336	0.640005	-0.480267	0	24.8192	11.5033	136267	1	1	24.7125	5.13608	0
	77.3518	41.7786	61.1578	-28.3768	36.8895	136267	128116	136267	0.00372677	0.638874	-0.480882	0	24.7125	11.5057	136069	1	1	24.5186	5.13572	0
	77.2173	41.6453	61.0197	-28.3561	36.8853	136069	128049	136069	0.00372029	0.637763	-0.481424	0	24.5186	11.508	136218	1	1	25.0405	5.13535	0
	77.0808	41.6173	60.8244	-28.3309	36.8817	136218	127865	136218	0.00371371	0.636636	-0.481894	0	25.0405	11.5103	136376	1	1	25.5512	5.13499	0
	76.9392	41.5891	60.63	-28.302	36.8788	136376	127691	136376	0.00370689	0.635466	-0.482328	0	25.5512	11.5127	136164	1	1	25.5236	5.13463	0
	76.8014	41.4498	60.4353	-28.2694	36.877	136164	127510	136164	0.00370025	0.634328	-0.482661	0	25.5236	11.515	135857	1	1	25.2319	5.13428	0
	76.6639	41.2825	60.2785	-28.2341	36.8767	135857	127407	135857	0.00369362	0.633192	-0.482928	0	25.2319	11.5173	135563	1	1	24.9517	5.13392	0
	76.5286	41.1205	60.1245	-28.2026	36.8782	135563	127306	135563	0.0036871	0.632075	-0.483223	0	24.9517	11.5197	135239	1	1	24.6304	5.13357	0
	76.3922	40.949	59.9671	-28.1796	36.8819	135239	127200	135239	0.00368053	0.630949	-0.483643	0	24.6304	11.522	134929	1	1	24.2941	5.13321	0
	76.2531	40.7807	59.8172	-28.1687	36.8877	134929	127113	134929	0.00367383	0.6298	-0.484261	0	24.2941	11.5243	134812	1	1	23.9102	5.13286	0
	76.1147	40.6716	59.7656	-28.1725	36.895	134812	127234	134812	0.00366716	0.628657	-0.485111	0	23.9102	11.5267	134780	1	1	23.7034	5.13251	0
	75.9744	40.5869	59.6991	-28.1946	36.9032	134780	127327	134780	0.0036604	0.627498	-0.486281	0	23.7034	11.529	134863	1	1	23.7346	5.13216	0
	75.8371	40.5384	59.619	-28.2497	36.9117	134863	127387	134863	0.00365379	0.626364	-0.488001	0	23.7346	11.5313	134849	1	1	23.5099	5.13182	0
	75.7026	40.4624	59.5695	-28.3404	36.9198	134849	127507	134849	0.00364731	0.625253	-0.490326	0	23.5099	11.5337	134968	1	1	23.5841	5.13147	0
	75.562	40.4228	59.4907	-28.4434	36.9265	134968	127575	134968	0.00364053	0.624091	-0.492931	0	23.5841	11.536	135148	1	1	23.9948	5.13113	0
	75.4266	40.4042	59.3492	-28.5348	36.93	135148	127500	135148	0.00363401	0.622973	-0.495354	0	23.9948	11.5383	135242	1	1	24.6113	5.13078	0
	75.2948	40.3617	59.1127	-28.5891	36.9293	135242	127215	135242	0.00362766	0.621884	-0.497173	0	24.6113	11.5407	135223	1	1	25.07	5.13044	0
	75.1665	40.2873	58.8721	-28.6001	36.9247	135223	126913	135223	0.00362148	0.620825	-0.498276	0	25.07	11.543	135196	1	1	25.4091	5.1301	0
	75.0385	40.2108	58.6622	-28.5882	36.9174	135196	126676	135196	0.00361531	0.619768	-0.499017	0	25.4091	11.5453	135273	1	1	25.4904	5.12976	0
	74.905	40.1621	58.5674	-28.5703	36.9095	135273	126697	135273	0.00360888	0.618665	-0.499699	0	25.4904	11.5477	135296	1	1	25.5023	5.12943	0
	74.7729	40.0979	58.4329	-28.5538	36.9024	135296	126629	135296	0.00360252	0.617574	-0.500391	0	25.5023	11.55	135648	1	1	26.0692	5.12909	0
	74.643	40.1324	58.3153	-28.5372	36.8959	135648	126594	135648	0.00359626	0.616501	-0.501059	0	26.0692	11.5523	135974	1	1	26.1712	5.12876	0
	74.5142	40.1594	58.3239	-28.5158	36.8899	135974	126832	135974	0.00359005	0.615437	-0.50163	0	26.1712	11.5547	136226	1	1	26.1261	5.12843	0
	74.3862	40.1648	58.3454	-28.4893	36.8843	136226	127097	136226	0.00358388	0.61438	-0.502102	0	26.1261	11.557	136826	1	1	27.07	5.12809	0
	74.2585	40.2723	58.2146	-28.4567	36.8793	136826	127030	136826	0.00357773	0.613325	-0.50246	0	27.07	11.5593	137462	1	1	28.3641	5.12776	0
	74.1322	40.3908	57.9794	-28.4181	36.875	137462	126733	137462	0.00357165	0.612282	-0.502693	0	28.3641	11.5617	137693	1	1	29.0071	5.12744	0
	74.0062	40.39	57.7715	-28.3725	36.8715	137693	126493	137693	0.00356557	0.611241	-0.502788	0	29.0071	11.564	137626	1	1	29.5128	5.12711	0
	73.8806	40.3016	57.4807	-28.3228	36.8693	137626	126070	137626	0.00355952	0.610204	-0.502794	0	29.5128	11.5663	137407	1	1	29.9114	5.12678	0
	73.7546	40.1689	57.1609	-28.2755	36.8686	137407	125583	137407	0.00355345	0.609163	-0.502821	0	29.9114	11.5687	136817	1	1	29.7839	5.12646	0
	73.6238	39.9256	56.8564	-28.2379	36.8702	136817	125136	136817	0.00354715	0.608084	-0.503026	0	29.7839	11.571	136027	1	1	29.1517	5.12614	0
	73.4947	39.6255	56.632	-28.2198	36.874	136027	124861	136027	0.00354093	0.607017	-0.503534	0	29.1517	11.5733	135115	1	1	28.217	5.12582	0
	73.3653	39.2905	56.4457	-28.2238	36.88	135115	124670	135115	0.0035347	0.605948	-0.504411	0	28.217	11.5757	134429	1	1	27.5662	5.1255	0
	73.2339	39.0209	56.2566	-28.2477	36.8874	134429	124475	134429	0.00352837	0.604863	-0.505643	0	27.5662	11.578	133841	1	1	26.9719	5.12518	0
	73.1054	38.782	56.0894	-28.2978	36.8954	133841	124323	133841	0.00352218	0.603802	-0.507319	0	26.9719	11.5803	133255	1	1	26.4221	5.12486	0
	72.9721	38.5419	55.9025	-28.3833	36.9033	133255	124135	133255	0.00351575	0.602701	-0.50967	0	26.4221	11.5827	132876	1	1	26.3151	5.12455	0
	72.8402	38.3627	55.6734	-28.4867	36.9104	132876	123850	132876	0.0035094	0.601611	-0.512352	0	26.3151	11.585	132522	1	1	26.148	5.12423	0
	72.7094	38.1918	55.473	-28.5847	36.9151	132522	123627	132522	0.0035031	0.600531	-0.51497	0	26.148	11.5873	132132	1	1	25.9528	5.12392	0
	72.5825	38.013	55.2685	-28.6573	36.9161	132132	123386	132132	0.00349698	0.599483	-0.517165	0	25.9528	11.5897	131744	1	1	25.991	5.12361	0
	72.4603	37.8377	55.0029	-28.6875	36.9132	131744	123001	131744	0.00349109	0.598473	-0.518623	0	25.991	11.592	131259	1	1	25.706	5.1233	0
	72.3365	37.634	54.7861	-28.6882	36.9075	131259	122726	131259	0.00348513	0.597451	-0.519603	0	25.706	11.5943	130604	1	1	24.8607	5.12299	0
	72.2119	37.3816	54.6819	-28.6807	36.9006	130604	122703	130604	0.00347913	0.596421	-0.520461	0	24.8607	11.5967	130069	1	1	23.9675	5.12268	0
	72.0877	37.1645	54.5973	-28.6732	36.8943	130069	122725	130069	0.00347315	0.595396	-0.521309	0	23.9675	11.599	129639	1	1	23.2746	5.12238	0
	71.9629	36.9774	54.498	-28.6671	36.8888	129639	122714	129639	0.00346713	0.594366	-0.52218	0	23.2746	11.6013	129295	1	1	22.5016	5.12207	0
	71.8414	36.817	54.4515	-28.6601	36.8838	129295	122816	129295	0.00346128	0.593362	-0.523008	0	22.5016	11.6037	129059	1	1	21.446	5.12177	0
	71.7166	36.6862	54.5083	-28.6502	36.879	129059	123158	129059	0.00345526	0.592331	-0.523805	0	21.446	11.606	129144	1	1	21.0131	5.12147	0
	71.5912	36.6459	54.5481	-28.6328	36.8745	129144	123464	129144	0.00344922	0.591295	-0.524469	0	21.0131	11.6083	129548	1	1	21.411	5.12117	0
	71.4677	36.6971	54.5326	-28.6053	36.8707	129548	123643	129548	0.00344327	0.590275	-0.524926	0	21.411	11.6107	130104	1	1	21.9973	5.12087	0
	71.347	36.7924	54.5362	-28.5676	36.8677	130104	123860	130104	0.00343746	0.589278	-0.525164	0	21.9973	11.613	130758	1	1	22.7947	5.12057	0
	71.2287	36.9163	54.5267	-28.5216	36.8659	130758	124044	130758	0.00343176	0.588301	-0.525216	0	22.7947	11.6153	131485	1	1	23.859	5.12027	0
	71.1059	37.0573	54.4678	-28.4754	36.8656	131485	124124	131485	0.00342584	0.587287	-0.525278	0	23.859	11.6177	132112	1	1	24.8311	5.11998	0
	70.9832	37.1697	54.3798	-28.4366	36.8671	132112	124138	132112	0.00341993	0.586273	-0.525446	0	24.8311	11.62	132697	1	1	25.6015	5.11969	0
	70.8592	37.2691	54.2836	-28.4103	36.8708	132697	124135	132697	0.00341395	0.585249	-0.525828	0	25.6015	11.6223	133139	1	1	26.3263	5.11939	0
	70.7352	37.3278	54.1683	-28.3986	36.8765	133139	124088	133139	0.00340798	0.584225	-0.526452	0	26.3263	11.6247	133534	1	1	27.006	5.1191	0
	70.6135	37.3742	54.0436	-28.4023	36.8837	133534	124016	133534	0.00340212	0.58322	-0.527324	0	27.006	11.627	133785	1	1	27.4093	5.11881	0
	70.4861	37.3768	53.9317	-28.4258	36.8918	133785	123983	133785	0.00339598	0.582168	-0.5286	0	27.4093	11.6293	133840	1	1	27.505	5.11853	0
	70.3581	37.3245	53.8286	-28.4845	36.9001	133840	123971	133840	0.00338981	0.581111	-0.530531	0	27.505	11.6317	133719	1	1	27.3163	5.11824	0
	70.2331	37.2244	53.7384	-28.5791	36.9081	133719	123983	133719	0.00338379	0.580079	-0.533124	0	27.3163	11.634	133498	1	1	26.9958	5.11796	0
	70.1072	37.0962	53.6444	-28.6845	36.9146	133498	123989	133498	0.00337773	0.579039	-0.535953	0	26.9958	11.6363	133078	1	1	26.4505	5.11767	0
	69.9874	36.9164	53.5369	-28.7745	36.9178	133078	123952	133078	0.00337195	0.578049	-0.538506	0	26.4505	11.6387	132598	1	1	26.1136	5.11739	0
	69.8663	36.7197	53.3442	-28.8256	36.9167	132598	123720	132598	0.00336612	0.577049	-0.540412	0	26.1136	11.641	132030	1	1	26.0026	5.11711	0
	69.7496	36.5012	53.0569	-28.8356	36.9119	132030	123260	132030	0.0033605	0.576085	-0.541574	0	26.0026	11.6433	131441	1	1	26.1467	5.11683	0
	69.6324	36.2774	52.6927	-28.8279	36.9047	131441	122620	131441	0.00335485	0.575117	-0.542447	0	26.1467	11.6457	130895	1	1	26.3928	5.11655	0
	69.516	36.0661	52.3195	-28.8203	36.8972	130895	121955	130895	0.00334924	0.574156	-0.543322	0	26.3928	11.648	130189	1	1	26.3669	5.11627	0
	69.4012	35.8126	51.9586	-28.816	36.8906	130189	121314	130189	0.00334371	0.573207	-0.544237	0	26.3669	11.6503	129489	1	1	26.1824	5.116	0
	69.2831	35.5593	51.6403	-28.81	36.8848	129489	120777	129489	0.00333802	0.572232	-0.545136	0	26.1824	11.6527	128859	1	1	25.7092	5.11572	0
	69.1651	35.3261	51.4256	-28.8003	36.8796	128859	120480	128859	0.00333233	0.571257	-0.545961	0	25.7092	11.655	128316	1	1	25.3306	5.11545	0
	69.048	35.1177	51.252	-28.7882	36.8746	128316	120277	128316	0.00332669	0.57029	-0.546731	0	25.3306	11.6573	127859	1	1	24.8999	5.11518	0
	68.9302	34.9329	51.0901	-28.7713	36.8702	127859	120102	127859	0.00332102	0.569317	-0.54741	0	24.8999	11.6597	127443	1	1	24.4856	5.11491	0
	68.8134	34.76	50.9394	-28.7481	36.8664	127443	119951	127443	0.00331539	0.568352	-0.547955	0	24.4856	11.662	127168	1	1	24.1198	5.11464	0
	68.6943	34.625	50.8301	-28.7156	36.8633	127168	119901	127168	0.00330965	0.567369	-0.548331	0	24.1198	11.6643	126965	1	1	23.8478	5.11437	0
	68.5747	34.5098	50.7259	-28.6737	36.8614	126965	119864	126965	0.00330389	0.566381	-0.548515	0	23.8478	11.6667	126708	1	1	23.4673	5.1141	0
	68.4599	34.3821	50.6279	-28.629	36.8611	126708	119833	126708	0.00329836	0.565432	-0.548584	0	23.4673	11.669	126431	1	1	22.9695	5.11384	0
	68.3448	34.2495	50.5477	-28.5942	36.8629	126431	119844	126431	0.00329281	0.564483	-0.548812	0	22.9695	11.6713	126286	1	1	22.4829	5.11357	0
	68.2296	34.1523	50.5146	-28.5787	36.8672	126286	119968	126286	0.00328726	0.563531	-0.549378	0	22.4829	11.6737	126223	1	1	22.1881	5.11331	0
	68.1106	34.0757	50.4672	-28.5828	36.8735	126223	120065	126223	0.00328153	0.562548	-0.550325	0	22.1881	11.676	126267	1	1	22.3402	5.11305	0
	67.9934	34.0291	50.3643	-28.6079	36.8812	126267	120027	126267	0.00327588	0.56158	-0.551641	0	22.3402	11.6783	126553	1	1	22.9015	5.11279	0
	67.8753	34.0469	50.2642	-28.66	36.8896	126553	119996	126553	0.00327019	0.560605	-0.553479	0	22.9015	11.6807	127013	1	1	23.7091	5.11253	0
	67.7572	34.1112	50.1727	-28.7469	36.8979	127013	119987	127013	0.0032645	0.559629	-0.555997	0	23.7091	11.683	127621	1	1	24.7507	5.11227	0
	67.6401	34.2152	50.0768	-28.8545	36.9053	127621	119965	127621	0.00325886	0.558662	-0.55893	0	24.7507	11.6853	128342	1	1	25.6579	5.11202	0
	67.522	34.3485	50.0154	-28.9576	36.9102	128342	120027	128342	0.00325317	0.557687	-0.56183	0	25.6579	11.6877	129230	1	1	26.7469	5.11176	0
	67.4066	34.527	49.9945	-29.03	36.9112	129230	120182	129230	0.00324761	0.556733	-0.564182	0	26.7469	11.69	129895	1	1	27.2521	5.11151	0
	67.2965	34.6479	50.036	-29.0554	36.9082	129895	120479	129895	0.00324231	0.555824	-0.565645	0	27.2521	11.6923	130434	1	1	27.5597	5.11126	0
	67.1855	34.7344	50.0785	-29.0498	36.9022	130434	120781	130434	0.00323696	0.554907	-0.566562	0	27.5597	11.6947	131064	1	1	28.0524	5.111	0
	67.074	34.8443	50.1032	-29.0472	36.895	131064	121041	131064	0.00323159	0.553986	-0.567564	0	28.0524	11.697	0	0	0	0	5.11075	0
	66.9598	34.9102	50.0702	-29.035	36.8882	131536	121168	131536	0.00322608	0.553043	-0.568399	0	28.5165	11.6993					5.1105	0
Sum						2.36746e+08	1.85763e+08			403.024
