# Supplementary material for: Inositol pyrophosphates promote the interaction of SPX domains with the coiled-coil motif of PHR transcription factors to regulate plant phosphate homeostasis
Source: Nat Commun. 2021 Jan 15;12:384. doi: 10.1038/s41467-020-20681-4 (PMC7810988; doi:10.1038/s41467-020-20681-4)
Supplement: Supplementary file 4 — Source Data [file 41467_2020_20681_MOESM4_ESM.zip › Ried_PHR_raw_data/fig_3c/2019_08_07_300uM_OsPHR2_KHR_in_20_uM_OsSPX4_and_100_uM_5IP7.itc]

$ITC
$ 15 
$NOT
$ 25 
$ 60 
$ 750 
$ 10 
$ 2 
$ADCGainCode:  0 
$False,True,True
$ 0.4 , 0.8 , 150 , 5 
$ 2.7 , 5.4 , 150 , 5 
$ 2.7 , 5.4 , 150 , 5 
$ 2.7 , 5.4 , 150 , 5 
$ 2.7 , 5.4 , 150 , 5 
$ 2.7 , 5.4 , 150 , 5 
$ 2.7 , 5.4 , 150 , 5 
$ 2.7 , 5.4 , 150 , 5 
$ 2.7 , 5.4 , 150 , 5 
$ 2.7 , 5.4 , 150 , 5 
$ 2.7 , 5.4 , 150 , 5 
$ 2.7 , 5.4 , 150 , 5 
$ 2.7 , 5.4 , 150 , 5 
$ 2.7 , 5.4 , 150 , 5 
$ 2.7 , 5.4 , 150 , 5 
# 0 
# 0.3 
# 0.02 
# 0.2078 
# 25 
# 4 
# 5.52 
# 1 
?
% MICROCALITC_MAL1204348
% 0.2078 
% 4 
%-0.613725 , 29.65039 
%-0.327817 , 29.42888 
% 0.8333333 
% 167700 , 167800 
% 0.25 , 81 
%-0.015071 ,-0.033921 
%-20 , 8 
% 0 , 0 
% 0 
% 128000       128878 
% 43.1 
% 500 , 750 , 1000 , 750 
% 0.05865 ,-0.00167 ,-0.0000385169 , 0.00000114666 ,-0.00000000679705 
% MicroCalITC Ver: 1.29.32 Run time:8/7/2019 1:15:10 PM
@0
5.00,9.45197,25.036524,0.000544,24.965825,-1.8752,0.240,9.45535,9.45535
6.00,9.45257,25.036637,0.000543,24.965897,-1.8748,0.240,9.45496,9.45496
7.00,9.45277,25.036753,0.000545,24.965966,-1.8747,0.240,9.45472,9.45472
8.00,9.45292,25.036706,0.000545,24.965851,-1.8747,0.240,9.45434,9.45434
9.00,9.45307,25.036755,0.000543,24.965836,-1.8749,0.241,9.45355,9.45355
10.00,9.45309,25.036829,0.000545,24.965854,-1.8749,0.241,9.45342,9.45342
11.00,9.45307,25.036833,0.000548,24.965853,-1.8749,0.241,9.45336,9.45336
12.00,9.45312,25.036856,0.000548,24.965842,-1.8747,0.241,9.45277,9.45277
13.00,9.45309,25.036850,0.000547,24.965893,-1.8747,0.241,9.45303,9.45303
14.00,9.45322,25.036900,0.000550,24.965975,-1.8748,0.241,9.45255,9.45255
15.00,9.45317,25.036897,0.000551,24.965965,-1.8749,0.241,9.45176,9.45176
16.00,9.45312,25.036917,0.000550,24.965983,-1.8747,0.241,9.45083,9.45083
17.00,9.45300,25.036922,0.000548,24.965927,-1.8746,0.241,9.45029,9.45029
18.00,9.45303,25.036971,0.000543,24.965919,-1.8743,0.241,9.45000,9.45000
19.00,9.45290,25.037011,0.000540,24.965866,-1.8742,0.241,9.45033,9.45033
20.00,9.45285,25.037070,0.000538,24.965898,-1.8743,0.242,9.45073,9.45073
21.00,9.45261,25.037057,0.000536,24.965861,-1.8744,0.242,9.45041,9.45041
22.00,9.45225,25.037092,0.000541,24.965916,-1.8745,0.242,9.45098,9.45098
23.00,9.45222,25.037126,0.000547,24.965896,-1.8747,0.242,9.45150,9.45150
24.00,9.45221,25.037133,0.000550,24.965913,-1.8745,0.242,9.45225,9.45225
25.00,9.45217,25.037224,0.000552,24.965938,-1.8741,0.242,9.45255,9.45255
26.00,9.45203,25.037285,0.000554,24.965914,-1.8740,0.242,9.45321,9.45321
27.00,9.45193,25.037356,0.000554,24.965911,-1.8739,0.242,9.45365,9.45365
28.00,9.45192,25.037455,0.000550,24.965979,-1.8735,0.242,9.45405,9.45405
29.00,9.45178,25.037482,0.000549,24.965929,-1.8732,0.243,9.45364,9.45364
30.00,9.45190,25.037519,0.000546,24.965861,-1.8728,0.243,9.45306,9.45306
31.00,9.45191,25.037594,0.000542,24.965867,-1.8724,0.243,9.45207,9.45207
32.00,9.45210,25.037646,0.000542,24.965837,-1.8723,0.243,9.45141,9.45141
33.00,9.45240,25.037697,0.000547,24.965789,-1.8725,0.243,9.45030,9.45030
34.00,9.45205,25.037784,0.000547,24.965857,-1.8727,0.243,9.44926,9.44926
35.00,9.45175,25.037712,0.000544,24.965863,-1.8729,0.243,9.44823,9.44823
36.00,9.45171,25.037735,0.000546,24.965956,-1.8731,0.243,9.44880,9.44880
37.00,9.45174,25.037751,0.000547,24.965988,-1.8728,0.243,9.44916,9.44916
38.00,9.45196,25.037808,0.000546,24.966080,-1.8722,0.243,9.44934,9.44934
39.00,9.45182,25.037770,0.000547,24.966074,-1.8716,0.243,9.44941,9.44941
40.00,9.45100,25.037872,0.000556,24.966114,-1.8712,0.243,9.45039,9.45039
41.00,9.45067,25.037891,0.000552,24.966033,-1.8708,0.243,9.45034,9.45034
42.00,9.45068,25.037933,0.000550,24.966031,-1.8707,0.244,9.44987,9.44987
43.00,9.45059,25.037933,0.000544,24.965964,-1.8706,0.244,9.44913,9.44913
44.00,9.45039,25.038070,0.000539,24.965992,-1.8705,0.244,9.44972,9.44972
45.00,9.45016,25.038086,0.000533,24.965951,-1.8706,0.245,9.45023,9.45023
46.00,9.44961,25.038163,0.000539,24.965943,-1.8705,0.245,9.45064,9.45064
47.00,9.44969,25.038120,0.000542,24.965848,-1.8705,0.245,9.45079,9.45079
48.00,9.44989,25.038096,0.000545,24.965786,-1.8704,0.245,9.45027,9.45027
49.00,9.44960,25.038033,0.000546,24.965757,-1.8704,0.244,9.44937,9.44937
50.00,9.44929,25.037971,0.000546,24.965725,-1.8703,0.244,9.44783,9.44783
51.00,9.44922,25.037891,0.000541,24.965678,-1.8702,0.244,9.44751,9.44751
52.00,9.44918,25.037957,0.000538,24.965729,-1.8702,0.245,9.44662,9.44662
53.00,9.44937,25.037964,0.000538,24.965801,-1.8702,0.245,9.44177,9.44177
54.00,9.44931,25.038003,0.000539,24.965844,-1.8698,0.245,9.43651,9.43651
55.00,9.44911,25.038081,0.000538,24.965899,-1.8695,0.245,9.43180,9.43180
56.00,9.44895,25.038164,0.000541,24.966000,-1.8692,0.246,9.42630,9.42630
57.00,9.44898,25.038187,0.000542,24.966004,-1.8688,0.246,9.42188,9.42188
58.00,9.44795,25.038200,0.000541,24.965943,-1.8686,0.246,9.42253,9.42253
59.00,9.44633,25.038226,0.000538,24.965896,-1.8688,0.246,9.42382,9.42382
60.00,9.44606,25.038287,0.000538,24.965853,-1.8688,0.246,9.42565,9.42565
@1,0.4000,0.8, 60.0529999999999 
61.00,9.44960,25.038290,0.000539,24.965763,-1.8688,0.246,9.42852,9.42852
62.00,9.44519,25.038338,0.000540,24.965781,-1.8688,0.246,9.43190,9.43190
63.00,9.42126,25.038386,0.000541,24.965780,-1.8689,0.246,9.43570,9.43570
64.00,9.42073,25.038433,0.000544,24.965753,-1.8687,0.246,9.43925,9.43925
65.00,9.42189,25.038440,0.000543,24.965751,-1.8685,0.247,9.44197,9.44197
66.00,9.42263,25.038588,0.000541,24.965841,-1.8684,0.247,9.44412,9.44412
67.00,9.42413,25.038597,0.000537,24.965807,-1.8679,0.247,9.44525,9.44525
68.00,9.42536,25.038753,0.000538,24.965892,-1.8674,0.247,9.44552,9.44552
69.00,9.42742,25.038783,0.000541,24.965954,-1.8670,0.247,9.44512,9.44512
70.00,9.43156,25.038866,0.000542,24.965989,-1.8668,0.247,9.44464,9.44464
71.00,9.43623,25.038786,0.000543,24.965902,-1.8664,0.247,9.44404,9.44404
72.00,9.43981,25.038842,0.000545,24.965908,-1.8664,0.248,9.44299,9.44299
73.00,9.44184,25.038833,0.000545,24.965872,-1.8664,0.248,9.44124,9.44124
74.00,9.44304,25.038870,0.000542,24.965830,-1.8664,0.248,9.44012,9.44012
75.00,9.44317,25.038863,0.000545,24.965837,-1.8665,0.248,9.43988,9.43988
76.00,9.44318,25.038954,0.000547,24.965912,-1.8666,0.248,9.43921,9.43921
77.00,9.44240,25.038937,0.000549,24.965917,-1.8667,0.248,9.43941,9.43941
78.00,9.44204,25.038910,0.000552,24.965836,-1.8668,0.248,9.44072,9.44072
79.00,9.44237,25.038943,0.000555,24.965805,-1.8665,0.248,9.44140,9.44140
80.00,9.44251,25.039001,0.000555,24.965760,-1.8661,0.248,9.44111,9.44111
81.00,9.44208,25.038915,0.000550,24.965623,-1.8659,0.248,9.44067,9.44067
82.00,9.44120,25.038992,0.000550,24.965636,-1.8655,0.248,9.44031,9.44031
83.00,9.44121,25.039009,0.000551,24.965685,-1.8651,0.248,9.43990,9.43990
84.00,9.44113,25.039023,0.000552,24.965737,-1.8649,0.248,9.43915,9.43915
85.00,9.44089,25.039011,0.000550,24.965742,-1.8648,0.248,9.43842,9.43842
86.00,9.44065,25.039075,0.000555,24.965833,-1.8646,0.248,9.43867,9.43867
87.00,9.44031,25.039103,0.000555,24.965778,-1.8647,0.248,9.43884,9.43884
88.00,9.44030,25.039205,0.000548,24.965796,-1.8651,0.248,9.43996,9.43996
89.00,9.44024,25.039277,0.000543,24.965737,-1.8654,0.249,9.44230,9.44230
90.00,9.44065,25.039368,0.000542,24.965752,-1.8655,0.249,9.44406,9.44406
91.00,9.44062,25.039441,0.000541,24.965770,-1.8653,0.249,9.44520,9.44520
92.00,9.44099,25.039473,0.000539,24.965732,-1.8647,0.249,9.44618,9.44618
93.00,9.44117,25.039492,0.000540,24.965743,-1.8643,0.249,9.44567,9.44567
94.00,9.44114,25.039507,0.000542,24.965748,-1.8639,0.250,9.44470,9.44470
95.00,9.44108,25.039527,0.000543,24.965703,-1.8636,0.250,9.44420,9.44420
96.00,9.44150,25.039558,0.000540,24.965659,-1.8636,0.250,9.44384,9.44384
97.00,9.44196,25.039594,0.000537,24.965703,-1.8638,0.250,9.44394,9.44394
98.00,9.44278,25.039629,0.000539,24.965640,-1.8638,0.250,9.44497,9.44497
99.00,9.44300,25.039682,0.000542,24.965676,-1.8640,0.250,9.44601,9.44601
100.00,9.44303,25.039722,0.000541,24.965692,-1.8641,0.250,9.44722,9.44722
101.00,9.44353,25.039771,0.000541,24.965687,-1.8642,0.250,9.44841,9.44841
102.00,9.44418,25.039881,0.000546,24.965782,-1.8641,0.250,9.44895,9.44895
103.00,9.44472,25.039951,0.000546,24.965831,-1.8639,0.251,9.44908,9.44908
104.00,9.44521,25.040039,0.000542,24.965789,-1.8634,0.251,9.44890,9.44890
105.00,9.44605,25.040121,0.000544,24.965834,-1.8632,0.251,9.44908,9.44908
106.00,9.44655,25.040206,0.000546,24.965877,-1.8630,0.251,9.44939,9.44939
107.00,9.44650,25.040270,0.000547,24.965878,-1.8628,0.251,9.44841,9.44841
108.00,9.44687,25.040318,0.000545,24.965914,-1.8628,0.251,9.44779,9.44779
109.00,9.44687,25.040367,0.000547,24.966008,-1.8629,0.251,9.44752,9.44752
110.00,9.44682,25.040274,0.000545,24.965905,-1.8626,0.251,9.44688,9.44688
111.00,9.44681,25.040278,0.000546,24.965895,-1.8622,0.252,9.44543,9.44543
112.00,9.44671,25.040221,0.000547,24.965853,-1.8620,0.252,9.44561,9.44561
113.00,9.44680,25.040167,0.000550,24.965814,-1.8618,0.251,9.44576,9.44576
114.00,9.44702,25.040090,0.000549,24.965717,-1.8617,0.252,9.44523,9.44523
115.00,9.44728,25.040211,0.000550,24.965860,-1.8617,0.252,9.44503,9.44503
116.00,9.44730,25.040239,0.000546,24.965856,-1.8617,0.252,9.44610,9.44610
117.00,9.44724,25.040243,0.000542,24.965846,-1.8617,0.252,9.44673,9.44673
118.00,9.44723,25.040219,0.000539,24.965779,-1.8614,0.252,9.44680,9.44680
119.00,9.44722,25.040308,0.000541,24.965868,-1.8610,0.253,9.44738,9.44738
120.00,9.44727,25.040313,0.000544,24.965775,-1.8607,0.252,9.44829,9.44829
121.00,9.44733,25.040378,0.000547,24.965794,-1.8605,0.252,9.44820,9.44820
122.00,9.44731,25.040445,0.000548,24.965793,-1.8602,0.253,9.44844,9.44844
123.00,9.44728,25.040546,0.000550,24.965842,-1.8602,0.253,9.44873,9.44873
124.00,9.44740,25.040536,0.000547,24.965738,-1.8602,0.253,9.44977,9.44977
125.00,9.44730,25.040589,0.000547,24.965769,-1.8603,0.253,9.44953,9.44953
126.00,9.44726,25.040618,0.000549,24.965784,-1.8603,0.253,9.44968,9.44968
127.00,9.44754,25.040650,0.000553,24.965798,-1.8603,0.253,9.44995,9.44995
128.00,9.44771,25.040732,0.000552,24.965824,-1.8602,0.253,9.44978,9.44978
129.00,9.44784,25.040764,0.000551,24.965940,-1.8601,0.253,9.44919,9.44919
130.00,9.44800,25.040815,0.000547,24.965980,-1.8600,0.253,9.44948,9.44948
131.00,9.44819,25.040778,0.000539,24.965934,-1.8598,0.254,9.44926,9.44926
132.00,9.44842,25.040804,0.000533,24.965906,-1.8596,0.254,9.44877,9.44877
133.00,9.44844,25.040804,0.000533,24.965913,-1.8595,0.254,9.44826,9.44826
134.00,9.44835,25.040844,0.000535,24.965866,-1.8596,0.254,9.44704,9.44704
135.00,9.44829,25.040798,0.000536,24.965793,-1.8597,0.254,9.44576,9.44576
136.00,9.44820,25.040828,0.000538,24.965794,-1.8596,0.254,9.44553,9.44553
137.00,9.44817,25.040827,0.000539,24.965789,-1.8594,0.254,9.44557,9.44557
138.00,9.44820,25.040894,0.000540,24.965833,-1.8592,0.254,9.44598,9.44598
139.00,9.44822,25.040940,0.000540,24.965861,-1.8587,0.254,9.44700,9.44700
140.00,9.44819,25.040974,0.000543,24.965903,-1.8583,0.254,9.44759,9.44759
141.00,9.44808,25.041026,0.000544,24.965949,-1.8581,0.254,9.44769,9.44769
142.00,9.44785,25.041041,0.000545,24.965898,-1.8580,0.254,9.44747,9.44747
143.00,9.44761,25.041001,0.000543,24.965848,-1.8580,0.255,9.44772,9.44772
144.00,9.44754,25.040992,0.000542,24.965855,-1.8582,0.255,9.44741,9.44741
145.00,9.44741,25.041106,0.000542,24.965886,-1.8582,0.255,9.44778,9.44778
146.00,9.44729,25.041221,0.000541,24.965933,-1.8579,0.255,9.44803,9.44803
147.00,9.44733,25.041260,0.000540,24.966005,-1.8577,0.255,9.44806,9.44806
148.00,9.44742,25.041314,0.000542,24.966029,-1.8575,0.255,9.44747,9.44747
149.00,9.44728,25.041395,0.000543,24.966021,-1.8573,0.255,9.44739,9.44739
150.00,9.44722,25.041339,0.000543,24.965956,-1.8570,0.255,9.44775,9.44775
151.00,9.44726,25.041322,0.000544,24.965902,-1.8569,0.255,9.44780,9.44780
152.00,9.44730,25.041393,0.000545,24.965863,-1.8567,0.256,9.44822,9.44822
153.00,9.44740,25.041450,0.000540,24.965808,-1.8565,0.256,9.44878,9.44878
154.00,9.44751,25.041455,0.000541,24.965744,-1.8561,0.256,9.44853,9.44853
155.00,9.44762,25.041534,0.000542,24.965780,-1.8559,0.256,9.44769,9.44769
156.00,9.44774,25.041637,0.000543,24.965843,-1.8558,0.256,9.44768,9.44768
157.00,9.44771,25.041657,0.000543,24.965916,-1.8554,0.257,9.44731,9.44731
158.00,9.44777,25.041724,0.000544,24.965994,-1.8553,0.257,9.44727,9.44727
159.00,9.44778,25.041805,0.000545,24.966014,-1.8552,0.257,9.44773,9.44773
160.00,9.44781,25.041892,0.000545,24.966051,-1.8555,0.257,9.44754,9.44754
161.00,9.44769,25.041833,0.000544,24.965964,-1.8559,0.257,9.44735,9.44735
162.00,9.44771,25.041829,0.000544,24.965882,-1.8562,0.257,9.44653,9.44653
163.00,9.44769,25.041798,0.000544,24.965836,-1.8559,0.257,9.44616,9.44616
164.00,9.44743,25.041744,0.000543,24.965816,-1.8556,0.257,9.44639,9.44639
165.00,9.44738,25.041766,0.000544,24.965826,-1.8552,0.257,9.44702,9.44702
166.00,9.44749,25.041794,0.000544,24.965856,-1.8545,0.257,9.44716,9.44716
167.00,9.44751,25.041820,0.000543,24.965889,-1.8539,0.257,9.44804,9.44804
168.00,9.44762,25.041850,0.000545,24.965890,-1.8536,0.257,9.44856,9.44856
169.00,9.44777,25.041908,0.000545,24.965902,-1.8536,0.258,9.44866,9.44866
170.00,9.44782,25.041967,0.000546,24.965891,-1.8539,0.258,9.44895,9.44895
171.00,9.44781,25.042036,0.000547,24.965919,-1.8541,0.258,9.44896,9.44896
172.00,9.44770,25.042069,0.000546,24.965908,-1.8542,0.258,9.44856,9.44856
173.00,9.44776,25.042207,0.000544,24.965952,-1.8544,0.258,9.44843,9.44843
174.00,9.44783,25.042289,0.000543,24.965983,-1.8544,0.258,9.44895,9.44895
175.00,9.44791,25.042238,0.000539,24.965961,-1.8542,0.258,9.44856,9.44856
176.00,9.44794,25.042203,0.000536,24.965895,-1.8540,0.259,9.44785,9.44785
177.00,9.44771,25.042235,0.000538,24.965906,-1.8539,0.259,9.44750,9.44750
178.00,9.44762,25.042142,0.000540,24.965862,-1.8539,0.259,9.44724,9.44724
179.00,9.44759,25.042086,0.000540,24.965827,-1.8537,0.259,9.44632,9.44632
180.00,9.44758,25.042090,0.000540,24.965835,-1.8534,0.259,9.44587,9.44587
181.00,9.44756,25.042092,0.000537,24.965846,-1.8533,0.259,9.44617,9.44617
182.00,9.44772,25.042117,0.000535,24.965891,-1.8533,0.259,9.44682,9.44682
183.00,9.44781,25.042187,0.000536,24.965968,-1.8532,0.259,9.44709,9.44709
184.00,9.44772,25.042190,0.000538,24.965962,-1.8530,0.259,9.44719,9.44719
185.00,9.44761,25.042277,0.000539,24.965987,-1.8526,0.260,9.44794,9.44794
186.00,9.44753,25.042333,0.000544,24.966035,-1.8524,0.259,9.44827,9.44827
187.00,9.44762,25.042360,0.000545,24.965997,-1.8522,0.259,9.44860,9.44860
188.00,9.44777,25.042358,0.000544,24.965939,-1.8521,0.260,9.44915,9.44915
189.00,9.44801,25.042346,0.000545,24.965915,-1.8523,0.260,9.44977,9.44977
190.00,9.44808,25.042321,0.000547,24.965906,-1.8526,0.260,9.44985,9.44985
191.00,9.44806,25.042307,0.000548,24.965901,-1.8525,0.260,9.45011,9.45011
192.00,9.44816,25.042311,0.000548,24.965942,-1.8521,0.260,9.44994,9.44994
193.00,9.44823,25.042252,0.000547,24.965939,-1.8517,0.260,9.44937,9.44937
194.00,9.44812,25.042345,0.000544,24.966000,-1.8513,0.260,9.44865,9.44865
195.00,9.44792,25.042410,0.000540,24.965992,-1.8508,0.261,9.44782,9.44782
196.00,9.44783,25.042473,0.000539,24.965984,-1.8506,0.261,9.44674,9.44674
197.00,9.44786,25.042450,0.000536,24.965889,-1.8505,0.261,9.44661,9.44661
198.00,9.44806,25.042532,0.000534,24.965835,-1.8504,0.261,9.44672,9.44672
199.00,9.44813,25.042569,0.000537,24.965837,-1.8503,0.261,9.44711,9.44711
200.00,9.44831,25.042579,0.000542,24.965862,-1.8503,0.261,9.44837,9.44837
201.00,9.44860,25.042607,0.000543,24.965881,-1.8504,0.262,9.45055,9.45055
202.00,9.44871,25.042833,0.000548,24.966056,-1.8505,0.262,9.45048,9.45048
203.00,9.44868,25.042825,0.000552,24.966070,-1.8506,0.262,9.43864,9.43864
204.00,9.44859,25.042778,0.000550,24.966007,-1.8506,0.262,9.41604,9.41604
205.00,9.44826,25.042750,0.000546,24.965915,-1.8508,0.262,9.38166,9.38166
206.00,9.44792,25.042759,0.000545,24.965903,-1.8509,0.262,9.33782,9.33782
207.00,9.44780,25.042667,0.000545,24.965805,-1.8511,0.262,9.28868,9.28868
208.00,9.44842,25.042751,0.000544,24.965838,-1.8511,0.262,9.25150,9.25150
209.00,9.44988,25.042834,0.000542,24.965873,-1.8511,0.262,9.22769,9.22769
210.00,9.45166,25.042965,0.000544,24.965964,-1.8508,0.263,9.21907,9.21907
@2,2.7001,5.4, 210.097000000002 
211.00,9.45574,25.043045,0.000546,24.965959,-1.8502,0.263,9.22409,9.22409
212.00,9.44666,25.043114,0.000548,24.965962,-1.8497,0.263,9.24220,9.24220
213.00,9.38952,25.043124,0.000548,24.965914,-1.8494,0.263,9.26452,9.26452
214.00,9.33598,25.043192,0.000551,24.965941,-1.8490,0.263,9.28954,9.28954
215.00,9.28006,25.043147,0.000552,24.965844,-1.8488,0.263,9.31590,9.31590
216.00,9.23627,25.043156,0.000553,24.965811,-1.8491,0.263,9.34085,9.34085
217.00,9.20227,25.043184,0.000550,24.965788,-1.8491,0.263,9.36163,9.36163
218.00,9.20356,25.043262,0.000549,24.965802,-1.8492,0.263,9.37893,9.37893
219.00,9.21700,25.043365,0.000549,24.965809,-1.8495,0.263,9.39239,9.39239
220.00,9.23696,25.043437,0.000549,24.965846,-1.8498,0.263,9.40131,9.40131
221.00,9.26149,25.043439,0.000548,24.965860,-1.8500,0.263,9.40748,9.40748
222.00,9.29205,25.043469,0.000550,24.965894,-1.8500,0.263,9.41161,9.41161
223.00,9.31520,25.043535,0.000552,24.965954,-1.8501,0.263,9.41435,9.41435
224.00,9.34207,25.043468,0.000549,24.965924,-1.8499,0.263,9.41564,9.41564
225.00,9.36862,25.043489,0.000547,24.965955,-1.8497,0.264,9.41653,9.41653
226.00,9.38604,25.043517,0.000547,24.965994,-1.8494,0.264,9.41713,9.41713
227.00,9.39600,25.043549,0.000545,24.966022,-1.8493,0.264,9.41683,9.41683
228.00,9.40178,25.043578,0.000543,24.966058,-1.8491,0.264,9.41726,9.41726
229.00,9.40932,25.043657,0.000546,24.966095,-1.8487,0.264,9.41772,9.41772
230.00,9.41400,25.043640,0.000545,24.966059,-1.8484,0.264,9.41780,9.41780
231.00,9.41548,25.043703,0.000545,24.966060,-1.8481,0.264,9.41767,9.41767
232.00,9.41565,25.043696,0.000545,24.966044,-1.8476,0.264,9.41811,9.41811
233.00,9.41636,25.043682,0.000546,24.965980,-1.8474,0.264,9.41798,9.41798
234.00,9.41650,25.043668,0.000544,24.965906,-1.8475,0.265,9.41890,9.41890
235.00,9.41681,25.043673,0.000542,24.965850,-1.8477,0.265,9.42009,9.42009
236.00,9.41704,25.043682,0.000541,24.965836,-1.8479,0.265,9.41979,9.41979
237.00,9.41736,25.043671,0.000541,24.965779,-1.8484,0.265,9.42005,9.42005
238.00,9.41794,25.043736,0.000544,24.965820,-1.8486,0.265,9.42096,9.42096
239.00,9.41826,25.043812,0.000545,24.965877,-1.8485,0.266,9.42055,9.42055
240.00,9.41844,25.043939,0.000549,24.965977,-1.8484,0.265,9.41965,9.41965
241.00,9.41874,25.044010,0.000550,24.965996,-1.8482,0.265,9.42000,9.42000
242.00,9.41905,25.044130,0.000554,24.966052,-1.8478,0.266,9.42066,9.42066
243.00,9.41909,25.044111,0.000552,24.966019,-1.8475,0.266,9.42103,9.42103
244.00,9.41920,25.044104,0.000553,24.966010,-1.8475,0.266,9.42150,9.42150
245.00,9.41958,25.044109,0.000552,24.965993,-1.8475,0.266,9.42171,9.42171
246.00,9.41991,25.044150,0.000552,24.965980,-1.8474,0.266,9.42165,9.42165
247.00,9.42032,25.044145,0.000548,24.965940,-1.8473,0.266,9.42147,9.42147
248.00,9.42048,25.044216,0.000547,24.965903,-1.8471,0.266,9.42099,9.42099
249.00,9.42052,25.044316,0.000547,24.965919,-1.8466,0.267,9.42064,9.42064
250.00,9.42080,25.044381,0.000546,24.965922,-1.8461,0.267,9.42079,9.42079
251.00,9.42101,25.044407,0.000544,24.965867,-1.8458,0.267,9.42187,9.42187
252.00,9.42089,25.044418,0.000542,24.965775,-1.8456,0.267,9.42281,9.42281
253.00,9.42078,25.044451,0.000543,24.965754,-1.8458,0.267,9.42473,9.42473
254.00,9.42119,25.044443,0.000543,24.965707,-1.8461,0.267,9.42667,9.42667
255.00,9.42159,25.044443,0.000542,24.965673,-1.8463,0.267,9.42836,9.42836
256.00,9.42204,25.044511,0.000544,24.965708,-1.8463,0.267,9.42950,9.42950
257.00,9.42294,25.044636,0.000549,24.965823,-1.8461,0.267,9.42973,9.42973
258.00,9.42364,25.044744,0.000550,24.965901,-1.8458,0.267,9.42949,9.42949
259.00,9.42427,25.044784,0.000549,24.965950,-1.8453,0.267,9.42904,9.42904
260.00,9.42462,25.044794,0.000549,24.966013,-1.8452,0.267,9.42920,9.42920
261.00,9.42515,25.044787,0.000550,24.965988,-1.8452,0.268,9.42914,9.42914
262.00,9.42595,25.044721,0.000546,24.965989,-1.8454,0.268,9.42964,9.42964
263.00,9.42638,25.044654,0.000548,24.965988,-1.8454,0.268,9.42977,9.42977
264.00,9.42689,25.044666,0.000551,24.965993,-1.8454,0.268,9.43032,9.43032
265.00,9.42724,25.044676,0.000550,24.965936,-1.8450,0.268,9.43031,9.43031
266.00,9.42768,25.044685,0.000546,24.965942,-1.8446,0.268,9.43007,9.43007
267.00,9.42838,25.044688,0.000545,24.965883,-1.8440,0.268,9.42999,9.42999
268.00,9.42873,25.044750,0.000544,24.965878,-1.8437,0.268,9.43059,9.43059
269.00,9.42918,25.044775,0.000545,24.965856,-1.8434,0.268,9.43143,9.43143
270.00,9.42978,25.044869,0.000543,24.965892,-1.8435,0.269,9.43225,9.43225
271.00,9.43030,25.044891,0.000546,24.965859,-1.8435,0.269,9.43333,9.43333
272.00,9.43069,25.044941,0.000549,24.965870,-1.8435,0.269,9.43424,9.43424
273.00,9.43084,25.044944,0.000546,24.965849,-1.8436,0.269,9.43449,9.43449
274.00,9.43104,25.045008,0.000546,24.965877,-1.8438,0.269,9.43375,9.43375
275.00,9.43122,25.045090,0.000550,24.965929,-1.8436,0.269,9.43287,9.43287
276.00,9.43152,25.045155,0.000550,24.965986,-1.8438,0.269,9.43292,9.43292
277.00,9.43185,25.045291,0.000550,24.966003,-1.8438,0.269,9.43234,9.43234
278.00,9.43200,25.045364,0.000548,24.966004,-1.8436,0.269,9.43144,9.43144
279.00,9.43208,25.045407,0.000542,24.965966,-1.8434,0.269,9.43107,9.43107
280.00,9.43191,25.045404,0.000541,24.965856,-1.8433,0.270,9.43178,9.43178
281.00,9.43189,25.045537,0.000543,24.965924,-1.8433,0.270,9.43186,9.43186
282.00,9.43218,25.045555,0.000544,24.965925,-1.8432,0.270,9.43264,9.43264
283.00,9.43243,25.045553,0.000546,24.965878,-1.8432,0.270,9.43386,9.43386
284.00,9.43265,25.045581,0.000548,24.965903,-1.8432,0.270,9.43440,9.43440
285.00,9.43290,25.045627,0.000549,24.965907,-1.8431,0.270,9.43432,9.43432
286.00,9.43304,25.045627,0.000549,24.965825,-1.8429,0.270,9.43461,9.43461
287.00,9.43327,25.045709,0.000550,24.965867,-1.8428,0.270,9.43494,9.43494
288.00,9.43312,25.045752,0.000551,24.965913,-1.8428,0.270,9.43593,9.43593
289.00,9.43324,25.045817,0.000553,24.965905,-1.8428,0.270,9.43750,9.43750
290.00,9.43348,25.045838,0.000552,24.965857,-1.8428,0.271,9.43859,9.43859
291.00,9.43419,25.045827,0.000547,24.965806,-1.8426,0.271,9.43901,9.43901
292.00,9.43465,25.045842,0.000547,24.965829,-1.8423,0.271,9.43937,9.43937
293.00,9.43482,25.045883,0.000545,24.965801,-1.8423,0.271,9.43780,9.43780
294.00,9.43499,25.045952,0.000542,24.965814,-1.8422,0.271,9.43654,9.43654
295.00,9.43523,25.045990,0.000543,24.965921,-1.8421,0.271,9.43572,9.43572
296.00,9.43586,25.045997,0.000545,24.966005,-1.8422,0.271,9.43469,9.43469
297.00,9.43621,25.045986,0.000545,24.965947,-1.8424,0.272,9.43371,9.43371
298.00,9.43600,25.046012,0.000546,24.965948,-1.8423,0.272,9.43336,9.43336
299.00,9.43564,25.045975,0.000546,24.965930,-1.8420,0.272,9.43384,9.43384
300.00,9.43563,25.045907,0.000546,24.965863,-1.8416,0.272,9.43496,9.43496
301.00,9.43571,25.046009,0.000547,24.965833,-1.8413,0.272,9.43623,9.43623
302.00,9.43598,25.046128,0.000547,24.965869,-1.8413,0.272,9.43746,9.43746
303.00,9.43644,25.046153,0.000547,24.965838,-1.8413,0.272,9.43822,9.43822
304.00,9.43657,25.046229,0.000546,24.965817,-1.8416,0.272,9.43830,9.43830
305.00,9.43670,25.046425,0.000547,24.965899,-1.8417,0.272,9.43805,9.43805
306.00,9.43653,25.046495,0.000549,24.965919,-1.8418,0.272,9.43821,9.43821
307.00,9.43602,25.046503,0.000548,24.965900,-1.8414,0.272,9.43762,9.43762
308.00,9.43565,25.046593,0.000547,24.965883,-1.8411,0.272,9.43872,9.43872
309.00,9.43596,25.046677,0.000547,24.965906,-1.8409,0.272,9.43963,9.43963
310.00,9.43629,25.046696,0.000544,24.965872,-1.8408,0.273,9.43980,9.43980
311.00,9.43675,25.046745,0.000541,24.965836,-1.8408,0.273,9.44016,9.44016
312.00,9.43718,25.046807,0.000540,24.965770,-1.8409,0.273,9.44144,9.44144
313.00,9.43766,25.046893,0.000539,24.965824,-1.8407,0.273,9.44143,9.44143
314.00,9.43819,25.046904,0.000535,24.965758,-1.8404,0.273,9.44086,9.44086
315.00,9.43854,25.046938,0.000536,24.965752,-1.8401,0.274,9.44117,9.44117
316.00,9.43880,25.046930,0.000534,24.965759,-1.8400,0.274,9.44187,9.44187
317.00,9.43933,25.046861,0.000532,24.965751,-1.8397,0.274,9.44186,9.44186
318.00,9.43987,25.046801,0.000534,24.965764,-1.8397,0.274,9.44226,9.44226
319.00,9.44034,25.046901,0.000537,24.965881,-1.8394,0.274,9.44295,9.44295
320.00,9.44042,25.046922,0.000535,24.965866,-1.8392,0.274,9.44284,9.44284
321.00,9.44050,25.046960,0.000536,24.965875,-1.8391,0.274,9.44184,9.44184
322.00,9.44062,25.047072,0.000536,24.965902,-1.8390,0.274,9.44231,9.44231
323.00,9.44109,25.047138,0.000536,24.965910,-1.8388,0.275,9.44293,9.44293
324.00,9.44141,25.047041,0.000536,24.965783,-1.8388,0.275,9.44317,9.44317
325.00,9.44185,25.046989,0.000536,24.965703,-1.8388,0.275,9.44374,9.44374
326.00,9.44217,25.046923,0.000536,24.965654,-1.8387,0.275,9.44500,9.44500
327.00,9.44249,25.046958,0.000537,24.965753,-1.8386,0.275,9.44460,9.44460
328.00,9.44266,25.046987,0.000539,24.965757,-1.8385,0.275,9.44401,9.44401
329.00,9.44269,25.047073,0.000545,24.965873,-1.8384,0.275,9.44362,9.44362
330.00,9.44287,25.047072,0.000546,24.965926,-1.8384,0.275,9.44329,9.44329
331.00,9.44293,25.047229,0.000550,24.966057,-1.8381,0.275,9.44259,9.44259
332.00,9.44293,25.047214,0.000555,24.965970,-1.8378,0.275,9.44204,9.44204
333.00,9.44306,25.047248,0.000554,24.965956,-1.8376,0.275,9.44208,9.44208
334.00,9.44298,25.047267,0.000551,24.965943,-1.8376,0.275,9.44166,9.44166
335.00,9.44283,25.047425,0.000553,24.966037,-1.8378,0.275,9.44158,9.44158
336.00,9.44271,25.047389,0.000553,24.966001,-1.8380,0.275,9.44107,9.44107
337.00,9.44267,25.047363,0.000549,24.965948,-1.8381,0.275,9.44145,9.44145
338.00,9.44265,25.047477,0.000553,24.966004,-1.8383,0.275,9.44105,9.44105
339.00,9.44271,25.047506,0.000554,24.965952,-1.8382,0.275,9.44173,9.44173
340.00,9.44259,25.047466,0.000555,24.965897,-1.8381,0.276,9.44126,9.44126
341.00,9.44240,25.047502,0.000555,24.965873,-1.8379,0.276,9.44083,9.44083
342.00,9.44224,25.047539,0.000554,24.965921,-1.8377,0.276,9.44067,9.44067
343.00,9.44216,25.047508,0.000550,24.965800,-1.8375,0.276,9.44206,9.44206
344.00,9.44236,25.047521,0.000545,24.965766,-1.8374,0.276,9.44248,9.44248
345.00,9.44238,25.047616,0.000540,24.965781,-1.8370,0.276,9.44371,9.44371
346.00,9.44226,25.047610,0.000539,24.965778,-1.8371,0.277,9.44487,9.44487
347.00,9.44228,25.047692,0.000542,24.965830,-1.8371,0.277,9.44476,9.44476
348.00,9.44232,25.047665,0.000546,24.965902,-1.8369,0.277,9.44302,9.44302
349.00,9.44229,25.047690,0.000551,24.965912,-1.8367,0.276,9.44229,9.44229
350.00,9.44239,25.047698,0.000554,24.965909,-1.8366,0.276,9.44128,9.44128
351.00,9.44269,25.047775,0.000554,24.965914,-1.8361,0.276,9.44083,9.44083
352.00,9.44275,25.047853,0.000554,24.965929,-1.8358,0.276,9.44171,9.44171
353.00,9.44232,25.047959,0.000552,24.965981,-1.8359,0.277,9.43642,9.43642
354.00,9.44215,25.048046,0.000552,24.966066,-1.8362,0.277,9.42271,9.42271
355.00,9.44222,25.048075,0.000552,24.966081,-1.8363,0.277,9.40153,9.40153
356.00,9.44265,25.048116,0.000552,24.966120,-1.8363,0.277,9.37284,9.37284
357.00,9.44266,25.048102,0.000550,24.966125,-1.8363,0.277,9.33560,9.33560
358.00,9.44159,25.048078,0.000549,24.966053,-1.8359,0.277,9.30201,9.30201
359.00,9.44052,25.048067,0.000550,24.965946,-1.8355,0.277,9.27651,9.27651
360.00,9.44101,25.048045,0.000550,24.965902,-1.8353,0.277,9.26004,9.26004
@3,2.7001,5.4, 360.028000000006 
361.00,9.44256,25.048093,0.000550,24.965827,-1.8354,0.278,9.25423,9.25423
362.00,9.44480,25.048163,0.000553,24.965769,-1.8355,0.278,9.26152,9.26152
363.00,9.41235,25.048138,0.000548,24.965740,-1.8359,0.278,9.27644,9.27644
364.00,9.37289,25.048165,0.000548,24.965850,-1.8361,0.278,9.29637,9.29637
365.00,9.33467,25.048280,0.000546,24.965889,-1.8360,0.278,9.32042,9.32042
366.00,9.29879,25.048362,0.000546,24.965952,-1.8358,0.278,9.34500,9.34500
367.00,9.25966,25.048372,0.000546,24.965965,-1.8356,0.279,9.36853,9.36853
368.00,9.24451,25.048508,0.000550,24.966018,-1.8351,0.279,9.38899,9.38899
369.00,9.24536,25.048556,0.000547,24.965918,-1.8349,0.279,9.40538,9.40538
370.00,9.25239,25.048681,0.000549,24.965942,-1.8348,0.279,9.41706,9.41706
371.00,9.27012,25.048711,0.000550,24.965926,-1.8347,0.279,9.42568,9.42568
372.00,9.29555,25.048759,0.000548,24.965924,-1.8346,0.279,9.42996,9.42996
373.00,9.31904,25.048824,0.000546,24.965956,-1.8345,0.279,9.43304,9.43304
374.00,9.34497,25.048879,0.000545,24.966037,-1.8342,0.280,9.43400,9.43400
375.00,9.37240,25.048782,0.000542,24.966024,-1.8340,0.280,9.43348,9.43348
376.00,9.39288,25.048724,0.000538,24.966018,-1.8341,0.280,9.43065,9.43065
377.00,9.41324,25.048744,0.000538,24.966043,-1.8342,0.280,9.42810,9.42810
378.00,9.42124,25.048725,0.000542,24.966066,-1.8344,0.280,9.42489,9.42489
379.00,9.42687,25.048685,0.000543,24.966050,-1.8348,0.280,9.42335,9.42335
380.00,9.43119,25.048709,0.000545,24.966076,-1.8351,0.281,9.42194,9.42194
381.00,9.43395,25.048769,0.000549,24.966107,-1.8351,0.281,9.42199,9.42199
382.00,9.43426,25.048778,0.000549,24.966069,-1.8350,0.281,9.42241,9.42241
383.00,9.43427,25.048837,0.000544,24.966038,-1.8350,0.281,9.42354,9.42354
384.00,9.43211,25.048930,0.000546,24.966015,-1.8349,0.281,9.42504,9.42504
385.00,9.42810,25.048951,0.000548,24.965940,-1.8345,0.281,9.42683,9.42683
386.00,9.42356,25.048996,0.000545,24.965917,-1.8341,0.281,9.42828,9.42828
387.00,9.42279,25.049118,0.000547,24.965994,-1.8336,0.281,9.42833,9.42833
388.00,9.42258,25.049162,0.000552,24.966008,-1.8330,0.281,9.42743,9.42743
389.00,9.42308,25.049265,0.000554,24.966122,-1.8324,0.281,9.42621,9.42621
390.00,9.42441,25.049312,0.000552,24.966140,-1.8321,0.281,9.42564,9.42564
391.00,9.42492,25.049326,0.000552,24.966122,-1.8322,0.281,9.42512,9.42512
392.00,9.42518,25.049312,0.000551,24.966082,-1.8323,0.281,9.42568,9.42568
393.00,9.42563,25.049345,0.000548,24.966075,-1.8326,0.281,9.42693,9.42693
394.00,9.42548,25.049298,0.000544,24.965993,-1.8329,0.281,9.42746,9.42746
395.00,9.42577,25.049321,0.000543,24.965992,-1.8332,0.282,9.42711,9.42711
396.00,9.42643,25.049298,0.000542,24.965976,-1.8333,0.282,9.42636,9.42636
397.00,9.42674,25.049301,0.000539,24.965958,-1.8332,0.282,9.42615,9.42615
398.00,9.42689,25.049238,0.000538,24.965895,-1.8331,0.282,9.42607,9.42607
399.00,9.42660,25.049251,0.000537,24.965904,-1.8330,0.282,9.42626,9.42626
400.00,9.42663,25.049349,0.000540,24.965950,-1.8328,0.282,9.42726,9.42726
401.00,9.42695,25.049459,0.000541,24.966009,-1.8325,0.282,9.42883,9.42883
402.00,9.42730,25.049453,0.000539,24.965987,-1.8322,0.282,9.42953,9.42953
403.00,9.42725,25.049581,0.000544,24.966103,-1.8320,0.283,9.43064,9.43064
404.00,9.42701,25.049675,0.000550,24.966089,-1.8318,0.283,9.43146,9.43146
405.00,9.42739,25.049689,0.000549,24.966072,-1.8315,0.283,9.43136,9.43136
406.00,9.42787,25.049675,0.000547,24.965996,-1.8315,0.283,9.43158,9.43158
407.00,9.42837,25.049728,0.000548,24.966008,-1.8314,0.283,9.43174,9.43174
408.00,9.42860,25.049686,0.000544,24.965936,-1.8312,0.283,9.43199,9.43199
409.00,9.42898,25.049650,0.000544,24.965907,-1.8310,0.283,9.43231,9.43231
410.00,9.42949,25.049640,0.000543,24.965906,-1.8309,0.283,9.43293,9.43293
411.00,9.42984,25.049720,0.000543,24.965980,-1.8307,0.283,9.43364,9.43364
412.00,9.43042,25.049776,0.000546,24.966034,-1.8306,0.283,9.43516,9.43516
413.00,9.43079,25.049808,0.000544,24.965998,-1.8306,0.284,9.43523,9.43523
414.00,9.43116,25.049806,0.000538,24.965959,-1.8306,0.284,9.43538,9.43538
415.00,9.43190,25.049839,0.000537,24.965898,-1.8306,0.284,9.43621,9.43621
416.00,9.43256,25.049904,0.000540,24.965869,-1.8304,0.284,9.43722,9.43722
417.00,9.43313,25.049898,0.000539,24.965772,-1.8304,0.284,9.43704,9.43704
418.00,9.43361,25.049929,0.000539,24.965800,-1.8303,0.284,9.43740,9.43740
419.00,9.43399,25.049968,0.000542,24.965787,-1.8300,0.284,9.43763,9.43763
420.00,9.43444,25.050028,0.000543,24.965853,-1.8299,0.284,9.43833,9.43833
421.00,9.43493,25.049972,0.000539,24.965827,-1.8299,0.285,9.43800,9.43800
422.00,9.43539,25.050055,0.000539,24.965850,-1.8299,0.285,9.43758,9.43758
423.00,9.43558,25.050142,0.000538,24.965855,-1.8300,0.285,9.43810,9.43810
424.00,9.43603,25.050333,0.000540,24.966021,-1.8301,0.285,9.43829,9.43829
425.00,9.43636,25.050417,0.000541,24.966025,-1.8300,0.285,9.43681,9.43681
426.00,9.43637,25.050472,0.000543,24.965961,-1.8301,0.286,9.43629,9.43629
427.00,9.43662,25.050525,0.000544,24.966007,-1.8301,0.286,9.43697,9.43697
428.00,9.43683,25.050518,0.000546,24.965980,-1.8299,0.286,9.43610,9.43610
429.00,9.43688,25.050447,0.000545,24.965899,-1.8298,0.286,9.43601,9.43601
430.00,9.43693,25.050438,0.000543,24.965892,-1.8297,0.286,9.43586,9.43586
431.00,9.43681,25.050454,0.000547,24.965989,-1.8293,0.286,9.43557,9.43557
432.00,9.43672,25.050542,0.000547,24.966019,-1.8290,0.286,9.43520,9.43520
433.00,9.43673,25.050636,0.000544,24.966046,-1.8286,0.286,9.43544,9.43544
434.00,9.43675,25.050692,0.000547,24.966040,-1.8284,0.286,9.43533,9.43533
435.00,9.43678,25.050732,0.000547,24.966032,-1.8282,0.286,9.43659,9.43659
436.00,9.43685,25.050809,0.000545,24.966060,-1.8280,0.287,9.43758,9.43758
437.00,9.43687,25.050739,0.000549,24.965990,-1.8281,0.287,9.43837,9.43837
438.00,9.43699,25.050725,0.000552,24.965957,-1.8282,0.287,9.43925,9.43925
439.00,9.43729,25.050729,0.000552,24.965894,-1.8285,0.287,9.44003,9.44003
440.00,9.43738,25.050780,0.000551,24.965917,-1.8288,0.287,9.44012,9.44012
441.00,9.43734,25.050817,0.000548,24.965883,-1.8290,0.287,9.43989,9.43989
442.00,9.43731,25.050927,0.000544,24.965918,-1.8290,0.287,9.43847,9.43847
443.00,9.43714,25.051015,0.000542,24.965954,-1.8290,0.288,9.43738,9.43738
444.00,9.43705,25.051100,0.000542,24.966007,-1.8288,0.288,9.43709,9.43709
445.00,9.43730,25.051104,0.000542,24.965925,-1.8282,0.288,9.43709,9.43709
446.00,9.43756,25.051153,0.000545,24.965885,-1.8280,0.288,9.43755,9.43755
447.00,9.43757,25.051155,0.000546,24.965881,-1.8278,0.288,9.43789,9.43789
448.00,9.43763,25.051146,0.000547,24.965855,-1.8275,0.288,9.43792,9.43792
449.00,9.43800,25.051180,0.000549,24.965887,-1.8273,0.288,9.43738,9.43738
450.00,9.43832,25.051232,0.000551,24.965911,-1.8275,0.288,9.43744,9.43744
451.00,9.43841,25.051257,0.000549,24.965900,-1.8276,0.288,9.43727,9.43727
452.00,9.43818,25.051331,0.000543,24.965864,-1.8277,0.289,9.44103,9.44103
453.00,9.43804,25.051440,0.000541,24.965910,-1.8276,0.289,9.44307,9.44307
454.00,9.43773,25.051532,0.000537,24.965931,-1.8275,0.289,9.44474,9.44474
455.00,9.43731,25.051584,0.000535,24.965980,-1.8274,0.290,9.44646,9.44646
456.00,9.43715,25.051593,0.000535,24.965979,-1.8274,0.290,9.44751,9.44751
457.00,9.43770,25.051602,0.000541,24.966015,-1.8274,0.289,9.44580,9.44580
458.00,9.43685,25.051633,0.000541,24.965998,-1.8275,0.289,9.44600,9.44600
459.00,9.43692,25.051619,0.000543,24.966015,-1.8277,0.289,9.44620,9.44620
460.00,9.43931,25.051609,0.000545,24.966023,-1.8275,0.289,9.44433,9.44433
461.00,9.44313,25.051647,0.000547,24.966056,-1.8271,0.290,9.44318,9.44318
462.00,9.44597,25.051680,0.000547,24.966067,-1.8267,0.290,9.44222,9.44222
463.00,9.44615,25.051738,0.000551,24.966123,-1.8264,0.290,9.44173,9.44173
464.00,9.44602,25.051811,0.000553,24.966098,-1.8260,0.290,9.44106,9.44106
465.00,9.44578,25.051881,0.000553,24.966072,-1.8257,0.290,9.44148,9.44148
466.00,9.44473,25.051975,0.000554,24.966081,-1.8257,0.290,9.44239,9.44239
467.00,9.44438,25.051968,0.000554,24.966039,-1.8259,0.290,9.44250,9.44250
468.00,9.44430,25.051923,0.000555,24.965973,-1.8260,0.290,9.44196,9.44196
469.00,9.44371,25.051930,0.000553,24.965929,-1.8259,0.290,9.44123,9.44123
470.00,9.44350,25.052050,0.000553,24.965930,-1.8261,0.290,9.44057,9.44057
471.00,9.44321,25.052099,0.000551,24.965925,-1.8260,0.291,9.43957,9.43957
472.00,9.44279,25.052227,0.000551,24.965948,-1.8257,0.291,9.43873,9.43873
473.00,9.44230,25.052264,0.000547,24.965947,-1.8253,0.291,9.43778,9.43778
474.00,9.44172,25.052203,0.000544,24.965886,-1.8250,0.291,9.43728,9.43728
475.00,9.44123,25.052128,0.000545,24.965845,-1.8248,0.291,9.43774,9.43774
476.00,9.44087,25.052104,0.000545,24.965833,-1.8245,0.291,9.43869,9.43869
477.00,9.44033,25.052063,0.000546,24.965857,-1.8243,0.291,9.43973,9.43973
478.00,9.43997,25.052101,0.000550,24.965872,-1.8244,0.291,9.44027,9.44027
479.00,9.44019,25.052209,0.000553,24.965947,-1.8244,0.291,9.44062,9.44062
480.00,9.44004,25.052282,0.000553,24.965955,-1.8244,0.291,9.43985,9.43985
481.00,9.43999,25.052282,0.000550,24.965924,-1.8243,0.291,9.43858,9.43858
482.00,9.43965,25.052388,0.000551,24.965960,-1.8243,0.292,9.43800,9.43800
483.00,9.43928,25.052279,0.000547,24.965841,-1.8243,0.292,9.43815,9.43815
484.00,9.43887,25.052253,0.000546,24.965818,-1.8244,0.292,9.43840,9.43840
485.00,9.43874,25.052298,0.000544,24.965898,-1.8244,0.292,9.43877,9.43877
486.00,9.43867,25.052398,0.000546,24.965961,-1.8246,0.292,9.43903,9.43903
487.00,9.43878,25.052365,0.000542,24.965948,-1.8250,0.292,9.43891,9.43891
488.00,9.43879,25.052553,0.000542,24.966045,-1.8253,0.292,9.43863,9.43863
489.00,9.43877,25.052669,0.000541,24.966123,-1.8254,0.293,9.43798,9.43798
490.00,9.43875,25.052656,0.000541,24.966081,-1.8254,0.293,9.43705,9.43705
491.00,9.43840,25.052682,0.000545,24.966057,-1.8254,0.293,9.43630,9.43630
492.00,9.43823,25.052756,0.000544,24.965987,-1.8251,0.293,9.43684,9.43684
493.00,9.43847,25.052818,0.000546,24.966000,-1.8246,0.293,9.43724,9.43724
494.00,9.43871,25.052846,0.000548,24.965950,-1.8240,0.293,9.43825,9.43825
495.00,9.43877,25.052839,0.000542,24.965900,-1.8237,0.293,9.43906,9.43906
496.00,9.43847,25.052844,0.000537,24.965875,-1.8236,0.293,9.43979,9.43979
497.00,9.43815,25.052828,0.000538,24.965884,-1.8234,0.293,9.44009,9.44009
498.00,9.43824,25.052828,0.000538,24.965903,-1.8234,0.294,9.44010,9.44010
499.00,9.43827,25.052858,0.000535,24.965881,-1.8234,0.294,9.43955,9.43955
500.00,9.43812,25.052990,0.000541,24.965918,-1.8233,0.294,9.43965,9.43965
501.00,9.43808,25.053061,0.000541,24.965971,-1.8232,0.294,9.43950,9.43950
502.00,9.43839,25.053139,0.000540,24.965986,-1.8231,0.294,9.43857,9.43857
503.00,9.43862,25.053229,0.000540,24.965994,-1.8232,0.294,9.43213,9.43213
504.00,9.43854,25.053266,0.000540,24.966049,-1.8232,0.294,9.41971,9.41971
505.00,9.43864,25.053233,0.000541,24.966031,-1.8234,0.294,9.40038,9.40038
506.00,9.43949,25.053262,0.000542,24.966024,-1.8238,0.294,9.37273,9.37273
507.00,9.43945,25.053294,0.000543,24.966047,-1.8240,0.294,9.33678,9.33678
508.00,9.43932,25.053224,0.000543,24.965985,-1.8242,0.295,9.30263,9.30263
509.00,9.43914,25.053240,0.000543,24.965993,-1.8243,0.295,9.27367,9.27367
510.00,9.43792,25.053355,0.000541,24.966037,-1.8241,0.295,9.25224,9.25224
@4,2.7001,5.4, 510.073000000004 
511.00,9.43806,25.053399,0.000539,24.966005,-1.8237,0.295,9.24265,9.24265
512.00,9.43766,25.053419,0.000538,24.965995,-1.8235,0.295,9.24550,9.24550
513.00,9.40835,25.053559,0.000540,24.966048,-1.8231,0.295,9.25876,9.25876
514.00,9.37612,25.053564,0.000541,24.965965,-1.8226,0.295,9.28043,9.28043
515.00,9.34129,25.053550,0.000541,24.965965,-1.8225,0.295,9.30831,9.30831
516.00,9.29963,25.053580,0.000547,24.966026,-1.8224,0.295,9.33869,9.33869
517.00,9.25877,25.053660,0.000549,24.966043,-1.8224,0.295,9.36922,9.36922
518.00,9.23760,25.053652,0.000547,24.966051,-1.8226,0.296,9.39558,9.39558
519.00,9.23144,25.053784,0.000550,24.966133,-1.8228,0.296,9.41607,9.41607
520.00,9.23422,25.053878,0.000555,24.966141,-1.8226,0.296,9.42970,9.42970
521.00,9.25189,25.053942,0.000553,24.966161,-1.8224,0.296,9.43730,9.43730
522.00,9.27297,25.053951,0.000551,24.966204,-1.8222,0.296,9.43989,9.43989
523.00,9.30368,25.053970,0.000552,24.966230,-1.8219,0.296,9.43916,9.43916
524.00,9.33970,25.053889,0.000551,24.966202,-1.8215,0.296,9.43654,9.43654
525.00,9.37357,25.053880,0.000549,24.966238,-1.8215,0.297,9.43316,9.43316
526.00,9.40366,25.053913,0.000552,24.966238,-1.8215,0.297,9.42927,9.42927
527.00,9.42514,25.053852,0.000553,24.966159,-1.8215,0.296,9.42670,9.42670
528.00,9.43559,25.053903,0.000554,24.966138,-1.8216,0.296,9.42546,9.42546
529.00,9.44156,25.053952,0.000553,24.966150,-1.8217,0.297,9.42480,9.42480
530.00,9.44159,25.053949,0.000551,24.966099,-1.8215,0.297,9.42464,9.42464
531.00,9.44005,25.053894,0.000546,24.966019,-1.8215,0.297,9.42538,9.42538
532.00,9.43752,25.053963,0.000544,24.966083,-1.8212,0.297,9.42636,9.42636
533.00,9.43199,25.053915,0.000546,24.966088,-1.8211,0.297,9.42749,9.42749
534.00,9.42889,25.053953,0.000549,24.966175,-1.8209,0.297,9.42875,9.42875
535.00,9.42608,25.053948,0.000550,24.966214,-1.8207,0.297,9.42993,9.42993
536.00,9.42588,25.053970,0.000553,24.966291,-1.8204,0.297,9.43056,9.43056
537.00,9.42563,25.053954,0.000554,24.966324,-1.8202,0.297,9.43015,9.43015
538.00,9.42636,25.053987,0.000554,24.966290,-1.8202,0.297,9.42979,9.42979
539.00,9.42721,25.054056,0.000552,24.966307,-1.8202,0.297,9.42902,9.42902
540.00,9.42744,25.054115,0.000550,24.966322,-1.8201,0.297,9.42860,9.42860
541.00,9.42738,25.054256,0.000548,24.966395,-1.8202,0.297,9.42859,9.42859
542.00,9.42802,25.054288,0.000545,24.966327,-1.8202,0.297,9.42878,9.42878
543.00,9.42818,25.054351,0.000542,24.966369,-1.8201,0.298,9.42812,9.42812
544.00,9.42820,25.054369,0.000541,24.966293,-1.8200,0.298,9.42885,9.42885
545.00,9.42822,25.054486,0.000542,24.966330,-1.8202,0.298,9.42990,9.42990
546.00,9.42859,25.054448,0.000540,24.966278,-1.8203,0.299,9.43053,9.43053
547.00,9.42900,25.054510,0.000543,24.966341,-1.8204,0.299,9.43145,9.43145
548.00,9.42937,25.054597,0.000548,24.966354,-1.8205,0.299,9.43285,9.43285
549.00,9.42975,25.054511,0.000547,24.966298,-1.8206,0.299,9.43307,9.43307
550.00,9.43023,25.054236,0.000543,24.966057,-1.8204,0.299,9.43374,9.43374
551.00,9.43081,25.054149,0.000542,24.965949,-1.8200,0.299,9.43437,9.43437
552.00,9.43106,25.054201,0.000540,24.965951,-1.8199,0.299,9.43528,9.43528
553.00,9.43107,25.054180,0.000537,24.965931,-1.8198,0.299,9.43586,9.43586
554.00,9.43127,25.054308,0.000539,24.966018,-1.8197,0.300,9.43583,9.43583
555.00,9.43185,25.054535,0.000544,24.966202,-1.8199,0.300,9.43472,9.43472
556.00,9.43192,25.054632,0.000548,24.966200,-1.8202,0.300,9.43403,9.43403
557.00,9.43201,25.054625,0.000549,24.966149,-1.8202,0.300,9.43316,9.43316
558.00,9.43229,25.054591,0.000548,24.966110,-1.8200,0.300,9.43290,9.43290
559.00,9.43268,25.054596,0.000546,24.966083,-1.8199,0.300,9.43420,9.43420
560.00,9.43326,25.054655,0.000544,24.966120,-1.8195,0.300,9.43607,9.43607
561.00,9.43379,25.054703,0.000544,24.966218,-1.8192,0.300,9.43746,9.43746
562.00,9.43441,25.054755,0.000541,24.966248,-1.8190,0.301,9.43838,9.43838
563.00,9.43466,25.054887,0.000545,24.966344,-1.8192,0.301,9.43935,9.43935
564.00,9.43509,25.054945,0.000545,24.966398,-1.8193,0.301,9.43912,9.43912
565.00,9.43562,25.054957,0.000546,24.966426,-1.8193,0.301,9.43866,9.43866
566.00,9.43603,25.054953,0.000545,24.966426,-1.8192,0.301,9.43883,9.43883
567.00,9.43631,25.054976,0.000547,24.966417,-1.8189,0.301,9.43873,9.43873
568.00,9.43641,25.054929,0.000543,24.966304,-1.8185,0.301,9.43771,9.43771
569.00,9.43661,25.054928,0.000540,24.966202,-1.8182,0.302,9.43743,9.43743
570.00,9.43674,25.054990,0.000538,24.966113,-1.8183,0.302,9.43721,9.43721
571.00,9.43669,25.055041,0.000538,24.966099,-1.8185,0.302,9.43691,9.43691
572.00,9.43689,25.055090,0.000540,24.966070,-1.8189,0.302,9.43776,9.43776
573.00,9.43711,25.055164,0.000543,24.966160,-1.8191,0.302,9.43889,9.43889
574.00,9.43738,25.055247,0.000548,24.966254,-1.8189,0.302,9.43931,9.43931
575.00,9.43758,25.055257,0.000546,24.966268,-1.8186,0.302,9.43888,9.43888
576.00,9.43789,25.055288,0.000546,24.966224,-1.8183,0.302,9.43892,9.43892
577.00,9.43830,25.055341,0.000545,24.966281,-1.8178,0.302,9.43781,9.43781
578.00,9.43830,25.055346,0.000542,24.966231,-1.8177,0.302,9.43747,9.43747
579.00,9.43825,25.055347,0.000541,24.966153,-1.8178,0.303,9.43782,9.43782
580.00,9.43812,25.055414,0.000545,24.966174,-1.8179,0.302,9.43823,9.43823
581.00,9.43821,25.055410,0.000544,24.966144,-1.8179,0.303,9.43711,9.43711
582.00,9.43816,25.055390,0.000543,24.966102,-1.8180,0.303,9.43628,9.43628
583.00,9.43813,25.055436,0.000548,24.966094,-1.8178,0.303,9.43488,9.43488
584.00,9.43778,25.055518,0.000550,24.966121,-1.8173,0.303,9.43328,9.43328
585.00,9.43712,25.055571,0.000549,24.966077,-1.8170,0.303,9.43290,9.43290
586.00,9.43666,25.055730,0.000548,24.966149,-1.8171,0.303,9.43262,9.43262
587.00,9.43669,25.055828,0.000550,24.966127,-1.8174,0.303,9.43244,9.43244
588.00,9.43665,25.055885,0.000550,24.966172,-1.8175,0.303,9.43305,9.43305
589.00,9.43606,25.055854,0.000547,24.966155,-1.8179,0.303,9.43417,9.43417
590.00,9.43553,25.055897,0.000546,24.966192,-1.8179,0.303,9.43485,9.43485
591.00,9.43511,25.055913,0.000546,24.966178,-1.8176,0.303,9.43597,9.43597
592.00,9.43498,25.055949,0.000545,24.966237,-1.8171,0.303,9.43697,9.43697
593.00,9.43535,25.055979,0.000543,24.966236,-1.8167,0.304,9.43735,9.43735
594.00,9.43552,25.056069,0.000544,24.966208,-1.8165,0.304,9.43725,9.43725
595.00,9.43539,25.056035,0.000545,24.966119,-1.8162,0.304,9.43701,9.43701
596.00,9.43501,25.055954,0.000545,24.966072,-1.8158,0.304,9.43700,9.43700
597.00,9.43457,25.055878,0.000547,24.965954,-1.8156,0.304,9.43695,9.43695
598.00,9.43491,25.055888,0.000543,24.965853,-1.8157,0.304,9.43700,9.43700
599.00,9.43524,25.055919,0.000542,24.965916,-1.8157,0.304,9.43718,9.43718
600.00,9.43545,25.056008,0.000543,24.966024,-1.8158,0.304,9.43685,9.43685
601.00,9.43567,25.056103,0.000544,24.966038,-1.8158,0.304,9.43655,9.43655
602.00,9.43568,25.056251,0.000541,24.966138,-1.8156,0.305,9.43650,9.43650
603.00,9.43586,25.056286,0.000542,24.966200,-1.8152,0.305,9.43680,9.43680
604.00,9.43615,25.056312,0.000543,24.966122,-1.8149,0.305,9.43640,9.43640
605.00,9.43631,25.056306,0.000545,24.966077,-1.8150,0.305,9.43680,9.43680
606.00,9.43655,25.056416,0.000547,24.966124,-1.8151,0.305,9.43752,9.43752
607.00,9.43699,25.056444,0.000551,24.966156,-1.8152,0.305,9.43837,9.43837
608.00,9.43734,25.056511,0.000552,24.966187,-1.8151,0.305,9.43855,9.43855
609.00,9.43742,25.056545,0.000548,24.966241,-1.8151,0.305,9.43861,9.43861
610.00,9.43726,25.056579,0.000547,24.966208,-1.8148,0.305,9.43725,9.43725
611.00,9.43710,25.056563,0.000547,24.966185,-1.8147,0.305,9.43584,9.43584
612.00,9.43670,25.056562,0.000543,24.966034,-1.8146,0.306,9.43503,9.43503
613.00,9.43671,25.056572,0.000544,24.966014,-1.8145,0.306,9.43447,9.43447
614.00,9.43666,25.056591,0.000549,24.966009,-1.8142,0.306,9.43469,9.43469
615.00,9.43664,25.056596,0.000551,24.966033,-1.8141,0.306,9.43672,9.43672
616.00,9.43652,25.056654,0.000550,24.966063,-1.8138,0.306,9.43865,9.43865
617.00,9.43665,25.056665,0.000551,24.966113,-1.8135,0.306,9.43914,9.43914
618.00,9.43656,25.056712,0.000552,24.966144,-1.8134,0.306,9.43945,9.43945
619.00,9.43654,25.056760,0.000552,24.966166,-1.8134,0.306,9.43896,9.43896
620.00,9.43685,25.056874,0.000551,24.966219,-1.8132,0.306,9.43897,9.43897
621.00,9.43750,25.056958,0.000552,24.966261,-1.8132,0.306,9.43849,9.43849
622.00,9.43754,25.057006,0.000552,24.966273,-1.8134,0.307,9.43888,9.43888
623.00,9.43772,25.056975,0.000550,24.966213,-1.8135,0.307,9.43974,9.43974
624.00,9.43795,25.056925,0.000550,24.966158,-1.8134,0.307,9.44122,9.44122
625.00,9.43828,25.056825,0.000549,24.966087,-1.8134,0.307,9.44134,9.44134
626.00,9.43837,25.056780,0.000547,24.966006,-1.8132,0.307,9.44207,9.44207
627.00,9.43838,25.056793,0.000546,24.966046,-1.8131,0.307,9.44241,9.44241
628.00,9.43883,25.056783,0.000545,24.966004,-1.8129,0.307,9.44165,9.44165
629.00,9.43911,25.056898,0.000544,24.966067,-1.8129,0.307,9.44145,9.44145
630.00,9.43964,25.057006,0.000541,24.966104,-1.8129,0.308,9.44136,9.44136
631.00,9.43995,25.057027,0.000540,24.966070,-1.8130,0.308,9.44077,9.44077
632.00,9.44008,25.057110,0.000545,24.966109,-1.8130,0.308,9.44012,9.44012
633.00,9.44026,25.057224,0.000550,24.966169,-1.8128,0.308,9.44074,9.44074
634.00,9.44047,25.057219,0.000550,24.966087,-1.8124,0.308,9.44037,9.44037
635.00,9.44040,25.057228,0.000552,24.966057,-1.8120,0.308,9.43974,9.43974
636.00,9.44030,25.057251,0.000551,24.966069,-1.8118,0.308,9.43965,9.43965
637.00,9.44023,25.057175,0.000546,24.965943,-1.8117,0.308,9.43944,9.43944
638.00,9.44018,25.057201,0.000541,24.965898,-1.8116,0.308,9.43882,9.43882
639.00,9.44034,25.057216,0.000539,24.965879,-1.8116,0.308,9.43890,9.43890
640.00,9.44051,25.057223,0.000538,24.965900,-1.8117,0.309,9.43971,9.43971
641.00,9.44060,25.057262,0.000539,24.965961,-1.8117,0.309,9.44031,9.44031
642.00,9.44074,25.057345,0.000541,24.966006,-1.8115,0.309,9.44138,9.44138
643.00,9.44080,25.057447,0.000542,24.966084,-1.8114,0.309,9.44279,9.44279
644.00,9.44109,25.057543,0.000545,24.966197,-1.8110,0.309,9.44397,9.44397
645.00,9.44133,25.057567,0.000544,24.966161,-1.8108,0.309,9.44485,9.44485
646.00,9.44149,25.057577,0.000541,24.966103,-1.8108,0.309,9.44545,9.44545
647.00,9.44160,25.057620,0.000539,24.966077,-1.8109,0.309,9.44578,9.44578
648.00,9.44186,25.057632,0.000538,24.966069,-1.8111,0.309,9.44566,9.44566
649.00,9.44202,25.057654,0.000536,24.965994,-1.8111,0.310,9.44485,9.44485
650.00,9.44216,25.057805,0.000538,24.966050,-1.8111,0.310,9.44403,9.44403
651.00,9.44219,25.057943,0.000541,24.966125,-1.8108,0.310,9.44369,9.44369
652.00,9.44240,25.058071,0.000542,24.966228,-1.8106,0.310,9.44393,9.44393
653.00,9.44271,25.058067,0.000540,24.966195,-1.8102,0.310,9.43853,9.43853
654.00,9.44325,25.058086,0.000542,24.966253,-1.8101,0.311,9.42593,9.42593
655.00,9.44397,25.058062,0.000543,24.966293,-1.8100,0.311,9.40615,9.40615
656.00,9.44446,25.058033,0.000539,24.966280,-1.8100,0.311,9.37764,9.37764
657.00,9.44463,25.057948,0.000538,24.966191,-1.8098,0.311,9.33970,9.33970
658.00,9.44421,25.057982,0.000541,24.966216,-1.8097,0.311,9.30282,9.30282
659.00,9.44355,25.057980,0.000537,24.966190,-1.8095,0.311,9.27325,9.27325
660.00,9.44267,25.057992,0.000536,24.966125,-1.8095,0.311,9.25131,9.25131
@5,2.7001,5.4, 660.002 
661.00,9.44401,25.058005,0.000538,24.966088,-1.8097,0.311,9.24048,9.24048
662.00,9.44607,25.058055,0.000540,24.966072,-1.8099,0.311,9.24382,9.24382
663.00,9.41778,25.058127,0.000542,24.966053,-1.8101,0.311,9.25894,9.25894
664.00,9.37937,25.058197,0.000544,24.966022,-1.8102,0.312,9.28045,9.28045
665.00,9.34307,25.058198,0.000542,24.966023,-1.8100,0.312,9.30767,9.30767
666.00,9.30140,25.058315,0.000544,24.966122,-1.8099,0.312,9.33820,9.33820
667.00,9.25706,25.058413,0.000548,24.966246,-1.8100,0.312,9.36800,9.36800
668.00,9.23353,25.058416,0.000549,24.966249,-1.8099,0.312,9.39366,9.39366
669.00,9.23155,25.058434,0.000553,24.966259,-1.8099,0.312,9.41449,9.41449
670.00,9.23368,25.058477,0.000554,24.966235,-1.8100,0.312,9.43021,9.43021
671.00,9.24730,25.058452,0.000553,24.966178,-1.8097,0.312,9.43945,9.43945
672.00,9.27363,25.058439,0.000548,24.966122,-1.8094,0.312,9.44349,9.44349
673.00,9.30879,25.058376,0.000546,24.966055,-1.8092,0.312,9.44413,9.44413
674.00,9.33905,25.058405,0.000543,24.966053,-1.8091,0.312,9.44190,9.44190
675.00,9.36970,25.058438,0.000539,24.966016,-1.8088,0.313,9.43796,9.43796
676.00,9.39972,25.058472,0.000533,24.965973,-1.8087,0.313,9.43424,9.43424
677.00,9.42244,25.058563,0.000532,24.965979,-1.8089,0.313,9.43095,9.43095
678.00,9.43727,25.058652,0.000527,24.965983,-1.8090,0.313,9.42871,9.42871
679.00,9.44299,25.058649,0.000526,24.965970,-1.8092,0.313,9.42819,9.42819
680.00,9.44653,25.058704,0.000531,24.966046,-1.8092,0.313,9.42901,9.42901
681.00,9.44519,25.058689,0.000535,24.965998,-1.8090,0.313,9.43076,9.43076
682.00,9.44284,25.058711,0.000540,24.965985,-1.8086,0.313,9.43370,9.43370
683.00,9.44045,25.058864,0.000544,24.966092,-1.8083,0.313,9.43553,9.43553
684.00,9.43202,25.058926,0.000547,24.966089,-1.8083,0.314,9.43687,9.43687
685.00,9.42861,25.059008,0.000548,24.966113,-1.8082,0.314,9.43780,9.43780
686.00,9.42799,25.059080,0.000549,24.966152,-1.8085,0.314,9.43814,9.43814
687.00,9.42869,25.059034,0.000545,24.966088,-1.8087,0.314,9.43730,9.43730
688.00,9.43063,25.058930,0.000543,24.966005,-1.8088,0.314,9.43667,9.43667
689.00,9.43206,25.058927,0.000539,24.965987,-1.8087,0.314,9.43721,9.43721
690.00,9.43365,25.058953,0.000540,24.965941,-1.8087,0.314,9.43782,9.43782
691.00,9.43508,25.058944,0.000540,24.965906,-1.8085,0.314,9.43737,9.43737
692.00,9.43560,25.059026,0.000543,24.965989,-1.8082,0.314,9.43651,9.43651
693.00,9.43584,25.059110,0.000544,24.966045,-1.8077,0.314,9.43616,9.43616
694.00,9.43621,25.059117,0.000547,24.966045,-1.8075,0.314,9.43563,9.43563
695.00,9.43622,25.059073,0.000546,24.966051,-1.8072,0.314,9.43469,9.43469
696.00,9.43592,25.059186,0.000546,24.966149,-1.8072,0.314,9.43488,9.43488
697.00,9.43595,25.059182,0.000544,24.966093,-1.8073,0.315,9.43636,9.43636
698.00,9.43645,25.059205,0.000545,24.966047,-1.8073,0.315,9.43737,9.43737
699.00,9.43677,25.059325,0.000547,24.966030,-1.8077,0.315,9.43735,9.43735
700.00,9.43642,25.059416,0.000546,24.966026,-1.8079,0.315,9.43748,9.43748
701.00,9.43642,25.059365,0.000544,24.965927,-1.8082,0.315,9.43752,9.43752
702.00,9.43670,25.059392,0.000546,24.965917,-1.8082,0.315,9.43630,9.43630
703.00,9.43667,25.059450,0.000545,24.965946,-1.8081,0.315,9.43525,9.43525
704.00,9.43650,25.059425,0.000544,24.965945,-1.8077,0.315,9.43483,9.43483
705.00,9.43622,25.059339,0.000541,24.965881,-1.8073,0.315,9.43462,9.43462
706.00,9.43606,25.059345,0.000542,24.965892,-1.8068,0.316,9.43418,9.43418
707.00,9.43593,25.059395,0.000543,24.965945,-1.8067,0.316,9.43456,9.43456
708.00,9.43599,25.059444,0.000542,24.965965,-1.8069,0.316,9.43550,9.43550
709.00,9.43617,25.059528,0.000544,24.966007,-1.8070,0.316,9.43686,9.43686
710.00,9.43622,25.059689,0.000549,24.966072,-1.8070,0.316,9.43813,9.43813
711.00,9.43628,25.059754,0.000549,24.966076,-1.8069,0.316,9.43914,9.43914
712.00,9.43662,25.059828,0.000552,24.966095,-1.8069,0.316,9.44010,9.44010
713.00,9.43685,25.059858,0.000553,24.966089,-1.8065,0.316,9.44011,9.44011
714.00,9.43713,25.059856,0.000548,24.966036,-1.8064,0.316,9.43988,9.43988
715.00,9.43730,25.059871,0.000545,24.966048,-1.8063,0.317,9.43944,9.43944
716.00,9.43720,25.060007,0.000543,24.966127,-1.8062,0.317,9.43885,9.43885
717.00,9.43721,25.060075,0.000544,24.966105,-1.8059,0.317,9.43877,9.43877
718.00,9.43738,25.060089,0.000545,24.966122,-1.8058,0.317,9.43977,9.43977
719.00,9.43745,25.060146,0.000545,24.966220,-1.8056,0.317,9.43994,9.43994
720.00,9.43790,25.060122,0.000545,24.966164,-1.8053,0.317,9.43992,9.43992
721.00,9.43811,25.060035,0.000545,24.966069,-1.8051,0.317,9.44091,9.44091
722.00,9.43847,25.060015,0.000542,24.966075,-1.8050,0.317,9.44122,9.44122
723.00,9.43880,25.060061,0.000541,24.966056,-1.8049,0.318,9.44038,9.44038
724.00,9.43902,25.060106,0.000541,24.965980,-1.8047,0.318,9.43963,9.43963
725.00,9.43911,25.060199,0.000541,24.966017,-1.8047,0.318,9.43953,9.43953
726.00,9.43947,25.060302,0.000541,24.966059,-1.8047,0.318,9.43951,9.43951
727.00,9.43980,25.060306,0.000541,24.965998,-1.8047,0.318,9.43944,9.43944
728.00,9.43996,25.060297,0.000543,24.965958,-1.8046,0.318,9.44018,9.44018
729.00,9.44005,25.060323,0.000544,24.966015,-1.8046,0.318,9.44078,9.44078
730.00,9.43998,25.060390,0.000543,24.966098,-1.8046,0.318,9.44085,9.44085
731.00,9.43994,25.060361,0.000543,24.966031,-1.8048,0.318,9.44106,9.44106
732.00,9.44000,25.060476,0.000542,24.966117,-1.8047,0.318,9.44082,9.44082
733.00,9.44016,25.060529,0.000540,24.966142,-1.8048,0.319,9.44036,9.44036
734.00,9.44027,25.060587,0.000539,24.966190,-1.8048,0.319,9.44062,9.44062
735.00,9.44035,25.060519,0.000539,24.966047,-1.8048,0.319,9.44120,9.44120
736.00,9.44051,25.060547,0.000539,24.966130,-1.8046,0.319,9.44099,9.44099
737.00,9.44048,25.060539,0.000537,24.966147,-1.8046,0.320,9.44050,9.44050
738.00,9.44038,25.060579,0.000540,24.966132,-1.8046,0.320,9.44059,9.44059
739.00,9.44042,25.060519,0.000541,24.966013,-1.8047,0.319,9.44091,9.44091
740.00,9.44060,25.060615,0.000542,24.966093,-1.8046,0.319,9.44121,9.44121
741.00,9.44071,25.060640,0.000541,24.966077,-1.8048,0.320,9.44128,9.44128
742.00,9.44066,25.060595,0.000545,24.965994,-1.8048,0.320,9.44158,9.44158
743.00,9.44054,25.060552,0.000542,24.965972,-1.8047,0.320,9.44099,9.44099
744.00,9.44077,25.060643,0.000541,24.966042,-1.8043,0.320,9.44060,9.44060
745.00,9.44083,25.060663,0.000543,24.966056,-1.8043,0.320,9.44005,9.44005
746.00,9.44086,25.060694,0.000542,24.966068,-1.8041,0.320,9.44034,9.44034
747.00,9.44090,25.060752,0.000542,24.966077,-1.8039,0.320,9.44115,9.44115
748.00,9.44090,25.060809,0.000543,24.966089,-1.8039,0.320,9.44188,9.44188
749.00,9.44111,25.060773,0.000544,24.966078,-1.8041,0.320,9.44157,9.44157
750.00,9.44103,25.060816,0.000543,24.966091,-1.8040,0.320,9.44124,9.44124
751.00,9.44099,25.060921,0.000549,24.966157,-1.8040,0.320,9.44101,9.44101
752.00,9.44095,25.061017,0.000552,24.966188,-1.8042,0.320,9.44085,9.44085
753.00,9.44105,25.061102,0.000552,24.966200,-1.8043,0.321,9.44080,9.44080
754.00,9.44105,25.061257,0.000554,24.966227,-1.8042,0.321,9.44130,9.44130
755.00,9.44099,25.061298,0.000554,24.966216,-1.8042,0.321,9.44098,9.44098
756.00,9.44086,25.061322,0.000549,24.966163,-1.8044,0.321,9.44039,9.44039
757.00,9.44093,25.061320,0.000547,24.966162,-1.8041,0.321,9.44008,9.44008
758.00,9.44083,25.061261,0.000546,24.966115,-1.8038,0.321,9.44037,9.44037
759.00,9.44084,25.061221,0.000546,24.966118,-1.8037,0.321,9.44001,9.44001
760.00,9.44076,25.061201,0.000547,24.966078,-1.8036,0.321,9.44014,9.44014
761.00,9.44048,25.061164,0.000549,24.966056,-1.8034,0.321,9.43960,9.43960
762.00,9.44033,25.061148,0.000548,24.966029,-1.8035,0.321,9.43889,9.43889
763.00,9.44043,25.061170,0.000546,24.966016,-1.8038,0.321,9.43733,9.43733
764.00,9.44014,25.061276,0.000543,24.966016,-1.8041,0.322,9.43667,9.43667
765.00,9.43990,25.061391,0.000540,24.966045,-1.8041,0.322,9.43752,9.43752
766.00,9.43973,25.061500,0.000538,24.966056,-1.8041,0.322,9.43910,9.43910
767.00,9.43978,25.061594,0.000535,24.966078,-1.8038,0.322,9.44037,9.44037
768.00,9.43990,25.061735,0.000536,24.966193,-1.8034,0.323,9.44227,9.44227
769.00,9.43993,25.061646,0.000537,24.966117,-1.8029,0.323,9.44334,9.44334
770.00,9.43990,25.061647,0.000538,24.966093,-1.8027,0.322,9.44334,9.44334
771.00,9.43975,25.061587,0.000537,24.966019,-1.8026,0.323,9.44291,9.44291
772.00,9.43989,25.061633,0.000539,24.966029,-1.8029,0.322,9.44310,9.44310
773.00,9.43962,25.061661,0.000541,24.965948,-1.8031,0.322,9.44279,9.44279
774.00,9.43962,25.061726,0.000542,24.965997,-1.8033,0.322,9.44268,9.44268
775.00,9.44040,25.061758,0.000540,24.966014,-1.8032,0.323,9.44258,9.44258
776.00,9.44080,25.061877,0.000541,24.966086,-1.8029,0.323,9.44246,9.44246
777.00,9.44127,25.061886,0.000543,24.966061,-1.8023,0.323,9.44182,9.44182
778.00,9.44140,25.061859,0.000543,24.966033,-1.8021,0.323,9.44155,9.44155
779.00,9.44143,25.061902,0.000543,24.966020,-1.8021,0.323,9.44149,9.44149
780.00,9.44143,25.061947,0.000544,24.966038,-1.8023,0.323,9.44127,9.44127
781.00,9.44135,25.061956,0.000543,24.966031,-1.8025,0.323,9.44085,9.44085
782.00,9.44146,25.061999,0.000540,24.966071,-1.8028,0.323,9.44136,9.44136
783.00,9.44177,25.062064,0.000540,24.966177,-1.8027,0.324,9.44086,9.44086
784.00,9.44193,25.062124,0.000539,24.966206,-1.8025,0.324,9.44064,9.44064
785.00,9.44199,25.062144,0.000541,24.966165,-1.8023,0.324,9.44045,9.44045
786.00,9.44183,25.062132,0.000543,24.966124,-1.8023,0.324,9.44072,9.44072
787.00,9.44180,25.062151,0.000543,24.966074,-1.8022,0.324,9.44134,9.44134
788.00,9.44198,25.062152,0.000542,24.966015,-1.8022,0.324,9.44280,9.44280
789.00,9.44201,25.062118,0.000541,24.965907,-1.8024,0.324,9.44315,9.44315
790.00,9.44197,25.062123,0.000540,24.965914,-1.8024,0.324,9.44365,9.44365
791.00,9.44202,25.062213,0.000537,24.965980,-1.8022,0.325,9.44386,9.44386
792.00,9.44184,25.062224,0.000539,24.966001,-1.8021,0.325,9.44263,9.44263
793.00,9.44180,25.062202,0.000539,24.965928,-1.8022,0.325,9.44157,9.44157
794.00,9.44183,25.062226,0.000539,24.966011,-1.8021,0.325,9.44168,9.44168
795.00,9.44188,25.062149,0.000537,24.965943,-1.8022,0.325,9.44117,9.44117
796.00,9.44199,25.062127,0.000539,24.965921,-1.8023,0.325,9.44074,9.44074
797.00,9.44188,25.062135,0.000536,24.965885,-1.8025,0.325,9.44063,9.44063
798.00,9.44173,25.062223,0.000536,24.965980,-1.8026,0.325,9.44111,9.44111
799.00,9.44167,25.062286,0.000533,24.965960,-1.8026,0.325,9.44165,9.44165
800.00,9.44178,25.062434,0.000535,24.966026,-1.8026,0.326,9.44304,9.44304
801.00,9.44223,25.062425,0.000533,24.965922,-1.8025,0.326,9.44474,9.44474
802.00,9.44244,25.062531,0.000533,24.965956,-1.8025,0.326,9.44668,9.44668
803.00,9.44273,25.062603,0.000530,24.965945,-1.8024,0.326,9.44186,9.44186
804.00,9.44275,25.062782,0.000532,24.966017,-1.8023,0.326,9.42897,9.42897
805.00,9.44234,25.062826,0.000534,24.966005,-1.8022,0.326,9.40867,9.40867
806.00,9.44239,25.062890,0.000535,24.966082,-1.8022,0.326,9.38003,9.38003
807.00,9.44269,25.062788,0.000536,24.966045,-1.8021,0.326,9.34262,9.34262
808.00,9.44323,25.062785,0.000539,24.966049,-1.8020,0.326,9.30649,9.30649
809.00,9.44483,25.062691,0.000539,24.965992,-1.8020,0.326,9.27725,9.27725
810.00,9.44669,25.062692,0.000535,24.966017,-1.8020,0.327,9.25648,9.25648
@6,2.7001,5.4, 810.047000000006 
811.00,9.44853,25.062721,0.000535,24.966010,-1.8020,0.327,9.24746,9.24746
812.00,9.44967,25.062814,0.000536,24.965994,-1.8018,0.327,9.25177,9.25177
813.00,9.41912,25.062849,0.000535,24.965912,-1.8017,0.327,9.26669,9.26669
814.00,9.38050,25.062899,0.000535,24.965944,-1.8017,0.327,9.28893,9.28893
815.00,9.34511,25.062905,0.000536,24.965879,-1.8017,0.327,9.31597,9.31597
816.00,9.30523,25.062950,0.000537,24.965897,-1.8019,0.327,9.34464,9.34464
817.00,9.26323,25.063034,0.000536,24.965949,-1.8023,0.327,9.37263,9.37263
818.00,9.23863,25.063094,0.000535,24.965984,-1.8025,0.328,9.39854,9.39854
819.00,9.23448,25.063151,0.000535,24.965983,-1.8024,0.328,9.41951,9.41951
820.00,9.24150,25.063222,0.000533,24.965990,-1.8022,0.328,9.43359,9.43359
821.00,9.26014,25.063271,0.000533,24.965991,-1.8017,0.328,9.44291,9.44291
822.00,9.28464,25.063247,0.000532,24.965922,-1.8013,0.328,9.44797,9.44797
823.00,9.31317,25.063255,0.000532,24.965916,-1.8013,0.328,9.44870,9.44870
824.00,9.34544,25.063203,0.000529,24.965816,-1.8012,0.328,9.44710,9.44710
825.00,9.37658,25.063219,0.000531,24.965824,-1.8012,0.328,9.44576,9.44576
826.00,9.40332,25.063221,0.000530,24.965801,-1.8012,0.329,9.44285,9.44285
827.00,9.42457,25.063304,0.000533,24.965841,-1.8010,0.329,9.43955,9.43955
828.00,9.44245,25.063354,0.000534,24.965850,-1.8008,0.329,9.43731,9.43731
829.00,9.44989,25.063428,0.000536,24.965902,-1.8008,0.329,9.43639,9.43639
830.00,9.44896,25.063415,0.000538,24.965878,-1.8008,0.329,9.43614,9.43614
831.00,9.44873,25.063460,0.000540,24.965873,-1.8007,0.329,9.43710,9.43710
832.00,9.44666,25.063471,0.000538,24.965827,-1.8007,0.329,9.43875,9.43875
833.00,9.44428,25.063497,0.000537,24.965798,-1.8008,0.330,9.44042,9.44042
834.00,9.44264,25.063517,0.000536,24.965756,-1.8010,0.330,9.44210,9.44210
835.00,9.44042,25.063571,0.000535,24.965756,-1.8009,0.330,9.44273,9.44273
836.00,9.43973,25.063633,0.000534,24.965740,-1.8007,0.330,9.44229,9.44229
837.00,9.43990,25.063730,0.000535,24.965808,-1.8006,0.330,9.44199,9.44199
838.00,9.44056,25.063786,0.000536,24.965856,-1.8003,0.330,9.44166,9.44166
839.00,9.44064,25.063806,0.000535,24.965845,-1.8002,0.330,9.44072,9.44072
840.00,9.44056,25.063915,0.000539,24.965926,-1.8003,0.330,9.44038,9.44038
841.00,9.44033,25.063875,0.000538,24.965927,-1.8004,0.331,9.44061,9.44061
842.00,9.43980,25.063820,0.000534,24.965917,-1.8005,0.331,9.44085,9.44085
843.00,9.43975,25.063818,0.000535,24.965919,-1.8005,0.331,9.44091,9.44091
844.00,9.44009,25.063858,0.000537,24.965949,-1.8001,0.331,9.44060,9.44060
845.00,9.44086,25.063849,0.000536,24.965920,-1.7997,0.331,9.43970,9.43970
846.00,9.44104,25.063906,0.000538,24.965898,-1.7994,0.331,9.43964,9.43964
847.00,9.44081,25.063994,0.000538,24.965881,-1.7991,0.331,9.43861,9.43861
848.00,9.44047,25.064041,0.000537,24.965873,-1.7991,0.331,9.43760,9.43760
849.00,9.44032,25.064076,0.000536,24.965839,-1.7991,0.331,9.43759,9.43759
850.00,9.44033,25.064133,0.000536,24.965794,-1.7993,0.331,9.43872,9.43872
851.00,9.44034,25.064231,0.000537,24.965858,-1.7995,0.332,9.43872,9.43872
852.00,9.44027,25.064275,0.000541,24.965878,-1.7996,0.332,9.43921,9.43921
853.00,9.43987,25.064365,0.000542,24.965912,-1.7994,0.332,9.43922,9.43922
854.00,9.43951,25.064440,0.000544,24.965975,-1.7994,0.332,9.43868,9.43868
855.00,9.43927,25.064459,0.000543,24.966024,-1.7993,0.332,9.43818,9.43818
856.00,9.43930,25.064476,0.000544,24.966038,-1.7992,0.332,9.43855,9.43855
857.00,9.43936,25.064545,0.000541,24.966057,-1.7989,0.332,9.43885,9.43885
858.00,9.43912,25.064576,0.000542,24.966034,-1.7987,0.332,9.44003,9.44003
859.00,9.43909,25.064645,0.000542,24.966011,-1.7982,0.332,9.44062,9.44062
860.00,9.43930,25.064687,0.000544,24.965986,-1.7980,0.332,9.44044,9.44044
861.00,9.43925,25.064708,0.000544,24.965927,-1.7979,0.332,9.43979,9.43979
862.00,9.43906,25.064671,0.000542,24.965850,-1.7978,0.332,9.43901,9.43901
863.00,9.43879,25.064642,0.000539,24.965802,-1.7977,0.332,9.43785,9.43785
864.00,9.43865,25.064577,0.000538,24.965784,-1.7977,0.333,9.43842,9.43842
865.00,9.43902,25.064573,0.000538,24.965792,-1.7974,0.333,9.43954,9.43954
866.00,9.43929,25.064655,0.000537,24.965852,-1.7972,0.333,9.44028,9.44028
867.00,9.43943,25.064696,0.000541,24.965914,-1.7974,0.333,9.44143,9.44143
868.00,9.43976,25.064785,0.000542,24.965991,-1.7977,0.333,9.44285,9.44285
869.00,9.43973,25.064852,0.000543,24.965985,-1.7977,0.333,9.44155,9.44155
870.00,9.43988,25.064915,0.000542,24.965959,-1.7978,0.333,9.44033,9.44033
871.00,9.44026,25.064902,0.000543,24.965926,-1.7977,0.334,9.44024,9.44024
872.00,9.44048,25.064883,0.000543,24.965906,-1.7974,0.334,9.43984,9.43984
873.00,9.44046,25.064813,0.000541,24.965811,-1.7973,0.334,9.43861,9.43861
874.00,9.44004,25.064893,0.000544,24.965939,-1.7973,0.334,9.43933,9.43933
875.00,9.43997,25.064861,0.000546,24.965914,-1.7973,0.334,9.43960,9.43960
876.00,9.43987,25.064881,0.000544,24.965920,-1.7972,0.334,9.43932,9.43932
877.00,9.43982,25.064951,0.000544,24.965901,-1.7972,0.334,9.43900,9.43900
878.00,9.43974,25.064998,0.000545,24.965918,-1.7972,0.334,9.43901,9.43901
879.00,9.43969,25.064930,0.000542,24.965787,-1.7973,0.334,9.43844,9.43844
880.00,9.43981,25.065041,0.000544,24.965835,-1.7973,0.334,9.43728,9.43728
881.00,9.43962,25.065136,0.000547,24.965873,-1.7974,0.334,9.43664,9.43664
882.00,9.43928,25.065097,0.000547,24.965791,-1.7974,0.334,9.43721,9.43721
883.00,9.43951,25.065215,0.000550,24.965849,-1.7974,0.334,9.43799,9.43799
884.00,9.43958,25.065323,0.000553,24.965853,-1.7971,0.334,9.43870,9.43870
885.00,9.43945,25.065395,0.000553,24.965869,-1.7969,0.334,9.44036,9.44036
886.00,9.43939,25.065354,0.000551,24.965772,-1.7968,0.334,9.44145,9.44145
887.00,9.43915,25.065507,0.000550,24.965865,-1.7964,0.334,9.44198,9.44198
888.00,9.43912,25.065478,0.000549,24.965827,-1.7960,0.335,9.44250,9.44250
889.00,9.43907,25.065514,0.000548,24.965835,-1.7957,0.335,9.44332,9.44332
890.00,9.43905,25.065480,0.000546,24.965816,-1.7956,0.335,9.44350,9.44350
891.00,9.43897,25.065494,0.000548,24.965864,-1.7956,0.335,9.44396,9.44396
892.00,9.43943,25.065540,0.000551,24.965953,-1.7957,0.335,9.44379,9.44379
893.00,9.44021,25.065606,0.000552,24.965984,-1.7957,0.335,9.44327,9.44327
894.00,9.44068,25.065674,0.000552,24.966060,-1.7958,0.335,9.44258,9.44258
895.00,9.44091,25.065810,0.000554,24.966185,-1.7959,0.335,9.44292,9.44292
896.00,9.44108,25.065854,0.000555,24.966183,-1.7960,0.336,9.44254,9.44254
897.00,9.44130,25.065824,0.000555,24.966102,-1.7960,0.336,9.44256,9.44256
898.00,9.44156,25.065811,0.000554,24.966091,-1.7960,0.336,9.44258,9.44258
899.00,9.44172,25.065765,0.000552,24.966066,-1.7961,0.336,9.44303,9.44303
900.00,9.44215,25.065704,0.000554,24.965976,-1.7962,0.336,9.44284,9.44284
901.00,9.44258,25.065699,0.000554,24.965944,-1.7960,0.336,9.44299,9.44299
902.00,9.44274,25.065681,0.000548,24.965955,-1.7959,0.336,9.44249,9.44249
903.00,9.44264,25.065691,0.000549,24.965962,-1.7958,0.336,9.44202,9.44202
904.00,9.44258,25.065702,0.000551,24.965935,-1.7955,0.336,9.44141,9.44141
905.00,9.44262,25.065711,0.000548,24.965891,-1.7953,0.336,9.44138,9.44138
906.00,9.44266,25.065793,0.000545,24.965902,-1.7952,0.336,9.44051,9.44051
907.00,9.44235,25.065852,0.000544,24.965893,-1.7951,0.336,9.44026,9.44026
908.00,9.44226,25.065940,0.000544,24.965872,-1.7954,0.336,9.44090,9.44090
909.00,9.44211,25.065987,0.000544,24.965872,-1.7955,0.337,9.44106,9.44106
910.00,9.44205,25.065996,0.000541,24.965862,-1.7954,0.337,9.44141,9.44141
911.00,9.44208,25.065996,0.000541,24.965856,-1.7952,0.337,9.44240,9.44240
912.00,9.44205,25.066037,0.000544,24.965877,-1.7953,0.337,9.44265,9.44265
913.00,9.44199,25.066029,0.000541,24.965883,-1.7953,0.337,9.44238,9.44238
914.00,9.44201,25.066039,0.000537,24.965851,-1.7952,0.337,9.44267,9.44267
915.00,9.44206,25.066099,0.000538,24.965877,-1.7954,0.337,9.44270,9.44270
916.00,9.44201,25.066207,0.000539,24.965927,-1.7953,0.337,9.44294,9.44294
917.00,9.44194,25.066250,0.000535,24.965883,-1.7949,0.338,9.44416,9.44416
918.00,9.44181,25.066334,0.000534,24.965923,-1.7943,0.338,9.44502,9.44502
919.00,9.44216,25.066384,0.000532,24.965953,-1.7939,0.338,9.44613,9.44613
920.00,9.44268,25.066361,0.000529,24.965928,-1.7936,0.338,9.44679,9.44679
921.00,9.44308,25.066355,0.000527,24.965925,-1.7939,0.338,9.44667,9.44667
922.00,9.44327,25.066382,0.000530,24.965961,-1.7941,0.338,9.44641,9.44641
923.00,9.44355,25.066375,0.000530,24.965923,-1.7943,0.338,9.44660,9.44660
924.00,9.44388,25.066423,0.000532,24.965957,-1.7944,0.338,9.44676,9.44676
925.00,9.44423,25.066540,0.000530,24.966001,-1.7945,0.339,9.44644,9.44644
926.00,9.44450,25.066584,0.000531,24.965980,-1.7943,0.339,9.44675,9.44675
927.00,9.44484,25.066543,0.000529,24.965884,-1.7944,0.339,9.44658,9.44658
928.00,9.44504,25.066599,0.000531,24.965857,-1.7946,0.339,9.44607,9.44607
929.00,9.44523,25.066619,0.000530,24.965801,-1.7946,0.339,9.44563,9.44563
930.00,9.44535,25.066641,0.000533,24.965815,-1.7945,0.339,9.44566,9.44566
931.00,9.44560,25.066585,0.000531,24.965770,-1.7944,0.339,9.44589,9.44589
932.00,9.44600,25.066725,0.000532,24.965901,-1.7943,0.339,9.44615,9.44615
933.00,9.44613,25.066738,0.000531,24.965941,-1.7940,0.339,9.44604,9.44604
934.00,9.44608,25.066829,0.000530,24.965986,-1.7941,0.340,9.44588,9.44588
935.00,9.44617,25.066827,0.000528,24.965937,-1.7940,0.340,9.44581,9.44581
936.00,9.44622,25.066974,0.000529,24.965979,-1.7940,0.340,9.44524,9.44524
937.00,9.44613,25.066996,0.000529,24.965907,-1.7938,0.340,9.44544,9.44544
938.00,9.44613,25.067114,0.000527,24.965907,-1.7938,0.340,9.44607,9.44607
939.00,9.44615,25.067189,0.000531,24.965912,-1.7933,0.340,9.44625,9.44625
940.00,9.44607,25.067283,0.000530,24.965970,-1.7932,0.341,9.44637,9.44637
941.00,9.44619,25.067333,0.000529,24.966020,-1.7933,0.341,9.44725,9.44725
942.00,9.44629,25.067345,0.000529,24.966021,-1.7935,0.341,9.44688,9.44688
943.00,9.44625,25.067290,0.000528,24.965979,-1.7935,0.341,9.44660,9.44660
944.00,9.44608,25.067269,0.000523,24.965932,-1.7937,0.341,9.44626,9.44626
945.00,9.44604,25.067311,0.000525,24.965899,-1.7936,0.341,9.44637,9.44637
946.00,9.44602,25.067273,0.000528,24.965822,-1.7933,0.341,9.44574,9.44574
947.00,9.44600,25.067282,0.000531,24.965811,-1.7930,0.341,9.44557,9.44557
948.00,9.44606,25.067374,0.000534,24.965897,-1.7931,0.341,9.44568,9.44568
949.00,9.44605,25.067278,0.000535,24.965845,-1.7933,0.341,9.44537,9.44537
950.00,9.44593,25.067258,0.000533,24.965832,-1.7935,0.342,9.44519,9.44519
951.00,9.44584,25.067322,0.000534,24.965869,-1.7937,0.342,9.44473,9.44473
952.00,9.44576,25.067404,0.000532,24.965903,-1.7938,0.342,9.44528,9.44528
953.00,9.44582,25.067440,0.000536,24.965868,-1.7935,0.342,9.44159,9.44159
954.00,9.44589,25.067569,0.000542,24.965967,-1.7931,0.342,9.43110,9.43110
955.00,9.44578,25.067586,0.000544,24.965954,-1.7928,0.341,9.41209,9.41209
956.00,9.44547,25.067641,0.000543,24.965964,-1.7926,0.342,9.38544,9.38544
957.00,9.44526,25.067666,0.000544,24.966026,-1.7924,0.342,9.34884,9.34884
958.00,9.44518,25.067627,0.000536,24.965986,-1.7925,0.342,9.31022,9.31022
959.00,9.44487,25.067624,0.000529,24.965922,-1.7926,0.342,9.27844,9.27844
960.00,9.44471,25.067673,0.000529,24.965923,-1.7924,0.342,9.25497,9.25497
@7,2.7001,5.4, 960.087 
961.00,9.44329,25.067706,0.000530,24.965907,-1.7922,0.342,9.24351,9.24351
962.00,9.44656,25.067618,0.000529,24.965788,-1.7920,0.342,9.24651,9.24651
963.00,9.42747,25.067753,0.000533,24.965855,-1.7919,0.342,9.26210,9.26210
964.00,9.39144,25.067822,0.000536,24.965866,-1.7918,0.343,9.28472,9.28472
965.00,9.35155,25.067853,0.000537,24.965785,-1.7919,0.343,9.31317,9.31317
966.00,9.30957,25.067835,0.000535,24.965771,-1.7921,0.343,9.34300,9.34300
967.00,9.26410,25.067947,0.000536,24.965826,-1.7921,0.343,9.37177,9.37177
968.00,9.23481,25.067861,0.000537,24.965794,-1.7918,0.343,9.39717,9.39717
969.00,9.23247,25.067877,0.000537,24.965796,-1.7914,0.343,9.41738,9.41738
970.00,9.23454,25.067955,0.000540,24.965869,-1.7908,0.343,9.43273,9.43273
971.00,9.25239,25.068053,0.000541,24.965841,-1.7904,0.343,9.44267,9.44267
972.00,9.27903,25.068183,0.000541,24.965815,-1.7901,0.343,9.44764,9.44764
973.00,9.31245,25.068261,0.000540,24.965744,-1.7901,0.343,9.44851,9.44851
974.00,9.34555,25.068374,0.000542,24.965792,-1.7902,0.344,9.44756,9.44756
975.00,9.37643,25.068401,0.000541,24.965839,-1.7903,0.344,9.44458,9.44458
976.00,9.40143,25.068427,0.000538,24.965844,-1.7902,0.344,9.44189,9.44189
977.00,9.42284,25.068362,0.000536,24.965804,-1.7901,0.344,9.44036,9.44036
978.00,9.43919,25.068371,0.000536,24.965812,-1.7902,0.344,9.43951,9.43951
979.00,9.44678,25.068334,0.000536,24.965752,-1.7904,0.345,9.43937,9.43937
980.00,9.45195,25.068396,0.000535,24.965721,-1.7906,0.345,9.43963,9.43963
981.00,9.45007,25.068407,0.000537,24.965786,-1.7908,0.345,9.44008,9.44008
982.00,9.44724,25.068480,0.000540,24.965814,-1.7911,0.345,9.44031,9.44031
983.00,9.44493,25.068551,0.000542,24.965905,-1.7913,0.345,9.44080,9.44080
984.00,9.44383,25.068623,0.000543,24.965955,-1.7913,0.345,9.44080,9.44080
985.00,9.44320,25.068603,0.000541,24.965914,-1.7912,0.345,9.44157,9.44157
986.00,9.44283,25.068671,0.000543,24.965879,-1.7911,0.345,9.44262,9.44262
987.00,9.44269,25.068731,0.000544,24.965925,-1.7908,0.345,9.44344,9.44344
988.00,9.44289,25.068810,0.000543,24.965879,-1.7907,0.345,9.44413,9.44413
989.00,9.44309,25.068889,0.000543,24.965885,-1.7907,0.345,9.44432,9.44432
990.00,9.44281,25.068945,0.000545,24.965907,-1.7908,0.345,9.44429,9.44429
991.00,9.44232,25.068961,0.000545,24.965946,-1.7911,0.345,9.44387,9.44387
992.00,9.44200,25.069018,0.000542,24.966013,-1.7911,0.346,9.44353,9.44353
993.00,9.44197,25.069022,0.000537,24.966012,-1.7910,0.346,9.44358,9.44358
994.00,9.44201,25.068941,0.000534,24.965930,-1.7907,0.346,9.44378,9.44378
995.00,9.44226,25.069011,0.000537,24.965967,-1.7904,0.346,9.44393,9.44393
996.00,9.44262,25.069095,0.000537,24.965968,-1.7900,0.346,9.44401,9.44401
997.00,9.44282,25.069118,0.000538,24.965914,-1.7899,0.347,9.44367,9.44367
998.00,9.44269,25.069134,0.000543,24.965925,-1.7899,0.346,9.44198,9.44198
999.00,9.44263,25.069189,0.000542,24.965949,-1.7899,0.346,9.44181,9.44181
1000.00,9.44271,25.069174,0.000541,24.965915,-1.7900,0.347,9.44144,9.44144
1001.00,9.44294,25.069096,0.000539,24.965881,-1.7904,0.347,9.44165,9.44165
1002.00,9.44301,25.069090,0.000540,24.965864,-1.7906,0.347,9.44154,9.44154
1003.00,9.44304,25.069120,0.000540,24.965825,-1.7910,0.347,9.44232,9.44232
1004.00,9.44312,25.069201,0.000542,24.965871,-1.7913,0.347,9.44206,9.44206
1005.00,9.44294,25.069273,0.000539,24.965902,-1.7914,0.347,9.44119,9.44119
1006.00,9.44269,25.069396,0.000540,24.965836,-1.7913,0.347,9.43991,9.43991
1007.00,9.44251,25.069441,0.000539,24.965793,-1.7913,0.347,9.43960,9.43960
1008.00,9.44204,25.069452,0.000541,24.965779,-1.7910,0.347,9.43918,9.43918
1009.00,9.44182,25.069518,0.000542,24.965807,-1.7907,0.347,9.43869,9.43869
1010.00,9.44162,25.069515,0.000545,24.965793,-1.7905,0.347,9.43904,9.43904
1011.00,9.44132,25.069503,0.000545,24.965867,-1.7905,0.347,9.43916,9.43916
1012.00,9.44107,25.069569,0.000548,24.965921,-1.7904,0.347,9.43883,9.43883
1013.00,9.44078,25.069683,0.000548,24.965994,-1.7907,0.348,9.43944,9.43944
1014.00,9.44072,25.069726,0.000545,24.965979,-1.7910,0.348,9.44070,9.44070
1015.00,9.44077,25.069789,0.000544,24.966036,-1.7913,0.348,9.44138,9.44138
1016.00,9.44086,25.069827,0.000543,24.966048,-1.7912,0.348,9.44283,9.44283
1017.00,9.44093,25.069847,0.000543,24.966064,-1.7910,0.348,9.44395,9.44395
1018.00,9.44113,25.069842,0.000545,24.966006,-1.7909,0.348,9.44422,9.44422
1019.00,9.44135,25.069835,0.000547,24.965990,-1.7909,0.348,9.44430,9.44430
1020.00,9.44142,25.069791,0.000547,24.965908,-1.7908,0.348,9.44526,9.44526
1021.00,9.44127,25.069815,0.000547,24.965874,-1.7909,0.348,9.44554,9.44554
1022.00,9.44132,25.069847,0.000543,24.965882,-1.7910,0.348,9.44611,9.44611
1023.00,9.44182,25.069891,0.000540,24.965904,-1.7909,0.349,9.44603,9.44603
1024.00,9.44247,25.069911,0.000540,24.965901,-1.7908,0.349,9.44516,9.44516
1025.00,9.44258,25.070051,0.000542,24.966049,-1.7908,0.349,9.44426,9.44426
1026.00,9.44260,25.070009,0.000543,24.966007,-1.7908,0.349,9.44327,9.44327
1027.00,9.44282,25.070027,0.000548,24.966010,-1.7911,0.349,9.44296,9.44296
1028.00,9.44321,25.070076,0.000548,24.966059,-1.7915,0.349,9.44377,9.44377
1029.00,9.44363,25.070073,0.000547,24.966067,-1.7915,0.349,9.44450,9.44450
1030.00,9.44414,25.070108,0.000545,24.966008,-1.7914,0.349,9.44451,9.44451
1031.00,9.44466,25.070224,0.000546,24.966076,-1.7914,0.349,9.44490,9.44490
1032.00,9.44472,25.070268,0.000545,24.966086,-1.7913,0.350,9.44445,9.44445
1033.00,9.44467,25.070253,0.000545,24.966071,-1.7914,0.350,9.44331,9.44331
1034.00,9.44454,25.070301,0.000545,24.966110,-1.7918,0.350,9.44295,9.44295
1035.00,9.44427,25.070314,0.000551,24.966165,-1.7920,0.350,9.44288,9.44288
1036.00,9.44414,25.070350,0.000554,24.966169,-1.7922,0.350,9.44268,9.44268
1037.00,9.44413,25.070341,0.000552,24.966125,-1.7924,0.350,9.44300,9.44300
1038.00,9.44408,25.070401,0.000554,24.966156,-1.7920,0.350,9.44299,9.44299
1039.00,9.44400,25.070476,0.000556,24.966142,-1.7919,0.350,9.44302,9.44302
1040.00,9.44380,25.070415,0.000550,24.966034,-1.7919,0.350,9.44326,9.44326
1041.00,9.44365,25.070407,0.000549,24.966019,-1.7918,0.350,9.44321,9.44321
1042.00,9.44338,25.070447,0.000546,24.966011,-1.7917,0.351,9.44258,9.44258
1043.00,9.44310,25.070483,0.000543,24.965943,-1.7917,0.351,9.44194,9.44194
1044.00,9.44296,25.070504,0.000544,24.965929,-1.7917,0.351,9.44139,9.44139
1045.00,9.44291,25.070597,0.000547,24.965920,-1.7916,0.351,9.44058,9.44058
1046.00,9.44281,25.070698,0.000545,24.965942,-1.7917,0.351,9.44055,9.44055
1047.00,9.44280,25.070784,0.000546,24.965944,-1.7915,0.351,9.44091,9.44091
1048.00,9.44271,25.070773,0.000546,24.965982,-1.7913,0.351,9.44224,9.44224
1049.00,9.44254,25.070784,0.000541,24.965949,-1.7913,0.351,9.44295,9.44295
1050.00,9.44240,25.070850,0.000538,24.965976,-1.7914,0.352,9.44364,9.44364
1051.00,9.44236,25.070871,0.000540,24.965922,-1.7913,0.352,9.44332,9.44332
1052.00,9.44249,25.070902,0.000546,24.965943,-1.7912,0.352,9.44312,9.44312
1053.00,9.44247,25.070994,0.000549,24.965901,-1.7909,0.352,9.44274,9.44274
1054.00,9.44244,25.071023,0.000549,24.965853,-1.7905,0.352,9.44241,9.44241
1055.00,9.44246,25.071007,0.000550,24.965776,-1.7901,0.352,9.44244,9.44244
1056.00,9.44248,25.071016,0.000546,24.965808,-1.7896,0.352,9.44298,9.44298
1057.00,9.44243,25.071084,0.000542,24.965856,-1.7896,0.352,9.44272,9.44272
1058.00,9.44225,25.071052,0.000540,24.965865,-1.7899,0.352,9.44197,9.44197
1059.00,9.44224,25.071091,0.000539,24.965895,-1.7901,0.352,9.44242,9.44242
1060.00,9.44226,25.071085,0.000537,24.965914,-1.7903,0.353,9.44201,9.44201
1061.00,9.44216,25.071110,0.000539,24.965963,-1.7905,0.353,9.44188,9.44188
1062.00,9.44216,25.071046,0.000538,24.965863,-1.7905,0.353,9.44202,9.44202
1063.00,9.44239,25.071109,0.000539,24.965880,-1.7908,0.353,9.44327,9.44327
1064.00,9.44262,25.071204,0.000540,24.965931,-1.7910,0.353,9.44299,9.44299
1065.00,9.44290,25.071264,0.000539,24.965928,-1.7910,0.353,9.44439,9.44439
1066.00,9.44309,25.071379,0.000541,24.965887,-1.7910,0.353,9.44538,9.44538
1067.00,9.44319,25.071466,0.000539,24.965882,-1.7912,0.353,9.44607,9.44607
1068.00,9.44345,25.071522,0.000536,24.965889,-1.7912,0.354,9.44613,9.44613
1069.00,9.44349,25.071462,0.000539,24.965843,-1.7912,0.354,9.44643,9.44643
1070.00,9.44360,25.071491,0.000540,24.965837,-1.7913,0.354,9.44576,9.44576
1071.00,9.44376,25.071444,0.000537,24.965826,-1.7912,0.354,9.44521,9.44521
1072.00,9.44395,25.071427,0.000539,24.965835,-1.7910,0.354,9.44516,9.44516
1073.00,9.44412,25.071454,0.000539,24.965845,-1.7908,0.354,9.44540,9.44540
1074.00,9.44417,25.071548,0.000540,24.965896,-1.7906,0.354,9.44555,9.44555
1075.00,9.44435,25.071602,0.000544,24.965948,-1.7905,0.354,9.44535,9.44535
1076.00,9.44445,25.071592,0.000546,24.965875,-1.7906,0.354,9.44497,9.44497
1077.00,9.44470,25.071728,0.000543,24.965941,-1.7905,0.354,9.44478,9.44478
1078.00,9.44470,25.071698,0.000544,24.965865,-1.7905,0.354,9.44360,9.44360
1079.00,9.44461,25.071685,0.000543,24.965776,-1.7908,0.355,9.44331,9.44331
1080.00,9.44452,25.071772,0.000543,24.965802,-1.7911,0.355,9.44266,9.44266
1081.00,9.44454,25.071831,0.000540,24.965815,-1.7912,0.355,9.44279,9.44279
1082.00,9.44468,25.071786,0.000541,24.965765,-1.7913,0.355,9.44311,9.44311
1083.00,9.44470,25.071844,0.000546,24.965752,-1.7913,0.355,9.44354,9.44354
1084.00,9.44475,25.071929,0.000545,24.965798,-1.7908,0.355,9.44405,9.44405
1085.00,9.44472,25.071925,0.000542,24.965750,-1.7905,0.355,9.44465,9.44465
1086.00,9.44445,25.071927,0.000545,24.965777,-1.7901,0.355,9.44390,9.44390
1087.00,9.44408,25.071920,0.000546,24.965752,-1.7899,0.355,9.44313,9.44313
1088.00,9.44400,25.071932,0.000542,24.965785,-1.7898,0.355,9.44344,9.44344
1089.00,9.44404,25.071929,0.000541,24.965783,-1.7900,0.356,9.44373,9.44373
1090.00,9.44430,25.071903,0.000537,24.965707,-1.7899,0.356,9.44495,9.44495
1091.00,9.44443,25.071967,0.000535,24.965753,-1.7903,0.356,9.44604,9.44604
1092.00,9.44440,25.071993,0.000534,24.965742,-1.7907,0.356,9.44660,9.44660
1093.00,9.44423,25.072018,0.000531,24.965689,-1.7910,0.356,9.44685,9.44685
1094.00,9.44424,25.072018,0.000530,24.965656,-1.7909,0.357,9.44683,9.44683
1095.00,9.44449,25.072082,0.000533,24.965691,-1.7911,0.357,9.44648,9.44648
1096.00,9.44483,25.072111,0.000538,24.965653,-1.7910,0.357,9.44593,9.44593
1097.00,9.44498,25.072150,0.000541,24.965653,-1.7908,0.356,9.44572,9.44572
1098.00,9.44504,25.072306,0.000548,24.965757,-1.7907,0.356,9.44502,9.44502
1099.00,9.44507,25.072412,0.000551,24.965757,-1.7905,0.356,9.44446,9.44446
1100.00,9.44547,25.072451,0.000550,24.965778,-1.7903,0.357,9.44328,9.44328
1101.00,9.44520,25.072490,0.000547,24.965771,-1.7902,0.357,9.44298,9.44298
1102.00,9.44497,25.072591,0.000544,24.965817,-1.7902,0.357,9.44373,9.44373
1103.00,9.44472,25.072583,0.000541,24.965804,-1.7902,0.357,9.44095,9.44095
1104.00,9.44497,25.072595,0.000540,24.965820,-1.7904,0.357,9.43029,9.43029
1105.00,9.44525,25.072599,0.000543,24.965836,-1.7906,0.357,9.41298,9.41298
1106.00,9.44466,25.072653,0.000543,24.965864,-1.7908,0.357,9.38800,9.38800
1107.00,9.44444,25.072571,0.000544,24.965803,-1.7907,0.357,9.35336,9.35336
1108.00,9.44377,25.072541,0.000543,24.965836,-1.7906,0.358,9.31681,9.31681
1109.00,9.44295,25.072536,0.000543,24.965856,-1.7904,0.358,9.28704,9.28704
1110.00,9.44291,25.072565,0.000542,24.965854,-1.7905,0.358,9.26528,9.26528
@8,2.7001,5.4, 1110.021 
1111.00,9.44257,25.072609,0.000544,24.965886,-1.7904,0.358,9.25424,9.25424
1112.00,9.44674,25.072682,0.000546,24.965906,-1.7905,0.358,9.25578,9.25578
1113.00,9.42805,25.072712,0.000546,24.965851,-1.7905,0.358,9.26843,9.26843
1114.00,9.39186,25.072746,0.000543,24.965893,-1.7905,0.358,9.28713,9.28713
1115.00,9.35583,25.072885,0.000547,24.965987,-1.7902,0.358,9.31119,9.31119
1116.00,9.31696,25.072946,0.000544,24.966003,-1.7899,0.359,9.33806,9.33806
1117.00,9.27387,25.073080,0.000544,24.966083,-1.7897,0.359,9.36526,9.36526
1118.00,9.24593,25.073195,0.000542,24.966123,-1.7896,0.359,9.39054,9.39054
1119.00,9.24305,25.073306,0.000548,24.966110,-1.7896,0.359,9.41309,9.41309
1120.00,9.24714,25.073228,0.000544,24.966031,-1.7897,0.359,9.43024,9.43024
1121.00,9.26191,25.073153,0.000545,24.965987,-1.7900,0.359,9.44132,9.44132
1122.00,9.28149,25.073193,0.000550,24.966025,-1.7899,0.359,9.44801,9.44801
1123.00,9.30876,25.073239,0.000554,24.966081,-1.7897,0.359,9.45000,9.45000
1124.00,9.33659,25.073194,0.000552,24.966039,-1.7898,0.359,9.44922,9.44922
1125.00,9.36734,25.073320,0.000555,24.966027,-1.7899,0.359,9.44691,9.44691
1126.00,9.39608,25.073422,0.000556,24.966005,-1.7898,0.359,9.44461,9.44461
1127.00,9.41743,25.073319,0.000548,24.965871,-1.7899,0.359,9.44248,9.44248
1128.00,9.43515,25.073227,0.000542,24.965770,-1.7901,0.359,9.44037,9.44037
1129.00,9.44916,25.073257,0.000543,24.965845,-1.7900,0.360,9.43823,9.43823
1130.00,9.45277,25.073170,0.000540,24.965816,-1.7899,0.360,9.43828,9.43828
1131.00,9.45161,25.073182,0.000538,24.965831,-1.7900,0.360,9.43906,9.43906
1132.00,9.44906,25.073333,0.000541,24.965895,-1.7901,0.360,9.43983,9.43983
1133.00,9.44689,25.073432,0.000543,24.965911,-1.7900,0.360,9.44172,9.44172
1134.00,9.44477,25.073456,0.000541,24.965872,-1.7901,0.360,9.44388,9.44388
1135.00,9.44366,25.073515,0.000541,24.965932,-1.7902,0.360,9.44410,9.44410
1136.00,9.44325,25.073528,0.000537,24.965902,-1.7902,0.361,9.44375,9.44375
1137.00,9.44160,25.073481,0.000534,24.965822,-1.7900,0.361,9.44405,9.44405
1138.00,9.44032,25.073426,0.000531,24.965750,-1.7900,0.361,9.44421,9.44421
1139.00,9.43967,25.073523,0.000530,24.965769,-1.7899,0.361,9.44382,9.44382
1140.00,9.43983,25.073591,0.000527,24.965756,-1.7896,0.361,9.44353,9.44353
1141.00,9.44114,25.073670,0.000531,24.965780,-1.7892,0.361,9.44294,9.44294
1142.00,9.44165,25.073710,0.000530,24.965863,-1.7892,0.362,9.44171,9.44171
1143.00,9.44226,25.073783,0.000532,24.965891,-1.7892,0.362,9.44075,9.44075
1144.00,9.44236,25.073843,0.000536,24.965957,-1.7893,0.362,9.44057,9.44057
1145.00,9.44201,25.073887,0.000539,24.965982,-1.7894,0.362,9.44088,9.44088
1146.00,9.44187,25.073826,0.000540,24.965928,-1.7896,0.362,9.44148,9.44148
1147.00,9.44234,25.073808,0.000544,24.965889,-1.7899,0.362,9.44193,9.44193
1148.00,9.44283,25.073813,0.000541,24.965867,-1.7900,0.362,9.44253,9.44253
1149.00,9.44271,25.073733,0.000535,24.965726,-1.7899,0.362,9.44257,9.44257
1150.00,9.44266,25.073751,0.000533,24.965710,-1.7897,0.362,9.44260,9.44260
1151.00,9.44268,25.073805,0.000534,24.965738,-1.7897,0.363,9.44279,9.44279
1152.00,9.44266,25.073850,0.000537,24.965759,-1.7897,0.363,9.44245,9.44245
1153.00,9.44246,25.073933,0.000540,24.965846,-1.7897,0.363,9.44213,9.44213
1154.00,9.44227,25.073996,0.000543,24.965911,-1.7899,0.363,9.44188,9.44188
1155.00,9.44223,25.073989,0.000546,24.965902,-1.7902,0.363,9.44217,9.44217
1156.00,9.44244,25.074086,0.000543,24.965936,-1.7902,0.363,9.44287,9.44287
1157.00,9.44250,25.074193,0.000542,24.965984,-1.7902,0.363,9.44369,9.44369
1158.00,9.44249,25.074194,0.000538,24.965932,-1.7903,0.363,9.44484,9.44484
1159.00,9.44261,25.074212,0.000542,24.965864,-1.7900,0.363,9.44537,9.44537
1160.00,9.44264,25.074261,0.000541,24.965840,-1.7899,0.363,9.44481,9.44481
1161.00,9.44264,25.074212,0.000543,24.965784,-1.7899,0.363,9.44394,9.44394
1162.00,9.44289,25.074211,0.000544,24.965771,-1.7899,0.363,9.44349,9.44349
1163.00,9.44311,25.074257,0.000546,24.965773,-1.7899,0.363,9.44236,9.44236
1164.00,9.44316,25.074336,0.000543,24.965822,-1.7900,0.363,9.44258,9.44258
1165.00,9.44308,25.074449,0.000545,24.965889,-1.7901,0.363,9.44317,9.44317
1166.00,9.44324,25.074533,0.000541,24.965931,-1.7901,0.364,9.44389,9.44389
1167.00,9.44350,25.074586,0.000539,24.965891,-1.7900,0.364,9.44486,9.44486
1168.00,9.44370,25.074600,0.000537,24.965854,-1.7899,0.364,9.44596,9.44596
1169.00,9.44382,25.074552,0.000534,24.965783,-1.7899,0.364,9.44625,9.44625
1170.00,9.44404,25.074519,0.000530,24.965739,-1.7901,0.364,9.44664,9.44664
1171.00,9.44430,25.074496,0.000532,24.965705,-1.7903,0.364,9.44674,9.44674
1172.00,9.44445,25.074450,0.000532,24.965690,-1.7904,0.365,9.44617,9.44617
1173.00,9.44471,25.074483,0.000532,24.965724,-1.7906,0.365,9.44594,9.44594
1174.00,9.44493,25.074610,0.000534,24.965787,-1.7906,0.365,9.44526,9.44526
1175.00,9.44490,25.074618,0.000535,24.965678,-1.7904,0.365,9.44504,9.44504
1176.00,9.44488,25.074669,0.000537,24.965668,-1.7902,0.365,9.44437,9.44437
1177.00,9.44456,25.074771,0.000540,24.965702,-1.7903,0.365,9.44318,9.44318
1178.00,9.44428,25.074797,0.000543,24.965718,-1.7901,0.365,9.44239,9.44239
1179.00,9.44418,25.074808,0.000545,24.965714,-1.7902,0.365,9.44280,9.44280
1180.00,9.44427,25.074809,0.000548,24.965715,-1.7904,0.365,9.44282,9.44282
1181.00,9.44455,25.074858,0.000548,24.965738,-1.7903,0.365,9.44337,9.44337
1182.00,9.44455,25.074886,0.000548,24.965774,-1.7901,0.365,9.44402,9.44402
1183.00,9.44462,25.074987,0.000551,24.965791,-1.7901,0.365,9.44385,9.44385
1184.00,9.44457,25.075020,0.000550,24.965791,-1.7898,0.365,9.44328,9.44328
1185.00,9.44441,25.075101,0.000548,24.965882,-1.7896,0.365,9.44264,9.44264
1186.00,9.44410,25.075104,0.000550,24.965900,-1.7897,0.365,9.44119,9.44119
1187.00,9.44374,25.075134,0.000552,24.965813,-1.7897,0.365,9.44125,9.44125
1188.00,9.44338,25.075079,0.000552,24.965703,-1.7897,0.365,9.44189,9.44189
1189.00,9.44313,25.075081,0.000554,24.965688,-1.7897,0.365,9.44088,9.44088
1190.00,9.44274,25.075103,0.000558,24.965696,-1.7895,0.365,9.44021,9.44021
1191.00,9.44263,25.075145,0.000557,24.965696,-1.7893,0.365,9.44050,9.44050
1192.00,9.44219,25.075266,0.000552,24.965802,-1.7889,0.366,9.44102,9.44102
1193.00,9.44209,25.075388,0.000552,24.965928,-1.7884,0.366,9.44052,9.44052
1194.00,9.44199,25.075416,0.000549,24.965904,-1.7883,0.366,9.44046,9.44046
1195.00,9.44168,25.075462,0.000545,24.965845,-1.7881,0.366,9.44024,9.44024
1196.00,9.44141,25.075569,0.000549,24.965876,-1.7879,0.366,9.44040,9.44040
1197.00,9.44133,25.075514,0.000552,24.965795,-1.7880,0.366,9.43891,9.43891
1198.00,9.44122,25.075473,0.000552,24.965726,-1.7879,0.366,9.43877,9.43877
1199.00,9.44068,25.075563,0.000553,24.965814,-1.7878,0.366,9.43941,9.43941
1200.00,9.44042,25.075639,0.000558,24.965874,-1.7880,0.366,9.43976,9.43976
1201.00,9.44019,25.075650,0.000556,24.965847,-1.7882,0.366,9.44011,9.44011
1202.00,9.44009,25.075686,0.000556,24.965806,-1.7883,0.366,9.44156,9.44156
1203.00,9.44011,25.075752,0.000555,24.965828,-1.7883,0.367,9.44191,9.44191
1204.00,9.44038,25.075754,0.000555,24.965726,-1.7885,0.367,9.44227,9.44227
1205.00,9.44068,25.075783,0.000553,24.965725,-1.7886,0.367,9.44276,9.44276
1206.00,9.44086,25.075781,0.000548,24.965661,-1.7882,0.367,9.44310,9.44310
1207.00,9.44119,25.075817,0.000545,24.965654,-1.7880,0.367,9.44381,9.44381
1208.00,9.44151,25.075847,0.000543,24.965589,-1.7881,0.367,9.44535,9.44535
1209.00,9.44188,25.075916,0.000541,24.965606,-1.7880,0.368,9.44636,9.44636
1210.00,9.44234,25.075910,0.000537,24.965559,-1.7878,0.368,9.44733,9.44733
1211.00,9.44262,25.075970,0.000536,24.965600,-1.7880,0.368,9.44765,9.44765
1212.00,9.44269,25.076008,0.000539,24.965614,-1.7878,0.368,9.44778,9.44778
1213.00,9.44317,25.076093,0.000538,24.965691,-1.7875,0.368,9.44721,9.44721
1214.00,9.44379,25.076097,0.000539,24.965731,-1.7873,0.368,9.44681,9.44681
1215.00,9.44443,25.076191,0.000540,24.965748,-1.7873,0.368,9.44657,9.44657
1216.00,9.44516,25.076328,0.000544,24.965813,-1.7872,0.368,9.44591,9.44591
1217.00,9.44559,25.076360,0.000542,24.965852,-1.7876,0.368,9.44523,9.44523
1218.00,9.44579,25.076365,0.000544,24.965805,-1.7877,0.368,9.44417,9.44417
1219.00,9.44560,25.076456,0.000547,24.965818,-1.7877,0.368,9.44379,9.44379
1220.00,9.44535,25.076442,0.000549,24.965831,-1.7878,0.368,9.44315,9.44315
1221.00,9.44511,25.076388,0.000549,24.965792,-1.7880,0.368,9.44356,9.44356
1222.00,9.44499,25.076455,0.000550,24.965797,-1.7880,0.369,9.44287,9.44287
1223.00,9.44484,25.076588,0.000552,24.965867,-1.7882,0.369,9.44239,9.44239
1224.00,9.44485,25.076609,0.000551,24.965801,-1.7883,0.369,9.44204,9.44204
1225.00,9.44491,25.076724,0.000551,24.965865,-1.7883,0.369,9.44251,9.44251
1226.00,9.44495,25.076778,0.000549,24.965801,-1.7881,0.369,9.44261,9.44261
1227.00,9.44484,25.076726,0.000549,24.965658,-1.7878,0.369,9.44279,9.44279
1228.00,9.44436,25.076664,0.000544,24.965562,-1.7875,0.369,9.44248,9.44248
1229.00,9.44388,25.076699,0.000546,24.965552,-1.7872,0.369,9.44215,9.44215
1230.00,9.44354,25.076688,0.000546,24.965524,-1.7871,0.369,9.44133,9.44133
1231.00,9.44319,25.076656,0.000549,24.965581,-1.7870,0.369,9.44044,9.44044
1232.00,9.44269,25.076754,0.000547,24.965684,-1.7868,0.370,9.44109,9.44109
1233.00,9.44236,25.076783,0.000549,24.965725,-1.7867,0.370,9.44233,9.44233
1234.00,9.44224,25.076739,0.000545,24.965712,-1.7868,0.370,9.44335,9.44335
1235.00,9.44220,25.076691,0.000543,24.965553,-1.7868,0.370,9.44383,9.44383
1236.00,9.44227,25.076792,0.000541,24.965538,-1.7869,0.370,9.44381,9.44381
1237.00,9.44236,25.076876,0.000541,24.965528,-1.7872,0.370,9.44350,9.44350
1238.00,9.44252,25.076973,0.000540,24.965516,-1.7873,0.371,9.44310,9.44310
1239.00,9.44251,25.077087,0.000542,24.965548,-1.7871,0.371,9.44201,9.44201
1240.00,9.44237,25.077227,0.000539,24.965700,-1.7869,0.371,9.44223,9.44223
1241.00,9.44229,25.077296,0.000536,24.965745,-1.7866,0.371,9.44309,9.44309
1242.00,9.44256,25.077284,0.000535,24.965760,-1.7864,0.371,9.44399,9.44399
1243.00,9.44287,25.077282,0.000533,24.965759,-1.7866,0.371,9.44502,9.44502
1244.00,9.44325,25.077305,0.000529,24.965786,-1.7870,0.371,9.44653,9.44653
1245.00,9.44352,25.077312,0.000529,24.965737,-1.7873,0.371,9.44713,9.44713
1246.00,9.44369,25.077367,0.000529,24.965737,-1.7875,0.371,9.44805,9.44805
1247.00,9.44395,25.077409,0.000530,24.965722,-1.7875,0.372,9.44746,9.44746
1248.00,9.44446,25.077399,0.000533,24.965708,-1.7873,0.372,9.44618,9.44618
1249.00,9.44481,25.077434,0.000534,24.965696,-1.7870,0.372,9.44632,9.44632
1250.00,9.44479,25.077509,0.000541,24.965725,-1.7868,0.372,9.44685,9.44685
1251.00,9.44503,25.077493,0.000544,24.965676,-1.7866,0.372,9.44642,9.44642
1252.00,9.44489,25.077554,0.000547,24.965732,-1.7865,0.372,9.44742,9.44742
1253.00,9.44535,25.077691,0.000550,24.965838,-1.7864,0.371,9.44705,9.44705
1254.00,9.44579,25.077700,0.000551,24.965861,-1.7861,0.371,9.43854,9.43854
1255.00,9.44626,25.077700,0.000548,24.965881,-1.7858,0.372,9.42190,9.42190
1256.00,9.44699,25.077748,0.000546,24.965943,-1.7857,0.372,9.39725,9.39725
1257.00,9.44716,25.077756,0.000544,24.965958,-1.7857,0.372,9.36462,9.36462
1258.00,9.44703,25.077787,0.000541,24.965981,-1.7857,0.372,9.32699,9.32699
1259.00,9.44662,25.077821,0.000540,24.965973,-1.7862,0.373,9.29431,9.29431
1260.00,9.44793,25.077866,0.000541,24.965952,-1.7865,0.373,9.26977,9.26977
1261.00,9.44789,25.077758,0.000539,24.965789,-1.7867,0.373,9.25667,9.25667
@9,2.7001,5.4, 1260.075 
1262.00,9.45009,25.077815,0.000537,24.965763,-1.7868,0.373,9.25574,9.25574
1263.00,9.43953,25.077799,0.000538,24.965701,-1.7870,0.373,9.26685,9.26685
1264.00,9.40519,25.077799,0.000537,24.965636,-1.7869,0.373,9.28534,9.28534
1265.00,9.36682,25.077801,0.000537,24.965627,-1.7868,0.373,9.30904,9.30904
1266.00,9.32436,25.078021,0.000542,24.965792,-1.7867,0.374,9.33546,9.33546
1267.00,9.28689,25.078036,0.000542,24.965838,-1.7867,0.374,9.36269,9.36269
1268.00,9.25187,25.078069,0.000543,24.965810,-1.7866,0.374,9.38825,9.38825
1269.00,9.24196,25.078139,0.000542,24.965851,-1.7864,0.374,9.41081,9.41081
1270.00,9.24426,25.078168,0.000540,24.965868,-1.7862,0.374,9.42846,9.42846
1271.00,9.25897,25.078083,0.000537,24.965828,-1.7861,0.374,9.44011,9.44011
1272.00,9.28236,25.078119,0.000540,24.965824,-1.7856,0.374,9.44629,9.44629
1273.00,9.30713,25.078129,0.000541,24.965831,-1.7856,0.374,9.44964,9.44964
1274.00,9.33430,25.078137,0.000542,24.965852,-1.7856,0.374,9.44975,9.44975
1275.00,9.36261,25.078158,0.000545,24.965853,-1.7859,0.374,9.44820,9.44820
1276.00,9.39094,25.078103,0.000545,24.965784,-1.7859,0.374,9.44659,9.44659
1277.00,9.41827,25.077972,0.000544,24.965712,-1.7863,0.374,9.44433,9.44433
1278.00,9.43499,25.078013,0.000544,24.965768,-1.7865,0.375,9.44202,9.44202
1279.00,9.44692,25.077960,0.000545,24.965713,-1.7866,0.375,9.43966,9.43966
1280.00,9.45029,25.077987,0.000540,24.965712,-1.7867,0.375,9.43843,9.43843
1281.00,9.44994,25.078124,0.000540,24.965699,-1.7867,0.375,9.43823,9.43823
1282.00,9.44947,25.078369,0.000544,24.965767,-1.7863,0.375,9.43862,9.43862
1283.00,9.44735,25.078373,0.000542,24.965715,-1.7859,0.375,9.43856,9.43856
1284.00,9.44573,25.078510,0.000545,24.965788,-1.7854,0.375,9.43904,9.43904
1285.00,9.44438,25.078554,0.000549,24.965752,-1.7850,0.375,9.43969,9.43969
1286.00,9.44263,25.078610,0.000552,24.965816,-1.7849,0.375,9.44016,9.44016
1287.00,9.44178,25.078570,0.000550,24.965769,-1.7848,0.375,9.44002,9.44002
1288.00,9.44143,25.078680,0.000552,24.965826,-1.7849,0.375,9.44001,9.44001
1289.00,9.44118,25.078672,0.000551,24.965764,-1.7853,0.376,9.44097,9.44097
1290.00,9.44110,25.078657,0.000553,24.965747,-1.7855,0.376,9.44168,9.44168
1291.00,9.44117,25.078573,0.000549,24.965705,-1.7855,0.376,9.44157,9.44157
1292.00,9.44120,25.078566,0.000545,24.965700,-1.7854,0.376,9.44209,9.44209
1293.00,9.44102,25.078564,0.000543,24.965619,-1.7852,0.376,9.44346,9.44346
1294.00,9.44089,25.078610,0.000541,24.965649,-1.7848,0.376,9.44361,9.44361
1295.00,9.44081,25.078655,0.000538,24.965607,-1.7843,0.376,9.44372,9.44372
1296.00,9.44097,25.078727,0.000541,24.965609,-1.7839,0.376,9.44413,9.44413
1297.00,9.44112,25.078752,0.000544,24.965594,-1.7838,0.376,9.44390,9.44390
1298.00,9.44142,25.078723,0.000549,24.965629,-1.7838,0.376,9.44304,9.44304
1299.00,9.44176,25.078728,0.000548,24.965680,-1.7839,0.376,9.44242,9.44242
1300.00,9.44169,25.078797,0.000548,24.965797,-1.7841,0.376,9.44150,9.44150
1301.00,9.44175,25.078862,0.000546,24.965857,-1.7842,0.377,9.44158,9.44158
1302.00,9.44201,25.078884,0.000541,24.965812,-1.7841,0.377,9.44258,9.44258
1303.00,9.44234,25.079004,0.000534,24.965853,-1.7840,0.377,9.44348,9.44348
1304.00,9.44266,25.079046,0.000534,24.965824,-1.7840,0.377,9.44324,9.44324
1305.00,9.44262,25.079040,0.000533,24.965746,-1.7840,0.378,9.44373,9.44373
1306.00,9.44265,25.079094,0.000534,24.965759,-1.7838,0.378,9.44359,9.44359
1307.00,9.44288,25.079212,0.000537,24.965865,-1.7841,0.378,9.44421,9.44421
1308.00,9.44310,25.079175,0.000538,24.965821,-1.7843,0.378,9.44419,9.44419
1309.00,9.44312,25.079220,0.000538,24.965862,-1.7843,0.378,9.44508,9.44508
1310.00,9.44302,25.079306,0.000540,24.965979,-1.7844,0.378,9.44524,9.44524
1311.00,9.44297,25.079309,0.000541,24.965920,-1.7843,0.378,9.44525,9.44525
1312.00,9.44345,25.079243,0.000540,24.965865,-1.7839,0.378,9.44476,9.44476
1313.00,9.44354,25.079249,0.000543,24.965872,-1.7835,0.378,9.44430,9.44430
1314.00,9.44387,25.079262,0.000545,24.965840,-1.7830,0.378,9.44393,9.44393
1315.00,9.44457,25.079278,0.000543,24.965810,-1.7826,0.378,9.44440,9.44440
1316.00,9.44455,25.079297,0.000542,24.965811,-1.7822,0.378,9.44496,9.44496
1317.00,9.44442,25.079364,0.000543,24.965825,-1.7817,0.378,9.44436,9.44436
1318.00,9.44444,25.079444,0.000541,24.965842,-1.7816,0.379,9.44390,9.44390
1319.00,9.44441,25.079521,0.000539,24.965894,-1.7816,0.379,9.44384,9.44384
1320.00,9.44443,25.079580,0.000541,24.965878,-1.7813,0.379,9.44396,9.44396
1321.00,9.44420,25.079649,0.000542,24.965903,-1.7813,0.379,9.44337,9.44337
1322.00,9.44422,25.079629,0.000541,24.965847,-1.7815,0.379,9.44359,9.44359
1323.00,9.44422,25.079635,0.000540,24.965811,-1.7816,0.379,9.44453,9.44453
1324.00,9.44450,25.079666,0.000539,24.965744,-1.7815,0.379,9.44538,9.44538
1325.00,9.44471,25.079693,0.000537,24.965686,-1.7814,0.379,9.44607,9.44607
1326.00,9.44480,25.079696,0.000535,24.965663,-1.7814,0.380,9.44750,9.44750
1327.00,9.44471,25.079802,0.000537,24.965722,-1.7814,0.380,9.44786,9.44786
1328.00,9.44502,25.079779,0.000539,24.965693,-1.7813,0.380,9.44773,9.44773
1329.00,9.44518,25.079838,0.000540,24.965729,-1.7815,0.380,9.44843,9.44843
1330.00,9.44558,25.079802,0.000539,24.965715,-1.7818,0.380,9.44890,9.44890
1331.00,9.44605,25.079864,0.000539,24.965759,-1.7819,0.380,9.44887,9.44887
1332.00,9.44618,25.079887,0.000535,24.965793,-1.7818,0.380,9.44898,9.44898
1333.00,9.44633,25.079975,0.000534,24.965854,-1.7819,0.380,9.44868,9.44868
1334.00,9.44657,25.079971,0.000536,24.965895,-1.7816,0.380,9.44709,9.44709
1335.00,9.44625,25.080014,0.000539,24.965924,-1.7814,0.380,9.44557,9.44557
1336.00,9.44619,25.080081,0.000539,24.965930,-1.7814,0.380,9.44436,9.44436
1337.00,9.44659,25.080108,0.000542,24.965918,-1.7812,0.380,9.44410,9.44410
1338.00,9.44688,25.080152,0.000545,24.965935,-1.7809,0.380,9.44416,9.44416
1339.00,9.44715,25.080165,0.000544,24.965791,-1.7810,0.380,9.44494,9.44494
1340.00,9.44730,25.080231,0.000545,24.965804,-1.7810,0.380,9.44476,9.44476
1341.00,9.44689,25.080192,0.000543,24.965720,-1.7810,0.381,9.44467,9.44467
1342.00,9.44678,25.080231,0.000544,24.965714,-1.7810,0.381,9.44456,9.44456
1343.00,9.44653,25.080270,0.000547,24.965655,-1.7811,0.381,9.44406,9.44406
1344.00,9.44624,25.080284,0.000548,24.965708,-1.7809,0.381,9.44344,9.44344
1345.00,9.44593,25.080289,0.000545,24.965712,-1.7808,0.381,9.44348,9.44348
1346.00,9.44558,25.080380,0.000547,24.965736,-1.7808,0.381,9.44303,9.44303
1347.00,9.44526,25.080492,0.000545,24.965749,-1.7808,0.381,9.44318,9.44318
1348.00,9.44521,25.080500,0.000537,24.965760,-1.7807,0.381,9.44405,9.44405
1349.00,9.44528,25.080590,0.000533,24.965788,-1.7807,0.382,9.44554,9.44554
1350.00,9.44510,25.080585,0.000530,24.965736,-1.7806,0.382,9.44569,9.44569
1351.00,9.44478,25.080564,0.000528,24.965755,-1.7804,0.382,9.44653,9.44653
1352.00,9.44473,25.080567,0.000528,24.965762,-1.7803,0.382,9.44743,9.44743
1353.00,9.44490,25.080666,0.000529,24.965813,-1.7802,0.382,9.44778,9.44778
1354.00,9.44514,25.080723,0.000531,24.965792,-1.7801,0.382,9.44742,9.44742
1355.00,9.44528,25.080825,0.000533,24.965802,-1.7800,0.382,9.44844,9.44844
1356.00,9.44529,25.080958,0.000536,24.965838,-1.7797,0.382,9.44795,9.44795
1357.00,9.44539,25.080948,0.000537,24.965755,-1.7795,0.382,9.44680,9.44680
1358.00,9.44581,25.081003,0.000539,24.965728,-1.7793,0.382,9.44615,9.44615
1359.00,9.44579,25.081035,0.000542,24.965733,-1.7793,0.382,9.44498,9.44498
1360.00,9.44563,25.081117,0.000545,24.965824,-1.7796,0.382,9.44341,9.44341
1361.00,9.44530,25.081114,0.000545,24.965838,-1.7800,0.383,9.44322,9.44322
1362.00,9.44514,25.081202,0.000546,24.965945,-1.7801,0.383,9.44309,9.44309
1363.00,9.44526,25.081205,0.000544,24.965932,-1.7801,0.383,9.44314,9.44314
1364.00,9.44547,25.081264,0.000539,24.965937,-1.7799,0.383,9.44417,9.44417
1365.00,9.44567,25.081214,0.000536,24.965853,-1.7795,0.383,9.44602,9.44602
1366.00,9.44605,25.081262,0.000538,24.965832,-1.7791,0.384,9.44764,9.44764
1367.00,9.44646,25.081246,0.000538,24.965718,-1.7788,0.384,9.44881,9.44881
1368.00,9.44653,25.081302,0.000539,24.965771,-1.7785,0.384,9.44891,9.44891
1369.00,9.44640,25.081226,0.000540,24.965709,-1.7785,0.384,9.44902,9.44902
1370.00,9.44649,25.081276,0.000541,24.965715,-1.7784,0.384,9.44849,9.44849
1371.00,9.44650,25.081316,0.000542,24.965703,-1.7781,0.384,9.44720,9.44720
1372.00,9.44623,25.081407,0.000544,24.965772,-1.7780,0.384,9.44601,9.44601
1373.00,9.44600,25.081388,0.000541,24.965673,-1.7779,0.384,9.44611,9.44611
1374.00,9.44607,25.081454,0.000542,24.965726,-1.7778,0.384,9.44581,9.44581
1375.00,9.44595,25.081575,0.000542,24.965822,-1.7779,0.384,9.44538,9.44538
1376.00,9.44602,25.081578,0.000539,24.965826,-1.7781,0.385,9.44595,9.44595
1377.00,9.44609,25.081568,0.000538,24.965792,-1.7781,0.385,9.44716,9.44716
1378.00,9.44634,25.081635,0.000546,24.965881,-1.7781,0.384,9.44846,9.44846
1379.00,9.44683,25.081679,0.000543,24.965798,-1.7779,0.385,9.44891,9.44891
1380.00,9.44725,25.081682,0.000543,24.965718,-1.7776,0.385,9.44894,9.44894
1381.00,9.44757,25.081761,0.000540,24.965683,-1.7775,0.385,9.44886,9.44886
1382.00,9.44746,25.081883,0.000539,24.965726,-1.7774,0.385,9.44782,9.44782
1383.00,9.44752,25.081928,0.000535,24.965701,-1.7772,0.385,9.44676,9.44676
1384.00,9.44743,25.081991,0.000534,24.965757,-1.7770,0.385,9.44621,9.44621
1385.00,9.44706,25.081942,0.000533,24.965721,-1.7768,0.385,9.44653,9.44653
1386.00,9.44705,25.081973,0.000535,24.965800,-1.7767,0.385,9.44641,9.44641
1387.00,9.44701,25.081882,0.000534,24.965742,-1.7768,0.385,9.44626,9.44626
1388.00,9.44698,25.081843,0.000537,24.965707,-1.7769,0.385,9.44457,9.44457
1389.00,9.44728,25.081835,0.000542,24.965751,-1.7770,0.385,9.44345,9.44345
1390.00,9.44698,25.081859,0.000541,24.965758,-1.7772,0.386,9.44284,9.44284
1391.00,9.44624,25.081868,0.000538,24.965734,-1.7771,0.386,9.44313,9.44313
1392.00,9.44620,25.081909,0.000534,24.965743,-1.7768,0.386,9.44401,9.44401
1393.00,9.44618,25.081948,0.000531,24.965684,-1.7765,0.386,9.44553,9.44553
1394.00,9.44610,25.082020,0.000531,24.965678,-1.7765,0.386,9.44669,9.44669
1395.00,9.44537,25.082091,0.000532,24.965678,-1.7762,0.386,9.44750,9.44750
1396.00,9.44493,25.082076,0.000538,24.965671,-1.7762,0.386,9.44853,9.44853
1397.00,9.44494,25.082096,0.000544,24.965679,-1.7764,0.386,9.44880,9.44880
1398.00,9.44527,25.082097,0.000543,24.965737,-1.7764,0.386,9.44855,9.44855
1399.00,9.44523,25.082143,0.000541,24.965785,-1.7762,0.386,9.44834,9.44834
1400.00,9.44512,25.082193,0.000541,24.965817,-1.7761,0.386,9.44744,9.44744
1401.00,9.44599,25.082280,0.000538,24.965815,-1.7760,0.387,9.44635,9.44635
1402.00,9.44615,25.082403,0.000537,24.965859,-1.7758,0.387,9.44644,9.44644
1403.00,9.44599,25.082527,0.000537,24.965916,-1.7759,0.387,9.44563,9.44563
1404.00,9.44602,25.082574,0.000537,24.965871,-1.7759,0.387,9.43784,9.43784
1405.00,9.44663,25.082600,0.000538,24.965921,-1.7760,0.387,9.42443,9.42443
1406.00,9.44740,25.082578,0.000542,24.965898,-1.7759,0.387,9.40331,9.40331
1407.00,9.44742,25.082576,0.000542,24.965899,-1.7757,0.387,9.37381,9.37381
1408.00,9.44759,25.082535,0.000542,24.965843,-1.7756,0.388,9.33737,9.33737
1409.00,9.44668,25.082537,0.000543,24.965822,-1.7756,0.388,9.30536,9.30536
1410.00,9.44572,25.082638,0.000544,24.965859,-1.7754,0.388,9.27975,9.27975
1411.00,9.44742,25.082738,0.000543,24.965913,-1.7753,0.388,9.26341,9.26341
@10,2.7001,5.4, 1410.024 
1412.00,9.45021,25.082734,0.000542,24.965908,-1.7753,0.388,9.25930,9.25930
1413.00,9.44103,25.082760,0.000542,24.965902,-1.7752,0.388,9.26940,9.26940
1414.00,9.40613,25.082822,0.000542,24.965989,-1.7753,0.388,9.28729,9.28729
1415.00,9.37723,25.082811,0.000542,24.965948,-1.7754,0.388,9.31107,9.31107
1416.00,9.34163,25.082780,0.000543,24.965872,-1.7753,0.388,9.33809,9.33809
1417.00,9.30247,25.082861,0.000543,24.965991,-1.7751,0.388,9.36443,9.36443
1418.00,9.25961,25.082942,0.000547,24.966033,-1.7748,0.388,9.38842,9.38842
1419.00,9.24620,25.082985,0.000548,24.966001,-1.7743,0.388,9.40976,9.40976
1420.00,9.24930,25.082986,0.000544,24.965908,-1.7739,0.389,9.42572,9.42572
1421.00,9.26000,25.083033,0.000539,24.965898,-1.7738,0.389,9.43717,9.43717
1422.00,9.28221,25.083003,0.000538,24.965737,-1.7740,0.389,9.44377,9.44377
1423.00,9.30979,25.083054,0.000536,24.965738,-1.7743,0.389,9.44786,9.44786
1424.00,9.33555,25.083023,0.000535,24.965672,-1.7747,0.389,9.44923,9.44923
1425.00,9.36798,25.083044,0.000536,24.965725,-1.7750,0.389,9.44890,9.44890
1426.00,9.39487,25.083046,0.000536,24.965775,-1.7749,0.389,9.44762,9.44762
1427.00,9.41385,25.083153,0.000536,24.965840,-1.7748,0.389,9.44732,9.44732
1428.00,9.42967,25.083156,0.000535,24.965799,-1.7749,0.390,9.44540,9.44540
1429.00,9.44203,25.083271,0.000538,24.965846,-1.7749,0.390,9.44387,9.44387
1430.00,9.44806,25.083387,0.000540,24.965931,-1.7746,0.390,9.44327,9.44327
1431.00,9.44962,25.083368,0.000541,24.965877,-1.7745,0.390,9.44219,9.44219
1432.00,9.44935,25.083382,0.000537,24.965824,-1.7742,0.390,9.44134,9.44134
1433.00,9.44850,25.083439,0.000537,24.965826,-1.7739,0.390,9.44201,9.44201
1434.00,9.44734,25.083431,0.000531,24.965790,-1.7737,0.391,9.44254,9.44254
1435.00,9.44630,25.083433,0.000527,24.965716,-1.7737,0.391,9.44220,9.44220
1436.00,9.44547,25.083577,0.000528,24.965733,-1.7737,0.391,9.44240,9.44240
1437.00,9.44522,25.083583,0.000532,24.965697,-1.7735,0.391,9.44287,9.44287
1438.00,9.44483,25.083610,0.000532,24.965690,-1.7732,0.391,9.44297,9.44297
1439.00,9.44467,25.083633,0.000533,24.965679,-1.7727,0.391,9.44361,9.44361
1440.00,9.44478,25.083695,0.000536,24.965722,-1.7723,0.391,9.44432,9.44432
1441.00,9.44445,25.083651,0.000534,24.965734,-1.7723,0.391,9.44519,9.44519
1442.00,9.44428,25.083615,0.000535,24.965731,-1.7723,0.391,9.44547,9.44547
1443.00,9.44400,25.083560,0.000535,24.965703,-1.7722,0.391,9.44528,9.44528
1444.00,9.44365,25.083579,0.000537,24.965747,-1.7722,0.391,9.44458,9.44458
1445.00,9.44356,25.083522,0.000537,24.965704,-1.7722,0.392,9.44417,9.44417
1446.00,9.44337,25.083636,0.000539,24.965692,-1.7720,0.392,9.44378,9.44378
1447.00,9.44340,25.083703,0.000534,24.965677,-1.7721,0.392,9.44395,9.44395
1448.00,9.44357,25.083838,0.000535,24.965688,-1.7721,0.392,9.44513,9.44513
1449.00,9.44392,25.083850,0.000535,24.965622,-1.7719,0.392,9.44556,9.44556
1450.00,9.44412,25.083932,0.000534,24.965598,-1.7719,0.392,9.44560,9.44560
1451.00,9.44418,25.083944,0.000534,24.965601,-1.7717,0.392,9.44593,9.44593
1452.00,9.44449,25.084016,0.000535,24.965623,-1.7715,0.392,9.44622,9.44622
1453.00,9.44465,25.084008,0.000534,24.965650,-1.7715,0.393,9.44526,9.44526
1454.00,9.44476,25.084018,0.000534,24.965675,-1.7717,0.393,9.44461,9.44461
1455.00,9.44502,25.083972,0.000534,24.965613,-1.7720,0.393,9.44434,9.44434
1456.00,9.44519,25.083995,0.000533,24.965589,-1.7724,0.393,9.44380,9.44380
1457.00,9.44493,25.084024,0.000534,24.965576,-1.7727,0.393,9.44394,9.44394
1458.00,9.44462,25.084086,0.000532,24.965580,-1.7729,0.394,9.44465,9.44465
1459.00,9.44484,25.084124,0.000531,24.965534,-1.7726,0.394,9.44531,9.44531
1460.00,9.44498,25.084179,0.000531,24.965604,-1.7721,0.394,9.44637,9.44637
1461.00,9.44499,25.084193,0.000533,24.965655,-1.7715,0.394,9.44712,9.44712
1462.00,9.44516,25.084205,0.000533,24.965677,-1.7711,0.394,9.44658,9.44658
1463.00,9.44536,25.084233,0.000537,24.965693,-1.7708,0.394,9.44631,9.44631
1464.00,9.44552,25.084272,0.000537,24.965680,-1.7708,0.394,9.44600,9.44600
1465.00,9.44546,25.084316,0.000537,24.965648,-1.7710,0.394,9.44554,9.44554
1466.00,9.44534,25.084387,0.000537,24.965638,-1.7713,0.394,9.44591,9.44591
1467.00,9.44550,25.084400,0.000540,24.965624,-1.7713,0.394,9.44653,9.44653
1468.00,9.44550,25.084381,0.000541,24.965545,-1.7709,0.394,9.44690,9.44690
1469.00,9.44580,25.084466,0.000540,24.965626,-1.7704,0.394,9.44743,9.44743
1470.00,9.44598,25.084479,0.000541,24.965623,-1.7701,0.394,9.44778,9.44778
1471.00,9.44604,25.084504,0.000539,24.965599,-1.7698,0.394,9.44741,9.44741
1472.00,9.44600,25.084509,0.000535,24.965588,-1.7698,0.394,9.44660,9.44660
1473.00,9.44589,25.084548,0.000530,24.965556,-1.7700,0.395,9.44568,9.44568
1474.00,9.44594,25.084588,0.000527,24.965570,-1.7701,0.395,9.44564,9.44564
1475.00,9.44624,25.084693,0.000528,24.965597,-1.7699,0.395,9.44505,9.44505
1476.00,9.44636,25.084741,0.000528,24.965593,-1.7697,0.395,9.44448,9.44448
1477.00,9.44614,25.084886,0.000531,24.965665,-1.7698,0.395,9.44420,9.44420
1478.00,9.44599,25.084947,0.000534,24.965726,-1.7698,0.395,9.44533,9.44533
1479.00,9.44622,25.084951,0.000537,24.965699,-1.7698,0.395,9.44647,9.44647
1480.00,9.44651,25.084972,0.000536,24.965727,-1.7698,0.395,9.44798,9.44798
1481.00,9.44662,25.085012,0.000537,24.965749,-1.7697,0.396,9.44866,9.44866
1482.00,9.44671,25.084999,0.000534,24.965771,-1.7695,0.396,9.44976,9.44976
1483.00,9.44687,25.085030,0.000537,24.965816,-1.7693,0.396,9.45015,9.45015
1484.00,9.44686,25.085092,0.000535,24.965876,-1.7693,0.396,9.44927,9.44927
1485.00,9.44664,25.085147,0.000535,24.965860,-1.7694,0.396,9.44906,9.44906
1486.00,9.44659,25.085176,0.000535,24.965886,-1.7694,0.396,9.45094,9.45094
1487.00,9.44694,25.085213,0.000534,24.965884,-1.7692,0.397,9.45239,9.45239
1488.00,9.44735,25.085286,0.000533,24.965862,-1.7692,0.397,9.45282,9.45282
1489.00,9.44785,25.085285,0.000535,24.965775,-1.7691,0.397,9.45402,9.45402
1490.00,9.44838,25.085302,0.000538,24.965754,-1.7691,0.397,9.45432,9.45432
1491.00,9.44940,25.085250,0.000538,24.965713,-1.7688,0.397,9.45256,9.45256
1492.00,9.44992,25.085255,0.000542,24.965613,-1.7689,0.397,9.45024,9.45024
1493.00,9.45012,25.085225,0.000543,24.965606,-1.7688,0.397,9.44809,9.44809
1494.00,9.45101,25.085259,0.000544,24.965630,-1.7684,0.397,9.44640,9.44640
1495.00,9.45150,25.085260,0.000542,24.965698,-1.7680,0.397,9.44546,9.44546
1496.00,9.45093,25.085306,0.000544,24.965729,-1.7678,0.397,9.44484,9.44484
1497.00,9.45007,25.085319,0.000545,24.965805,-1.7675,0.397,9.44467,9.44467
1498.00,9.45033,25.085303,0.000546,24.965826,-1.7674,0.397,9.44474,9.44474
1499.00,9.45043,25.085411,0.000547,24.965920,-1.7675,0.397,9.44415,9.44415
1500.00,9.45005,25.085388,0.000549,24.965873,-1.7677,0.397,9.44349,9.44349
1501.00,9.44866,25.085455,0.000549,24.965889,-1.7677,0.398,9.44308,9.44308
1502.00,9.44794,25.085479,0.000543,24.965847,-1.7677,0.398,9.44405,9.44405
1503.00,9.44708,25.085639,0.000544,24.965894,-1.7679,0.398,9.44466,9.44466
1504.00,9.44647,25.085496,0.000542,24.965707,-1.7677,0.398,9.44516,9.44516
1505.00,9.44629,25.085611,0.000542,24.965718,-1.7675,0.398,9.44581,9.44581
1506.00,9.44629,25.085626,0.000542,24.965730,-1.7675,0.398,9.44690,9.44690
1507.00,9.44635,25.085629,0.000544,24.965727,-1.7675,0.398,9.44636,9.44636
1508.00,9.44628,25.085621,0.000544,24.965732,-1.7673,0.398,9.44731,9.44731
1509.00,9.44599,25.085802,0.000547,24.965877,-1.7674,0.398,9.44798,9.44798
1510.00,9.44555,25.085720,0.000544,24.965809,-1.7676,0.398,9.44831,9.44831
1511.00,9.44565,25.085714,0.000545,24.965751,-1.7676,0.398,9.44861,9.44861
1512.00,9.44598,25.085859,0.000546,24.965788,-1.7674,0.398,9.44944,9.44944
1513.00,9.44624,25.085784,0.000541,24.965702,-1.7673,0.399,9.44862,9.44862
1514.00,9.44644,25.085790,0.000538,24.965588,-1.7671,0.399,9.44898,9.44898
1515.00,9.44676,25.085872,0.000542,24.965635,-1.7670,0.399,9.45003,9.45003
1516.00,9.44706,25.085914,0.000539,24.965659,-1.7672,0.399,9.45021,9.45021
1517.00,9.44736,25.085836,0.000534,24.965588,-1.7674,0.400,9.45026,9.45026
1518.00,9.44769,25.085927,0.000534,24.965598,-1.7676,0.400,9.45087,9.45087
1519.00,9.44813,25.085889,0.000529,24.965635,-1.7676,0.400,9.45042,9.45042
1520.00,9.44825,25.085933,0.000527,24.965641,-1.7674,0.400,9.44915,9.44915
1521.00,9.44853,25.086037,0.000528,24.965628,-1.7671,0.400,9.44932,9.44932
1522.00,9.44887,25.086121,0.000532,24.965664,-1.7667,0.400,9.44968,9.44968
1523.00,9.44912,25.086237,0.000537,24.965708,-1.7665,0.400,9.44893,9.44893
1524.00,9.44927,25.086303,0.000543,24.965731,-1.7667,0.400,9.44804,9.44804
1525.00,9.44912,25.086365,0.000545,24.965694,-1.7672,0.400,9.44745,9.44745
1526.00,9.44880,25.086373,0.000546,24.965681,-1.7675,0.400,9.44579,9.44579
1527.00,9.44857,25.086374,0.000543,24.965636,-1.7677,0.400,9.44447,9.44447
1528.00,9.44837,25.086346,0.000543,24.965600,-1.7678,0.400,9.44464,9.44464
1529.00,9.44832,25.086420,0.000541,24.965621,-1.7676,0.400,9.44474,9.44474
1530.00,9.44824,25.086467,0.000541,24.965672,-1.7671,0.400,9.44467,9.44467
1531.00,9.44794,25.086524,0.000539,24.965687,-1.7666,0.400,9.44609,9.44609
1532.00,9.44729,25.086582,0.000537,24.965710,-1.7663,0.401,9.44662,9.44662
1533.00,9.44682,25.086660,0.000537,24.965748,-1.7661,0.401,9.44670,9.44670
1534.00,9.44654,25.086657,0.000532,24.965723,-1.7658,0.401,9.44704,9.44704
1535.00,9.44658,25.086601,0.000527,24.965606,-1.7657,0.401,9.44772,9.44772
1536.00,9.44674,25.086550,0.000527,24.965530,-1.7657,0.401,9.44724,9.44724
1537.00,9.44675,25.086625,0.000532,24.965571,-1.7658,0.401,9.44762,9.44762
1538.00,9.44691,25.086680,0.000532,24.965569,-1.7658,0.401,9.44737,9.44737
1539.00,9.44679,25.086661,0.000540,24.965544,-1.7661,0.401,9.44691,9.44691
1540.00,9.44656,25.086732,0.000546,24.965631,-1.7663,0.401,9.44739,9.44739
1541.00,9.44618,25.086802,0.000545,24.965636,-1.7664,0.401,9.44731,9.44731
1542.00,9.44624,25.086835,0.000540,24.965643,-1.7664,0.401,9.44684,9.44684
1543.00,9.44638,25.086773,0.000538,24.965597,-1.7664,0.401,9.44701,9.44701
1544.00,9.44652,25.086834,0.000533,24.965610,-1.7663,0.402,9.44806,9.44806
1545.00,9.44681,25.086856,0.000529,24.965606,-1.7662,0.402,9.44777,9.44777
1546.00,9.44702,25.086872,0.000532,24.965617,-1.7662,0.402,9.44739,9.44739
1547.00,9.44710,25.086848,0.000534,24.965536,-1.7664,0.402,9.44728,9.44728
1548.00,9.44706,25.086870,0.000535,24.965531,-1.7664,0.403,9.44700,9.44700
1549.00,9.44702,25.086954,0.000535,24.965566,-1.7665,0.403,9.44632,9.44632
1550.00,9.44721,25.086973,0.000536,24.965518,-1.7669,0.403,9.44661,9.44661
1551.00,9.44729,25.087078,0.000535,24.965635,-1.7669,0.403,9.44791,9.44791
1552.00,9.44729,25.087143,0.000537,24.965757,-1.7669,0.403,9.44930,9.44930
1553.00,9.44760,25.087183,0.000540,24.965793,-1.7669,0.403,9.44993,9.44993
1554.00,9.44769,25.087205,0.000542,24.965832,-1.7666,0.403,9.45110,9.45110
1555.00,9.44765,25.087207,0.000545,24.965854,-1.7661,0.403,9.44566,9.44566
1556.00,9.44791,25.087262,0.000546,24.965909,-1.7660,0.403,9.43313,9.43313
1557.00,9.44795,25.087309,0.000543,24.965899,-1.7657,0.403,9.41308,9.41308
1558.00,9.44799,25.087374,0.000543,24.965939,-1.7657,0.403,9.38576,9.38576
1559.00,9.44815,25.087371,0.000541,24.965891,-1.7657,0.403,9.34896,9.34896
1560.00,9.44933,25.087410,0.000541,24.965832,-1.7657,0.404,9.31347,9.31347
1561.00,9.45200,25.087345,0.000536,24.965645,-1.7658,0.404,9.28559,9.28559
@11,2.7001,5.4, 1560.175 
1562.00,9.45301,25.087367,0.000538,24.965641,-1.7658,0.404,9.26654,9.26654
1563.00,9.44914,25.087393,0.000537,24.965635,-1.7658,0.404,9.25895,9.25895
1564.00,9.45081,25.087415,0.000532,24.965567,-1.7658,0.404,9.26657,9.26657
1565.00,9.42285,25.087468,0.000529,24.965653,-1.7658,0.404,9.28385,9.28385
1566.00,9.38908,25.087479,0.000533,24.965694,-1.7653,0.404,9.30628,9.30628
1567.00,9.35328,25.087451,0.000532,24.965592,-1.7652,0.405,9.33297,9.33297
1568.00,9.31221,25.087427,0.000530,24.965525,-1.7648,0.405,9.36164,9.36164
1569.00,9.26760,25.087502,0.000534,24.965620,-1.7647,0.405,9.38767,9.38767
1570.00,9.24556,25.087535,0.000534,24.965605,-1.7646,0.405,9.41084,9.41084
1571.00,9.24965,25.087669,0.000531,24.965643,-1.7646,0.405,9.42928,9.42928
1572.00,9.25813,25.087667,0.000529,24.965600,-1.7645,0.405,9.44156,9.44156
1573.00,9.27470,25.087729,0.000530,24.965561,-1.7645,0.405,9.44867,9.44867
1574.00,9.30519,25.087684,0.000529,24.965446,-1.7646,0.405,9.45231,9.45231
1575.00,9.33180,25.087732,0.000531,24.965405,-1.7643,0.406,9.45303,9.45303
1576.00,9.36182,25.087727,0.000532,24.965379,-1.7641,0.406,9.45196,9.45196
1577.00,9.39145,25.087844,0.000530,24.965479,-1.7641,0.406,9.45007,9.45007
1578.00,9.41766,25.087991,0.000533,24.965613,-1.7641,0.406,9.44781,9.44781
1579.00,9.43558,25.088027,0.000532,24.965637,-1.7638,0.406,9.44528,9.44528
1580.00,9.44737,25.088070,0.000531,24.965676,-1.7639,0.406,9.44349,9.44349
1581.00,9.45336,25.088011,0.000531,24.965585,-1.7642,0.406,9.44248,9.44248
1582.00,9.45347,25.088071,0.000534,24.965554,-1.7642,0.406,9.44236,9.44236
1583.00,9.45299,25.087975,0.000529,24.965413,-1.7639,0.406,9.44315,9.44315
1584.00,9.45110,25.088088,0.000529,24.965456,-1.7638,0.407,9.44419,9.44419
1585.00,9.44944,25.088163,0.000530,24.965459,-1.7636,0.407,9.44456,9.44456
1586.00,9.44777,25.088293,0.000530,24.965527,-1.7634,0.407,9.44526,9.44526
1587.00,9.44630,25.088237,0.000528,24.965468,-1.7631,0.407,9.44646,9.44646
1588.00,9.44579,25.088273,0.000530,24.965471,-1.7630,0.407,9.44712,9.44712
1589.00,9.44577,25.088269,0.000531,24.965482,-1.7633,0.407,9.44730,9.44730
1590.00,9.44588,25.088269,0.000531,24.965512,-1.7636,0.407,9.44690,9.44690
1591.00,9.44624,25.088271,0.000531,24.965508,-1.7637,0.407,9.44593,9.44593
1592.00,9.44596,25.088369,0.000531,24.965578,-1.7639,0.407,9.44596,9.44596
1593.00,9.44601,25.088522,0.000533,24.965732,-1.7639,0.407,9.44586,9.44586
1594.00,9.44596,25.088601,0.000535,24.965724,-1.7637,0.408,9.44709,9.44709
1595.00,9.44553,25.088590,0.000533,24.965651,-1.7636,0.408,9.44858,9.44858
1596.00,9.44559,25.088704,0.000537,24.965832,-1.7633,0.408,9.44991,9.44991
1597.00,9.44615,25.088689,0.000540,24.965861,-1.7629,0.408,9.44922,9.44922
1598.00,9.44665,25.088599,0.000542,24.965725,-1.7626,0.408,9.44825,9.44825
1599.00,9.44708,25.088538,0.000541,24.965668,-1.7625,0.408,9.44677,9.44677
1600.00,9.44749,25.088608,0.000544,24.965678,-1.7622,0.408,9.44588,9.44588
1601.00,9.44773,25.088588,0.000539,24.965484,-1.7619,0.408,9.44534,9.44534
1602.00,9.44738,25.088656,0.000542,24.965421,-1.7620,0.408,9.44549,9.44549
1603.00,9.44743,25.088768,0.000543,24.965487,-1.7620,0.408,9.44540,9.44540
1604.00,9.44694,25.088845,0.000545,24.965505,-1.7622,0.408,9.44509,9.44509
1605.00,9.44669,25.088898,0.000544,24.965513,-1.7623,0.408,9.44490,9.44490
1606.00,9.44654,25.089008,0.000551,24.965633,-1.7626,0.408,9.44447,9.44447
1607.00,9.44624,25.089126,0.000551,24.965719,-1.7625,0.408,9.44371,9.44371
1608.00,9.44596,25.089099,0.000549,24.965630,-1.7625,0.408,9.44350,9.44350
1609.00,9.44567,25.089219,0.000548,24.965692,-1.7623,0.408,9.44345,9.44345
1610.00,9.44594,25.089262,0.000547,24.965750,-1.7620,0.409,9.44337,9.44337
1611.00,9.44588,25.089169,0.000541,24.965702,-1.7619,0.409,9.44426,9.44426
1612.00,9.44597,25.089067,0.000539,24.965603,-1.7619,0.409,9.44547,9.44547
1613.00,9.44587,25.089114,0.000537,24.965609,-1.7617,0.409,9.44639,9.44639
1614.00,9.44543,25.089102,0.000535,24.965568,-1.7617,0.409,9.44650,9.44650
1615.00,9.44529,25.089145,0.000535,24.965555,-1.7619,0.409,9.44649,9.44649
1616.00,9.44507,25.089235,0.000540,24.965532,-1.7620,0.409,9.44562,9.44562
1617.00,9.44494,25.089315,0.000536,24.965591,-1.7621,0.409,9.44532,9.44532
1618.00,9.44508,25.089293,0.000533,24.965578,-1.7623,0.409,9.44544,9.44544
1619.00,9.44508,25.089313,0.000534,24.965650,-1.7626,0.410,9.44579,9.44579
1620.00,9.44506,25.089275,0.000531,24.965607,-1.7627,0.410,9.44657,9.44657
1621.00,9.44510,25.089291,0.000529,24.965622,-1.7628,0.410,9.44675,9.44675
1622.00,9.44532,25.089361,0.000534,24.965607,-1.7628,0.410,9.44740,9.44740
1623.00,9.44541,25.089411,0.000536,24.965575,-1.7626,0.410,9.44803,9.44803
1624.00,9.44587,25.089458,0.000539,24.965548,-1.7624,0.410,9.44852,9.44852
1625.00,9.44618,25.089576,0.000541,24.965631,-1.7623,0.410,9.44902,9.44902
1626.00,9.44650,25.089667,0.000541,24.965616,-1.7621,0.410,9.44976,9.44976
1627.00,9.44676,25.089715,0.000536,24.965639,-1.7617,0.410,9.44911,9.44911
1628.00,9.44700,25.089772,0.000539,24.965745,-1.7614,0.410,9.44844,9.44844
1629.00,9.44728,25.089803,0.000534,24.965728,-1.7611,0.411,9.44788,9.44788
1630.00,9.44736,25.089822,0.000532,24.965743,-1.7612,0.411,9.44709,9.44709
1631.00,9.44723,25.089866,0.000530,24.965781,-1.7613,0.411,9.44686,9.44686
1632.00,9.44715,25.089869,0.000531,24.965743,-1.7616,0.411,9.44731,9.44731
1633.00,9.44729,25.089954,0.000531,24.965761,-1.7620,0.411,9.44732,9.44732
1634.00,9.44747,25.089922,0.000529,24.965685,-1.7622,0.411,9.44769,9.44769
1635.00,9.44757,25.089906,0.000531,24.965590,-1.7621,0.411,9.44804,9.44804
1636.00,9.44771,25.089948,0.000533,24.965573,-1.7620,0.411,9.44774,9.44774
1637.00,9.44781,25.090020,0.000535,24.965625,-1.7618,0.411,9.44746,9.44746
1638.00,9.44785,25.090108,0.000535,24.965610,-1.7614,0.411,9.44778,9.44778
1639.00,9.44801,25.090216,0.000539,24.965616,-1.7612,0.411,9.44823,9.44823
1640.00,9.44807,25.090302,0.000539,24.965682,-1.7611,0.411,9.44800,9.44800
1641.00,9.44800,25.090315,0.000536,24.965697,-1.7611,0.412,9.44753,9.44753
1642.00,9.44789,25.090301,0.000535,24.965603,-1.7613,0.412,9.44702,9.44702
1643.00,9.44753,25.090356,0.000538,24.965625,-1.7614,0.412,9.44597,9.44597
1644.00,9.44727,25.090396,0.000540,24.965639,-1.7615,0.412,9.44478,9.44478
1645.00,9.44699,25.090456,0.000540,24.965619,-1.7616,0.412,9.44450,9.44450
1646.00,9.44689,25.090489,0.000541,24.965599,-1.7616,0.412,9.44537,9.44537
1647.00,9.44686,25.090578,0.000544,24.965654,-1.7615,0.412,9.44593,9.44593
1648.00,9.44687,25.090480,0.000543,24.965551,-1.7616,0.412,9.44719,9.44719
1649.00,9.44699,25.090420,0.000536,24.965497,-1.7617,0.412,9.44761,9.44761
1650.00,9.44702,25.090439,0.000535,24.965513,-1.7614,0.412,9.44812,9.44812
1651.00,9.44703,25.090455,0.000532,24.965491,-1.7612,0.413,9.44788,9.44788
1652.00,9.44705,25.090452,0.000532,24.965456,-1.7609,0.413,9.44768,9.44768
1653.00,9.44703,25.090528,0.000532,24.965546,-1.7605,0.413,9.44764,9.44764
1654.00,9.44702,25.090574,0.000536,24.965604,-1.7603,0.413,9.44800,9.44800
1655.00,9.44710,25.090521,0.000538,24.965569,-1.7602,0.413,9.44786,9.44786
1656.00,9.44712,25.090507,0.000540,24.965593,-1.7604,0.413,9.44783,9.44783
1657.00,9.44694,25.090565,0.000540,24.965682,-1.7605,0.413,9.44736,9.44736
1658.00,9.44682,25.090687,0.000541,24.965727,-1.7607,0.413,9.44625,9.44625
1659.00,9.44658,25.090854,0.000544,24.965759,-1.7606,0.413,9.44541,9.44541
1660.00,9.44641,25.091028,0.000544,24.965757,-1.7603,0.413,9.44534,9.44534
1661.00,9.44663,25.091064,0.000543,24.965744,-1.7600,0.414,9.44599,9.44599
1662.00,9.44679,25.091154,0.000545,24.965718,-1.7599,0.414,9.44644,9.44644
1663.00,9.44695,25.091051,0.000542,24.965562,-1.7598,0.414,9.44712,9.44712
1664.00,9.44720,25.091032,0.000541,24.965557,-1.7600,0.414,9.44827,9.44827
1665.00,9.44733,25.090953,0.000540,24.965558,-1.7603,0.414,9.44871,9.44871
1666.00,9.44743,25.091026,0.000543,24.965565,-1.7606,0.414,9.44759,9.44759
1667.00,9.44719,25.090987,0.000540,24.965563,-1.7607,0.414,9.44685,9.44685
1668.00,9.44698,25.091019,0.000539,24.965622,-1.7607,0.415,9.44662,9.44662
1669.00,9.44692,25.090982,0.000537,24.965617,-1.7604,0.415,9.44648,9.44648
1670.00,9.44691,25.091026,0.000536,24.965600,-1.7603,0.415,9.44612,9.44612
1671.00,9.44701,25.091022,0.000533,24.965597,-1.7602,0.415,9.44651,9.44651
1672.00,9.44699,25.091054,0.000535,24.965606,-1.7601,0.415,9.44743,9.44743
1673.00,9.44680,25.091055,0.000534,24.965579,-1.7600,0.415,9.44770,9.44770
1674.00,9.44675,25.091065,0.000535,24.965565,-1.7601,0.415,9.44761,9.44761
1675.00,9.44693,25.091069,0.000535,24.965533,-1.7601,0.415,9.44762,9.44762
1676.00,9.44714,25.091088,0.000535,24.965540,-1.7598,0.415,9.44804,9.44804
1677.00,9.44741,25.090980,0.000531,24.965458,-1.7599,0.416,9.44871,9.44871
1678.00,9.44751,25.091095,0.000533,24.965533,-1.7600,0.416,9.44857,9.44857
1679.00,9.44771,25.091148,0.000532,24.965541,-1.7601,0.416,9.44821,9.44821
1680.00,9.44763,25.091257,0.000535,24.965574,-1.7602,0.416,9.44789,9.44789
1681.00,9.44749,25.091275,0.000534,24.965510,-1.7605,0.416,9.44722,9.44722
1682.00,9.44738,25.091448,0.000537,24.965608,-1.7603,0.416,9.44662,9.44662
1683.00,9.44734,25.091407,0.000536,24.965539,-1.7599,0.416,9.44628,9.44628
1684.00,9.44721,25.091490,0.000538,24.965575,-1.7597,0.416,9.44629,9.44629
1685.00,9.44710,25.091514,0.000537,24.965673,-1.7596,0.416,9.44708,9.44708
1686.00,9.44735,25.091587,0.000538,24.965746,-1.7594,0.416,9.44819,9.44819
1687.00,9.44764,25.091563,0.000538,24.965703,-1.7593,0.416,9.44879,9.44879
1688.00,9.44762,25.091643,0.000536,24.965726,-1.7596,0.416,9.44945,9.44945
1689.00,9.44790,25.091669,0.000539,24.965691,-1.7596,0.416,9.44991,9.44991
1690.00,9.44806,25.091663,0.000537,24.965633,-1.7594,0.417,9.45003,9.45003
1691.00,9.44820,25.091640,0.000534,24.965536,-1.7593,0.417,9.44950,9.44950
1692.00,9.44823,25.091702,0.000532,24.965552,-1.7592,0.417,9.44872,9.44872
1693.00,9.44822,25.091794,0.000528,24.965654,-1.7590,0.417,9.44833,9.44833
1694.00,9.44828,25.091830,0.000527,24.965690,-1.7589,0.417,9.44851,9.44851
1695.00,9.44808,25.091898,0.000530,24.965729,-1.7587,0.417,9.44849,9.44849
1696.00,9.44814,25.091988,0.000532,24.965811,-1.7586,0.417,9.44864,9.44864
1697.00,9.44827,25.092013,0.000534,24.965841,-1.7585,0.418,9.44916,9.44916
1698.00,9.44835,25.091954,0.000538,24.965741,-1.7583,0.417,9.44937,9.44937
1699.00,9.44839,25.091925,0.000537,24.965715,-1.7583,0.417,9.44905,9.44905
1700.00,9.44856,25.091916,0.000535,24.965708,-1.7585,0.418,9.44929,9.44929
1701.00,9.44888,25.091886,0.000536,24.965666,-1.7587,0.418,9.45018,9.45018
1702.00,9.44915,25.091933,0.000535,24.965631,-1.7588,0.418,9.45036,9.45036
1703.00,9.44951,25.091963,0.000537,24.965659,-1.7589,0.418,9.45024,9.45024
1704.00,9.44954,25.092045,0.000537,24.965700,-1.7591,0.418,9.44447,9.44447
1705.00,9.44942,25.091967,0.000539,24.965632,-1.7591,0.418,9.43131,9.43131
1706.00,9.44943,25.091974,0.000537,24.965673,-1.7589,0.418,9.41067,9.41067
1707.00,9.44966,25.091926,0.000534,24.965684,-1.7586,0.418,9.38131,9.38131
1708.00,9.45009,25.092006,0.000534,24.965722,-1.7585,0.419,9.34423,9.34423
1709.00,9.45022,25.091984,0.000530,24.965693,-1.7583,0.419,9.30877,9.30877
1710.00,9.45082,25.092047,0.000527,24.965670,-1.7583,0.419,9.28134,9.28134
1711.00,9.45273,25.092071,0.000526,24.965623,-1.7582,0.419,9.26310,9.26310
@12,2.7001,5.4, 1710.001 
1712.00,9.45109,25.092127,0.000527,24.965624,-1.7582,0.419,9.25842,9.25842
1713.00,9.44689,25.092170,0.000527,24.965639,-1.7583,0.420,9.26826,9.26826
1714.00,9.41970,25.092147,0.000528,24.965679,-1.7582,0.420,9.28764,9.28764
1715.00,9.38528,25.092202,0.000529,24.965773,-1.7582,0.420,9.31207,9.31207
1716.00,9.34994,25.092287,0.000531,24.965868,-1.7583,0.420,9.33967,9.33967
1717.00,9.30425,25.092380,0.000535,24.965919,-1.7585,0.420,9.36794,9.36794
1718.00,9.26216,25.092378,0.000535,24.965875,-1.7584,0.420,9.39343,9.39343
1719.00,9.24265,25.092567,0.000534,24.965838,-1.7583,0.420,9.41528,9.41528
1720.00,9.24814,25.092633,0.000536,24.965780,-1.7580,0.420,9.43132,9.43132
1721.00,9.25906,25.092758,0.000538,24.965801,-1.7576,0.420,9.44209,9.44209
1722.00,9.28082,25.092819,0.000539,24.965783,-1.7574,0.420,9.44752,9.44752
1723.00,9.31100,25.092840,0.000538,24.965802,-1.7574,0.420,9.44931,9.44931
1724.00,9.33942,25.092720,0.000539,24.965732,-1.7576,0.420,9.44899,9.44899
1725.00,9.37014,25.092801,0.000541,24.965774,-1.7579,0.420,9.44800,9.44800
1726.00,9.39697,25.092725,0.000539,24.965723,-1.7583,0.420,9.44643,9.44643
1727.00,9.42200,25.092654,0.000537,24.965662,-1.7584,0.420,9.44483,9.44483
1728.00,9.43849,25.092715,0.000538,24.965635,-1.7583,0.420,9.44298,9.44298
1729.00,9.44855,25.092807,0.000542,24.965710,-1.7581,0.420,9.44146,9.44146
1730.00,9.45000,25.092794,0.000543,24.965707,-1.7580,0.420,9.44005,9.44005
1731.00,9.44980,25.092889,0.000543,24.965723,-1.7578,0.420,9.43921,9.43921
1732.00,9.44876,25.092965,0.000543,24.965739,-1.7576,0.420,9.43934,9.43934
1733.00,9.44739,25.092934,0.000545,24.965738,-1.7575,0.420,9.43989,9.43989
1734.00,9.44578,25.092931,0.000543,24.965708,-1.7577,0.421,9.44055,9.44055
1735.00,9.44459,25.092897,0.000542,24.965684,-1.7577,0.421,9.44133,9.44133
1736.00,9.44396,25.092861,0.000539,24.965650,-1.7579,0.421,9.44247,9.44247
1737.00,9.44350,25.092910,0.000542,24.965677,-1.7580,0.421,9.44305,9.44305
1738.00,9.44343,25.092984,0.000542,24.965682,-1.7579,0.422,9.44392,9.44392
1739.00,9.44359,25.093005,0.000538,24.965681,-1.7578,0.422,9.44467,9.44467
1740.00,9.44375,25.093111,0.000535,24.965717,-1.7576,0.422,9.44551,9.44551
1741.00,9.44359,25.093140,0.000536,24.965697,-1.7576,0.422,9.44559,9.44559
1742.00,9.44322,25.093116,0.000535,24.965670,-1.7577,0.422,9.44528,9.44528
1743.00,9.44311,25.093112,0.000533,24.965664,-1.7579,0.422,9.44558,9.44558
1744.00,9.44300,25.093142,0.000535,24.965605,-1.7581,0.422,9.44516,9.44516
1745.00,9.44287,25.093151,0.000537,24.965554,-1.7584,0.422,9.44505,9.44505
1746.00,9.44304,25.093242,0.000538,24.965647,-1.7584,0.422,9.44506,9.44506
1747.00,9.44310,25.093274,0.000535,24.965629,-1.7584,0.422,9.44502,9.44502
1748.00,9.44342,25.093357,0.000537,24.965631,-1.7580,0.423,9.44550,9.44550
1749.00,9.44395,25.093490,0.000537,24.965678,-1.7575,0.423,9.44630,9.44630
1750.00,9.44446,25.093505,0.000535,24.965622,-1.7569,0.423,9.44662,9.44662
1751.00,9.44485,25.093511,0.000532,24.965488,-1.7566,0.423,9.44727,9.44727
1752.00,9.44528,25.093613,0.000530,24.965564,-1.7565,0.423,9.44845,9.44845
1753.00,9.44567,25.093606,0.000527,24.965541,-1.7567,0.424,9.44842,9.44842
1754.00,9.44604,25.093596,0.000525,24.965556,-1.7572,0.424,9.44840,9.44840
1755.00,9.44632,25.093689,0.000526,24.965673,-1.7576,0.424,9.44892,9.44892
1756.00,9.44653,25.093598,0.000528,24.965669,-1.7575,0.424,9.44921,9.44921
1757.00,9.44684,25.093591,0.000530,24.965633,-1.7574,0.424,9.44899,9.44899
1758.00,9.44704,25.093662,0.000533,24.965640,-1.7571,0.424,9.44924,9.44924
1759.00,9.44716,25.093650,0.000536,24.965586,-1.7566,0.424,9.44974,9.44974
1760.00,9.44742,25.093727,0.000541,24.965594,-1.7567,0.424,9.44962,9.44962
1761.00,9.44754,25.093827,0.000544,24.965600,-1.7569,0.424,9.44867,9.44867
1762.00,9.44754,25.093779,0.000544,24.965536,-1.7570,0.424,9.44784,9.44784
1763.00,9.44762,25.093747,0.000540,24.965514,-1.7569,0.424,9.44765,9.44765
1764.00,9.44781,25.093773,0.000539,24.965548,-1.7569,0.424,9.44745,9.44745
1765.00,9.44805,25.093685,0.000533,24.965461,-1.7566,0.425,9.44711,9.44711
1766.00,9.44814,25.093856,0.000537,24.965585,-1.7565,0.425,9.44790,9.44790
1767.00,9.44848,25.093967,0.000536,24.965650,-1.7567,0.425,9.44905,9.44905
1768.00,9.44853,25.094062,0.000543,24.965744,-1.7565,0.425,9.44928,9.44928
1769.00,9.44857,25.094099,0.000541,24.965773,-1.7564,0.425,9.44895,9.44895
1770.00,9.44849,25.094199,0.000543,24.965859,-1.7564,0.425,9.44910,9.44910
1771.00,9.44864,25.094172,0.000536,24.965783,-1.7562,0.425,9.44919,9.44919
1772.00,9.44867,25.094200,0.000536,24.965746,-1.7558,0.425,9.44936,9.44936
1773.00,9.44856,25.094204,0.000530,24.965693,-1.7559,0.426,9.44876,9.44876
1774.00,9.44865,25.094268,0.000531,24.965666,-1.7561,0.426,9.44906,9.44906
1775.00,9.44866,25.094235,0.000531,24.965574,-1.7563,0.426,9.44875,9.44875
1776.00,9.44859,25.094180,0.000533,24.965535,-1.7563,0.426,9.44793,9.44793
1777.00,9.44851,25.094214,0.000530,24.965559,-1.7564,0.426,9.44692,9.44692
1778.00,9.44822,25.094307,0.000529,24.965598,-1.7565,0.426,9.44633,9.44633
1779.00,9.44792,25.094354,0.000527,24.965654,-1.7568,0.426,9.44584,9.44584
1780.00,9.44774,25.094383,0.000524,24.965653,-1.7565,0.427,9.44586,9.44586
1781.00,9.44776,25.094444,0.000524,24.965691,-1.7565,0.427,9.44654,9.44654
1782.00,9.44798,25.094443,0.000527,24.965694,-1.7565,0.427,9.44696,9.44696
1783.00,9.44807,25.094394,0.000531,24.965627,-1.7564,0.427,9.44766,9.44766
1784.00,9.44793,25.094381,0.000534,24.965577,-1.7563,0.427,9.44807,9.44807
1785.00,9.44787,25.094443,0.000536,24.965693,-1.7563,0.427,9.44829,9.44829
1786.00,9.44772,25.094509,0.000535,24.965713,-1.7564,0.427,9.44855,9.44855
1787.00,9.44784,25.094635,0.000538,24.965765,-1.7564,0.427,9.44915,9.44915
1788.00,9.44804,25.094726,0.000538,24.965828,-1.7563,0.427,9.44943,9.44943
1789.00,9.44803,25.094775,0.000541,24.965856,-1.7561,0.428,9.44973,9.44973
1790.00,9.44807,25.094768,0.000545,24.965744,-1.7560,0.427,9.44961,9.44961
1791.00,9.44806,25.094795,0.000549,24.965770,-1.7558,0.427,9.44887,9.44887
1792.00,9.44779,25.094697,0.000547,24.965716,-1.7558,0.427,9.44752,9.44752
1793.00,9.44764,25.094705,0.000545,24.965717,-1.7558,0.427,9.44721,9.44721
1794.00,9.44772,25.094767,0.000548,24.965784,-1.7557,0.427,9.44742,9.44742
1795.00,9.44783,25.094856,0.000549,24.965845,-1.7557,0.427,9.44790,9.44790
1796.00,9.44796,25.094920,0.000548,24.965874,-1.7558,0.428,9.44800,9.44800
1797.00,9.44795,25.095039,0.000546,24.965886,-1.7559,0.428,9.44814,9.44814
1798.00,9.44801,25.095007,0.000546,24.965801,-1.7559,0.428,9.44716,9.44716
1799.00,9.44814,25.094995,0.000541,24.965698,-1.7559,0.428,9.44585,9.44585
1800.00,9.44816,25.095000,0.000535,24.965673,-1.7557,0.428,9.44505,9.44505
1801.00,9.44791,25.094994,0.000536,24.965616,-1.7557,0.428,9.44455,9.44455
1802.00,9.44768,25.094943,0.000536,24.965595,-1.7555,0.428,9.44521,9.44521
1803.00,9.44747,25.095123,0.000539,24.965720,-1.7553,0.428,9.44651,9.44651
1804.00,9.44712,25.095263,0.000541,24.965861,-1.7553,0.428,9.44714,9.44714
1805.00,9.44663,25.095167,0.000541,24.965696,-1.7554,0.428,9.44785,9.44785
1806.00,9.44637,25.095210,0.000536,24.965691,-1.7553,0.429,9.44850,9.44850
1807.00,9.44646,25.095345,0.000537,24.965725,-1.7553,0.429,9.44872,9.44872
1808.00,9.44682,25.095413,0.000537,24.965689,-1.7553,0.429,9.44850,9.44850
1809.00,9.44703,25.095394,0.000537,24.965589,-1.7552,0.429,9.44812,9.44812
1810.00,9.44717,25.095552,0.000538,24.965730,-1.7553,0.429,9.44771,9.44771
1811.00,9.44714,25.095573,0.000541,24.965751,-1.7553,0.429,9.44735,9.44735
1812.00,9.44730,25.095558,0.000538,24.965671,-1.7554,0.429,9.44661,9.44661
1813.00,9.44716,25.095544,0.000537,24.965705,-1.7552,0.429,9.44636,9.44636
1814.00,9.44698,25.095501,0.000538,24.965660,-1.7551,0.429,9.44624,9.44624
1815.00,9.44671,25.095521,0.000541,24.965674,-1.7549,0.429,9.44585,9.44585
1816.00,9.44665,25.095556,0.000541,24.965659,-1.7547,0.429,9.44649,9.44649
1817.00,9.44679,25.095584,0.000542,24.965693,-1.7545,0.429,9.44692,9.44692
1818.00,9.44696,25.095530,0.000539,24.965579,-1.7546,0.429,9.44697,9.44697
1819.00,9.44720,25.095629,0.000536,24.965656,-1.7549,0.430,9.44740,9.44740
1820.00,9.44721,25.095746,0.000532,24.965662,-1.7552,0.430,9.44748,9.44748
1821.00,9.44721,25.095844,0.000532,24.965675,-1.7556,0.430,9.44663,9.44663
1822.00,9.44728,25.095846,0.000534,24.965639,-1.7558,0.430,9.44721,9.44721
1823.00,9.44738,25.095970,0.000535,24.965734,-1.7560,0.430,9.44749,9.44749
1824.00,9.44733,25.096017,0.000536,24.965728,-1.7559,0.430,9.44757,9.44757
1825.00,9.44736,25.096006,0.000538,24.965728,-1.7560,0.430,9.44843,9.44843
1826.00,9.44734,25.095914,0.000539,24.965685,-1.7558,0.430,9.44869,9.44869
1827.00,9.44730,25.095958,0.000536,24.965745,-1.7555,0.430,9.44852,9.44852
1828.00,9.44728,25.095838,0.000534,24.965672,-1.7553,0.430,9.44858,9.44858
1829.00,9.44732,25.095805,0.000534,24.965637,-1.7552,0.430,9.44850,9.44850
1830.00,9.44749,25.095788,0.000530,24.965623,-1.7549,0.431,9.44784,9.44784
1831.00,9.44767,25.095845,0.000528,24.965646,-1.7549,0.431,9.44864,9.44864
1832.00,9.44773,25.095871,0.000529,24.965632,-1.7548,0.431,9.44842,9.44842
1833.00,9.44789,25.095890,0.000530,24.965610,-1.7549,0.431,9.44770,9.44770
1834.00,9.44797,25.095990,0.000532,24.965669,-1.7549,0.431,9.44776,9.44776
1835.00,9.44794,25.096039,0.000535,24.965706,-1.7550,0.431,9.44833,9.44833
1836.00,9.44808,25.095900,0.000534,24.965556,-1.7551,0.431,9.44839,9.44839
1837.00,9.44815,25.095896,0.000533,24.965510,-1.7552,0.431,9.44868,9.44868
1838.00,9.44822,25.095903,0.000530,24.965484,-1.7552,0.432,9.44957,9.44957
1839.00,9.44840,25.095867,0.000529,24.965489,-1.7555,0.432,9.45045,9.45045
1840.00,9.44879,25.095853,0.000530,24.965445,-1.7553,0.432,9.45148,9.45148
1841.00,9.44925,25.095990,0.000532,24.965536,-1.7547,0.432,9.45211,9.45211
1842.00,9.44946,25.095980,0.000529,24.965506,-1.7545,0.433,9.45201,9.45201
1843.00,9.44943,25.096168,0.000533,24.965602,-1.7545,0.433,9.45207,9.45207
1844.00,9.44948,25.096207,0.000534,24.965542,-1.7542,0.433,9.45217,9.45217
1845.00,9.44967,25.096342,0.000534,24.965617,-1.7539,0.433,9.45163,9.45163
1846.00,9.44991,25.096388,0.000532,24.965651,-1.7538,0.433,9.45102,9.45102
1847.00,9.45008,25.096517,0.000536,24.965733,-1.7536,0.433,9.45126,9.45126
1848.00,9.45022,25.096480,0.000537,24.965682,-1.7536,0.433,9.45107,9.45107
1849.00,9.45046,25.096546,0.000534,24.965640,-1.7535,0.434,9.44997,9.44997
1850.00,9.45057,25.096562,0.000533,24.965584,-1.7535,0.434,9.44917,9.44917
1851.00,9.45036,25.096769,0.000537,24.965630,-1.7536,0.434,9.44873,9.44873
1852.00,9.45026,25.096875,0.000542,24.965680,-1.7535,0.434,9.44886,9.44886
1853.00,9.45044,25.096952,0.000544,24.965733,-1.7533,0.434,9.45019,9.45019
1854.00,9.45056,25.096951,0.000543,24.965761,-1.7533,0.434,9.44597,9.44597
1855.00,9.45066,25.097008,0.000545,24.965813,-1.7536,0.434,9.43353,9.43353
1856.00,9.45038,25.097031,0.000545,24.965868,-1.7537,0.434,9.41264,9.41264
1857.00,9.44994,25.096992,0.000541,24.965853,-1.7537,0.434,9.38263,9.38263
1858.00,9.44970,25.096990,0.000540,24.965861,-1.7535,0.434,9.34406,9.34406
1859.00,9.44897,25.097034,0.000544,24.965888,-1.7535,0.434,9.30790,9.30790
1860.00,9.44842,25.097033,0.000544,24.965829,-1.7532,0.434,9.28079,9.28079
1861.00,9.44860,25.096936,0.000542,24.965751,-1.7530,0.434,9.26489,9.26489
@13,2.7001,5.4, 1860.149 
1862.00,9.45128,25.096916,0.000541,24.965705,-1.7529,0.434,9.26074,9.26074
1863.00,9.45560,25.096999,0.000540,24.965728,-1.7529,0.435,9.26923,9.26923
1864.00,9.42643,25.097064,0.000539,24.965696,-1.7525,0.435,9.28764,9.28764
1865.00,9.38593,25.097108,0.000541,24.965738,-1.7525,0.435,9.31092,9.31092
1866.00,9.34368,25.097225,0.000544,24.965815,-1.7527,0.434,9.33709,9.33709
1867.00,9.30097,25.097310,0.000546,24.965823,-1.7529,0.435,9.36453,9.36453
1868.00,9.26337,25.097278,0.000545,24.965718,-1.7529,0.435,9.38976,9.38976
1869.00,9.24599,25.097314,0.000546,24.965801,-1.7529,0.435,9.41123,9.41123
1870.00,9.25063,25.097288,0.000543,24.965766,-1.7529,0.435,9.42762,9.42762
1871.00,9.26413,25.097319,0.000542,24.965756,-1.7527,0.435,9.43881,9.43881
1872.00,9.28019,25.097335,0.000545,24.965742,-1.7524,0.435,9.44542,9.44542
1873.00,9.30568,25.097424,0.000548,24.965870,-1.7525,0.435,9.44866,9.44866
1874.00,9.33782,25.097427,0.000550,24.965836,-1.7527,0.435,9.44947,9.44947
1875.00,9.36687,25.097489,0.000552,24.965889,-1.7527,0.435,9.44904,9.44904
1876.00,9.39488,25.097448,0.000551,24.965809,-1.7527,0.435,9.44748,9.44748
1877.00,9.41729,25.097531,0.000550,24.965864,-1.7528,0.435,9.44540,9.44540
1878.00,9.43178,25.097481,0.000548,24.965757,-1.7529,0.435,9.44392,9.44392
1879.00,9.44501,25.097496,0.000544,24.965736,-1.7528,0.436,9.44147,9.44147
1880.00,9.44886,25.097448,0.000541,24.965654,-1.7526,0.436,9.43939,9.43939
1881.00,9.44987,25.097439,0.000538,24.965643,-1.7527,0.436,9.43867,9.43867
1882.00,9.44943,25.097446,0.000538,24.965661,-1.7524,0.436,9.43935,9.43935
1883.00,9.44815,25.097521,0.000536,24.965715,-1.7520,0.436,9.44012,9.44012
1884.00,9.44636,25.097588,0.000536,24.965768,-1.7519,0.437,9.44172,9.44172
1885.00,9.44499,25.097649,0.000538,24.965760,-1.7517,0.437,9.44337,9.44337
1886.00,9.44360,25.097767,0.000539,24.965805,-1.7514,0.437,9.44454,9.44454
1887.00,9.44328,25.097898,0.000540,24.965809,-1.7514,0.437,9.44573,9.44573
1888.00,9.44346,25.097897,0.000543,24.965765,-1.7514,0.437,9.44550,9.44550
1889.00,9.44337,25.097912,0.000545,24.965727,-1.7513,0.437,9.44542,9.44542
1890.00,9.44246,25.098041,0.000543,24.965788,-1.7514,0.437,9.44620,9.44620
1891.00,9.44178,25.098108,0.000542,24.965800,-1.7518,0.437,9.44609,9.44609
1892.00,9.44219,25.098046,0.000538,24.965723,-1.7520,0.437,9.44538,9.44538
1893.00,9.44258,25.098017,0.000533,24.965646,-1.7522,0.438,9.44645,9.44645
1894.00,9.44310,25.098098,0.000536,24.965667,-1.7521,0.438,9.44763,9.44763
1895.00,9.44357,25.098099,0.000538,24.965692,-1.7522,0.438,9.44812,9.44812
1896.00,9.44427,25.098162,0.000539,24.965704,-1.7521,0.438,9.44839,9.44839
1897.00,9.44467,25.098253,0.000540,24.965755,-1.7520,0.438,9.44865,9.44865
1898.00,9.44498,25.098388,0.000538,24.965803,-1.7521,0.438,9.44826,9.44826
1899.00,9.44542,25.098407,0.000536,24.965779,-1.7520,0.438,9.44831,9.44831
1900.00,9.44611,25.098478,0.000531,24.965722,-1.7518,0.438,9.44759,9.44759
1901.00,9.44676,25.098501,0.000531,24.965722,-1.7514,0.438,9.44803,9.44803
1902.00,9.44708,25.098518,0.000533,24.965696,-1.7511,0.438,9.44965,9.44965
1903.00,9.44730,25.098597,0.000538,24.965801,-1.7509,0.438,9.45238,9.45238
1904.00,9.44749,25.098628,0.000535,24.965801,-1.7511,0.438,9.45489,9.45489
1905.00,9.44768,25.098614,0.000539,24.965865,-1.7513,0.439,9.45743,9.45743
1906.00,9.44805,25.098573,0.000540,24.965839,-1.7515,0.439,9.45896,9.45896
1907.00,9.44848,25.098526,0.000540,24.965825,-1.7516,0.439,9.45892,9.45892
1908.00,9.44838,25.098513,0.000540,24.965829,-1.7519,0.439,9.45665,9.45665
1909.00,9.44814,25.098486,0.000541,24.965845,-1.7520,0.439,9.45413,9.45413
1910.00,9.44881,25.098453,0.000540,24.965792,-1.7523,0.439,9.45250,9.45250
1911.00,9.44910,25.098485,0.000541,24.965825,-1.7525,0.439,9.45132,9.45132
1912.00,9.45515,25.098576,0.000545,24.965909,-1.7526,0.439,9.45071,9.45071
1913.00,9.46017,25.098679,0.000547,24.965943,-1.7524,0.439,9.45155,9.45155
1914.00,9.46089,25.098674,0.000547,24.965901,-1.7519,0.439,9.45196,9.45196
1915.00,9.45862,25.098790,0.000547,24.965947,-1.7516,0.439,9.45102,9.45102
1916.00,9.45650,25.098732,0.000547,24.965831,-1.7513,0.439,9.45075,9.45075
1917.00,9.45498,25.098795,0.000543,24.965868,-1.7511,0.439,9.44952,9.44952
1918.00,9.45409,25.098741,0.000542,24.965773,-1.7510,0.439,9.44913,9.44913
1919.00,9.45377,25.098820,0.000542,24.965759,-1.7510,0.439,9.44922,9.44922
1920.00,9.45294,25.098782,0.000545,24.965687,-1.7507,0.439,9.45033,9.45033
1921.00,9.45234,25.098951,0.000543,24.965843,-1.7506,0.439,9.45067,9.45067
1922.00,9.45230,25.098889,0.000541,24.965722,-1.7504,0.440,9.45180,9.45180
1923.00,9.45159,25.098900,0.000539,24.965710,-1.7501,0.440,9.45205,9.45205
1924.00,9.45102,25.099025,0.000540,24.965804,-1.7499,0.440,9.45196,9.45196
1925.00,9.45069,25.099037,0.000536,24.965781,-1.7498,0.440,9.45143,9.45143
1926.00,9.45091,25.098997,0.000534,24.965707,-1.7498,0.440,9.45079,9.45079
1927.00,9.45105,25.099036,0.000535,24.965711,-1.7498,0.440,9.44958,9.44958
1928.00,9.45103,25.099027,0.000534,24.965695,-1.7499,0.440,9.44931,9.44931
1929.00,9.45076,25.098929,0.000532,24.965568,-1.7499,0.441,9.44876,9.44876
1930.00,9.45040,25.099065,0.000530,24.965662,-1.7498,0.441,9.44830,9.44830
1931.00,9.45030,25.099129,0.000529,24.965679,-1.7497,0.441,9.44841,9.44841
1932.00,9.45004,25.099168,0.000528,24.965697,-1.7500,0.441,9.44895,9.44895
1933.00,9.44992,25.099237,0.000527,24.965715,-1.7502,0.441,9.44862,9.44862
1934.00,9.45024,25.099359,0.000528,24.965796,-1.7503,0.441,9.44762,9.44762
1935.00,9.45018,25.099381,0.000529,24.965774,-1.7503,0.441,9.44817,9.44817
1936.00,9.44988,25.099324,0.000529,24.965730,-1.7503,0.441,9.44874,9.44874
1937.00,9.44955,25.099316,0.000528,24.965688,-1.7500,0.442,9.44892,9.44892
1938.00,9.44963,25.099348,0.000530,24.965654,-1.7499,0.442,9.44880,9.44880
1939.00,9.44942,25.099380,0.000531,24.965648,-1.7500,0.442,9.44955,9.44955
1940.00,9.44939,25.099383,0.000533,24.965637,-1.7504,0.442,9.45015,9.45015
1941.00,9.44959,25.099481,0.000534,24.965647,-1.7507,0.442,9.45142,9.45142
1942.00,9.44984,25.099529,0.000534,24.965682,-1.7510,0.442,9.45248,9.45248
1943.00,9.45002,25.099556,0.000537,24.965757,-1.7512,0.442,9.45363,9.45363
1944.00,9.45011,25.099522,0.000536,24.965790,-1.7513,0.442,9.45466,9.45466
1945.00,9.45017,25.099507,0.000534,24.965777,-1.7512,0.442,9.45478,9.45478
1946.00,9.45053,25.099555,0.000534,24.965810,-1.7510,0.443,9.45378,9.45378
1947.00,9.45064,25.099549,0.000535,24.965757,-1.7509,0.443,9.45313,9.45313
1948.00,9.45104,25.099585,0.000533,24.965715,-1.7505,0.443,9.45256,9.45256
1949.00,9.45158,25.099685,0.000532,24.965720,-1.7502,0.443,9.45286,9.45286
1950.00,9.45233,25.099742,0.000534,24.965705,-1.7500,0.443,9.45230,9.45230
1951.00,9.45233,25.099806,0.000538,24.965717,-1.7498,0.443,9.45246,9.45246
1952.00,9.45236,25.099861,0.000539,24.965700,-1.7497,0.443,9.45243,9.45243
1953.00,9.45240,25.099910,0.000539,24.965691,-1.7498,0.443,9.45225,9.45225
1954.00,9.45228,25.099903,0.000539,24.965635,-1.7499,0.443,9.45097,9.45097
1955.00,9.45203,25.099953,0.000539,24.965652,-1.7503,0.444,9.45063,9.45063
1956.00,9.45202,25.099943,0.000534,24.965590,-1.7505,0.444,9.45017,9.45017
1957.00,9.45219,25.099974,0.000532,24.965583,-1.7507,0.444,9.45061,9.45061
1958.00,9.45215,25.100077,0.000530,24.965611,-1.7508,0.444,9.45010,9.45010
1959.00,9.45222,25.100110,0.000531,24.965602,-1.7509,0.444,9.45014,9.45014
1960.00,9.45212,25.100147,0.000534,24.965642,-1.7506,0.444,9.45067,9.45067
1961.00,9.45204,25.100129,0.000538,24.965631,-1.7506,0.444,9.45118,9.45118
1962.00,9.45183,25.100249,0.000543,24.965766,-1.7505,0.444,9.45097,9.45097
1963.00,9.45173,25.100269,0.000548,24.965795,-1.7502,0.444,9.45179,9.45179
1964.00,9.45160,25.100332,0.000552,24.965848,-1.7501,0.444,9.45251,9.45251
1965.00,9.45146,25.100377,0.000550,24.965791,-1.7501,0.444,9.45251,9.45251
1966.00,9.45148,25.100442,0.000548,24.965785,-1.7501,0.444,9.45179,9.45179
1967.00,9.45136,25.100397,0.000547,24.965679,-1.7501,0.444,9.45144,9.45144
1968.00,9.45126,25.100383,0.000544,24.965677,-1.7503,0.445,9.45079,9.45079
1969.00,9.45109,25.100355,0.000540,24.965628,-1.7504,0.445,9.44935,9.44935
1970.00,9.45084,25.100376,0.000539,24.965633,-1.7504,0.445,9.44824,9.44824
1971.00,9.45042,25.100482,0.000540,24.965697,-1.7501,0.445,9.44820,9.44820
1972.00,9.45033,25.100567,0.000538,24.965716,-1.7498,0.445,9.44832,9.44832
1973.00,9.45028,25.100678,0.000539,24.965729,-1.7495,0.445,9.44816,9.44816
1974.00,9.45016,25.100821,0.000538,24.965765,-1.7493,0.445,9.44864,9.44864
1975.00,9.45024,25.100853,0.000537,24.965773,-1.7492,0.445,9.44987,9.44987
1976.00,9.45041,25.100874,0.000536,24.965756,-1.7493,0.446,9.45083,9.45083
1977.00,9.45041,25.100909,0.000537,24.965810,-1.7495,0.446,9.45068,9.45068
1978.00,9.45042,25.100883,0.000537,24.965772,-1.7496,0.446,9.45072,9.45072
1979.00,9.45040,25.100889,0.000540,24.965818,-1.7494,0.446,9.45160,9.45160
1980.00,9.45020,25.100932,0.000544,24.965779,-1.7492,0.446,9.45156,9.45156
1981.00,9.45014,25.100977,0.000544,24.965801,-1.7489,0.446,9.45115,9.45115
1982.00,9.45037,25.100977,0.000540,24.965758,-1.7486,0.446,9.45105,9.45105
1983.00,9.45025,25.101017,0.000540,24.965769,-1.7485,0.446,9.45138,9.45138
1984.00,9.45004,25.101029,0.000539,24.965708,-1.7487,0.446,9.45099,9.45099
1985.00,9.45004,25.101100,0.000537,24.965856,-1.7490,0.447,9.44980,9.44980
1986.00,9.45003,25.101115,0.000541,24.965893,-1.7493,0.447,9.44911,9.44911
1987.00,9.44981,25.101205,0.000548,24.965967,-1.7495,0.446,9.44955,9.44955
1988.00,9.45000,25.101214,0.000549,24.965975,-1.7494,0.446,9.45013,9.45013
1989.00,9.45031,25.101250,0.000551,24.966004,-1.7495,0.446,9.45024,9.45024
1990.00,9.45055,25.101259,0.000551,24.965933,-1.7492,0.446,9.45092,9.45092
1991.00,9.45054,25.101247,0.000548,24.965807,-1.7488,0.447,9.45070,9.45070
1992.00,9.45031,25.101225,0.000546,24.965702,-1.7483,0.447,9.44950,9.44950
1993.00,9.45016,25.101466,0.000550,24.965795,-1.7480,0.447,9.44872,9.44872
1994.00,9.45030,25.101573,0.000550,24.965874,-1.7478,0.447,9.44853,9.44853
1995.00,9.45005,25.101596,0.000549,24.965800,-1.7475,0.447,9.44840,9.44840
1996.00,9.45002,25.101764,0.000550,24.965912,-1.7472,0.447,9.44893,9.44893
1997.00,9.44990,25.101901,0.000551,24.965980,-1.7473,0.447,9.44976,9.44976
1998.00,9.44989,25.101790,0.000546,24.965893,-1.7473,0.447,9.44978,9.44978
1999.00,9.44975,25.101766,0.000541,24.965816,-1.7472,0.447,9.44962,9.44962
2000.00,9.44959,25.101839,0.000541,24.965896,-1.7475,0.448,9.44938,9.44938
2001.00,9.44956,25.101734,0.000539,24.965835,-1.7478,0.448,9.44852,9.44852
2002.00,9.44934,25.101690,0.000539,24.965807,-1.7481,0.448,9.44837,9.44837
2003.00,9.44925,25.101660,0.000540,24.965822,-1.7481,0.448,9.44878,9.44878
2004.00,9.44935,25.101634,0.000544,24.965777,-1.7484,0.448,9.44383,9.44383
2005.00,9.44917,25.101634,0.000545,24.965795,-1.7484,0.448,9.43135,9.43135
2006.00,9.44879,25.101681,0.000546,24.965854,-1.7483,0.448,9.41254,9.41254
2007.00,9.44887,25.101735,0.000548,24.965932,-1.7485,0.448,9.38483,9.38483
2008.00,9.44906,25.101778,0.000549,24.965917,-1.7485,0.448,9.34915,9.34915
2009.00,9.44884,25.101751,0.000550,24.965892,-1.7483,0.448,9.31439,9.31439
2010.00,9.44839,25.101787,0.000548,24.965848,-1.7481,0.448,9.28729,9.28729
2011.00,9.44776,25.101895,0.000547,24.965814,-1.7478,0.448,9.26966,9.26966
@14,2.7001,5.4, 2010.008 
2012.00,9.44883,25.101905,0.000542,24.965713,-1.7473,0.448,9.26525,9.26525
2013.00,9.45086,25.101900,0.000537,24.965643,-1.7472,0.449,9.27354,9.27354
2014.00,9.42443,25.102074,0.000534,24.965725,-1.7470,0.449,9.29216,9.29216
2015.00,9.38592,25.102083,0.000534,24.965698,-1.7467,0.449,9.31628,9.31628
2016.00,9.35172,25.102063,0.000533,24.965712,-1.7467,0.449,9.34305,9.34305
2017.00,9.31072,25.102104,0.000536,24.965784,-1.7469,0.449,9.36859,9.36859
2018.00,9.27311,25.102143,0.000538,24.965846,-1.7467,0.449,9.39255,9.39255
2019.00,9.25084,25.102237,0.000543,24.965945,-1.7465,0.449,9.41211,9.41211
2020.00,9.25046,25.102230,0.000539,24.965912,-1.7466,0.450,9.42721,9.42721
2021.00,9.26382,25.102228,0.000536,24.965882,-1.7466,0.450,9.43725,9.43725
2022.00,9.28863,25.102270,0.000534,24.965868,-1.7461,0.450,9.44440,9.44440
2023.00,9.31448,25.102399,0.000534,24.965861,-1.7460,0.450,9.44804,9.44804
2024.00,9.34375,25.102332,0.000532,24.965732,-1.7462,0.450,9.44968,9.44968
2025.00,9.37077,25.102447,0.000536,24.965824,-1.7464,0.450,9.44979,9.44979
2026.00,9.39745,25.102525,0.000540,24.965864,-1.7463,0.451,9.44952,9.44952
2027.00,9.41640,25.102642,0.000542,24.965962,-1.7463,0.451,9.44760,9.44760
2028.00,9.43400,25.102674,0.000541,24.965964,-1.7463,0.451,9.44643,9.44643
2029.00,9.44159,25.102739,0.000542,24.965975,-1.7461,0.451,9.44562,9.44562
2030.00,9.44629,25.102764,0.000543,24.965957,-1.7462,0.451,9.44547,9.44547
2031.00,9.44865,25.102816,0.000546,24.965981,-1.7462,0.451,9.44535,9.44535
2032.00,9.44938,25.102809,0.000547,24.965958,-1.7462,0.451,9.44578,9.44578
2033.00,9.44855,25.102794,0.000548,24.965964,-1.7463,0.451,9.44470,9.44470
2034.00,9.44776,25.102697,0.000548,24.965857,-1.7462,0.451,9.44423,9.44423
2035.00,9.44744,25.102752,0.000550,24.965913,-1.7459,0.451,9.44353,9.44353
2036.00,9.44702,25.102747,0.000546,24.965875,-1.7457,0.451,9.44374,9.44374
2037.00,9.44643,25.102779,0.000544,24.965847,-1.7456,0.451,9.44419,9.44419
2038.00,9.44630,25.102845,0.000546,24.965867,-1.7455,0.451,9.44484,9.44484
2039.00,9.44622,25.102918,0.000548,24.965948,-1.7453,0.451,9.44523,9.44523
2040.00,9.44617,25.102961,0.000547,24.965942,-1.7452,0.451,9.44567,9.44567
2041.00,9.44599,25.103002,0.000551,24.965937,-1.7450,0.451,9.44551,9.44551
2042.00,9.44547,25.102967,0.000551,24.965841,-1.7448,0.451,9.44565,9.44565
2043.00,9.44545,25.102912,0.000551,24.965788,-1.7445,0.451,9.44662,9.44662
2044.00,9.44515,25.103046,0.000551,24.965838,-1.7444,0.451,9.44663,9.44663
2045.00,9.44523,25.103041,0.000549,24.965791,-1.7442,0.451,9.44617,9.44617
2046.00,9.44520,25.103040,0.000548,24.965742,-1.7442,0.451,9.44597,9.44597
2047.00,9.44519,25.103109,0.000545,24.965805,-1.7443,0.452,9.44525,9.44525
2048.00,9.44517,25.103193,0.000544,24.965808,-1.7443,0.452,9.44416,9.44416
2049.00,9.44500,25.103197,0.000542,24.965779,-1.7444,0.452,9.44372,9.44372
2050.00,9.44500,25.103234,0.000542,24.965772,-1.7447,0.452,9.44470,9.44470
2051.00,9.44500,25.103262,0.000540,24.965775,-1.7446,0.452,9.44545,9.44545
2052.00,9.44520,25.103310,0.000539,24.965717,-1.7444,0.452,9.44617,9.44617
2053.00,9.44552,25.103367,0.000538,24.965740,-1.7442,0.452,9.44675,9.44675
2054.00,9.44562,25.103367,0.000538,24.965725,-1.7439,0.453,9.44770,9.44770
2055.00,9.44580,25.103368,0.000538,24.965671,-1.7435,0.453,9.44820,9.44820
2056.00,9.44606,25.103452,0.000540,24.965684,-1.7435,0.453,9.44809,9.44809
2057.00,9.44634,25.103465,0.000540,24.965719,-1.7434,0.453,9.44856,9.44856
2058.00,9.44650,25.103397,0.000538,24.965645,-1.7432,0.453,9.44920,9.44920
2059.00,9.44666,25.103404,0.000533,24.965588,-1.7432,0.454,9.44948,9.44948
2060.00,9.44674,25.103500,0.000532,24.965697,-1.7433,0.454,9.44880,9.44880
2061.00,9.44697,25.103547,0.000530,24.965684,-1.7433,0.454,9.44947,9.44947
2062.00,9.44717,25.103613,0.000530,24.965707,-1.7432,0.454,9.44908,9.44908
2063.00,9.44717,25.103796,0.000530,24.965880,-1.7433,0.454,9.44877,9.44877
2064.00,9.44736,25.103832,0.000533,24.965943,-1.7431,0.454,9.44958,9.44958
2065.00,9.44794,25.103834,0.000534,24.965843,-1.7431,0.454,9.45118,9.45118
2066.00,9.44840,25.103909,0.000537,24.965940,-1.7429,0.454,9.45111,9.45111
2067.00,9.44873,25.103917,0.000536,24.965903,-1.7430,0.454,9.45127,9.45127
2068.00,9.44922,25.103845,0.000534,24.965783,-1.7430,0.455,9.45076,9.45076
2069.00,9.44926,25.103909,0.000532,24.965756,-1.7431,0.455,9.44959,9.44959
2070.00,9.44912,25.103922,0.000528,24.965836,-1.7432,0.455,9.44817,9.44817
2071.00,9.44919,25.103900,0.000525,24.965804,-1.7433,0.455,9.44804,9.44804
2072.00,9.44942,25.103896,0.000528,24.965825,-1.7435,0.456,9.44870,9.44870
2073.00,9.44950,25.103981,0.000532,24.965908,-1.7438,0.456,9.45001,9.45001
2074.00,9.44944,25.104009,0.000537,24.965962,-1.7439,0.456,9.45068,9.45068
2075.00,9.44944,25.104107,0.000541,24.965986,-1.7437,0.456,9.45114,9.45114
2076.00,9.44961,25.104140,0.000545,24.965993,-1.7433,0.456,9.45148,9.45148
2077.00,9.44980,25.104148,0.000544,24.966036,-1.7427,0.456,9.45179,9.45179
2078.00,9.45008,25.104118,0.000543,24.965987,-1.7422,0.456,9.45121,9.45121
2079.00,9.45022,25.104121,0.000539,24.965984,-1.7416,0.456,9.45061,9.45061
2080.00,9.45049,25.104074,0.000537,24.965930,-1.7413,0.456,9.44983,9.44983
2081.00,9.45043,25.104095,0.000536,24.965934,-1.7413,0.457,9.44879,9.44879
2082.00,9.45004,25.104153,0.000535,24.965909,-1.7413,0.457,9.44707,9.44707
2083.00,9.44968,25.104147,0.000538,24.965854,-1.7411,0.457,9.44531,9.44531
2084.00,9.44912,25.104168,0.000541,24.965820,-1.7410,0.457,9.44478,9.44478
2085.00,9.44863,25.104137,0.000539,24.965753,-1.7410,0.457,9.44509,9.44509
2086.00,9.44853,25.104219,0.000537,24.965741,-1.7410,0.457,9.44467,9.44467
2087.00,9.44875,25.104307,0.000541,24.965797,-1.7411,0.457,9.44439,9.44439
2088.00,9.44862,25.104412,0.000542,24.965869,-1.7412,0.457,9.44528,9.44528
2089.00,9.44805,25.104484,0.000539,24.965943,-1.7412,0.457,9.44579,9.44579
2090.00,9.44768,25.104540,0.000543,24.966011,-1.7412,0.457,9.44559,9.44559
2091.00,9.44734,25.104517,0.000544,24.966037,-1.7412,0.457,9.44653,9.44653
2092.00,9.44722,25.104461,0.000543,24.965947,-1.7414,0.457,9.44786,9.44786
2093.00,9.44694,25.104521,0.000542,24.965932,-1.7414,0.457,9.44866,9.44866
2094.00,9.44681,25.104544,0.000542,24.965871,-1.7414,0.457,9.44851,9.44851
2095.00,9.44699,25.104550,0.000538,24.965843,-1.7411,0.458,9.44878,9.44878
2096.00,9.44696,25.104497,0.000539,24.965814,-1.7411,0.458,9.44899,9.44899
2097.00,9.44702,25.104540,0.000538,24.965858,-1.7408,0.458,9.44916,9.44916
2098.00,9.44707,25.104468,0.000537,24.965841,-1.7408,0.458,9.44959,9.44959
2099.00,9.44728,25.104463,0.000538,24.965814,-1.7408,0.458,9.45033,9.45033
2100.00,9.44735,25.104494,0.000538,24.965801,-1.7411,0.458,9.45032,9.45032
2101.00,9.44749,25.104634,0.000536,24.965845,-1.7411,0.458,9.44973,9.44973
2102.00,9.44794,25.104748,0.000536,24.965885,-1.7412,0.458,9.44940,9.44940
2103.00,9.44816,25.104848,0.000538,24.965933,-1.7413,0.458,9.44876,9.44876
2104.00,9.44823,25.104832,0.000535,24.965909,-1.7413,0.458,9.44854,9.44854
2105.00,9.44836,25.104872,0.000539,24.965927,-1.7409,0.458,9.44908,9.44908
2106.00,9.44867,25.104893,0.000542,24.965841,-1.7405,0.458,9.45035,9.45035
2107.00,9.44903,25.104890,0.000537,24.965765,-1.7401,0.459,9.45007,9.45007
2108.00,9.44925,25.104907,0.000535,24.965716,-1.7397,0.459,9.45021,9.45021
2109.00,9.44932,25.105024,0.000539,24.965739,-1.7394,0.459,9.44979,9.44979
2110.00,9.44945,25.105111,0.000538,24.965766,-1.7393,0.459,9.44936,9.44936
2111.00,9.44929,25.105102,0.000534,24.965743,-1.7396,0.459,9.44776,9.44776
2112.00,9.44916,25.105120,0.000534,24.965754,-1.7395,0.459,9.44775,9.44775
2113.00,9.44909,25.105314,0.000536,24.965941,-1.7395,0.459,9.44754,9.44754
2114.00,9.44925,25.105392,0.000534,24.966040,-1.7397,0.460,9.44753,9.44753
2115.00,9.44911,25.105469,0.000532,24.966096,-1.7397,0.460,9.44796,9.44796
2116.00,9.44896,25.105497,0.000534,24.966120,-1.7394,0.460,9.44830,9.44830
2117.00,9.44885,25.105565,0.000535,24.966114,-1.7395,0.460,9.44847,9.44847
2118.00,9.44870,25.105469,0.000534,24.965927,-1.7393,0.460,9.44993,9.44993
2119.00,9.44896,25.105396,0.000533,24.965798,-1.7390,0.460,9.45072,9.45072
2120.00,9.44916,25.105388,0.000536,24.965733,-1.7386,0.460,9.45016,9.45016
2121.00,9.44904,25.105457,0.000539,24.965777,-1.7383,0.460,9.44958,9.44958
2122.00,9.44900,25.105442,0.000539,24.965793,-1.7380,0.460,9.44951,9.44951
2123.00,9.44906,25.105469,0.000540,24.965784,-1.7380,0.460,9.44903,9.44903
2124.00,9.44915,25.105590,0.000542,24.965874,-1.7382,0.460,9.44904,9.44904
2125.00,9.44886,25.105604,0.000541,24.965833,-1.7383,0.460,9.44996,9.44996
2126.00,9.44886,25.105645,0.000542,24.965816,-1.7383,0.460,9.45183,9.45183
2127.00,9.44903,25.105681,0.000546,24.965724,-1.7384,0.461,9.45274,9.45274
2128.00,9.44931,25.105669,0.000541,24.965678,-1.7381,0.461,9.45218,9.45218
2129.00,9.44963,25.105714,0.000541,24.965655,-1.7377,0.461,9.45244,9.45244
2130.00,9.44979,25.105823,0.000542,24.965730,-1.7378,0.461,9.45242,9.45242
2131.00,9.45043,25.105865,0.000540,24.965722,-1.7380,0.461,9.45180,9.45180
2132.00,9.45067,25.105944,0.000537,24.965828,-1.7381,0.461,9.45100,9.45100
2133.00,9.45085,25.106060,0.000539,24.965927,-1.7384,0.461,9.45005,9.45005
2134.00,9.45078,25.106055,0.000538,24.965902,-1.7384,0.462,9.44901,9.44901
2135.00,9.45034,25.106142,0.000537,24.965933,-1.7381,0.462,9.44864,9.44864
2136.00,9.45037,25.106240,0.000539,24.965983,-1.7380,0.462,9.44850,9.44850
2137.00,9.45045,25.106284,0.000537,24.965931,-1.7377,0.462,9.44824,9.44824
2138.00,9.45011,25.106231,0.000537,24.965838,-1.7376,0.462,9.44861,9.44861
2139.00,9.44999,25.106289,0.000537,24.965851,-1.7374,0.462,9.44921,9.44921
2140.00,9.45040,25.106261,0.000536,24.965799,-1.7375,0.462,9.44912,9.44912
2141.00,9.45033,25.106268,0.000534,24.965777,-1.7375,0.463,9.44897,9.44897
2142.00,9.45018,25.106258,0.000539,24.965820,-1.7373,0.463,9.44966,9.44966
2143.00,9.45010,25.106330,0.000539,24.965868,-1.7371,0.463,9.45021,9.45021
2144.00,9.44993,25.106344,0.000538,24.965882,-1.7372,0.463,9.45000,9.45000
2145.00,9.44981,25.106348,0.000538,24.965900,-1.7373,0.463,9.45029,9.45029
2146.00,9.44973,25.106321,0.000538,24.965922,-1.7374,0.463,9.45013,9.45013
2147.00,9.44971,25.106332,0.000534,24.965912,-1.7375,0.464,9.44974,9.44974
2148.00,9.44960,25.106409,0.000540,24.965990,-1.7376,0.463,9.44964,9.44964
2149.00,9.44956,25.106390,0.000540,24.965978,-1.7378,0.463,9.44988,9.44988
2150.00,9.44947,25.106457,0.000543,24.965978,-1.7376,0.464,9.44979,9.44979
2151.00,9.44937,25.106396,0.000540,24.965848,-1.7373,0.464,9.44940,9.44940
2152.00,9.44921,25.106487,0.000543,24.965922,-1.7373,0.464,9.44928,9.44928
2153.00,9.44941,25.106466,0.000536,24.965900,-1.7372,0.464,9.44972,9.44972
2154.00,9.44952,25.106519,0.000535,24.965920,-1.7369,0.464,9.44710,9.44710
2155.00,9.44956,25.106572,0.000535,24.966000,-1.7369,0.464,9.43688,9.43688
2156.00,9.44972,25.106795,0.000539,24.966202,-1.7368,0.464,9.42110,9.42110
2157.00,9.44964,25.106806,0.000540,24.966227,-1.7366,0.464,9.39648,9.39648
2158.00,9.44950,25.106844,0.000546,24.966234,-1.7366,0.464,9.36388,9.36388
2159.00,9.44928,25.106874,0.000551,24.966232,-1.7367,0.464,9.32847,9.32847
2160.00,9.44933,25.106798,0.000549,24.966159,-1.7366,0.464,9.30042,9.30042
2161.00,9.44891,25.106784,0.000548,24.966113,-1.7366,0.464,9.28010,9.28010
@15,2.7001,5.4, 2160.061 
2162.00,9.44868,25.106763,0.000546,24.965979,-1.7363,0.464,9.27266,9.27266
2163.00,9.45124,25.106833,0.000544,24.965907,-1.7358,0.464,9.27782,9.27782
2164.00,9.43729,25.106848,0.000540,24.965873,-1.7354,0.465,9.29385,9.29385
2165.00,9.39995,25.107037,0.000543,24.965933,-1.7352,0.465,9.31601,9.31601
2166.00,9.36789,25.107043,0.000544,24.965932,-1.7352,0.465,9.34094,9.34094
2167.00,9.32576,25.107178,0.000546,24.966018,-1.7352,0.465,9.36651,9.36651
2168.00,9.28830,25.107096,0.000545,24.965986,-1.7354,0.465,9.38963,9.38963
2169.00,9.26088,25.107226,0.000552,24.966103,-1.7353,0.465,9.40930,9.40930
2170.00,9.25952,25.107140,0.000554,24.966028,-1.7353,0.465,9.42452,9.42452
2171.00,9.26666,25.107183,0.000555,24.965975,-1.7350,0.465,9.43660,9.43660
2172.00,9.28838,25.107150,0.000556,24.965956,-1.7350,0.465,9.44406,9.44406
2173.00,9.31430,25.107243,0.000559,24.966000,-1.7348,0.465,9.44871,9.44871
2174.00,9.34058,25.107249,0.000556,24.965921,-1.7348,0.465,9.45200,9.45200
2175.00,9.37028,25.107272,0.000555,24.965892,-1.7349,0.465,9.45270,9.45270
2176.00,9.39134,25.107251,0.000553,24.965870,-1.7349,0.465,9.45150,9.45150
2177.00,9.41595,25.107239,0.000552,24.965797,-1.7347,0.465,9.45008,9.45008
2178.00,9.42982,25.107335,0.000554,24.965840,-1.7347,0.465,9.44797,9.44797
2179.00,9.43896,25.107381,0.000553,24.965899,-1.7347,0.465,9.44440,9.44440
2180.00,9.44644,25.107444,0.000551,24.965967,-1.7347,0.466,9.44183,9.44183
2181.00,9.45171,25.107554,0.000552,24.966072,-1.7348,0.466,9.44139,9.44139
2182.00,9.45278,25.107620,0.000548,24.966136,-1.7349,0.466,9.44070,9.44070
2183.00,9.45251,25.107616,0.000545,24.966197,-1.7347,0.466,9.44048,9.44048
2184.00,9.45066,25.107625,0.000544,24.966180,-1.7346,0.467,9.44141,9.44141
2185.00,9.44895,25.107634,0.000546,24.966124,-1.7345,0.466,9.44314,9.44314
2186.00,9.44702,25.107613,0.000546,24.966096,-1.7343,0.467,9.44325,9.44325
2187.00,9.44510,25.107606,0.000547,24.966099,-1.7341,0.467,9.44372,9.44372
2188.00,9.44245,25.107646,0.000547,24.966057,-1.7341,0.466,9.44499,9.44499
2189.00,9.44220,25.107625,0.000546,24.965994,-1.7337,0.466,9.44653,9.44653
2190.00,9.44228,25.107663,0.000541,24.966032,-1.7334,0.467,9.44718,9.44718
2191.00,9.44269,25.107646,0.000539,24.965937,-1.7331,0.467,9.44817,9.44817
2192.00,9.44329,25.107750,0.000538,24.965963,-1.7328,0.467,9.44832,9.44832
2193.00,9.44410,25.107715,0.000538,24.965900,-1.7323,0.467,9.44786,9.44786
2194.00,9.44445,25.107790,0.000537,24.965926,-1.7322,0.467,9.44762,9.44762
2195.00,9.44468,25.107801,0.000536,24.965912,-1.7324,0.467,9.44762,9.44762
2196.00,9.44462,25.107889,0.000537,24.965989,-1.7324,0.468,9.44779,9.44779
2197.00,9.44521,25.107796,0.000537,24.965864,-1.7324,0.468,9.44872,9.44872
2198.00,9.44598,25.107810,0.000534,24.965878,-1.7327,0.468,9.44953,9.44953
2199.00,9.44644,25.107840,0.000530,24.965912,-1.7330,0.468,9.45030,9.45030
2200.00,9.44688,25.107872,0.000530,24.965911,-1.7331,0.468,9.45112,9.45112
2201.00,9.44741,25.107913,0.000529,24.965835,-1.7334,0.469,9.45146,9.45146
2202.00,9.44797,25.108063,0.000529,24.965922,-1.7335,0.469,9.45180,9.45180
2203.00,9.44845,25.108199,0.000534,24.965931,-1.7334,0.469,9.45258,9.45258
2204.00,9.44901,25.108178,0.000536,24.965859,-1.7331,0.469,9.45223,9.45223
2205.00,9.44928,25.108101,0.000533,24.965767,-1.7326,0.469,9.45113,9.45113
2206.00,9.44929,25.108055,0.000526,24.965784,-1.7322,0.469,9.45029,9.45029
2207.00,9.44955,25.108096,0.000524,24.965826,-1.7321,0.469,9.44982,9.44982
2208.00,9.44970,25.108040,0.000518,24.965795,-1.7320,0.470,9.44904,9.44904
2209.00,9.44984,25.108027,0.000519,24.965771,-1.7320,0.470,9.44914,9.44914
2210.00,9.44979,25.108228,0.000525,24.965908,-1.7320,0.470,9.44948,9.44948
2211.00,9.44994,25.108316,0.000535,24.965957,-1.7319,0.470,9.45058,9.45058
2212.00,9.45037,25.108348,0.000542,24.966003,-1.7319,0.470,9.45129,9.45129
2213.00,9.45058,25.108349,0.000544,24.965982,-1.7320,0.469,9.45131,9.45131
2214.00,9.45065,25.108413,0.000544,24.966017,-1.7321,0.469,9.45132,9.45132
2215.00,9.45093,25.108346,0.000540,24.965955,-1.7323,0.470,9.45121,9.45121
2216.00,9.45094,25.108381,0.000535,24.965967,-1.7324,0.470,9.45033,9.45033
2217.00,9.45079,25.108256,0.000528,24.965810,-1.7324,0.470,9.44925,9.44925
2218.00,9.45064,25.108303,0.000528,24.965829,-1.7324,0.470,9.44927,9.44927
2219.00,9.45054,25.108407,0.000530,24.965860,-1.7320,0.470,9.44930,9.44930
2220.00,9.45042,25.108462,0.000529,24.965802,-1.7318,0.471,9.44931,9.44931
2221.00,9.45019,25.108425,0.000528,24.965709,-1.7315,0.471,9.44936,9.44936
2222.00,9.45014,25.108581,0.000532,24.965791,-1.7312,0.471,9.45018,9.45018
2223.00,9.45002,25.108733,0.000535,24.965897,-1.7308,0.471,9.45088,9.45088
2224.00,9.45007,25.108755,0.000536,24.965906,-1.7306,0.471,9.45089,9.45089
2225.00,9.45016,25.108779,0.000537,24.965927,-1.7304,0.471,9.45080,9.45080
2226.00,9.45027,25.108856,0.000538,24.965986,-1.7304,0.472,9.45095,9.45095
2227.00,9.45034,25.108951,0.000537,24.966011,-1.7304,0.472,9.45086,9.45086
2228.00,9.45047,25.108936,0.000535,24.965877,-1.7305,0.472,9.45102,9.45102
2229.00,9.45064,25.108947,0.000536,24.965844,-1.7306,0.472,9.45125,9.45125
2230.00,9.45081,25.108968,0.000538,24.965848,-1.7306,0.472,9.45246,9.45246
2231.00,9.45067,25.109009,0.000539,24.965850,-1.7305,0.472,9.45330,9.45330
2232.00,9.45070,25.109060,0.000543,24.965881,-1.7304,0.472,9.45379,9.45379
2233.00,9.45083,25.109084,0.000546,24.965955,-1.7303,0.472,9.45392,9.45392
2234.00,9.45120,25.109173,0.000544,24.965998,-1.7301,0.472,9.45447,9.45447
2235.00,9.45161,25.109269,0.000544,24.965985,-1.7299,0.472,9.45310,9.45310
2236.00,9.45196,25.109313,0.000547,24.965946,-1.7298,0.472,9.44984,9.44984
2237.00,9.45220,25.109354,0.000546,24.965953,-1.7299,0.472,9.44576,9.44576
2238.00,9.45270,25.109369,0.000544,24.965903,-1.7297,0.473,9.44254,9.44254
2239.00,9.45276,25.109410,0.000545,24.965864,-1.7296,0.473,9.44033,9.44033
2240.00,9.45341,25.109434,0.000545,24.965872,-1.7295,0.473,9.44081,9.44081
2241.00,9.45414,25.109438,0.000543,24.965822,-1.7294,0.473,9.44336,9.44336
2242.00,9.45440,25.109347,0.000539,24.965704,-1.7292,0.473,9.44695,9.44695
2243.00,9.45485,25.109434,0.000542,24.965745,-1.7293,0.473,9.44946,9.44946
2244.00,9.45547,25.109480,0.000543,24.965801,-1.7294,0.473,9.45148,9.45148
2245.00,9.44740,25.109482,0.000542,24.965803,-1.7296,0.473,9.45252,9.45252
2246.00,9.43741,25.109555,0.000543,24.965861,-1.7296,0.473,9.45368,9.45368
2247.00,9.43516,25.109637,0.000547,24.965867,-1.7293,0.474,9.45372,9.45372
2248.00,9.43821,25.109642,0.000545,24.965857,-1.7288,0.474,9.45404,9.45404
2249.00,9.44415,25.109619,0.000544,24.965766,-1.7284,0.474,9.45260,9.45260
2250.00,9.44897,25.109647,0.000545,24.965754,-1.7282,0.474,9.45055,9.45055
2251.00,9.45008,25.109642,0.000544,24.965730,-1.7281,0.474,9.44868,9.44868
2252.00,9.45133,25.109624,0.000541,24.965730,-1.7280,0.474,9.44770,9.44770
2253.00,9.45214,25.109621,0.000540,24.965706,-1.7282,0.474,9.44682,9.44682
2254.00,9.45190,25.109535,0.000541,24.965670,-1.7283,0.474,9.44768,9.44768
2255.00,9.45092,25.109628,0.000542,24.965761,-1.7284,0.474,9.44838,9.44838
2256.00,9.45061,25.109615,0.000538,24.965755,-1.7284,0.474,9.44861,9.44861
2257.00,9.45071,25.109705,0.000538,24.965803,-1.7284,0.474,9.44856,9.44856
2258.00,9.45058,25.109708,0.000539,24.965764,-1.7284,0.474,9.44829,9.44829
2259.00,9.45044,25.109848,0.000539,24.965812,-1.7285,0.474,9.44731,9.44731
2260.00,9.45014,25.109866,0.000538,24.965801,-1.7285,0.474,9.44706,9.44706
2261.00,9.44971,25.109976,0.000542,24.965890,-1.7288,0.474,9.44728,9.44728
2262.00,9.44939,25.109881,0.000540,24.965787,-1.7289,0.475,9.44819,9.44819
2263.00,9.44924,25.110077,0.000541,24.965965,-1.7290,0.475,9.44965,9.44965
2264.00,9.44958,25.110007,0.000541,24.965852,-1.7289,0.475,9.45065,9.45065
2265.00,9.44937,25.110147,0.000546,24.965967,-1.7288,0.475,9.45160,9.45160
2266.00,9.44909,25.110234,0.000549,24.966000,-1.7287,0.475,9.45241,9.45241
2267.00,9.44914,25.110391,0.000552,24.966157,-1.7286,0.475,9.45176,9.45176
2268.00,9.44890,25.110350,0.000550,24.966135,-1.7283,0.475,9.45054,9.45054
2269.00,9.44912,25.110485,0.000548,24.966277,-1.7281,0.476,9.45026,9.45026
2270.00,9.44945,25.110368,0.000544,24.966152,-1.7280,0.476,9.44972,9.44972
2271.00,9.44946,25.110297,0.000541,24.966133,-1.7278,0.476,9.44920,9.44920
2272.00,9.44940,25.110316,0.000542,24.966081,-1.7277,0.476,9.45017,9.45017
2273.00,9.44943,25.110298,0.000543,24.965996,-1.7278,0.476,9.45083,9.45083
2274.00,9.44969,25.110381,0.000549,24.966041,-1.7279,0.476,9.45081,9.45081
2275.00,9.44979,25.110219,0.000546,24.965809,-1.7278,0.476,9.45088,9.45088
2276.00,9.44996,25.110450,0.000549,24.965961,-1.7279,0.476,9.45071,9.45071
2277.00,9.45000,25.110478,0.000546,24.965943,-1.7278,0.476,9.44969,9.44969
2278.00,9.45004,25.110551,0.000550,24.966005,-1.7278,0.476,9.44929,9.44929
2279.00,9.45010,25.110512,0.000549,24.965999,-1.7277,0.476,9.44881,9.44881
2280.00,9.45015,25.110730,0.000553,24.966238,-1.7277,0.476,9.44845,9.44845
2281.00,9.45004,25.110448,0.000546,24.965922,-1.7277,0.476,9.44750,9.44750
2282.00,9.44986,25.110503,0.000549,24.965994,-1.7278,0.476,9.44739,9.44739
2283.00,9.44962,25.110456,0.000544,24.965940,-1.7276,0.476,9.44764,9.44764
2284.00,9.44955,25.110456,0.000544,24.965948,-1.7273,0.477,9.44825,9.44825
2285.00,9.44945,25.110510,0.000539,24.965941,-1.7270,0.477,9.44840,9.44840
2286.00,9.44925,25.110662,0.000540,24.966045,-1.7266,0.477,9.44925,9.44925
2287.00,9.44910,25.110651,0.000538,24.965970,-1.7265,0.477,9.44887,9.44887
2288.00,9.44898,25.110729,0.000537,24.965981,-1.7264,0.477,9.44811,9.44811
2289.00,9.44890,25.110789,0.000534,24.965938,-1.7266,0.478,9.44793,9.44793
2290.00,9.44893,25.110831,0.000538,24.965987,-1.7267,0.478,9.44769,9.44769
2291.00,9.44868,25.110873,0.000540,24.965991,-1.7269,0.478,9.44816,9.44816
2292.00,9.44835,25.110906,0.000537,24.965952,-1.7270,0.478,9.44871,9.44871
2293.00,9.44829,25.110895,0.000537,24.965921,-1.7273,0.478,9.44911,9.44911
2294.00,9.44840,25.110893,0.000539,24.965928,-1.7272,0.478,9.44924,9.44924
2295.00,9.44846,25.110953,0.000541,24.965933,-1.7271,0.478,9.45021,9.45021
2296.00,9.44857,25.111015,0.000542,24.965905,-1.7270,0.478,9.45064,9.45064
2297.00,9.44892,25.111118,0.000545,24.965997,-1.7268,0.478,9.45120,9.45120
2298.00,9.44911,25.111192,0.000545,24.966044,-1.7266,0.478,9.45177,9.45177
2299.00,9.44923,25.111248,0.000540,24.966016,-1.7264,0.478,9.45238,9.45238
2300.00,9.44952,25.111234,0.000535,24.965964,-1.7261,0.479,9.45226,9.45226
2301.00,9.44975,25.111129,0.000528,24.965911,-1.7258,0.479,9.45138,9.45138
2302.00,9.44987,25.111033,0.000527,24.965849,-1.7256,0.479,9.45059,9.45059
2303.00,9.44981,25.110992,0.000525,24.965821,-1.7254,0.479,9.44981,9.44981
2304.00,9.44966,25.111052,0.000529,24.965869,-1.7254,0.479,9.44904,9.44904
2305.00,9.44970,25.111101,0.000533,24.965916,-1.7259,0.479,9.44918,9.44918
2306.00,9.44994,25.111214,0.000537,24.965988,-1.7260,0.479,9.45051,9.45051
2307.00,9.45040,25.111254,0.000539,24.965990,-1.7260,0.479,9.45196,9.45196
2308.00,9.45079,25.111264,0.000538,24.965970,-1.7261,0.479,9.45289,9.45289
2309.00,9.45101,25.111240,0.000539,24.965959,-1.7261,0.479,9.45362,9.45362
2310.00,9.45121,25.111192,0.000537,24.965830,-1.7257,0.479,9.45320,9.45320
2311.00,9.45145,25.111171,0.000538,24.965783,-1.7255,0.479,9.45251,9.45251
2312.00,9.45156,25.111218,0.000540,24.965759,-1.7254,0.479,9.45248,9.45248
