# Supplementary material for: Inositol pyrophosphates promote the interaction of SPX domains with the coiled-coil motif of PHR transcription factors to regulate plant phosphate homeostasis
Source: Nat Commun. 2021 Jan 15;12:384. doi: 10.1038/s41467-020-20681-4 (PMC7810988; doi:10.1038/s41467-020-20681-4)
Supplement: Supplementary file 4 — Source Data [file 41467_2020_20681_MOESM4_ESM.zip › Ried_PHR_raw_data/fig_3c/2019_07_29_300uM_OsPHR2_wt_in_20_uM_OsSPX4_and_100_uM_5IP7.itc]

$ITC
$ 15 
$NOT
$ 25 
$ 60 
$ 750 
$ 10 
$ 2 
$ADCGainCode:  0 
$False,True,True
$ 0.4 , 0.8 , 150 , 5 
$ 2.7 , 5.4 , 150 , 5 
$ 2.7 , 5.4 , 150 , 5 
$ 2.7 , 5.4 , 150 , 5 
$ 2.7 , 5.4 , 150 , 5 
$ 2.7 , 5.4 , 150 , 5 
$ 2.7 , 5.4 , 150 , 5 
$ 2.7 , 5.4 , 150 , 5 
$ 2.7 , 5.4 , 150 , 5 
$ 2.7 , 5.4 , 150 , 5 
$ 2.7 , 5.4 , 150 , 5 
$ 2.7 , 5.4 , 150 , 5 
$ 2.7 , 5.4 , 150 , 5 
$ 2.7 , 5.4 , 150 , 5 
$ 2.7 , 5.4 , 150 , 5 
# 0 
# 0.35 
# 0.02 
# 0.2078 
# 25 
# 4 
# 5.52 
# 1 
?
% MICROCALITC_MAL1204348
% 0.2078 
% 4 
%-0.613725 , 29.65039 
%-0.327817 , 29.42888 
% 0.8333333 
% 167700 , 167800 
% 0.25 , 81 
%-0.015071 ,-0.033921 
%-20 , 8 
% 0 , 0 
% 0 
% 128000       128878 
% 43.1 
% 500 , 750 , 1000 , 750 
% 0.05865 ,-0.00167 ,-0.0000385169 , 0.00000114666 ,-0.00000000679705 
% MicroCalITC Ver: 1.29.32 Run time:7/29/2019 5:47:39 PM
@0
5.00,9.81949,25.037759,0.000538,24.992918,-2.1660,0.145,9.81832,9.81832
6.00,9.81861,25.037925,0.000540,24.992996,-2.1661,0.145,9.81506,9.81506
7.00,9.81725,25.037950,0.000537,24.992966,-2.1660,0.145,9.81143,9.81143
8.00,9.81653,25.038150,0.000538,24.993120,-2.1660,0.145,9.81023,9.81023
9.00,9.81621,25.038216,0.000540,24.993182,-2.1660,0.145,9.80996,9.80996
10.00,9.81617,25.038148,0.000539,24.993095,-2.1660,0.145,9.81097,9.81097
11.00,9.81640,25.038063,0.000537,24.993011,-2.1657,0.145,9.81609,9.81609
12.00,9.81646,25.038088,0.000539,24.993007,-2.1652,0.145,9.82013,9.82013
13.00,9.81655,25.037938,0.000537,24.992795,-2.1648,0.146,9.82226,9.82226
14.00,9.81660,25.037964,0.000535,24.992753,-2.1646,0.146,9.82268,9.82268
15.00,9.81639,25.038023,0.000534,24.992783,-2.1644,0.146,9.82135,9.82135
16.00,9.81633,25.038081,0.000532,24.992828,-2.1643,0.146,9.81970,9.81970
17.00,9.81643,25.038219,0.000532,24.992951,-2.1644,0.146,9.81914,9.81914
18.00,9.81677,25.038293,0.000531,24.993038,-2.1647,0.146,9.81851,9.81851
19.00,9.81702,25.038173,0.000527,24.992978,-2.1648,0.147,9.81800,9.81800
20.00,9.81717,25.038276,0.000529,24.993091,-2.1649,0.147,9.81852,9.81852
21.00,9.81735,25.038231,0.000527,24.993022,-2.1652,0.147,9.81885,9.81885
22.00,9.81746,25.038205,0.000525,24.992956,-2.1654,0.147,9.81914,9.81914
23.00,9.81744,25.038222,0.000527,24.992921,-2.1655,0.147,9.81857,9.81857
24.00,9.81739,25.038389,0.000529,24.992960,-2.1654,0.147,9.81906,9.81906
25.00,9.81745,25.038410,0.000525,24.992899,-2.1654,0.147,9.81904,9.81904
26.00,9.81782,25.038545,0.000527,24.993005,-2.1651,0.147,9.81897,9.81897
27.00,9.81884,25.038583,0.000528,24.992980,-2.1650,0.147,9.81872,9.81872
28.00,9.81938,25.038717,0.000529,24.993023,-2.1650,0.148,9.81864,9.81864
29.00,9.81952,25.038783,0.000533,24.993025,-2.1650,0.148,9.81850,9.81850
30.00,9.81945,25.038793,0.000535,24.992982,-2.1650,0.147,9.81822,9.81822
31.00,9.81919,25.038798,0.000536,24.992936,-2.1652,0.148,9.81880,9.81880
32.00,9.81897,25.038789,0.000535,24.992890,-2.1654,0.148,9.81820,9.81820
33.00,9.81829,25.038806,0.000535,24.992853,-2.1652,0.148,9.81523,9.81523
34.00,9.81688,25.038808,0.000532,24.992820,-2.1649,0.148,9.80859,9.80859
35.00,9.81489,25.038859,0.000534,24.992780,-2.1646,0.148,9.79975,9.79975
36.00,9.81271,25.038825,0.000529,24.992699,-2.1641,0.148,9.79038,9.79038
37.00,9.81071,25.038995,0.000531,24.992805,-2.1636,0.149,9.78321,9.78321
38.00,9.80932,25.039024,0.000532,24.992820,-2.1633,0.149,9.77966,9.77966
39.00,9.80822,25.039034,0.000534,24.992814,-2.1633,0.149,9.78000,9.78000
40.00,9.80672,25.038978,0.000534,24.992766,-2.1633,0.149,9.78319,9.78319
41.00,9.80493,25.039009,0.000536,24.992814,-2.1636,0.149,9.78737,9.78737
42.00,9.80227,25.038973,0.000538,24.992765,-2.1640,0.149,9.79112,9.79112
43.00,9.79899,25.038943,0.000535,24.992741,-2.1643,0.149,9.79431,9.79431
44.00,9.79634,25.038931,0.000533,24.992740,-2.1645,0.149,9.79773,9.79773
45.00,9.79569,25.039008,0.000533,24.992780,-2.1647,0.149,9.80058,9.80058
46.00,9.79609,25.039089,0.000538,24.992765,-2.1646,0.149,9.80156,9.80156
47.00,9.79701,25.039088,0.000535,24.992740,-2.1643,0.150,9.80006,9.80006
48.00,9.79711,25.039162,0.000538,24.992737,-2.1639,0.150,9.80078,9.80078
49.00,9.79746,25.039263,0.000541,24.992809,-2.1635,0.150,9.80316,9.80316
50.00,9.79755,25.039358,0.000538,24.992902,-2.1632,0.150,9.80661,9.80661
51.00,9.79678,25.039458,0.000533,24.992930,-2.1631,0.151,9.81158,9.81158
52.00,9.79530,25.039558,0.000538,24.992968,-2.1632,0.150,9.81474,9.81474
53.00,9.79687,25.039629,0.000540,24.993023,-2.1635,0.151,9.80378,9.80378
54.00,9.79984,25.039667,0.000542,24.992972,-2.1637,0.151,9.78427,9.78427
55.00,9.80252,25.039623,0.000544,24.992824,-2.1639,0.150,9.75948,9.75948
56.00,9.80466,25.039693,0.000547,24.992862,-2.1639,0.150,9.73342,9.73342
57.00,9.80627,25.039765,0.000550,24.992903,-2.1640,0.150,9.71242,9.71242
58.00,9.80720,25.039880,0.000551,24.992960,-2.1640,0.151,9.70640,9.70640
59.00,9.81320,25.039961,0.000548,24.993063,-2.1640,0.151,9.71107,9.71107
60.00,9.82138,25.040048,0.000548,24.993145,-2.1642,0.151,9.72427,9.72427
@1,0.4000,0.8, 60.0579999999973 
61.00,9.82610,25.039986,0.000544,24.993064,-2.1643,0.151,9.74093,9.74093
62.00,9.80599,25.039966,0.000542,24.993042,-2.1643,0.151,9.75894,9.75894
63.00,9.74871,25.039897,0.000542,24.992955,-2.1645,0.151,9.77544,9.77544
64.00,9.71873,25.039868,0.000545,24.992857,-2.1646,0.151,9.78829,9.78829
65.00,9.70189,25.039915,0.000545,24.992905,-2.1643,0.151,9.79740,9.79740
66.00,9.70223,25.039953,0.000550,24.992895,-2.1641,0.151,9.80335,9.80335
67.00,9.70602,25.040006,0.000550,24.992906,-2.1640,0.151,9.80657,9.80657
68.00,9.71916,25.040067,0.000551,24.992941,-2.1639,0.151,9.80708,9.80708
69.00,9.74209,25.040118,0.000550,24.992968,-2.1639,0.152,9.80618,9.80618
70.00,9.76295,25.039995,0.000549,24.992899,-2.1641,0.152,9.80532,9.80532
71.00,9.77708,25.040080,0.000548,24.993055,-2.1642,0.152,9.80509,9.80509
72.00,9.78693,25.040122,0.000551,24.993101,-2.1640,0.152,9.80468,9.80468
73.00,9.79254,25.040106,0.000548,24.993076,-2.1640,0.152,9.80468,9.80468
74.00,9.79502,25.040116,0.000545,24.993040,-2.1637,0.152,9.80484,9.80484
75.00,9.79662,25.040323,0.000547,24.993107,-2.1636,0.152,9.80426,9.80426
76.00,9.79794,25.040322,0.000545,24.992984,-2.1636,0.152,9.80299,9.80299
77.00,9.79856,25.040382,0.000541,24.992970,-2.1637,0.153,9.80213,9.80213
78.00,9.79891,25.040559,0.000542,24.993028,-2.1639,0.153,9.80179,9.80179
79.00,9.79932,25.040639,0.000545,24.993031,-2.1642,0.153,9.80170,9.80170
80.00,9.80119,25.040635,0.000542,24.992974,-2.1644,0.153,9.80156,9.80156
81.00,9.80265,25.040634,0.000539,24.992886,-2.1646,0.153,9.80126,9.80126
82.00,9.80336,25.040661,0.000540,24.992856,-2.1647,0.153,9.80085,9.80085
83.00,9.80360,25.040574,0.000538,24.992813,-2.1648,0.153,9.80077,9.80077
84.00,9.80346,25.040511,0.000534,24.992725,-2.1647,0.153,9.80040,9.80040
85.00,9.80299,25.040653,0.000541,24.992844,-2.1645,0.153,9.79971,9.79971
86.00,9.80256,25.040758,0.000548,24.992990,-2.1642,0.153,9.80026,9.80026
87.00,9.80221,25.040807,0.000547,24.993008,-2.1641,0.153,9.80046,9.80046
88.00,9.80193,25.040770,0.000545,24.992902,-2.1638,0.153,9.80028,9.80028
89.00,9.80190,25.040840,0.000543,24.992931,-2.1634,0.154,9.80100,9.80100
90.00,9.80205,25.040838,0.000540,24.992838,-2.1630,0.154,9.80256,9.80256
91.00,9.80195,25.040871,0.000537,24.992760,-2.1627,0.154,9.80290,9.80290
92.00,9.80180,25.040812,0.000539,24.992701,-2.1621,0.154,9.80349,9.80349
93.00,9.80169,25.040877,0.000542,24.992707,-2.1620,0.154,9.80380,9.80380
94.00,9.80173,25.040976,0.000549,24.992805,-2.1619,0.154,9.80404,9.80404
95.00,9.80185,25.041008,0.000548,24.992827,-2.1619,0.154,9.80367,9.80367
96.00,9.80196,25.041052,0.000544,24.992906,-2.1620,0.154,9.80367,9.80367
97.00,9.80198,25.041178,0.000541,24.992992,-2.1622,0.155,9.80331,9.80331
98.00,9.80210,25.041238,0.000540,24.993015,-2.1623,0.155,9.80366,9.80366
99.00,9.80221,25.041195,0.000537,24.992967,-2.1626,0.155,9.80369,9.80369
100.00,9.80242,25.041245,0.000537,24.992944,-2.1630,0.155,9.80440,9.80440
101.00,9.80281,25.041312,0.000538,24.992938,-2.1631,0.155,9.80535,9.80535
102.00,9.80330,25.041423,0.000540,24.992991,-2.1632,0.155,9.80669,9.80669
103.00,9.80361,25.041511,0.000541,24.993075,-2.1632,0.156,9.80722,9.80722
104.00,9.80391,25.041592,0.000541,24.993124,-2.1630,0.156,9.80772,9.80772
105.00,9.80435,25.041530,0.000538,24.993083,-2.1630,0.156,9.80769,9.80769
106.00,9.80473,25.041527,0.000535,24.993072,-2.1628,0.156,9.80761,9.80761
107.00,9.80498,25.041380,0.000532,24.992909,-2.1625,0.156,9.80684,9.80684
108.00,9.80516,25.041377,0.000535,24.992899,-2.1625,0.156,9.80639,9.80639
109.00,9.80533,25.041468,0.000538,24.992873,-2.1624,0.156,9.80603,9.80603
110.00,9.80536,25.041475,0.000542,24.992885,-2.1622,0.156,9.80557,9.80557
111.00,9.80545,25.041444,0.000541,24.992798,-2.1622,0.156,9.80567,9.80567
112.00,9.80566,25.041537,0.000541,24.992843,-2.1622,0.156,9.80633,9.80633
113.00,9.80597,25.041547,0.000535,24.992828,-2.1620,0.156,9.80734,9.80734
114.00,9.80622,25.041495,0.000529,24.992842,-2.1619,0.157,9.80755,9.80755
115.00,9.80626,25.041431,0.000521,24.992763,-2.1620,0.157,9.80750,9.80750
116.00,9.80637,25.041432,0.000525,24.992795,-2.1621,0.157,9.80741,9.80741
117.00,9.80665,25.041576,0.000530,24.992902,-2.1623,0.157,9.80706,9.80706
118.00,9.80678,25.041615,0.000529,24.992911,-2.1627,0.157,9.80658,9.80658
119.00,9.80695,25.041524,0.000528,24.992808,-2.1627,0.157,9.80676,9.80676
120.00,9.80704,25.041642,0.000532,24.992863,-2.1625,0.157,9.80723,9.80723
121.00,9.80692,25.041774,0.000534,24.992934,-2.1622,0.157,9.80668,9.80668
122.00,9.80683,25.041712,0.000532,24.992829,-2.1619,0.157,9.80722,9.80722
123.00,9.80692,25.041728,0.000535,24.992771,-2.1617,0.157,9.80753,9.80753
124.00,9.80688,25.041915,0.000540,24.992898,-2.1616,0.157,9.80683,9.80683
125.00,9.80680,25.041905,0.000542,24.992903,-2.1615,0.157,9.80698,9.80698
126.00,9.80680,25.041953,0.000542,24.992937,-2.1617,0.157,9.80727,9.80727
127.00,9.80688,25.041979,0.000544,24.992950,-2.1618,0.158,9.80748,9.80748
128.00,9.80711,25.042009,0.000544,24.992999,-2.1619,0.158,9.80724,9.80724
129.00,9.80722,25.041949,0.000540,24.992884,-2.1620,0.158,9.80799,9.80799
130.00,9.80730,25.042097,0.000540,24.992947,-2.1621,0.158,9.80750,9.80750
131.00,9.80719,25.042025,0.000539,24.992822,-2.1620,0.158,9.80692,9.80692
132.00,9.80699,25.042179,0.000543,24.992951,-2.1617,0.158,9.80566,9.80566
133.00,9.80683,25.042185,0.000542,24.992928,-2.1615,0.158,9.80589,9.80589
134.00,9.80681,25.042330,0.000548,24.993023,-2.1613,0.158,9.80579,9.80579
135.00,9.80691,25.042358,0.000549,24.993014,-2.1612,0.158,9.80616,9.80616
136.00,9.80685,25.042564,0.000550,24.993142,-2.1612,0.158,9.80600,9.80600
137.00,9.80678,25.042452,0.000545,24.993017,-2.1614,0.159,9.80738,9.80738
138.00,9.80708,25.042581,0.000545,24.993022,-2.1616,0.159,9.80806,9.80806
139.00,9.80729,25.042682,0.000542,24.993062,-2.1618,0.159,9.80888,9.80888
140.00,9.80737,25.042690,0.000540,24.992970,-2.1620,0.159,9.80886,9.80886
141.00,9.80741,25.042637,0.000539,24.992898,-2.1622,0.159,9.80962,9.80962
142.00,9.80747,25.042676,0.000536,24.992876,-2.1623,0.160,9.80927,9.80927
143.00,9.80748,25.042700,0.000535,24.992952,-2.1622,0.160,9.80888,9.80888
144.00,9.80767,25.042634,0.000532,24.992931,-2.1618,0.160,9.80872,9.80872
145.00,9.80791,25.042746,0.000530,24.993111,-2.1615,0.161,9.80922,9.80922
146.00,9.80812,25.042676,0.000528,24.993095,-2.1613,0.161,9.81030,9.81030
147.00,9.80819,25.042729,0.000531,24.993174,-2.1612,0.161,9.81042,9.81042
148.00,9.80828,25.042500,0.000530,24.992945,-2.1612,0.161,9.81090,9.81090
149.00,9.80851,25.042417,0.000531,24.992822,-2.1613,0.160,9.81094,9.81094
150.00,9.80874,25.042430,0.000538,24.992806,-2.1614,0.160,9.81145,9.81145
151.00,9.80911,25.042522,0.000541,24.992815,-2.1613,0.160,9.81126,9.81126
152.00,9.80949,25.042405,0.000538,24.992652,-2.1612,0.160,9.81177,9.81177
153.00,9.80981,25.042629,0.000539,24.992804,-2.1612,0.160,9.81183,9.81183
154.00,9.80996,25.042724,0.000539,24.992840,-2.1611,0.161,9.81148,9.81148
155.00,9.81011,25.042597,0.000533,24.992665,-2.1612,0.161,9.81142,9.81142
156.00,9.81033,25.042560,0.000529,24.992611,-2.1614,0.161,9.81061,9.81061
157.00,9.81045,25.042680,0.000531,24.992664,-2.1619,0.161,9.81018,9.81018
158.00,9.81036,25.042733,0.000531,24.992625,-2.1620,0.161,9.80955,9.80955
159.00,9.81029,25.042833,0.000533,24.992674,-2.1619,0.161,9.81018,9.81018
160.00,9.81055,25.042972,0.000534,24.992795,-2.1618,0.162,9.81099,9.81099
161.00,9.81100,25.042945,0.000530,24.992790,-2.1619,0.162,9.81255,9.81255
162.00,9.81129,25.042966,0.000530,24.992823,-2.1618,0.162,9.81334,9.81334
163.00,9.81157,25.043020,0.000532,24.992896,-2.1618,0.162,9.81445,9.81445
164.00,9.81172,25.042918,0.000531,24.992809,-2.1618,0.162,9.81426,9.81426
165.00,9.81183,25.042968,0.000532,24.992886,-2.1617,0.162,9.81398,9.81398
166.00,9.81191,25.043183,0.000540,24.993033,-2.1614,0.162,9.81320,9.81320
167.00,9.81196,25.043246,0.000542,24.993082,-2.1612,0.162,9.81284,9.81284
168.00,9.81205,25.043284,0.000541,24.993144,-2.1610,0.163,9.81218,9.81218
169.00,9.81198,25.043420,0.000544,24.993217,-2.1607,0.163,9.81189,9.81189
170.00,9.81185,25.043413,0.000544,24.993122,-2.1605,0.163,9.81058,9.81058
171.00,9.81163,25.043374,0.000540,24.993026,-2.1605,0.163,9.80984,9.80984
172.00,9.81145,25.043385,0.000534,24.992992,-2.1604,0.163,9.80899,9.80899
173.00,9.81134,25.043452,0.000534,24.992966,-2.1604,0.163,9.80921,9.80921
174.00,9.81144,25.043452,0.000531,24.992917,-2.1605,0.163,9.80997,9.80997
175.00,9.81165,25.043499,0.000530,24.992927,-2.1605,0.164,9.81120,9.81120
176.00,9.81186,25.043521,0.000533,24.992889,-2.1605,0.164,9.81259,9.81259
177.00,9.81219,25.043674,0.000537,24.992927,-2.1604,0.164,9.81402,9.81402
178.00,9.81243,25.043727,0.000537,24.992951,-2.1604,0.164,9.81446,9.81446
179.00,9.81267,25.043890,0.000538,24.993080,-2.1604,0.164,9.81473,9.81473
180.00,9.81268,25.043972,0.000536,24.993055,-2.1604,0.164,9.81483,9.81483
181.00,9.81258,25.044100,0.000537,24.993096,-2.1605,0.164,9.81441,9.81441
182.00,9.81255,25.044181,0.000536,24.993079,-2.1606,0.165,9.81442,9.81442
183.00,9.81257,25.044157,0.000540,24.992992,-2.1606,0.164,9.81446,9.81446
184.00,9.81258,25.044080,0.000543,24.992898,-2.1606,0.164,9.81366,9.81366
185.00,9.81252,25.044163,0.000550,24.992994,-2.1609,0.164,9.81323,9.81323
186.00,9.81244,25.044178,0.000552,24.993095,-2.1610,0.164,9.81297,9.81297
187.00,9.81249,25.044114,0.000553,24.993086,-2.1612,0.164,9.81243,9.81243
188.00,9.81240,25.044231,0.000552,24.993164,-2.1613,0.164,9.81156,9.81156
189.00,9.81245,25.044328,0.000549,24.993199,-2.1615,0.164,9.81157,9.81157
190.00,9.81250,25.044285,0.000545,24.993106,-2.1615,0.164,9.81106,9.81106
191.00,9.81260,25.044278,0.000544,24.993053,-2.1613,0.165,9.81041,9.81041
192.00,9.81260,25.044353,0.000548,24.993151,-2.1610,0.165,9.81001,9.81001
193.00,9.81270,25.044272,0.000548,24.993115,-2.1606,0.164,9.81022,9.81022
194.00,9.81277,25.044170,0.000545,24.993033,-2.1602,0.165,9.81116,9.81116
195.00,9.81266,25.044034,0.000539,24.992975,-2.1599,0.165,9.81105,9.81105
196.00,9.81245,25.044017,0.000535,24.992945,-2.1597,0.165,9.81170,9.81170
197.00,9.81231,25.043926,0.000531,24.992809,-2.1596,0.165,9.81232,9.81232
198.00,9.81230,25.043965,0.000530,24.992804,-2.1596,0.165,9.81307,9.81307
199.00,9.81235,25.044116,0.000533,24.992910,-2.1598,0.166,9.81268,9.81268
200.00,9.81221,25.044050,0.000533,24.992784,-2.1598,0.166,9.81316,9.81316
201.00,9.81215,25.044079,0.000532,24.992714,-2.1599,0.166,9.81449,9.81449
202.00,9.81195,25.044137,0.000530,24.992638,-2.1599,0.166,9.81309,9.81309
203.00,9.81187,25.044078,0.000524,24.992454,-2.1600,0.166,9.79017,9.79017
204.00,9.81190,25.044050,0.000521,24.992391,-2.1600,0.166,9.73559,9.73559
205.00,9.81204,25.044306,0.000522,24.992538,-2.1601,0.166,9.64150,9.64150
206.00,9.81248,25.044268,0.000521,24.992429,-2.1600,0.166,9.50482,9.50482
207.00,9.81309,25.044313,0.000518,24.992504,-2.1601,0.167,9.33334,9.33334
208.00,9.81308,25.044458,0.000521,24.992629,-2.1602,0.167,9.16388,9.16388
209.00,9.81393,25.044577,0.000525,24.992650,-2.1603,0.167,9.02964,9.02964
210.00,9.81310,25.044637,0.000524,24.992648,-2.1604,0.167,8.95695,8.95695
@2,2.7001,5.4, 210.097999999998 
211.00,9.81792,25.044638,0.000524,24.992632,-2.1603,0.167,8.95623,8.95623
212.00,9.80459,25.044576,0.000524,24.992555,-2.1603,0.167,9.02382,9.02382
213.00,9.70026,25.044551,0.000526,24.992492,-2.1601,0.167,9.13861,9.13861
214.00,9.54102,25.044607,0.000527,24.992517,-2.1598,0.167,9.27357,9.27357
215.00,9.34148,25.044702,0.000531,24.992566,-2.1595,0.167,9.40441,9.40441
216.00,9.13466,25.044887,0.000534,24.992689,-2.1596,0.168,9.51719,9.51719
217.00,8.94943,25.045165,0.000542,24.992878,-2.1597,0.168,9.60654,9.60654
218.00,8.85457,25.045301,0.000543,24.992878,-2.1596,0.168,9.67281,9.67281
219.00,8.87118,25.045340,0.000542,24.992816,-2.1595,0.168,9.71757,9.71757
220.00,8.97855,25.045550,0.000543,24.992935,-2.1594,0.168,9.74530,9.74530
221.00,9.13095,25.045759,0.000547,24.993067,-2.1589,0.168,9.76021,9.76021
222.00,9.28618,25.045844,0.000547,24.993097,-2.1588,0.168,9.76680,9.76680
223.00,9.42722,25.045810,0.000546,24.993090,-2.1591,0.168,9.76831,9.76831
224.00,9.54474,25.045790,0.000545,24.993064,-2.1592,0.168,9.76783,9.76783
225.00,9.63197,25.045584,0.000541,24.992837,-2.1594,0.168,9.76722,9.76722
226.00,9.69462,25.045475,0.000540,24.992724,-2.1596,0.168,9.76867,9.76867
227.00,9.73302,25.045255,0.000535,24.992486,-2.1594,0.168,9.77252,9.77252
228.00,9.75737,25.045389,0.000534,24.992612,-2.1590,0.169,9.77712,9.77712
229.00,9.76590,25.045391,0.000532,24.992582,-2.1587,0.169,9.78276,9.78276
230.00,9.76683,25.045491,0.000531,24.992698,-2.1584,0.169,9.78918,9.78918
231.00,9.76670,25.045593,0.000532,24.992760,-2.1583,0.169,9.79401,9.79401
232.00,9.76804,25.045647,0.000531,24.992787,-2.1585,0.169,9.79731,9.79731
233.00,9.77145,25.045594,0.000530,24.992670,-2.1587,0.169,9.80003,9.80003
234.00,9.77538,25.045647,0.000535,24.992688,-2.1589,0.169,9.80188,9.80188
235.00,9.77885,25.045733,0.000542,24.992708,-2.1591,0.169,9.80313,9.80313
236.00,9.78178,25.045659,0.000541,24.992605,-2.1591,0.169,9.80418,9.80418
237.00,9.78450,25.045739,0.000543,24.992668,-2.1588,0.169,9.80509,9.80509
238.00,9.78670,25.045885,0.000547,24.992810,-2.1586,0.170,9.80520,9.80520
239.00,9.78848,25.045937,0.000541,24.992844,-2.1584,0.170,9.80485,9.80485
240.00,9.79006,25.045939,0.000535,24.992778,-2.1583,0.170,9.80384,9.80384
241.00,9.79172,25.046010,0.000533,24.992847,-2.1583,0.170,9.80366,9.80366
242.00,9.79353,25.046085,0.000533,24.992886,-2.1583,0.171,9.80339,9.80339
243.00,9.79562,25.046165,0.000530,24.992906,-2.1581,0.171,9.80451,9.80451
244.00,9.79773,25.046274,0.000537,24.992996,-2.1580,0.171,9.80579,9.80579
245.00,9.79973,25.046286,0.000539,24.993030,-2.1579,0.170,9.80664,9.80664
246.00,9.80140,25.046331,0.000540,24.993060,-2.1578,0.171,9.80655,9.80655
247.00,9.80251,25.046278,0.000535,24.992931,-2.1578,0.171,9.80612,9.80612
248.00,9.80336,25.046213,0.000537,24.992845,-2.1577,0.171,9.80522,9.80522
249.00,9.80399,25.046153,0.000533,24.992748,-2.1577,0.171,9.80443,9.80443
250.00,9.80438,25.046156,0.000538,24.992726,-2.1577,0.171,9.80452,9.80452
251.00,9.80463,25.046159,0.000538,24.992706,-2.1578,0.171,9.80449,9.80449
252.00,9.80474,25.046262,0.000541,24.992839,-2.1580,0.171,9.80453,9.80453
253.00,9.80480,25.046299,0.000540,24.992921,-2.1583,0.171,9.80422,9.80422
254.00,9.80479,25.046311,0.000539,24.992943,-2.1582,0.172,9.80411,9.80411
255.00,9.80473,25.046329,0.000535,24.992980,-2.1582,0.172,9.80366,9.80366
256.00,9.80456,25.046369,0.000532,24.992895,-2.1583,0.172,9.80303,9.80303
257.00,9.80438,25.046454,0.000533,24.992910,-2.1582,0.172,9.80327,9.80327
258.00,9.80427,25.046544,0.000535,24.992872,-2.1581,0.172,9.80300,9.80300
259.00,9.80424,25.046729,0.000538,24.992868,-2.1580,0.172,9.80271,9.80271
260.00,9.80426,25.046769,0.000537,24.992746,-2.1580,0.172,9.80242,9.80242
261.00,9.80425,25.046823,0.000540,24.992814,-2.1577,0.172,9.80272,9.80272
262.00,9.80408,25.046769,0.000538,24.992757,-2.1574,0.172,9.80184,9.80184
263.00,9.80374,25.046718,0.000533,24.992688,-2.1573,0.173,9.80162,9.80162
264.00,9.80339,25.046652,0.000532,24.992717,-2.1572,0.173,9.80183,9.80183
265.00,9.80329,25.046605,0.000529,24.992720,-2.1572,0.173,9.80280,9.80280
266.00,9.80340,25.046586,0.000528,24.992677,-2.1573,0.173,9.80327,9.80327
267.00,9.80338,25.046619,0.000530,24.992654,-2.1575,0.173,9.80422,9.80422
268.00,9.80352,25.046675,0.000534,24.992688,-2.1575,0.173,9.80549,9.80549
269.00,9.80368,25.046639,0.000533,24.992580,-2.1575,0.173,9.80617,9.80617
270.00,9.80379,25.046829,0.000537,24.992724,-2.1575,0.174,9.80626,9.80626
271.00,9.80375,25.046961,0.000540,24.992798,-2.1574,0.174,9.80589,9.80589
272.00,9.80372,25.047013,0.000541,24.992804,-2.1573,0.174,9.80552,9.80552
273.00,9.80368,25.047024,0.000537,24.992745,-2.1572,0.174,9.80470,9.80470
274.00,9.80372,25.047196,0.000538,24.992857,-2.1572,0.174,9.80441,9.80441
275.00,9.80395,25.047164,0.000539,24.992818,-2.1570,0.174,9.80497,9.80497
276.00,9.80435,25.047093,0.000534,24.992771,-2.1570,0.174,9.80642,9.80642
277.00,9.80467,25.047214,0.000533,24.992860,-2.1570,0.174,9.80733,9.80733
278.00,9.80485,25.047192,0.000532,24.992834,-2.1570,0.174,9.80804,9.80804
279.00,9.80505,25.047209,0.000532,24.992864,-2.1571,0.175,9.80807,9.80807
280.00,9.80521,25.047340,0.000534,24.992937,-2.1570,0.175,9.80716,9.80716
281.00,9.80537,25.047437,0.000538,24.992895,-2.1571,0.175,9.80620,9.80620
282.00,9.80554,25.047415,0.000540,24.992792,-2.1572,0.175,9.80561,9.80561
283.00,9.80575,25.047426,0.000541,24.992749,-2.1574,0.175,9.80537,9.80537
284.00,9.80598,25.047442,0.000540,24.992674,-2.1576,0.175,9.80545,9.80545
285.00,9.80606,25.047432,0.000535,24.992585,-2.1578,0.175,9.80583,9.80583
286.00,9.80602,25.047501,0.000533,24.992648,-2.1577,0.176,9.80546,9.80546
287.00,9.80597,25.047494,0.000531,24.992634,-2.1573,0.176,9.80541,9.80541
288.00,9.80599,25.047629,0.000531,24.992742,-2.1569,0.176,9.80581,9.80581
289.00,9.80597,25.047619,0.000532,24.992762,-2.1564,0.176,9.80594,9.80594
290.00,9.80584,25.047565,0.000533,24.992670,-2.1560,0.176,9.80512,9.80512
291.00,9.80576,25.047570,0.000534,24.992657,-2.1558,0.176,9.80516,9.80516
292.00,9.80592,25.047650,0.000533,24.992685,-2.1558,0.176,9.80601,9.80601
293.00,9.80638,25.047709,0.000537,24.992713,-2.1560,0.176,9.80738,9.80738
294.00,9.80680,25.047806,0.000537,24.992769,-2.1561,0.176,9.80784,9.80784
295.00,9.80675,25.047920,0.000536,24.992863,-2.1564,0.176,9.80853,9.80853
296.00,9.80662,25.047930,0.000534,24.992875,-2.1565,0.176,9.80948,9.80948
297.00,9.80661,25.048071,0.000536,24.993013,-2.1564,0.177,9.80938,9.80938
298.00,9.80658,25.048066,0.000535,24.992946,-2.1563,0.177,9.80789,9.80789
299.00,9.80664,25.048076,0.000537,24.992883,-2.1561,0.177,9.80741,9.80741
300.00,9.80664,25.048109,0.000541,24.992922,-2.1560,0.177,9.80688,9.80688
301.00,9.80653,25.048145,0.000542,24.992912,-2.1560,0.177,9.80608,9.80608
302.00,9.80667,25.047992,0.000539,24.992716,-2.1561,0.177,9.80646,9.80646
303.00,9.80689,25.048058,0.000539,24.992752,-2.1559,0.177,9.80665,9.80665
304.00,9.80699,25.048014,0.000534,24.992682,-2.1559,0.177,9.80700,9.80700
305.00,9.80700,25.048104,0.000534,24.992715,-2.1557,0.177,9.80731,9.80731
306.00,9.80701,25.048079,0.000535,24.992712,-2.1555,0.177,9.80785,9.80785
307.00,9.80725,25.048272,0.000538,24.992862,-2.1553,0.177,9.80728,9.80728
308.00,9.80726,25.048260,0.000536,24.992812,-2.1551,0.177,9.80709,9.80709
309.00,9.80720,25.048397,0.000542,24.992858,-2.1551,0.177,9.80641,9.80641
310.00,9.80713,25.048309,0.000538,24.992740,-2.1553,0.177,9.80581,9.80581
311.00,9.80718,25.048398,0.000539,24.992684,-2.1555,0.177,9.80562,9.80562
312.00,9.80733,25.048459,0.000542,24.992665,-2.1560,0.177,9.80611,9.80611
313.00,9.80718,25.048568,0.000542,24.992692,-2.1563,0.177,9.80642,9.80642
314.00,9.80694,25.048578,0.000542,24.992683,-2.1563,0.177,9.80660,9.80660
315.00,9.80676,25.048670,0.000547,24.992651,-2.1561,0.177,9.80667,9.80667
316.00,9.80656,25.048692,0.000547,24.992645,-2.1555,0.177,9.80636,9.80636
317.00,9.80652,25.048630,0.000544,24.992596,-2.1548,0.177,9.80631,9.80631
318.00,9.80649,25.048606,0.000546,24.992574,-2.1545,0.178,9.80564,9.80564
319.00,9.80648,25.048507,0.000541,24.992490,-2.1544,0.178,9.80606,9.80606
320.00,9.80662,25.048699,0.000543,24.992700,-2.1545,0.178,9.80723,9.80723
321.00,9.80680,25.048755,0.000542,24.992747,-2.1546,0.178,9.80749,9.80749
322.00,9.80683,25.048769,0.000539,24.992715,-2.1545,0.178,9.80749,9.80749
323.00,9.80684,25.048787,0.000538,24.992715,-2.1544,0.178,9.80842,9.80842
324.00,9.80693,25.048913,0.000539,24.992802,-2.1543,0.179,9.80862,9.80862
325.00,9.80700,25.048756,0.000534,24.992634,-2.1542,0.179,9.80868,9.80868
326.00,9.80719,25.048845,0.000537,24.992664,-2.1543,0.179,9.80965,9.80965
327.00,9.80744,25.048897,0.000542,24.992697,-2.1545,0.179,9.81050,9.81050
328.00,9.80781,25.049056,0.000546,24.992854,-2.1548,0.179,9.81142,9.81142
329.00,9.80817,25.049067,0.000545,24.992877,-2.1549,0.179,9.81202,9.81202
330.00,9.80840,25.049178,0.000547,24.992981,-2.1548,0.179,9.81173,9.81173
331.00,9.80872,25.049193,0.000544,24.992958,-2.1547,0.179,9.81178,9.81178
332.00,9.80882,25.049270,0.000539,24.992965,-2.1546,0.180,9.81093,9.81093
333.00,9.80894,25.049217,0.000538,24.992819,-2.1544,0.180,9.81070,9.81070
334.00,9.80924,25.049311,0.000540,24.992813,-2.1545,0.180,9.81120,9.81120
335.00,9.80969,25.049267,0.000538,24.992719,-2.1547,0.180,9.81213,9.81213
336.00,9.81007,25.049214,0.000537,24.992672,-2.1547,0.180,9.81154,9.81154
337.00,9.81015,25.049193,0.000539,24.992652,-2.1546,0.180,9.81202,9.81202
338.00,9.81043,25.049217,0.000533,24.992647,-2.1546,0.180,9.81197,9.81197
339.00,9.81078,25.049266,0.000530,24.992684,-2.1542,0.180,9.81183,9.81183
340.00,9.81098,25.049360,0.000527,24.992684,-2.1539,0.181,9.81169,9.81169
341.00,9.81125,25.049447,0.000529,24.992716,-2.1538,0.181,9.81276,9.81276
342.00,9.81163,25.049479,0.000526,24.992715,-2.1537,0.181,9.81365,9.81365
343.00,9.81199,25.049533,0.000530,24.992726,-2.1536,0.181,9.81470,9.81470
344.00,9.81230,25.049428,0.000532,24.992613,-2.1535,0.181,9.81468,9.81468
345.00,9.81260,25.049423,0.000531,24.992635,-2.1535,0.181,9.81542,9.81542
346.00,9.81287,25.049446,0.000528,24.992669,-2.1535,0.181,9.81588,9.81588
347.00,9.81303,25.049465,0.000531,24.992705,-2.1536,0.181,9.81557,9.81557
348.00,9.81301,25.049439,0.000530,24.992736,-2.1537,0.182,9.81452,9.81452
349.00,9.81292,25.049582,0.000528,24.992833,-2.1541,0.182,9.81406,9.81406
350.00,9.81313,25.049676,0.000530,24.992906,-2.1544,0.182,9.81399,9.81399
351.00,9.81343,25.049785,0.000532,24.992909,-2.1545,0.182,9.81455,9.81455
352.00,9.81373,25.049950,0.000533,24.992953,-2.1543,0.182,9.81360,9.81360
353.00,9.81378,25.050017,0.000532,24.992913,-2.1541,0.183,9.79603,9.79603
354.00,9.81423,25.050081,0.000538,24.992963,-2.1540,0.182,9.75149,9.75149
355.00,9.81452,25.050070,0.000542,24.992958,-2.1539,0.182,9.67083,9.67083
356.00,9.81482,25.050085,0.000543,24.993026,-2.1537,0.183,9.55057,9.55057
357.00,9.81457,25.050068,0.000542,24.992976,-2.1535,0.183,9.39710,9.39710
358.00,9.81433,25.050136,0.000544,24.993019,-2.1533,0.183,9.24133,9.24133
359.00,9.81372,25.050012,0.000540,24.992851,-2.1530,0.183,9.11357,9.11357
360.00,9.81488,25.050107,0.000541,24.992844,-2.1528,0.183,9.03712,9.03712
@3,2.7001,5.4, 360.030999999995 
361.00,9.81927,25.050117,0.000541,24.992776,-2.1530,0.183,9.02563,9.02563
362.00,9.80866,25.050151,0.000542,24.992772,-2.1531,0.183,9.07627,9.07627
363.00,9.72446,25.050186,0.000546,24.992778,-2.1531,0.183,9.17134,9.17134
364.00,9.58819,25.050383,0.000549,24.992905,-2.1532,0.183,9.28710,9.28710
365.00,9.41160,25.050279,0.000543,24.992748,-2.1532,0.183,9.40287,9.40287
366.00,9.21813,25.050306,0.000541,24.992752,-2.1530,0.183,9.50342,9.50342
367.00,9.04305,25.050221,0.000537,24.992667,-2.1529,0.183,9.58423,9.58423
368.00,8.94694,25.050100,0.000530,24.992564,-2.1530,0.184,9.64448,9.64448
369.00,8.95068,25.050158,0.000527,24.992613,-2.1529,0.184,9.68563,9.68563
370.00,9.03027,25.050205,0.000527,24.992668,-2.1526,0.184,9.71170,9.71170
371.00,9.16036,25.050220,0.000524,24.992650,-2.1524,0.184,9.72720,9.72720
372.00,9.29531,25.050406,0.000528,24.992784,-2.1523,0.185,9.73609,9.73609
373.00,9.42130,25.050518,0.000531,24.992844,-2.1522,0.185,9.74054,9.74054
374.00,9.52831,25.050595,0.000536,24.992900,-2.1522,0.185,9.74325,9.74325
375.00,9.60821,25.050663,0.000541,24.992929,-2.1524,0.185,9.74567,9.74567
376.00,9.66300,25.050690,0.000546,24.992889,-2.1525,0.185,9.74883,9.74883
377.00,9.69933,25.050641,0.000544,24.992823,-2.1527,0.185,9.75320,9.75320
378.00,9.72219,25.050738,0.000546,24.992824,-2.1527,0.185,9.75807,9.75807
379.00,9.73169,25.050773,0.000543,24.992807,-2.1527,0.185,9.76381,9.76381
380.00,9.73600,25.050719,0.000539,24.992721,-2.1524,0.185,9.77038,9.77038
381.00,9.73904,25.050806,0.000539,24.992845,-2.1520,0.185,9.77725,9.77725
382.00,9.74242,25.050857,0.000540,24.992869,-2.1514,0.185,9.78369,9.78369
383.00,9.74692,25.050787,0.000536,24.992862,-2.1511,0.186,9.79090,9.79090
384.00,9.75203,25.050671,0.000533,24.992809,-2.1507,0.186,9.79782,9.79782
385.00,9.75768,25.050728,0.000534,24.992848,-2.1505,0.186,9.80331,9.80331
386.00,9.76357,25.050615,0.000532,24.992712,-2.1506,0.186,9.80813,9.80813
387.00,9.76889,25.050601,0.000527,24.992678,-2.1508,0.186,9.81135,9.81135
388.00,9.77367,25.050799,0.000533,24.992802,-2.1510,0.186,9.81291,9.81291
389.00,9.77786,25.050861,0.000534,24.992795,-2.1512,0.186,9.81374,9.81374
390.00,9.78213,25.050909,0.000538,24.992899,-2.1515,0.186,9.81367,9.81367
391.00,9.78607,25.051073,0.000540,24.993011,-2.1517,0.186,9.81324,9.81324
392.00,9.78987,25.051062,0.000540,24.993023,-2.1516,0.186,9.81397,9.81397
393.00,9.79282,25.051011,0.000537,24.992980,-2.1515,0.186,9.81510,9.81510
394.00,9.79590,25.051053,0.000533,24.992923,-2.1515,0.186,9.81505,9.81505
395.00,9.79913,25.051176,0.000529,24.992856,-2.1513,0.187,9.81615,9.81615
396.00,9.80245,25.051239,0.000526,24.992835,-2.1511,0.187,9.81774,9.81774
397.00,9.80542,25.051334,0.000526,24.992795,-2.1512,0.187,9.81821,9.81821
398.00,9.80796,25.051413,0.000525,24.992729,-2.1513,0.187,9.81794,9.81794
399.00,9.81021,25.051411,0.000526,24.992748,-2.1512,0.187,9.81843,9.81843
400.00,9.81216,25.051357,0.000525,24.992682,-2.1512,0.187,9.81924,9.81924
401.00,9.81379,25.051416,0.000522,24.992633,-2.1513,0.188,9.81881,9.81881
402.00,9.81499,25.051575,0.000524,24.992780,-2.1512,0.188,9.81870,9.81870
403.00,9.81589,25.051633,0.000527,24.992876,-2.1510,0.188,9.81885,9.81885
404.00,9.81639,25.051727,0.000529,24.992915,-2.1509,0.188,9.81915,9.81915
405.00,9.81678,25.051817,0.000528,24.992957,-2.1508,0.188,9.81874,9.81874
406.00,9.81697,25.051845,0.000533,24.992984,-2.1507,0.188,9.81816,9.81816
407.00,9.81703,25.051856,0.000533,24.992903,-2.1507,0.188,9.81778,9.81778
408.00,9.81726,25.051797,0.000530,24.992763,-2.1506,0.188,9.81759,9.81759
409.00,9.81742,25.051723,0.000532,24.992673,-2.1507,0.188,9.81709,9.81709
410.00,9.81759,25.051781,0.000538,24.992733,-2.1505,0.188,9.81713,9.81713
411.00,9.81790,25.051717,0.000537,24.992700,-2.1502,0.188,9.81726,9.81726
412.00,9.81793,25.051642,0.000541,24.992707,-2.1501,0.188,9.81681,9.81681
413.00,9.81781,25.051588,0.000542,24.992705,-2.1500,0.188,9.81668,9.81668
414.00,9.81775,25.051639,0.000540,24.992676,-2.1499,0.188,9.81660,9.81660
415.00,9.81780,25.051675,0.000543,24.992678,-2.1499,0.188,9.81579,9.81579
416.00,9.81761,25.051768,0.000548,24.992783,-2.1500,0.188,9.81568,9.81568
417.00,9.81735,25.051713,0.000545,24.992688,-2.1499,0.189,9.81566,9.81566
418.00,9.81722,25.051883,0.000543,24.992756,-2.1497,0.189,9.81570,9.81570
419.00,9.81720,25.052018,0.000543,24.992798,-2.1495,0.189,9.81585,9.81585
420.00,9.81711,25.052089,0.000543,24.992827,-2.1495,0.189,9.81643,9.81643
421.00,9.81698,25.052095,0.000538,24.992800,-2.1493,0.189,9.81684,9.81684
422.00,9.81704,25.052228,0.000537,24.992838,-2.1493,0.190,9.81786,9.81786
423.00,9.81705,25.052241,0.000536,24.992787,-2.1492,0.190,9.81822,9.81822
424.00,9.81704,25.052352,0.000537,24.992869,-2.1491,0.190,9.81878,9.81878
425.00,9.81720,25.052316,0.000531,24.992764,-2.1489,0.190,9.81970,9.81970
426.00,9.81734,25.052326,0.000530,24.992689,-2.1489,0.190,9.81979,9.81979
427.00,9.81743,25.052308,0.000528,24.992707,-2.1489,0.190,9.81959,9.81959
428.00,9.81748,25.052364,0.000529,24.992766,-2.1490,0.190,9.81929,9.81929
429.00,9.81744,25.052286,0.000527,24.992716,-2.1489,0.190,9.81863,9.81863
430.00,9.81747,25.052273,0.000525,24.992718,-2.1489,0.191,9.81791,9.81791
431.00,9.81758,25.052281,0.000527,24.992692,-2.1487,0.191,9.81870,9.81870
432.00,9.81795,25.052329,0.000530,24.992667,-2.1486,0.191,9.81933,9.81933
433.00,9.81828,25.052374,0.000536,24.992697,-2.1486,0.191,9.82053,9.82053
434.00,9.81860,25.052396,0.000538,24.992679,-2.1487,0.191,9.82168,9.82168
435.00,9.81893,25.052489,0.000545,24.992722,-2.1488,0.191,9.82253,9.82253
436.00,9.81919,25.052629,0.000545,24.992816,-2.1490,0.191,9.82162,9.82162
437.00,9.81934,25.052692,0.000543,24.992829,-2.1489,0.191,9.82101,9.82101
438.00,9.81948,25.052667,0.000535,24.992768,-2.1486,0.191,9.82030,9.82030
439.00,9.81968,25.052760,0.000534,24.992808,-2.1485,0.191,9.81990,9.81990
440.00,9.81974,25.052831,0.000530,24.992849,-2.1486,0.192,9.81903,9.81903
441.00,9.81985,25.052845,0.000529,24.992848,-2.1484,0.192,9.81941,9.81941
442.00,9.81984,25.052956,0.000530,24.992900,-2.1483,0.192,9.81950,9.81950
443.00,9.81998,25.052982,0.000532,24.992884,-2.1483,0.192,9.82056,9.82056
444.00,9.82042,25.053042,0.000533,24.992921,-2.1483,0.192,9.82180,9.82180
445.00,9.82050,25.053055,0.000532,24.992883,-2.1481,0.192,9.82249,9.82249
446.00,9.82059,25.052949,0.000528,24.992760,-2.1479,0.193,9.82318,9.82318
447.00,9.82089,25.052922,0.000532,24.992713,-2.1478,0.193,9.82437,9.82437
448.00,9.82126,25.052961,0.000531,24.992747,-2.1479,0.193,9.82448,9.82448
449.00,9.82172,25.052880,0.000528,24.992671,-2.1480,0.193,9.82467,9.82467
450.00,9.82228,25.052891,0.000528,24.992684,-2.1480,0.193,9.82598,9.82598
451.00,9.82265,25.053044,0.000529,24.992790,-2.1480,0.193,9.82649,9.82649
452.00,9.82269,25.053034,0.000528,24.992760,-2.1479,0.193,9.82603,9.82603
453.00,9.82285,25.052977,0.000526,24.992639,-2.1478,0.194,9.82657,9.82657
454.00,9.82313,25.053084,0.000531,24.992701,-2.1476,0.194,9.82678,9.82678
455.00,9.82340,25.053168,0.000533,24.992742,-2.1474,0.194,9.82657,9.82657
456.00,9.82380,25.053160,0.000534,24.992704,-2.1474,0.194,9.82721,9.82721
457.00,9.82421,25.053341,0.000535,24.992859,-2.1475,0.194,9.82756,9.82756
458.00,9.82448,25.053507,0.000540,24.992961,-2.1476,0.194,9.82670,9.82670
459.00,9.82470,25.053544,0.000539,24.992922,-2.1477,0.194,9.82637,9.82637
460.00,9.82520,25.053538,0.000538,24.992875,-2.1478,0.194,9.82698,9.82698
461.00,9.82577,25.053621,0.000538,24.992935,-2.1477,0.194,9.82709,9.82709
462.00,9.82627,25.053640,0.000539,24.992907,-2.1477,0.194,9.82818,9.82818
463.00,9.82667,25.053716,0.000539,24.993012,-2.1477,0.194,9.82910,9.82910
464.00,9.82671,25.053752,0.000541,24.993056,-2.1475,0.194,9.82893,9.82893
465.00,9.82668,25.053749,0.000544,24.993044,-2.1474,0.194,9.82740,9.82740
466.00,9.82678,25.053679,0.000545,24.992910,-2.1472,0.194,9.82648,9.82648
467.00,9.82671,25.053665,0.000544,24.992888,-2.1470,0.194,9.82438,9.82438
468.00,9.82632,25.053642,0.000540,24.992792,-2.1470,0.194,9.82240,9.82240
469.00,9.82605,25.053741,0.000536,24.992830,-2.1471,0.195,9.82141,9.82141
470.00,9.82561,25.053752,0.000533,24.992771,-2.1471,0.195,9.82061,9.82061
471.00,9.82520,25.053942,0.000532,24.992891,-2.1472,0.195,9.81965,9.81965
472.00,9.82505,25.053949,0.000531,24.992859,-2.1473,0.195,9.81982,9.81982
473.00,9.82484,25.054018,0.000534,24.992897,-2.1472,0.195,9.82046,9.82046
474.00,9.82448,25.053944,0.000535,24.992811,-2.1470,0.195,9.82061,9.82061
475.00,9.82424,25.054073,0.000538,24.992914,-2.1468,0.195,9.82152,9.82152
476.00,9.82392,25.053902,0.000538,24.992773,-2.1468,0.195,9.82176,9.82176
477.00,9.82366,25.053892,0.000539,24.992706,-2.1466,0.195,9.82198,9.82198
478.00,9.82358,25.053901,0.000539,24.992662,-2.1463,0.195,9.82227,9.82227
479.00,9.82351,25.053851,0.000535,24.992585,-2.1460,0.196,9.82281,9.82281
480.00,9.82332,25.053757,0.000532,24.992478,-2.1458,0.196,9.82296,9.82296
481.00,9.82297,25.053955,0.000534,24.992600,-2.1453,0.196,9.82333,9.82333
482.00,9.82267,25.054001,0.000534,24.992572,-2.1451,0.196,9.82372,9.82372
483.00,9.82236,25.053955,0.000532,24.992490,-2.1452,0.196,9.82386,9.82386
484.00,9.82217,25.054125,0.000536,24.992580,-2.1453,0.196,9.82387,9.82387
485.00,9.82224,25.054162,0.000537,24.992584,-2.1456,0.196,9.82396,9.82396
486.00,9.82220,25.054162,0.000537,24.992576,-2.1460,0.196,9.82376,9.82376
487.00,9.82213,25.054201,0.000535,24.992656,-2.1462,0.196,9.82332,9.82332
488.00,9.82234,25.054317,0.000537,24.992791,-2.1461,0.197,9.82321,9.82321
489.00,9.82257,25.054339,0.000536,24.992787,-2.1459,0.197,9.82332,9.82332
490.00,9.82279,25.054513,0.000540,24.992885,-2.1456,0.197,9.82330,9.82330
491.00,9.82304,25.054540,0.000538,24.992851,-2.1454,0.197,9.82374,9.82374
492.00,9.82323,25.054683,0.000543,24.992900,-2.1452,0.197,9.82417,9.82417
493.00,9.82336,25.054754,0.000544,24.992855,-2.1454,0.197,9.82442,9.82442
494.00,9.82350,25.054724,0.000541,24.992754,-2.1454,0.197,9.82392,9.82392
495.00,9.82346,25.054769,0.000542,24.992750,-2.1454,0.197,9.82372,9.82372
496.00,9.82362,25.054875,0.000545,24.992794,-2.1453,0.197,9.82428,9.82428
497.00,9.82401,25.054924,0.000544,24.992789,-2.1453,0.197,9.82561,9.82561
498.00,9.82432,25.054931,0.000545,24.992794,-2.1453,0.197,9.82610,9.82610
499.00,9.82442,25.055056,0.000550,24.992863,-2.1452,0.197,9.82656,9.82656
500.00,9.82448,25.055128,0.000551,24.992860,-2.1451,0.197,9.82732,9.82732
501.00,9.82463,25.055066,0.000549,24.992759,-2.1452,0.197,9.82704,9.82704
502.00,9.82475,25.055039,0.000546,24.992702,-2.1453,0.197,9.82495,9.82495
503.00,9.82481,25.055073,0.000545,24.992675,-2.1452,0.198,9.80979,9.80979
504.00,9.82510,25.055085,0.000542,24.992634,-2.1453,0.198,9.77039,9.77039
505.00,9.82539,25.055074,0.000539,24.992535,-2.1453,0.198,9.69798,9.69798
506.00,9.82558,25.055139,0.000538,24.992549,-2.1451,0.198,9.58995,9.58995
507.00,9.82592,25.055141,0.000538,24.992526,-2.1448,0.198,9.44971,9.44971
508.00,9.82680,25.055143,0.000536,24.992500,-2.1446,0.198,9.30415,9.30415
509.00,9.82674,25.055230,0.000538,24.992574,-2.1443,0.199,9.18334,9.18334
510.00,9.82624,25.055318,0.000539,24.992665,-2.1442,0.199,9.10883,9.10883
@4,2.7001,5.4, 510.072 
511.00,9.82593,25.055413,0.000541,24.992714,-2.1444,0.199,9.09407,9.09407
512.00,9.81940,25.055469,0.000543,24.992694,-2.1445,0.199,9.13820,9.13820
513.00,9.75064,25.055619,0.000543,24.992758,-2.1444,0.199,9.22457,9.22457
514.00,9.62727,25.055660,0.000542,24.992771,-2.1444,0.199,9.32984,9.32984
515.00,9.46491,25.055673,0.000542,24.992739,-2.1446,0.199,9.43594,9.43594
516.00,9.28566,25.055683,0.000541,24.992724,-2.1445,0.199,9.52815,9.52815
517.00,9.11988,25.055607,0.000535,24.992623,-2.1445,0.200,9.60106,9.60106
518.00,9.02427,25.055603,0.000536,24.992605,-2.1447,0.200,9.65458,9.65458
519.00,9.02436,25.055593,0.000538,24.992599,-2.1448,0.200,9.69156,9.69156
520.00,9.09310,25.055624,0.000539,24.992671,-2.1446,0.200,9.71480,9.71480
521.00,9.21174,25.055718,0.000538,24.992776,-2.1442,0.200,9.72878,9.72878
522.00,9.33959,25.055788,0.000542,24.992864,-2.1440,0.200,9.73651,9.73651
523.00,9.45492,25.055855,0.000544,24.992925,-2.1437,0.200,9.74053,9.74053
524.00,9.54986,25.055831,0.000539,24.992890,-2.1433,0.200,9.74312,9.74312
525.00,9.62291,25.055826,0.000536,24.992847,-2.1432,0.201,9.74572,9.74572
526.00,9.67238,25.055813,0.000537,24.992767,-2.1434,0.201,9.74919,9.74919
527.00,9.70424,25.056008,0.000537,24.992864,-2.1436,0.201,9.75283,9.75283
528.00,9.72250,25.055934,0.000536,24.992778,-2.1437,0.201,9.75784,9.75784
529.00,9.73132,25.056054,0.000538,24.992811,-2.1439,0.201,9.76371,9.76371
530.00,9.73549,25.056215,0.000539,24.992892,-2.1439,0.201,9.76990,9.76990
531.00,9.73850,25.056307,0.000543,24.992945,-2.1437,0.201,9.77517,9.77517
532.00,9.74242,25.056215,0.000540,24.992817,-2.1434,0.201,9.78127,9.78127
533.00,9.74668,25.056346,0.000539,24.992857,-2.1432,0.201,9.78735,9.78735
534.00,9.75179,25.056261,0.000535,24.992734,-2.1431,0.201,9.79288,9.79288
535.00,9.75688,25.056056,0.000531,24.992572,-2.1430,0.201,9.79833,9.79833
536.00,9.76204,25.055996,0.000526,24.992497,-2.1432,0.201,9.80430,9.80430
537.00,9.76690,25.056089,0.000528,24.992618,-2.1432,0.202,9.80914,9.80914
538.00,9.77195,25.056059,0.000528,24.992651,-2.1433,0.202,9.81392,9.81392
539.00,9.77671,25.056263,0.000531,24.992822,-2.1433,0.202,9.81757,9.81757
540.00,9.78141,25.056337,0.000531,24.992840,-2.1431,0.202,9.82052,9.82052
541.00,9.78580,25.056440,0.000535,24.992935,-2.1431,0.202,9.82238,9.82238
542.00,9.79003,25.056499,0.000534,24.992967,-2.1432,0.203,9.82478,9.82478
543.00,9.79474,25.056514,0.000537,24.992966,-2.1430,0.203,9.82633,9.82633
544.00,9.79889,25.056372,0.000540,24.992887,-2.1428,0.203,9.82829,9.82829
545.00,9.80259,25.056487,0.000545,24.992955,-2.1429,0.202,9.82923,9.82923
546.00,9.80622,25.056517,0.000542,24.992959,-2.1426,0.203,9.83037,9.83037
547.00,9.80980,25.056406,0.000544,24.992882,-2.1422,0.203,9.83158,9.83158
548.00,9.81329,25.056376,0.000541,24.992790,-2.1418,0.203,9.83176,9.83176
549.00,9.81604,25.056466,0.000540,24.992809,-2.1415,0.203,9.83059,9.83059
550.00,9.81837,25.056489,0.000538,24.992831,-2.1413,0.203,9.82985,9.82985
551.00,9.82045,25.056505,0.000537,24.992743,-2.1412,0.203,9.82937,9.82937
552.00,9.82254,25.056637,0.000537,24.992792,-2.1414,0.203,9.82852,9.82852
553.00,9.82431,25.056763,0.000539,24.992867,-2.1417,0.203,9.82879,9.82879
554.00,9.82582,25.056952,0.000541,24.992992,-2.1419,0.204,9.82940,9.82940
555.00,9.82698,25.057045,0.000542,24.993046,-2.1421,0.204,9.83044,9.83044
556.00,9.82790,25.057087,0.000546,24.993144,-2.1424,0.204,9.83106,9.83106
557.00,9.82868,25.057178,0.000549,24.993220,-2.1426,0.204,9.83160,9.83160
558.00,9.82942,25.057233,0.000550,24.993213,-2.1427,0.204,9.83175,9.83175
559.00,9.82987,25.057128,0.000545,24.993087,-2.1427,0.204,9.83236,9.83236
560.00,9.83041,25.057109,0.000546,24.993037,-2.1425,0.204,9.83301,9.83301
561.00,9.83079,25.057132,0.000547,24.992998,-2.1421,0.204,9.83305,9.83305
562.00,9.83100,25.057062,0.000546,24.992869,-2.1417,0.204,9.83250,9.83250
563.00,9.83112,25.057081,0.000548,24.992862,-2.1413,0.204,9.83228,9.83228
564.00,9.83114,25.057097,0.000551,24.992869,-2.1410,0.204,9.83205,9.83205
565.00,9.83115,25.057116,0.000550,24.992854,-2.1408,0.204,9.83145,9.83145
566.00,9.83112,25.057054,0.000543,24.992847,-2.1406,0.204,9.83065,9.83065
567.00,9.83092,25.057091,0.000542,24.992877,-2.1405,0.204,9.83038,9.83038
568.00,9.83067,25.057131,0.000539,24.992927,-2.1407,0.205,9.82988,9.82988
569.00,9.83079,25.057227,0.000538,24.992921,-2.1410,0.205,9.82999,9.82999
570.00,9.83108,25.057316,0.000538,24.992927,-2.1413,0.205,9.82999,9.82999
571.00,9.83133,25.057489,0.000542,24.992948,-2.1415,0.205,9.83081,9.83081
572.00,9.83137,25.057579,0.000545,24.992983,-2.1416,0.205,9.83090,9.83090
573.00,9.83124,25.057585,0.000545,24.992947,-2.1416,0.205,9.83064,9.83064
574.00,9.83113,25.057423,0.000540,24.992849,-2.1413,0.205,9.83034,9.83034
575.00,9.83120,25.057246,0.000536,24.992744,-2.1412,0.205,9.83036,9.83036
576.00,9.83125,25.057197,0.000535,24.992714,-2.1412,0.205,9.83082,9.83082
577.00,9.83141,25.057223,0.000531,24.992723,-2.1412,0.206,9.83177,9.83177
578.00,9.83140,25.057220,0.000531,24.992757,-2.1412,0.206,9.83295,9.83295
579.00,9.83159,25.057453,0.000535,24.992938,-2.1413,0.206,9.83440,9.83440
580.00,9.83169,25.057687,0.000539,24.993106,-2.1412,0.206,9.83485,9.83485
581.00,9.83176,25.057734,0.000540,24.993112,-2.1412,0.206,9.83512,9.83512
582.00,9.83197,25.057726,0.000537,24.993061,-2.1411,0.207,9.83523,9.83523
583.00,9.83209,25.057806,0.000538,24.993054,-2.1411,0.207,9.83491,9.83491
584.00,9.83222,25.057875,0.000539,24.993069,-2.1411,0.207,9.83465,9.83465
585.00,9.83237,25.057835,0.000537,24.992941,-2.1409,0.207,9.83444,9.83444
586.00,9.83260,25.057876,0.000538,24.992957,-2.1407,0.207,9.83448,9.83448
587.00,9.83304,25.057935,0.000541,24.992993,-2.1405,0.207,9.83535,9.83535
588.00,9.83352,25.057893,0.000537,24.992871,-2.1403,0.207,9.83630,9.83630
589.00,9.83387,25.057748,0.000531,24.992710,-2.1403,0.207,9.83677,9.83677
590.00,9.83431,25.057765,0.000530,24.992728,-2.1405,0.207,9.83854,9.83854
591.00,9.83479,25.057791,0.000528,24.992666,-2.1406,0.208,9.83950,9.83950
592.00,9.83512,25.057949,0.000529,24.992737,-2.1406,0.208,9.83891,9.83891
593.00,9.83544,25.058023,0.000535,24.992778,-2.1405,0.208,9.83822,9.83822
594.00,9.83569,25.058075,0.000538,24.992748,-2.1402,0.208,9.83743,9.83743
595.00,9.83601,25.058254,0.000541,24.992876,-2.1401,0.208,9.83697,9.83697
596.00,9.83629,25.058280,0.000540,24.992907,-2.1400,0.208,9.83633,9.83633
597.00,9.83647,25.058070,0.000533,24.992742,-2.1400,0.208,9.83709,9.83709
598.00,9.83676,25.058179,0.000529,24.992823,-2.1398,0.208,9.83786,9.83786
599.00,9.83677,25.058157,0.000527,24.992780,-2.1397,0.209,9.83789,9.83789
600.00,9.83669,25.058062,0.000524,24.992654,-2.1396,0.209,9.83719,9.83719
601.00,9.83676,25.058042,0.000525,24.992589,-2.1396,0.209,9.83649,9.83649
602.00,9.83677,25.058215,0.000529,24.992651,-2.1396,0.209,9.83627,9.83627
603.00,9.83706,25.058205,0.000527,24.992596,-2.1400,0.209,9.83619,9.83619
604.00,9.83704,25.058329,0.000531,24.992715,-2.1403,0.209,9.83578,9.83578
605.00,9.83698,25.058432,0.000535,24.992764,-2.1404,0.209,9.83545,9.83545
606.00,9.83705,25.058507,0.000534,24.992850,-2.1405,0.209,9.83595,9.83595
607.00,9.83707,25.058646,0.000536,24.992997,-2.1405,0.209,9.83601,9.83601
608.00,9.83712,25.058666,0.000540,24.992985,-2.1402,0.209,9.83610,9.83610
609.00,9.83694,25.058792,0.000543,24.993016,-2.1400,0.209,9.83603,9.83603
610.00,9.83665,25.058900,0.000541,24.993080,-2.1398,0.209,9.83643,9.83643
611.00,9.83640,25.059019,0.000540,24.993075,-2.1395,0.210,9.83646,9.83646
612.00,9.83638,25.059001,0.000539,24.992950,-2.1394,0.210,9.83655,9.83655
613.00,9.83658,25.059002,0.000535,24.992878,-2.1391,0.210,9.83650,9.83650
614.00,9.83663,25.059118,0.000534,24.992990,-2.1389,0.210,9.83662,9.83662
615.00,9.83641,25.059056,0.000532,24.992888,-2.1390,0.210,9.83598,9.83598
616.00,9.83617,25.059048,0.000533,24.992906,-2.1391,0.210,9.83532,9.83532
617.00,9.83585,25.058982,0.000536,24.992849,-2.1390,0.211,9.83366,9.83366
618.00,9.83548,25.059016,0.000537,24.992895,-2.1393,0.211,9.83286,9.83286
619.00,9.83544,25.058890,0.000533,24.992766,-2.1394,0.211,9.83349,9.83349
620.00,9.83562,25.058901,0.000532,24.992834,-2.1394,0.211,9.83494,9.83494
621.00,9.83574,25.058868,0.000530,24.992797,-2.1393,0.211,9.83549,9.83549
622.00,9.83576,25.059014,0.000532,24.992910,-2.1391,0.211,9.83652,9.83652
623.00,9.83559,25.059080,0.000535,24.992965,-2.1389,0.211,9.83686,9.83686
624.00,9.83565,25.059174,0.000538,24.993022,-2.1388,0.211,9.83675,9.83675
625.00,9.83575,25.059256,0.000539,24.992997,-2.1386,0.211,9.83595,9.83595
626.00,9.83589,25.059319,0.000537,24.992954,-2.1383,0.211,9.83640,9.83640
627.00,9.83593,25.059219,0.000533,24.992803,-2.1382,0.211,9.83682,9.83682
628.00,9.83587,25.059292,0.000532,24.992832,-2.1383,0.211,9.83747,9.83747
629.00,9.83613,25.059354,0.000532,24.992865,-2.1385,0.212,9.83825,9.83825
630.00,9.83634,25.059346,0.000532,24.992879,-2.1387,0.212,9.83864,9.83864
631.00,9.83638,25.059426,0.000538,24.992957,-2.1391,0.212,9.83831,9.83831
632.00,9.83634,25.059567,0.000536,24.993054,-2.1394,0.212,9.83808,9.83808
633.00,9.83623,25.059625,0.000534,24.993026,-2.1394,0.212,9.83779,9.83779
634.00,9.83631,25.059595,0.000532,24.992965,-2.1392,0.213,9.83707,9.83707
635.00,9.83651,25.059680,0.000532,24.992926,-2.1391,0.213,9.83702,9.83702
636.00,9.83672,25.059659,0.000531,24.992881,-2.1389,0.213,9.83722,9.83722
637.00,9.83693,25.059556,0.000534,24.992773,-2.1386,0.213,9.83678,9.83678
638.00,9.83714,25.059548,0.000535,24.992766,-2.1385,0.213,9.83705,9.83705
639.00,9.83733,25.059563,0.000534,24.992716,-2.1384,0.213,9.83733,9.83733
640.00,9.83729,25.059542,0.000534,24.992715,-2.1383,0.213,9.83715,9.83715
641.00,9.83722,25.059630,0.000533,24.992742,-2.1384,0.213,9.83731,9.83731
642.00,9.83740,25.059783,0.000533,24.992879,-2.1383,0.213,9.83827,9.83827
643.00,9.83762,25.059783,0.000531,24.992820,-2.1382,0.213,9.83849,9.83849
644.00,9.83771,25.059948,0.000533,24.992918,-2.1381,0.214,9.83840,9.83840
645.00,9.83777,25.060027,0.000535,24.992933,-2.1380,0.214,9.83813,9.83813
646.00,9.83768,25.060041,0.000535,24.992869,-2.1378,0.214,9.83769,9.83769
647.00,9.83757,25.060074,0.000537,24.992799,-2.1378,0.214,9.83699,9.83699
648.00,9.83753,25.060223,0.000540,24.992890,-2.1378,0.214,9.83668,9.83668
649.00,9.83747,25.060181,0.000538,24.992735,-2.1376,0.214,9.83678,9.83678
650.00,9.83729,25.060297,0.000537,24.992788,-2.1376,0.214,9.83679,9.83679
651.00,9.83737,25.060370,0.000537,24.992828,-2.1376,0.214,9.83776,9.83776
652.00,9.83748,25.060400,0.000535,24.992851,-2.1376,0.214,9.83868,9.83868
653.00,9.83754,25.060413,0.000534,24.992878,-2.1377,0.215,9.82701,9.82701
654.00,9.83759,25.060492,0.000538,24.992966,-2.1381,0.214,9.79389,9.79389
655.00,9.83770,25.060413,0.000540,24.992906,-2.1382,0.214,9.73222,9.73222
656.00,9.83765,25.060359,0.000537,24.992902,-2.1381,0.214,9.63705,9.63705
657.00,9.83731,25.060342,0.000534,24.992900,-2.1379,0.215,9.50967,9.50967
658.00,9.83719,25.060361,0.000534,24.992859,-2.1376,0.215,9.37373,9.37373
659.00,9.83765,25.060414,0.000533,24.992851,-2.1372,0.215,9.25585,9.25585
660.00,9.83800,25.060480,0.000529,24.992795,-2.1370,0.215,9.17901,9.17901
@5,2.7001,5.4, 660.004000000001 
661.00,9.84133,25.060582,0.000528,24.992745,-2.1370,0.215,9.15564,9.15564
662.00,9.83958,25.060641,0.000528,24.992704,-2.1373,0.215,9.18863,9.18863
663.00,9.77891,25.060689,0.000530,24.992736,-2.1375,0.216,9.26586,9.26586
664.00,9.67198,25.060661,0.000533,24.992667,-2.1375,0.216,9.36455,9.36455
665.00,9.52761,25.060668,0.000535,24.992696,-2.1373,0.216,9.46507,9.46507
666.00,9.36529,25.060817,0.000539,24.992860,-2.1371,0.216,9.55301,9.55301
667.00,9.20429,25.060891,0.000541,24.992915,-2.1368,0.216,9.62367,9.62367
668.00,9.10036,25.060823,0.000537,24.992804,-2.1366,0.216,9.67445,9.67445
669.00,9.08382,25.060849,0.000534,24.992857,-2.1367,0.216,9.70839,9.70839
670.00,9.14386,25.060844,0.000532,24.992821,-2.1370,0.216,9.72917,9.72917
671.00,9.24869,25.060843,0.000532,24.992733,-2.1370,0.216,9.74140,9.74140
672.00,9.36857,25.060886,0.000534,24.992713,-2.1371,0.216,9.74652,9.74652
673.00,9.48533,25.061040,0.000536,24.992809,-2.1370,0.216,9.74832,9.74832
674.00,9.57643,25.061140,0.000538,24.992851,-2.1369,0.216,9.75011,9.75011
675.00,9.64581,25.061250,0.000541,24.992896,-2.1366,0.216,9.75164,9.75164
676.00,9.68815,25.061222,0.000540,24.992853,-2.1364,0.216,9.75468,9.75468
677.00,9.72161,25.061274,0.000541,24.992888,-2.1364,0.217,9.75851,9.75851
678.00,9.73846,25.061356,0.000543,24.992943,-2.1363,0.217,9.76303,9.76303
679.00,9.74397,25.061421,0.000542,24.992989,-2.1360,0.217,9.76783,9.76783
680.00,9.74558,25.061363,0.000540,24.992920,-2.1359,0.217,9.77311,9.77311
681.00,9.74762,25.061441,0.000541,24.993018,-2.1359,0.217,9.77838,9.77838
682.00,9.75072,25.061521,0.000544,24.993060,-2.1358,0.217,9.78375,9.78375
683.00,9.75423,25.061520,0.000543,24.993031,-2.1358,0.217,9.78950,9.78950
684.00,9.75848,25.061488,0.000545,24.993005,-2.1359,0.217,9.79500,9.79500
685.00,9.76273,25.061583,0.000545,24.993048,-2.1359,0.217,9.79992,9.79992
686.00,9.76686,25.061621,0.000548,24.993089,-2.1361,0.217,9.80381,9.80381
687.00,9.77101,25.061529,0.000542,24.992985,-2.1363,0.218,9.80839,9.80839
688.00,9.77509,25.061470,0.000539,24.992899,-2.1364,0.218,9.81304,9.81304
689.00,9.77931,25.061459,0.000537,24.992817,-2.1365,0.218,9.81725,9.81725
690.00,9.78381,25.061582,0.000543,24.992896,-2.1367,0.218,9.82226,9.82226
691.00,9.78852,25.061567,0.000539,24.992773,-2.1364,0.218,9.82783,9.82783
692.00,9.79349,25.061732,0.000543,24.992889,-2.1361,0.218,9.83263,9.83263
693.00,9.79826,25.061860,0.000545,24.992962,-2.1358,0.218,9.83621,9.83621
694.00,9.80267,25.061967,0.000545,24.993082,-2.1356,0.218,9.83952,9.83952
695.00,9.80699,25.061868,0.000541,24.993012,-2.1354,0.219,9.84115,9.84115
696.00,9.81105,25.061839,0.000540,24.993011,-2.1354,0.219,9.84190,9.84190
697.00,9.81497,25.061787,0.000538,24.992988,-2.1354,0.219,9.84145,9.84145
698.00,9.81869,25.061818,0.000540,24.992996,-2.1354,0.219,9.84088,9.84088
699.00,9.82147,25.061760,0.000541,24.992913,-2.1351,0.219,9.84025,9.84025
700.00,9.82445,25.061861,0.000543,24.992980,-2.1349,0.219,9.84037,9.84037
701.00,9.82719,25.061991,0.000545,24.993032,-2.1348,0.219,9.84047,9.84047
702.00,9.82968,25.062017,0.000546,24.993001,-2.1344,0.219,9.84133,9.84133
703.00,9.83196,25.061994,0.000544,24.992990,-2.1342,0.219,9.84184,9.84184
704.00,9.83368,25.062086,0.000542,24.993051,-2.1343,0.220,9.83978,9.83978
705.00,9.83542,25.062155,0.000541,24.993093,-2.1345,0.220,9.82244,9.82244
706.00,9.83971,25.062202,0.000539,24.993130,-2.1346,0.220,9.78324,9.78324
707.00,9.84101,25.062285,0.000536,24.993182,-2.1350,0.220,9.73010,9.73010
708.00,9.84135,25.062275,0.000533,24.993118,-2.1354,0.220,9.67166,9.67166
709.00,9.84110,25.062302,0.000535,24.993156,-2.1356,0.220,9.61595,9.61595
710.00,9.84093,25.062232,0.000534,24.993090,-2.1356,0.220,9.58025,9.58025
711.00,9.84182,25.062266,0.000535,24.993067,-2.1357,0.220,9.57275,9.57275
712.00,9.84181,25.062311,0.000541,24.993049,-2.1357,0.220,9.58570,9.58570
713.00,9.84086,25.062469,0.000547,24.993207,-2.1355,0.220,9.61053,9.61053
714.00,9.82984,25.062432,0.000546,24.993126,-2.1352,0.220,9.63882,9.63882
715.00,9.75547,25.062492,0.000548,24.993083,-2.1351,0.220,9.66538,9.66538
716.00,9.64708,25.062393,0.000546,24.993008,-2.1350,0.220,9.68806,9.68806
717.00,9.57695,25.062365,0.000543,24.992995,-2.1351,0.220,9.70662,9.70662
718.00,9.54901,25.062350,0.000538,24.992919,-2.1352,0.221,9.72054,9.72054
719.00,9.55245,25.062385,0.000539,24.992932,-2.1352,0.221,9.73109,9.73109
720.00,9.57729,25.062331,0.000539,24.992964,-2.1351,0.221,9.73986,9.73986
721.00,9.60898,25.062401,0.000539,24.993028,-2.1345,0.221,9.74723,9.74723
722.00,9.64144,25.062511,0.000541,24.993088,-2.1339,0.221,9.75280,9.75280
723.00,9.67256,25.062527,0.000539,24.993080,-2.1335,0.221,9.75656,9.75656
724.00,9.69375,25.062581,0.000539,24.993025,-2.1332,0.221,9.76035,9.76035
725.00,9.70864,25.062673,0.000538,24.992979,-2.1332,0.222,9.76324,9.76324
726.00,9.72030,25.062706,0.000538,24.992918,-2.1334,0.222,9.76526,9.76526
727.00,9.72894,25.062611,0.000537,24.992825,-2.1335,0.222,9.76725,9.76725
728.00,9.73589,25.062658,0.000541,24.992860,-2.1339,0.222,9.76953,9.76953
729.00,9.74096,25.062647,0.000537,24.992872,-2.1342,0.222,9.77200,9.77200
730.00,9.74533,25.062571,0.000535,24.992812,-2.1342,0.222,9.77363,9.77363
731.00,9.75040,25.062555,0.000531,24.992829,-2.1340,0.222,9.77540,9.77540
732.00,9.75525,25.062662,0.000531,24.992856,-2.1338,0.222,9.77676,9.77676
733.00,9.75975,25.062626,0.000529,24.992761,-2.1334,0.223,9.77849,9.77849
734.00,9.76288,25.062706,0.000530,24.992798,-2.1330,0.223,9.77876,9.77876
735.00,9.76571,25.062861,0.000531,24.992933,-2.1329,0.223,9.78054,9.78054
736.00,9.76822,25.063017,0.000538,24.993100,-2.1330,0.223,9.78261,9.78261
737.00,9.77029,25.063006,0.000541,24.993115,-2.1331,0.223,9.78410,9.78410
738.00,9.77247,25.062990,0.000542,24.993082,-2.1332,0.223,9.78502,9.78502
739.00,9.77434,25.063042,0.000545,24.993095,-2.1336,0.223,9.78608,9.78608
740.00,9.77595,25.063087,0.000546,24.993042,-2.1335,0.223,9.78586,9.78586
741.00,9.77740,25.063099,0.000544,24.992947,-2.1331,0.223,9.78469,9.78469
742.00,9.77871,25.063204,0.000544,24.992954,-2.1331,0.223,9.78413,9.78413
743.00,9.77967,25.063352,0.000548,24.993061,-2.1332,0.223,9.78365,9.78365
744.00,9.78059,25.063430,0.000545,24.993135,-2.1332,0.224,9.78341,9.78341
745.00,9.78124,25.063360,0.000546,24.993084,-2.1332,0.223,9.78291,9.78291
746.00,9.78180,25.063355,0.000545,24.993068,-2.1332,0.223,9.78288,9.78288
747.00,9.78240,25.063297,0.000542,24.992973,-2.1329,0.224,9.78313,9.78313
748.00,9.78272,25.063296,0.000539,24.992913,-2.1324,0.224,9.78388,9.78388
749.00,9.78320,25.063267,0.000540,24.992794,-2.1320,0.224,9.78499,9.78499
750.00,9.78370,25.063405,0.000541,24.992887,-2.1317,0.224,9.78603,9.78603
751.00,9.78426,25.063477,0.000542,24.992903,-2.1317,0.224,9.78708,9.78708
752.00,9.78467,25.063517,0.000540,24.992939,-2.1317,0.224,9.78745,9.78745
753.00,9.78513,25.063583,0.000540,24.993013,-2.1317,0.225,9.78793,9.78793
754.00,9.78512,25.063577,0.000538,24.992982,-2.1317,0.225,9.78793,9.78793
755.00,9.78511,25.063712,0.000538,24.993029,-2.1317,0.225,9.78772,9.78772
756.00,9.78536,25.063670,0.000541,24.992902,-2.1319,0.225,9.78746,9.78746
757.00,9.78545,25.063744,0.000546,24.992930,-2.1323,0.225,9.78831,9.78831
758.00,9.78556,25.063670,0.000545,24.992827,-2.1325,0.225,9.78882,9.78882
759.00,9.78594,25.063733,0.000543,24.992878,-2.1327,0.225,9.78854,9.78854
760.00,9.78644,25.063589,0.000539,24.992742,-2.1330,0.225,9.78864,9.78864
761.00,9.78671,25.063589,0.000533,24.992693,-2.1329,0.225,9.78839,9.78839
762.00,9.78691,25.063611,0.000529,24.992682,-2.1325,0.226,9.78702,9.78702
763.00,9.78697,25.063675,0.000528,24.992706,-2.1323,0.226,9.78563,9.78563
764.00,9.78712,25.063653,0.000525,24.992637,-2.1320,0.226,9.78511,9.78511
765.00,9.78731,25.063761,0.000525,24.992716,-2.1314,0.227,9.78482,9.78482
766.00,9.78732,25.063881,0.000526,24.992843,-2.1310,0.227,9.78485,9.78485
767.00,9.78715,25.063889,0.000525,24.992767,-2.1308,0.227,9.78503,9.78503
768.00,9.78695,25.063930,0.000526,24.992739,-2.1308,0.227,9.78549,9.78549
769.00,9.78682,25.064070,0.000531,24.992846,-2.1308,0.227,9.78609,9.78609
770.00,9.78680,25.064162,0.000533,24.992871,-2.1311,0.227,9.78601,9.78601
771.00,9.78687,25.064220,0.000535,24.992852,-2.1313,0.227,9.78673,9.78673
772.00,9.78655,25.064293,0.000535,24.992873,-2.1312,0.227,9.78742,9.78742
773.00,9.78655,25.064405,0.000535,24.992942,-2.1312,0.227,9.78726,9.78726
774.00,9.78673,25.064381,0.000535,24.992880,-2.1311,0.227,9.78695,9.78695
775.00,9.78670,25.064458,0.000536,24.992954,-2.1309,0.227,9.78717,9.78717
776.00,9.78640,25.064508,0.000533,24.992996,-2.1307,0.228,9.78740,9.78740
777.00,9.78607,25.064569,0.000536,24.993075,-2.1306,0.228,9.78765,9.78765
778.00,9.78623,25.064536,0.000535,24.993044,-2.1304,0.228,9.78806,9.78806
779.00,9.78643,25.064583,0.000538,24.993064,-2.1303,0.228,9.78817,9.78817
780.00,9.78665,25.064583,0.000540,24.993000,-2.1305,0.228,9.78818,9.78818
781.00,9.78682,25.064550,0.000540,24.992939,-2.1305,0.228,9.78686,9.78686
782.00,9.78689,25.064633,0.000543,24.992964,-2.1306,0.228,9.78631,9.78631
783.00,9.78683,25.064819,0.000547,24.993070,-2.1307,0.228,9.78562,9.78562
784.00,9.78690,25.064924,0.000545,24.993080,-2.1307,0.228,9.78565,9.78565
785.00,9.78696,25.064925,0.000543,24.993023,-2.1306,0.229,9.78539,9.78539
786.00,9.78698,25.065023,0.000548,24.993119,-2.1307,0.229,9.78559,9.78559
787.00,9.78681,25.065068,0.000544,24.993104,-2.1307,0.229,9.78588,9.78588
788.00,9.78669,25.064937,0.000543,24.992931,-2.1308,0.229,9.78542,9.78542
789.00,9.78682,25.064976,0.000544,24.992887,-2.1309,0.229,9.78475,9.78475
790.00,9.78653,25.064904,0.000541,24.992854,-2.1310,0.229,9.78511,9.78511
791.00,9.78624,25.064854,0.000538,24.992792,-2.1311,0.229,9.78562,9.78562
792.00,9.78619,25.064771,0.000537,24.992779,-2.1309,0.229,9.78562,9.78562
793.00,9.78625,25.064938,0.000544,24.992967,-2.1307,0.230,9.78644,9.78644
794.00,9.78630,25.064904,0.000546,24.992965,-2.1305,0.230,9.78717,9.78717
795.00,9.78614,25.064996,0.000553,24.992959,-2.1302,0.229,9.78716,9.78716
796.00,9.78595,25.065187,0.000557,24.993052,-2.1298,0.229,9.78666,9.78666
797.00,9.78595,25.065273,0.000559,24.993034,-2.1296,0.229,9.78568,9.78568
798.00,9.78583,25.065335,0.000554,24.993008,-2.1296,0.230,9.78511,9.78511
799.00,9.78582,25.065407,0.000553,24.993058,-2.1294,0.230,9.78457,9.78457
800.00,9.78572,25.065566,0.000553,24.993106,-2.1295,0.230,9.78470,9.78470
801.00,9.78557,25.065550,0.000550,24.993026,-2.1295,0.230,9.78533,9.78533
802.00,9.78562,25.065639,0.000551,24.993076,-2.1298,0.230,9.78626,9.78626
803.00,9.78573,25.065444,0.000549,24.992834,-2.1301,0.230,9.77611,9.77611
804.00,9.78578,25.065347,0.000546,24.992696,-2.1303,0.230,9.74582,9.74582
805.00,9.78595,25.065279,0.000543,24.992699,-2.1303,0.230,9.68877,9.68877
806.00,9.78606,25.065239,0.000546,24.992675,-2.1303,0.230,9.60077,9.60077
807.00,9.78570,25.065110,0.000546,24.992629,-2.1300,0.230,9.48262,9.48262
808.00,9.78527,25.065240,0.000543,24.992827,-2.1297,0.231,9.35594,9.35594
809.00,9.78540,25.065375,0.000542,24.992956,-2.1293,0.231,9.24478,9.24478
810.00,9.78660,25.065501,0.000544,24.993064,-2.1292,0.231,9.16873,9.16873
@6,2.7001,5.4, 810.044000000002 
811.00,9.78755,25.065463,0.000543,24.993073,-2.1293,0.231,9.14018,9.14018
812.00,9.78717,25.065483,0.000540,24.992996,-2.1293,0.231,9.16368,9.16368
813.00,9.73307,25.065473,0.000541,24.992914,-2.1294,0.231,9.22760,9.22760
814.00,9.63285,25.065499,0.000543,24.992920,-2.1298,0.231,9.31404,9.31404
815.00,9.50135,25.065411,0.000541,24.992805,-2.1300,0.231,9.40641,9.40641
816.00,9.34779,25.065432,0.000535,24.992685,-2.1300,0.232,9.49359,9.49359
817.00,9.19777,25.065508,0.000536,24.992701,-2.1300,0.232,9.56636,9.56636
818.00,9.10077,25.065673,0.000538,24.992824,-2.1301,0.232,9.62297,9.62297
819.00,9.07802,25.065698,0.000539,24.992840,-2.1300,0.232,9.66441,9.66441
820.00,9.12168,25.065824,0.000544,24.992873,-2.1298,0.232,9.69224,9.69224
821.00,9.20532,25.065981,0.000548,24.993029,-2.1296,0.232,9.70966,9.70966
822.00,9.31461,25.066090,0.000550,24.993126,-2.1294,0.232,9.71891,9.71891
823.00,9.41953,25.065976,0.000548,24.993086,-2.1292,0.232,9.72390,9.72390
824.00,9.50931,25.065974,0.000545,24.993086,-2.1289,0.233,9.72630,9.72630
825.00,9.58318,25.065997,0.000544,24.993190,-2.1288,0.233,9.72819,9.72819
826.00,9.64060,25.065952,0.000541,24.993226,-2.1289,0.233,9.72988,9.72988
827.00,9.67832,25.065926,0.000540,24.993205,-2.1291,0.233,9.73341,9.73341
828.00,9.70253,25.065972,0.000539,24.993122,-2.1290,0.233,9.73755,9.73755
829.00,9.71424,25.066105,0.000542,24.993176,-2.1291,0.233,9.74134,9.74134
830.00,9.71929,25.066049,0.000536,24.993000,-2.1292,0.233,9.74449,9.74449
831.00,9.72186,25.066123,0.000539,24.992946,-2.1292,0.233,9.74689,9.74689
832.00,9.72459,25.066193,0.000539,24.992942,-2.1293,0.233,9.74955,9.74955
833.00,9.72824,25.066285,0.000538,24.993012,-2.1294,0.234,9.75168,9.75168
834.00,9.73128,25.066221,0.000535,24.992904,-2.1293,0.234,9.75393,9.75393
835.00,9.73407,25.066275,0.000537,24.993020,-2.1294,0.234,9.75655,9.75655
836.00,9.73701,25.066220,0.000531,24.992931,-2.1294,0.234,9.75897,9.75897
837.00,9.73951,25.066184,0.000534,24.992931,-2.1294,0.234,9.76043,9.76043
838.00,9.74229,25.066203,0.000535,24.992932,-2.1295,0.234,9.76244,9.76244
839.00,9.74518,25.066279,0.000535,24.992973,-2.1295,0.234,9.76403,9.76403
840.00,9.74754,25.066353,0.000538,24.992883,-2.1294,0.234,9.76524,9.76524
841.00,9.74950,25.066515,0.000544,24.992949,-2.1292,0.234,9.76623,9.76623
842.00,9.75161,25.066639,0.000545,24.992927,-2.1290,0.234,9.76741,9.76741
843.00,9.75367,25.066685,0.000543,24.992880,-2.1287,0.234,9.76718,9.76718
844.00,9.75578,25.066745,0.000544,24.992888,-2.1285,0.234,9.76821,9.76821
845.00,9.75782,25.066805,0.000542,24.992944,-2.1285,0.234,9.76873,9.76873
846.00,9.75961,25.066804,0.000540,24.992934,-2.1285,0.234,9.76997,9.76997
847.00,9.76130,25.066896,0.000539,24.992957,-2.1286,0.235,9.77087,9.77087
848.00,9.76266,25.066974,0.000541,24.992944,-2.1287,0.235,9.77198,9.77198
849.00,9.76406,25.066972,0.000535,24.992878,-2.1286,0.235,9.77322,9.77322
850.00,9.76562,25.066976,0.000534,24.992838,-2.1285,0.235,9.77499,9.77499
851.00,9.76714,25.067006,0.000534,24.992870,-2.1284,0.235,9.77641,9.77641
852.00,9.76843,25.066927,0.000531,24.992813,-2.1284,0.235,9.77685,9.77685
853.00,9.76927,25.067023,0.000531,24.992898,-2.1283,0.235,9.77719,9.77719
854.00,9.77013,25.067076,0.000532,24.992868,-2.1284,0.236,9.77689,9.77689
855.00,9.77102,25.067185,0.000531,24.992877,-2.1285,0.236,9.77693,9.77693
856.00,9.77186,25.067252,0.000531,24.992862,-2.1286,0.236,9.77657,9.77657
857.00,9.77277,25.067395,0.000531,24.992927,-2.1286,0.236,9.77763,9.77763
858.00,9.77349,25.067280,0.000530,24.992841,-2.1286,0.236,9.77891,9.77891
859.00,9.77417,25.067388,0.000534,24.992940,-2.1283,0.236,9.77971,9.77971
860.00,9.77478,25.067310,0.000534,24.992852,-2.1283,0.236,9.77986,9.77986
861.00,9.77556,25.067331,0.000535,24.992853,-2.1283,0.236,9.78089,9.78089
862.00,9.77626,25.067404,0.000535,24.992905,-2.1285,0.236,9.78098,9.78098
863.00,9.77693,25.067537,0.000536,24.992930,-2.1287,0.237,9.78106,9.78106
864.00,9.77757,25.067656,0.000536,24.992964,-2.1289,0.237,9.78166,9.78166
865.00,9.77823,25.067812,0.000539,24.993047,-2.1289,0.237,9.78273,9.78273
866.00,9.77891,25.067929,0.000543,24.993106,-2.1286,0.237,9.78269,9.78269
867.00,9.77919,25.067928,0.000541,24.993001,-2.1283,0.237,9.78169,9.78169
868.00,9.77938,25.068024,0.000543,24.993029,-2.1280,0.237,9.78082,9.78082
869.00,9.77956,25.067922,0.000540,24.992931,-2.1279,0.237,9.78028,9.78028
870.00,9.77978,25.067930,0.000539,24.992930,-2.1278,0.238,9.77990,9.77990
871.00,9.77991,25.067894,0.000534,24.992888,-2.1278,0.238,9.77986,9.77986
872.00,9.78020,25.068008,0.000540,24.993008,-2.1276,0.238,9.78145,9.78145
873.00,9.78062,25.067985,0.000541,24.993022,-2.1275,0.238,9.78231,9.78231
874.00,9.78094,25.068066,0.000542,24.993132,-2.1274,0.238,9.78280,9.78280
875.00,9.78128,25.068068,0.000540,24.993155,-2.1274,0.238,9.78329,9.78329
876.00,9.78165,25.068078,0.000543,24.993110,-2.1275,0.238,9.78381,9.78381
877.00,9.78187,25.067859,0.000539,24.992883,-2.1276,0.238,9.78361,9.78361
878.00,9.78192,25.067821,0.000535,24.992811,-2.1276,0.239,9.78329,9.78329
879.00,9.78188,25.067822,0.000536,24.992704,-2.1274,0.239,9.78323,9.78323
880.00,9.78214,25.067826,0.000541,24.992676,-2.1272,0.239,9.78285,9.78285
881.00,9.78213,25.067977,0.000540,24.992740,-2.1271,0.239,9.78201,9.78201
882.00,9.78206,25.068166,0.000539,24.992878,-2.1270,0.239,9.78159,9.78159
883.00,9.78200,25.068259,0.000541,24.992899,-2.1271,0.239,9.78130,9.78130
884.00,9.78177,25.068337,0.000544,24.992926,-2.1272,0.239,9.78017,9.78017
885.00,9.78152,25.068438,0.000543,24.992926,-2.1273,0.239,9.77964,9.77964
886.00,9.78135,25.068392,0.000541,24.992855,-2.1273,0.239,9.77974,9.77974
887.00,9.78156,25.068372,0.000542,24.992817,-2.1274,0.239,9.78041,9.78041
888.00,9.78189,25.068310,0.000545,24.992751,-2.1276,0.239,9.78101,9.78101
889.00,9.78193,25.068232,0.000542,24.992744,-2.1278,0.239,9.78127,9.78127
890.00,9.78178,25.068134,0.000538,24.992704,-2.1278,0.239,9.78116,9.78116
891.00,9.78167,25.068113,0.000537,24.992706,-2.1277,0.240,9.78085,9.78085
892.00,9.78150,25.068159,0.000536,24.992728,-2.1274,0.240,9.78017,9.78017
893.00,9.78142,25.068268,0.000531,24.992814,-2.1270,0.240,9.77997,9.77997
894.00,9.78131,25.068400,0.000527,24.992906,-2.1266,0.240,9.78017,9.78017
895.00,9.78116,25.068494,0.000529,24.992947,-2.1262,0.240,9.78060,9.78060
896.00,9.78101,25.068571,0.000530,24.992956,-2.1260,0.241,9.78118,9.78118
897.00,9.78080,25.068648,0.000533,24.992993,-2.1260,0.241,9.78009,9.78009
898.00,9.78040,25.068591,0.000536,24.992896,-2.1261,0.241,9.77910,9.77910
899.00,9.78027,25.068400,0.000534,24.992663,-2.1261,0.240,9.77898,9.77898
900.00,9.78002,25.068379,0.000531,24.992584,-2.1262,0.241,9.77854,9.77854
901.00,9.78003,25.068478,0.000530,24.992621,-2.1261,0.241,9.77852,9.77852
902.00,9.78024,25.068474,0.000524,24.992606,-2.1259,0.241,9.78059,9.78059
903.00,9.78042,25.068660,0.000522,24.992750,-2.1259,0.241,9.78194,9.78194
904.00,9.78064,25.068852,0.000526,24.992918,-2.1259,0.242,9.78284,9.78284
905.00,9.78093,25.068983,0.000531,24.993061,-2.1259,0.242,9.78382,9.78382
906.00,9.78116,25.068947,0.000533,24.993041,-2.1260,0.242,9.78450,9.78450
907.00,9.78136,25.068885,0.000536,24.992941,-2.1260,0.242,9.78488,9.78488
908.00,9.78153,25.068777,0.000536,24.992855,-2.1261,0.242,9.78545,9.78545
909.00,9.78180,25.068827,0.000541,24.992831,-2.1262,0.242,9.78578,9.78578
910.00,9.78200,25.068836,0.000540,24.992768,-2.1262,0.242,9.78548,9.78548
911.00,9.78218,25.068821,0.000538,24.992777,-2.1261,0.242,9.78456,9.78456
912.00,9.78222,25.068980,0.000539,24.992919,-2.1260,0.242,9.78318,9.78318
913.00,9.78213,25.069066,0.000542,24.992934,-2.1257,0.242,9.78206,9.78206
914.00,9.78210,25.069153,0.000545,24.992985,-2.1255,0.242,9.78039,9.78039
915.00,9.78192,25.069202,0.000545,24.992962,-2.1253,0.242,9.77958,9.77958
916.00,9.78182,25.069309,0.000543,24.992908,-2.1251,0.242,9.77935,9.77935
917.00,9.78195,25.069392,0.000542,24.992899,-2.1251,0.242,9.77949,9.77949
918.00,9.78229,25.069534,0.000541,24.992990,-2.1251,0.243,9.78001,9.78001
919.00,9.78243,25.069533,0.000535,24.992988,-2.1254,0.243,9.78032,9.78032
920.00,9.78241,25.069512,0.000537,24.993014,-2.1259,0.243,9.78080,9.78080
921.00,9.78239,25.069584,0.000542,24.993085,-2.1261,0.243,9.78072,9.78072
922.00,9.78201,25.069562,0.000546,24.993093,-2.1259,0.243,9.77973,9.77973
923.00,9.78169,25.069527,0.000546,24.993065,-2.1255,0.243,9.77892,9.77892
924.00,9.78156,25.069552,0.000541,24.993020,-2.1249,0.243,9.77928,9.77928
925.00,9.78138,25.069513,0.000535,24.992955,-2.1244,0.243,9.77946,9.77946
926.00,9.78128,25.069439,0.000534,24.992934,-2.1241,0.243,9.78017,9.78017
927.00,9.78096,25.069515,0.000532,24.992965,-2.1241,0.243,9.78061,9.78061
928.00,9.78050,25.069498,0.000532,24.992931,-2.1244,0.243,9.78027,9.78027
929.00,9.78007,25.069510,0.000532,24.992906,-2.1244,0.243,9.77950,9.77950
930.00,9.77973,25.069738,0.000537,24.993029,-2.1245,0.244,9.77853,9.77853
931.00,9.77948,25.069778,0.000534,24.993032,-2.1247,0.244,9.77747,9.77747
932.00,9.77940,25.069687,0.000531,24.992910,-2.1249,0.244,9.77806,9.77806
933.00,9.77954,25.069653,0.000527,24.992810,-2.1249,0.244,9.77910,9.77910
934.00,9.77970,25.069743,0.000529,24.992879,-2.1247,0.244,9.78022,9.78022
935.00,9.77988,25.069756,0.000529,24.992897,-2.1246,0.244,9.78089,9.78089
936.00,9.77992,25.069742,0.000530,24.992813,-2.1244,0.244,9.78116,9.78116
937.00,9.77980,25.069820,0.000531,24.992841,-2.1242,0.244,9.78052,9.78052
938.00,9.77970,25.069920,0.000533,24.992879,-2.1241,0.245,9.78077,9.78077
939.00,9.77987,25.069977,0.000537,24.992925,-2.1242,0.245,9.78094,9.78094
940.00,9.77995,25.069941,0.000535,24.992875,-2.1242,0.245,9.78094,9.78094
941.00,9.78001,25.070105,0.000535,24.992994,-2.1241,0.245,9.78151,9.78151
942.00,9.78026,25.070175,0.000537,24.993029,-2.1239,0.245,9.78209,9.78209
943.00,9.78041,25.070255,0.000540,24.993122,-2.1237,0.245,9.78195,9.78195
944.00,9.78049,25.070258,0.000536,24.993085,-2.1234,0.245,9.78147,9.78147
945.00,9.78043,25.070376,0.000536,24.993073,-2.1233,0.245,9.78121,9.78121
946.00,9.78029,25.070366,0.000533,24.993049,-2.1232,0.245,9.78075,9.78075
947.00,9.78029,25.070369,0.000530,24.993024,-2.1231,0.246,9.78043,9.78043
948.00,9.78052,25.070417,0.000530,24.993039,-2.1231,0.246,9.78013,9.78013
949.00,9.78071,25.070383,0.000530,24.992950,-2.1232,0.246,9.77977,9.77977
950.00,9.78080,25.070212,0.000530,24.992815,-2.1230,0.246,9.78037,9.78037
951.00,9.78103,25.070159,0.000530,24.992775,-2.1230,0.246,9.78112,9.78112
952.00,9.78106,25.070198,0.000534,24.992789,-2.1231,0.246,9.78232,9.78232
953.00,9.78096,25.070124,0.000532,24.992597,-2.1232,0.246,9.77471,9.77471
954.00,9.78114,25.070212,0.000535,24.992608,-2.1233,0.246,9.74914,9.74914
955.00,9.78112,25.070327,0.000541,24.992677,-2.1235,0.246,9.69826,9.69826
956.00,9.78093,25.070365,0.000542,24.992683,-2.1234,0.246,9.61840,9.61840
957.00,9.78080,25.070383,0.000542,24.992665,-2.1231,0.246,9.50987,9.50987
958.00,9.78062,25.070453,0.000542,24.992766,-2.1227,0.246,9.38766,9.38766
959.00,9.78107,25.070417,0.000540,24.992775,-2.1225,0.247,9.27803,9.27803
960.00,9.78176,25.070436,0.000536,24.992818,-2.1225,0.247,9.19971,9.19971
@7,2.7001,5.4, 960.087999999996 
961.00,9.78313,25.070408,0.000535,24.992749,-2.1222,0.247,9.16572,9.16572
962.00,9.78557,25.070410,0.000533,24.992741,-2.1223,0.247,9.18000,9.18000
963.00,9.74236,25.070480,0.000536,24.992788,-2.1222,0.247,9.23632,9.23632
964.00,9.65085,25.070431,0.000536,24.992675,-2.1221,0.248,9.31675,9.31675
965.00,9.52812,25.070498,0.000540,24.992704,-2.1219,0.248,9.40554,9.40554
966.00,9.38379,25.070668,0.000543,24.992856,-2.1219,0.248,9.49015,9.49015
967.00,9.24354,25.070692,0.000543,24.992852,-2.1218,0.248,9.56250,9.56250
968.00,9.13263,25.070585,0.000540,24.992715,-2.1218,0.248,9.62059,9.62059
969.00,9.10368,25.070648,0.000542,24.992758,-2.1218,0.248,9.66285,9.66285
970.00,9.13725,25.070657,0.000540,24.992737,-2.1218,0.248,9.69041,9.69041
971.00,9.21382,25.070654,0.000539,24.992662,-2.1218,0.248,9.70705,9.70705
972.00,9.31475,25.070725,0.000539,24.992662,-2.1217,0.248,9.71586,9.71586
973.00,9.41333,25.070943,0.000542,24.992865,-2.1216,0.248,9.71937,9.71937
974.00,9.50504,25.071054,0.000539,24.992972,-2.1215,0.248,9.72026,9.72026
975.00,9.58049,25.071064,0.000541,24.992972,-2.1213,0.249,9.72109,9.72109
976.00,9.63642,25.071066,0.000543,24.993047,-2.1210,0.249,9.72326,9.72326
977.00,9.67658,25.070998,0.000543,24.993047,-2.1210,0.249,9.72683,9.72683
978.00,9.70358,25.070891,0.000543,24.992969,-2.1210,0.249,9.73145,9.73145
979.00,9.71345,25.070869,0.000544,24.992925,-2.1207,0.249,9.73639,9.73639
980.00,9.71640,25.070911,0.000541,24.992940,-2.1207,0.249,9.74063,9.74063
981.00,9.71786,25.070852,0.000536,24.992744,-2.1212,0.249,9.74440,9.74440
982.00,9.71972,25.071045,0.000537,24.992857,-2.1214,0.249,9.74693,9.74693
983.00,9.72349,25.071137,0.000536,24.992855,-2.1213,0.249,9.74869,9.74869
984.00,9.72694,25.071277,0.000537,24.992981,-2.1214,0.249,9.75104,9.75104
985.00,9.73001,25.071315,0.000539,24.992953,-2.1216,0.249,9.75427,9.75427
986.00,9.73298,25.071486,0.000542,24.993142,-2.1211,0.250,9.75596,9.75596
987.00,9.73584,25.071425,0.000538,24.993015,-2.1205,0.250,9.75789,9.75789
988.00,9.73845,25.071514,0.000541,24.993038,-2.1202,0.250,9.75920,9.75920
989.00,9.74080,25.071501,0.000538,24.992943,-2.1199,0.250,9.75964,9.75964
990.00,9.74298,25.071721,0.000540,24.993056,-2.1197,0.250,9.76019,9.76019
991.00,9.74514,25.071814,0.000543,24.992998,-2.1196,0.250,9.76152,9.76152
992.00,9.74738,25.071901,0.000547,24.993012,-2.1197,0.250,9.76248,9.76248
993.00,9.74966,25.071926,0.000546,24.992986,-2.1196,0.250,9.76402,9.76402
994.00,9.75195,25.071899,0.000548,24.992867,-2.1197,0.250,9.76538,9.76538
995.00,9.75426,25.071808,0.000546,24.992721,-2.1197,0.250,9.76674,9.76674
996.00,9.75640,25.071744,0.000544,24.992655,-2.1196,0.250,9.76766,9.76766
997.00,9.75821,25.071699,0.000541,24.992589,-2.1196,0.250,9.76872,9.76872
998.00,9.75973,25.071687,0.000537,24.992558,-2.1196,0.251,9.76988,9.76988
999.00,9.76115,25.071811,0.000536,24.992689,-2.1194,0.251,9.77137,9.77137
1000.00,9.76259,25.071893,0.000540,24.992821,-2.1193,0.251,9.77213,9.77213
1001.00,9.76390,25.071941,0.000540,24.992923,-2.1193,0.251,9.77288,9.77288
1002.00,9.76505,25.071990,0.000546,24.992962,-2.1194,0.251,9.77352,9.77352
1003.00,9.76614,25.072063,0.000552,24.993033,-2.1196,0.251,9.77346,9.77346
1004.00,9.76714,25.072110,0.000551,24.993058,-2.1198,0.251,9.77400,9.77400
1005.00,9.76797,25.072147,0.000547,24.993020,-2.1198,0.251,9.77400,9.77400
1006.00,9.76848,25.072156,0.000546,24.992947,-2.1197,0.251,9.77276,9.77276
1007.00,9.76877,25.072293,0.000544,24.993062,-2.1195,0.252,9.77102,9.77102
1008.00,9.76917,25.072323,0.000539,24.992988,-2.1193,0.252,9.77067,9.77067
1009.00,9.76987,25.072298,0.000539,24.992873,-2.1193,0.252,9.77036,9.77036
1010.00,9.77066,25.072259,0.000537,24.992801,-2.1193,0.252,9.77119,9.77119
1011.00,9.77137,25.072322,0.000535,24.992830,-2.1195,0.252,9.77358,9.77358
1012.00,9.77212,25.072355,0.000535,24.992767,-2.1198,0.252,9.77643,9.77643
1013.00,9.77257,25.072416,0.000535,24.992833,-2.1198,0.252,9.77671,9.77671
1014.00,9.77279,25.072549,0.000537,24.993020,-2.1195,0.252,9.77624,9.77624
1015.00,9.77314,25.072635,0.000540,24.993125,-2.1191,0.252,9.77589,9.77589
1016.00,9.77343,25.072729,0.000544,24.993146,-2.1187,0.252,9.77496,9.77496
1017.00,9.77361,25.072690,0.000540,24.993110,-2.1182,0.253,9.77361,9.77361
1018.00,9.77363,25.072784,0.000541,24.993141,-2.1179,0.253,9.77343,9.77343
1019.00,9.77346,25.072797,0.000538,24.993042,-2.1178,0.253,9.77291,9.77291
1020.00,9.77328,25.072824,0.000533,24.992955,-2.1179,0.253,9.77183,9.77183
1021.00,9.77334,25.072759,0.000529,24.992874,-2.1180,0.254,9.77252,9.77252
1022.00,9.77353,25.072795,0.000532,24.992889,-2.1182,0.254,9.77326,9.77326
1023.00,9.77371,25.072759,0.000533,24.992859,-2.1183,0.254,9.77431,9.77431
1024.00,9.77372,25.072731,0.000535,24.992823,-2.1184,0.254,9.77501,9.77501
1025.00,9.77362,25.072697,0.000535,24.992807,-2.1185,0.254,9.77582,9.77582
1026.00,9.77380,25.072769,0.000536,24.992851,-2.1183,0.254,9.77478,9.77478
1027.00,9.77410,25.072800,0.000533,24.992817,-2.1180,0.254,9.77387,9.77387
1028.00,9.77437,25.072710,0.000529,24.992707,-2.1176,0.255,9.77344,9.77344
1029.00,9.77450,25.072800,0.000530,24.992793,-2.1175,0.255,9.77382,9.77382
1030.00,9.77451,25.072844,0.000533,24.992805,-2.1173,0.255,9.77436,9.77436
1031.00,9.77442,25.072922,0.000534,24.992799,-2.1173,0.255,9.77496,9.77496
1032.00,9.77426,25.072959,0.000535,24.992780,-2.1173,0.255,9.77603,9.77603
1033.00,9.77415,25.073128,0.000537,24.992830,-2.1175,0.255,9.77556,9.77556
1034.00,9.77423,25.073122,0.000536,24.992757,-2.1177,0.255,9.77505,9.77505
1035.00,9.77410,25.073152,0.000535,24.992722,-2.1179,0.255,9.77406,9.77406
1036.00,9.77402,25.073173,0.000535,24.992718,-2.1180,0.255,9.77390,9.77390
1037.00,9.77405,25.073272,0.000536,24.992801,-2.1181,0.255,9.77311,9.77311
1038.00,9.77400,25.073245,0.000536,24.992783,-2.1180,0.255,9.77278,9.77278
1039.00,9.77398,25.073346,0.000538,24.992802,-2.1177,0.255,9.77205,9.77205
1040.00,9.77401,25.073387,0.000539,24.992833,-2.1173,0.255,9.77210,9.77210
1041.00,9.77404,25.073459,0.000540,24.992922,-2.1170,0.255,9.77208,9.77208
1042.00,9.77396,25.073500,0.000540,24.992938,-2.1166,0.255,9.77290,9.77290
1043.00,9.77400,25.073582,0.000540,24.992996,-2.1163,0.255,9.77415,9.77415
1044.00,9.77394,25.073574,0.000538,24.993002,-2.1162,0.255,9.77474,9.77474
1045.00,9.77386,25.073576,0.000536,24.992949,-2.1163,0.256,9.77474,9.77474
1046.00,9.77382,25.073611,0.000538,24.992923,-2.1162,0.256,9.77457,9.77457
1047.00,9.77386,25.073477,0.000535,24.992795,-2.1163,0.256,9.77320,9.77320
1048.00,9.77371,25.073411,0.000532,24.992712,-2.1165,0.256,9.77202,9.77202
1049.00,9.77359,25.073420,0.000531,24.992728,-2.1168,0.256,9.77243,9.77243
1050.00,9.77346,25.073482,0.000533,24.992802,-2.1169,0.256,9.77246,9.77246
1051.00,9.77328,25.073458,0.000534,24.992746,-2.1168,0.257,9.77223,9.77223
1052.00,9.77316,25.073578,0.000535,24.992804,-2.1167,0.257,9.77331,9.77331
1053.00,9.77323,25.073673,0.000539,24.992839,-2.1163,0.257,9.77428,9.77428
1054.00,9.77334,25.073702,0.000540,24.992729,-2.1159,0.257,9.77438,9.77438
1055.00,9.77345,25.073756,0.000541,24.992685,-2.1157,0.257,9.77471,9.77471
1056.00,9.77349,25.073824,0.000539,24.992702,-2.1157,0.257,9.77509,9.77509
1057.00,9.77356,25.073854,0.000539,24.992672,-2.1157,0.257,9.77524,9.77524
1058.00,9.77384,25.074043,0.000540,24.992790,-2.1159,0.257,9.77561,9.77561
1059.00,9.77423,25.074100,0.000540,24.992885,-2.1159,0.258,9.77629,9.77629
1060.00,9.77459,25.074129,0.000539,24.992912,-2.1157,0.258,9.77660,9.77660
1061.00,9.77469,25.074259,0.000543,24.993040,-2.1156,0.258,9.77717,9.77717
1062.00,9.77478,25.074408,0.000548,24.993136,-2.1156,0.258,9.77701,9.77701
1063.00,9.77468,25.074288,0.000546,24.993042,-2.1156,0.258,9.77682,9.77682
1064.00,9.77475,25.074257,0.000543,24.992954,-2.1156,0.258,9.77623,9.77623
1065.00,9.77492,25.074350,0.000543,24.992983,-2.1157,0.258,9.77633,9.77633
1066.00,9.77517,25.074301,0.000536,24.992881,-2.1156,0.259,9.77653,9.77653
1067.00,9.77529,25.074284,0.000533,24.992838,-2.1154,0.259,9.77599,9.77599
1068.00,9.77539,25.074392,0.000534,24.992891,-2.1152,0.259,9.77474,9.77474
1069.00,9.77527,25.074571,0.000540,24.993022,-2.1151,0.259,9.77393,9.77393
1070.00,9.77515,25.074529,0.000540,24.992992,-2.1148,0.259,9.77306,9.77306
1071.00,9.77531,25.074525,0.000543,24.993007,-2.1149,0.259,9.77291,9.77291
1072.00,9.77546,25.074479,0.000544,24.992995,-2.1148,0.259,9.77365,9.77365
1073.00,9.77554,25.074485,0.000539,24.992973,-2.1149,0.259,9.77537,9.77537
1074.00,9.77571,25.074406,0.000534,24.992931,-2.1147,0.259,9.77649,9.77649
1075.00,9.77571,25.074454,0.000537,24.992921,-2.1145,0.259,9.77686,9.77686
1076.00,9.77566,25.074543,0.000539,24.992938,-2.1143,0.259,9.77561,9.77561
1077.00,9.77541,25.074622,0.000540,24.992995,-2.1143,0.259,9.77440,9.77440
1078.00,9.77510,25.074521,0.000543,24.992899,-2.1143,0.259,9.77284,9.77284
1079.00,9.77482,25.074558,0.000545,24.992968,-2.1143,0.259,9.77220,9.77220
1080.00,9.77471,25.074552,0.000542,24.993006,-2.1144,0.259,9.77261,9.77261
1081.00,9.77466,25.074503,0.000540,24.992965,-2.1143,0.260,9.77328,9.77328
1082.00,9.77453,25.074547,0.000543,24.992972,-2.1140,0.260,9.77383,9.77383
1083.00,9.77439,25.074677,0.000545,24.993068,-2.1137,0.260,9.77447,9.77447
1084.00,9.77437,25.074690,0.000547,24.992983,-2.1136,0.260,9.77470,9.77470
1085.00,9.77420,25.074656,0.000546,24.992919,-2.1136,0.260,9.77370,9.77370
1086.00,9.77381,25.074680,0.000545,24.992930,-2.1137,0.260,9.77246,9.77246
1087.00,9.77347,25.074743,0.000547,24.992890,-2.1137,0.260,9.77190,9.77190
1088.00,9.77346,25.074740,0.000547,24.992875,-2.1138,0.260,9.77141,9.77141
1089.00,9.77363,25.074715,0.000545,24.992838,-2.1138,0.261,9.77144,9.77144
1090.00,9.77374,25.074861,0.000551,24.992892,-2.1137,0.261,9.77190,9.77190
1091.00,9.77371,25.074897,0.000553,24.992886,-2.1138,0.261,9.77326,9.77326
1092.00,9.77353,25.074876,0.000545,24.992941,-2.1140,0.261,9.77330,9.77330
1093.00,9.77323,25.074896,0.000546,24.992932,-2.1139,0.261,9.77363,9.77363
1094.00,9.77302,25.074985,0.000550,24.992983,-2.1139,0.261,9.77350,9.77350
1095.00,9.77296,25.074939,0.000545,24.992974,-2.1138,0.261,9.77371,9.77371
1096.00,9.77310,25.074995,0.000544,24.992978,-2.1136,0.261,9.77381,9.77381
1097.00,9.77326,25.075057,0.000549,24.992990,-2.1133,0.261,9.77429,9.77429
1098.00,9.77333,25.075064,0.000545,24.992939,-2.1131,0.261,9.77373,9.77373
1099.00,9.77331,25.075135,0.000544,24.992974,-2.1129,0.261,9.77346,9.77346
1100.00,9.77316,25.075139,0.000546,24.992925,-2.1130,0.262,9.77305,9.77305
1101.00,9.77310,25.075133,0.000546,24.992896,-2.1130,0.262,9.77291,9.77291
1102.00,9.77309,25.075107,0.000541,24.992791,-2.1131,0.262,9.77399,9.77399
1103.00,9.77296,25.075311,0.000547,24.992908,-2.1133,0.262,9.77098,9.77098
1104.00,9.77329,25.075317,0.000546,24.992844,-2.1133,0.262,9.75103,9.75103
1105.00,9.77358,25.075439,0.000545,24.992871,-2.1134,0.262,9.70932,9.70932
1106.00,9.77353,25.075566,0.000544,24.992948,-2.1134,0.262,9.63955,9.63955
1107.00,9.77356,25.075688,0.000548,24.993085,-2.1133,0.262,9.54104,9.54104
1108.00,9.77356,25.075633,0.000549,24.993109,-2.1132,0.262,9.42401,9.42401
1109.00,9.77304,25.075545,0.000544,24.993044,-2.1131,0.262,9.31384,9.31384
1110.00,9.77331,25.075632,0.000545,24.993131,-2.1129,0.262,9.22974,9.22974
@8,2.7001,5.4, 1110.024 
1111.00,9.77499,25.075604,0.000549,24.993100,-2.1128,0.262,9.18735,9.18735
1112.00,9.77891,25.075663,0.000551,24.993103,-2.1128,0.262,9.19066,9.19066
1113.00,9.75506,25.075587,0.000547,24.993034,-2.1127,0.262,9.23625,9.23625
1114.00,9.67313,25.075726,0.000551,24.993160,-2.1127,0.262,9.30956,9.30956
1115.00,9.56338,25.075600,0.000549,24.993058,-2.1127,0.263,9.39356,9.39356
1116.00,9.42592,25.075518,0.000546,24.993002,-2.1124,0.263,9.47612,9.47612
1117.00,9.28661,25.075460,0.000546,24.992976,-2.1121,0.263,9.55120,9.55120
1118.00,9.17152,25.075533,0.000545,24.992938,-2.1119,0.263,9.61153,9.61153
1119.00,9.12313,25.075585,0.000544,24.992948,-2.1117,0.263,9.65586,9.65586
1120.00,9.14359,25.075807,0.000546,24.993104,-2.1116,0.263,9.68653,9.68653
1121.00,9.21419,25.075881,0.000543,24.993152,-2.1118,0.263,9.70560,9.70560
1122.00,9.30309,25.075909,0.000534,24.993170,-2.1118,0.264,9.71395,9.71395
1123.00,9.39851,25.075929,0.000536,24.993224,-2.1117,0.264,9.71861,9.71861
1124.00,9.48892,25.075945,0.000535,24.993219,-2.1115,0.264,9.72096,9.72096
1125.00,9.56303,25.075779,0.000530,24.993139,-2.1112,0.264,9.72289,9.72289
1126.00,9.62672,25.075911,0.000534,24.993188,-2.1109,0.264,9.72533,9.72533
1127.00,9.67807,25.075844,0.000537,24.993078,-2.1107,0.264,9.72820,9.72820
1128.00,9.69999,25.075951,0.000535,24.993164,-2.1108,0.264,9.73138,9.73138
1129.00,9.70933,25.075934,0.000535,24.993120,-2.1110,0.265,9.73608,9.73608
1130.00,9.71425,25.076026,0.000538,24.993158,-2.1110,0.265,9.74103,9.74103
1131.00,9.71683,25.076014,0.000537,24.993104,-2.1113,0.265,9.74480,9.74480
1132.00,9.71964,25.076116,0.000539,24.993147,-2.1115,0.265,9.74872,9.74872
1133.00,9.72288,25.076115,0.000541,24.993046,-2.1115,0.265,9.75228,9.75228
1134.00,9.72674,25.076182,0.000540,24.993055,-2.1113,0.265,9.75503,9.75503
1135.00,9.73037,25.076197,0.000538,24.992990,-2.1114,0.265,9.75698,9.75698
1136.00,9.73365,25.076285,0.000538,24.993027,-2.1113,0.265,9.75895,9.75895
1137.00,9.73663,25.076393,0.000537,24.993049,-2.1112,0.265,9.76036,9.76036
1138.00,9.73949,25.076476,0.000539,24.993124,-2.1109,0.265,9.76150,9.76150
1139.00,9.74232,25.076508,0.000543,24.993108,-2.1110,0.265,9.76258,9.76258
1140.00,9.74511,25.076642,0.000545,24.993082,-2.1107,0.265,9.76531,9.76531
1141.00,9.74798,25.076629,0.000540,24.992997,-2.1103,0.265,9.76842,9.76842
1142.00,9.75087,25.076693,0.000542,24.993021,-2.1101,0.265,9.77239,9.77239
1143.00,9.75389,25.076746,0.000541,24.992989,-2.1102,0.265,9.77615,9.77615
1144.00,9.75665,25.076859,0.000535,24.993020,-2.1099,0.266,9.77862,9.77862
1145.00,9.75938,25.076795,0.000531,24.992957,-2.1098,0.266,9.77937,9.77937
1146.00,9.76173,25.076776,0.000532,24.992913,-2.1097,0.266,9.77921,9.77921
1147.00,9.76399,25.076634,0.000529,24.992814,-2.1095,0.266,9.77919,9.77919
1148.00,9.76618,25.076547,0.000525,24.992735,-2.1095,0.266,9.77899,9.77899
1149.00,9.76813,25.076441,0.000527,24.992613,-2.1095,0.266,9.77965,9.77965
1150.00,9.76968,25.076596,0.000534,24.992767,-2.1096,0.266,9.77944,9.77944
1151.00,9.77086,25.076600,0.000531,24.992774,-2.1099,0.267,9.77943,9.77943
1152.00,9.77210,25.076728,0.000534,24.992834,-2.1099,0.267,9.77889,9.77889
1153.00,9.77323,25.076849,0.000535,24.992876,-2.1098,0.267,9.77861,9.77861
1154.00,9.77437,25.076942,0.000536,24.992934,-2.1099,0.267,9.77892,9.77892
1155.00,9.77547,25.076847,0.000529,24.992842,-2.1099,0.267,9.77983,9.77983
1156.00,9.77639,25.076951,0.000532,24.992892,-2.1098,0.267,9.78033,9.78033
1157.00,9.77729,25.077061,0.000532,24.992933,-2.1098,0.267,9.78085,9.78085
1158.00,9.77829,25.077073,0.000535,24.992913,-2.1099,0.267,9.78156,9.78156
1159.00,9.77928,25.077104,0.000536,24.992920,-2.1097,0.267,9.78180,9.78180
1160.00,9.78001,25.077231,0.000540,24.992999,-2.1095,0.268,9.78219,9.78219
1161.00,9.78032,25.077288,0.000545,24.993013,-2.1095,0.268,9.78282,9.78282
1162.00,9.78062,25.077052,0.000541,24.992786,-2.1095,0.268,9.78378,9.78378
1163.00,9.78079,25.077169,0.000543,24.992881,-2.1093,0.268,9.78469,9.78469
1164.00,9.78124,25.077228,0.000545,24.992944,-2.1091,0.268,9.78551,9.78551
1165.00,9.78165,25.077182,0.000546,24.992908,-2.1091,0.268,9.78583,9.78583
1166.00,9.78200,25.077123,0.000541,24.992855,-2.1089,0.268,9.78614,9.78614
1167.00,9.78226,25.077414,0.000545,24.993122,-2.1088,0.268,9.78597,9.78597
1168.00,9.78246,25.077292,0.000542,24.993001,-2.1089,0.268,9.78520,9.78520
1169.00,9.78262,25.077219,0.000539,24.992873,-2.1088,0.269,9.78469,9.78469
1170.00,9.78294,25.077212,0.000537,24.992811,-2.1084,0.269,9.78502,9.78502
1171.00,9.78343,25.077273,0.000538,24.992846,-2.1080,0.269,9.78532,9.78532
1172.00,9.78386,25.077194,0.000537,24.992672,-2.1076,0.269,9.78568,9.78568
1173.00,9.78422,25.077211,0.000535,24.992640,-2.1074,0.269,9.78611,9.78611
1174.00,9.78441,25.077388,0.000537,24.992878,-2.1074,0.269,9.78544,9.78544
1175.00,9.78434,25.077520,0.000538,24.992973,-2.1075,0.270,9.78449,9.78449
1176.00,9.78433,25.077528,0.000535,24.992963,-2.1074,0.270,9.78294,9.78294
1177.00,9.78431,25.077613,0.000537,24.993055,-2.1074,0.270,9.78189,9.78189
1178.00,9.78437,25.077729,0.000540,24.993117,-2.1074,0.270,9.78173,9.78173
1179.00,9.78447,25.077780,0.000542,24.993045,-2.1074,0.270,9.78235,9.78235
1180.00,9.78461,25.077789,0.000544,24.992942,-2.1075,0.270,9.78343,9.78343
1181.00,9.78471,25.077915,0.000548,24.992968,-2.1077,0.270,9.78450,9.78450
1182.00,9.78475,25.077992,0.000548,24.992959,-2.1080,0.270,9.78563,9.78563
1183.00,9.78483,25.078004,0.000544,24.992905,-2.1082,0.270,9.78597,9.78597
1184.00,9.78467,25.077889,0.000539,24.992728,-2.1082,0.270,9.78607,9.78607
1185.00,9.78462,25.077885,0.000538,24.992714,-2.1080,0.270,9.78535,9.78535
1186.00,9.78448,25.077933,0.000538,24.992754,-2.1081,0.270,9.78480,9.78480
1187.00,9.78431,25.077890,0.000536,24.992714,-2.1077,0.270,9.78365,9.78365
1188.00,9.78413,25.078005,0.000539,24.992802,-2.1075,0.270,9.78257,9.78257
1189.00,9.78405,25.078173,0.000543,24.992939,-2.1072,0.271,9.78206,9.78206
1190.00,9.78393,25.078185,0.000540,24.992875,-2.1070,0.271,9.78223,9.78223
1191.00,9.78387,25.078156,0.000539,24.992804,-2.1068,0.271,9.78306,9.78306
1192.00,9.78381,25.078144,0.000537,24.992765,-2.1066,0.271,9.78398,9.78398
1193.00,9.78382,25.078072,0.000535,24.992682,-2.1063,0.271,9.78500,9.78500
1194.00,9.78394,25.078028,0.000533,24.992622,-2.1062,0.271,9.78592,9.78592
1195.00,9.78416,25.078199,0.000537,24.992840,-2.1062,0.271,9.78582,9.78582
1196.00,9.78424,25.078332,0.000538,24.992908,-2.1061,0.271,9.78508,9.78508
1197.00,9.78444,25.078382,0.000540,24.992916,-2.1060,0.271,9.78487,9.78487
1198.00,9.78449,25.078469,0.000541,24.992907,-2.1060,0.271,9.78419,9.78419
1199.00,9.78445,25.078648,0.000544,24.993024,-2.1063,0.271,9.78384,9.78384
1200.00,9.78452,25.078521,0.000537,24.992829,-2.1065,0.272,9.78495,9.78495
1201.00,9.78469,25.078485,0.000536,24.992805,-2.1068,0.272,9.78605,9.78605
1202.00,9.78476,25.078580,0.000538,24.992890,-2.1070,0.272,9.78638,9.78638
1203.00,9.78466,25.078571,0.000538,24.992973,-2.1071,0.272,9.78681,9.78681
1204.00,9.78471,25.078545,0.000537,24.992901,-2.1068,0.272,9.78732,9.78732
1205.00,9.78492,25.078584,0.000538,24.992946,-2.1064,0.272,9.78728,9.78728
1206.00,9.78521,25.078508,0.000535,24.992827,-2.1058,0.272,9.78723,9.78723
1207.00,9.78550,25.078529,0.000532,24.992787,-2.1054,0.272,9.78742,9.78742
1208.00,9.78586,25.078646,0.000530,24.992751,-2.1052,0.273,9.78816,9.78816
1209.00,9.78619,25.078561,0.000527,24.992683,-2.1052,0.273,9.78830,9.78830
1210.00,9.78647,25.078633,0.000528,24.992744,-2.1053,0.273,9.78821,9.78821
1211.00,9.78662,25.078819,0.000532,24.992892,-2.1055,0.273,9.78836,9.78836
1212.00,9.78667,25.078912,0.000536,24.992947,-2.1058,0.273,9.78795,9.78795
1213.00,9.78657,25.078899,0.000541,24.992953,-2.1058,0.273,9.78682,9.78682
1214.00,9.78642,25.079080,0.000548,24.993051,-2.1058,0.273,9.78607,9.78607
1215.00,9.78647,25.079190,0.000547,24.993064,-2.1057,0.273,9.78591,9.78591
1216.00,9.78669,25.079182,0.000549,24.993016,-2.1055,0.273,9.78556,9.78556
1217.00,9.78687,25.079153,0.000547,24.993017,-2.1053,0.273,9.78601,9.78601
1218.00,9.78719,25.079180,0.000544,24.993044,-2.1053,0.273,9.78815,9.78815
1219.00,9.78779,25.079144,0.000538,24.993018,-2.1053,0.274,9.79057,9.79057
1220.00,9.78826,25.079164,0.000540,24.992980,-2.1052,0.274,9.79177,9.79177
1221.00,9.78842,25.079256,0.000539,24.993019,-2.1050,0.274,9.79311,9.79311
1222.00,9.78872,25.079248,0.000536,24.992905,-2.1046,0.274,9.79421,9.79421
1223.00,9.78909,25.079244,0.000537,24.992867,-2.1042,0.274,9.79369,9.79369
1224.00,9.78925,25.079344,0.000538,24.992939,-2.1040,0.274,9.79224,9.79224
1225.00,9.78938,25.079496,0.000539,24.993088,-2.1041,0.274,9.79180,9.79180
1226.00,9.78949,25.079528,0.000537,24.993115,-2.1042,0.275,9.79115,9.79115
1227.00,9.78951,25.079689,0.000541,24.993239,-2.1045,0.274,9.78986,9.78986
1228.00,9.78948,25.079929,0.000541,24.993364,-2.1048,0.275,9.78920,9.78920
1229.00,9.78953,25.079927,0.000540,24.993288,-2.1047,0.275,9.78955,9.78955
1230.00,9.78961,25.079858,0.000536,24.993109,-2.1045,0.275,9.78890,9.78890
1231.00,9.78964,25.079781,0.000533,24.992999,-2.1040,0.275,9.78920,9.78920
1232.00,9.78990,25.079787,0.000532,24.992916,-2.1035,0.275,9.79000,9.79000
1233.00,9.79018,25.079693,0.000530,24.992786,-2.1031,0.275,9.79049,9.79049
1234.00,9.79043,25.079726,0.000529,24.992793,-2.1028,0.275,9.78958,9.78958
1235.00,9.79045,25.079857,0.000530,24.992935,-2.1028,0.276,9.78951,9.78951
1236.00,9.79063,25.080096,0.000532,24.993072,-2.1029,0.276,9.78971,9.78971
1237.00,9.79092,25.080144,0.000533,24.993099,-2.1029,0.276,9.79000,9.79000
1238.00,9.79089,25.080186,0.000537,24.993131,-2.1028,0.276,9.78927,9.78927
1239.00,9.79052,25.080244,0.000540,24.993156,-2.1027,0.276,9.79005,9.79005
1240.00,9.79021,25.080097,0.000536,24.992972,-2.1025,0.276,9.79026,9.79026
1241.00,9.79008,25.079925,0.000534,24.992851,-2.1025,0.276,9.79015,9.79015
1242.00,9.79002,25.079899,0.000531,24.992801,-2.1027,0.277,9.78995,9.78995
1243.00,9.78993,25.079949,0.000531,24.992823,-2.1028,0.277,9.79100,9.79100
1244.00,9.79010,25.079919,0.000528,24.992771,-2.1028,0.277,9.79134,9.79134
1245.00,9.79002,25.080003,0.000530,24.992855,-2.1027,0.277,9.79085,9.79085
1246.00,9.78972,25.080113,0.000532,24.992895,-2.1025,0.277,9.78961,9.78961
1247.00,9.78968,25.080190,0.000530,24.992965,-2.1025,0.277,9.78886,9.78886
1248.00,9.78972,25.080239,0.000529,24.992934,-2.1025,0.278,9.78836,9.78836
1249.00,9.78980,25.080273,0.000530,24.992847,-2.1028,0.278,9.78815,9.78815
1250.00,9.78983,25.080337,0.000531,24.992845,-2.1031,0.278,9.78900,9.78900
1251.00,9.78996,25.080559,0.000540,24.992999,-2.1033,0.278,9.79023,9.79023
1252.00,9.78989,25.080543,0.000545,24.992943,-2.1031,0.278,9.79141,9.79141
1253.00,9.78998,25.080612,0.000547,24.992988,-2.1028,0.277,9.79175,9.79175
1254.00,9.79006,25.080679,0.000548,24.993035,-2.1024,0.277,9.77858,9.77858
1255.00,9.79000,25.080674,0.000549,24.993029,-2.1020,0.278,9.74580,9.74580
1256.00,9.79006,25.080637,0.000543,24.992934,-2.1018,0.278,9.68837,9.68837
1257.00,9.78988,25.080669,0.000538,24.992941,-2.1017,0.278,9.60336,9.60336
1258.00,9.78935,25.080624,0.000534,24.992878,-2.1017,0.278,9.49260,9.49260
1259.00,9.78996,25.080652,0.000532,24.992918,-2.1019,0.278,9.38014,9.38014
1260.00,9.79115,25.080704,0.000528,24.992890,-2.1019,0.279,9.28623,9.28623
1261.00,9.79114,25.080618,0.000526,24.992860,-2.1019,0.279,9.22692,9.22692
@9,2.7001,5.4, 1260.076 
1262.00,9.79369,25.080679,0.000529,24.992906,-2.1019,0.279,9.21186,9.21186
1263.00,9.79035,25.080688,0.000529,24.992949,-2.1018,0.279,9.24243,9.24243
1264.00,9.72552,25.080721,0.000530,24.992996,-2.1017,0.279,9.30658,9.30658
1265.00,9.62721,25.080785,0.000533,24.993080,-2.1018,0.279,9.38768,9.38768
1266.00,9.50407,25.080851,0.000532,24.993024,-2.1019,0.279,9.47211,9.47211
1267.00,9.36827,25.081031,0.000539,24.993102,-2.1020,0.279,9.54852,9.54852
1268.00,9.23798,25.081086,0.000541,24.993045,-2.1021,0.279,9.61086,9.61086
1269.00,9.16398,25.081133,0.000543,24.993012,-2.1019,0.279,9.65784,9.65784
1270.00,9.15859,25.081214,0.000548,24.993075,-2.1018,0.279,9.68940,9.68940
1271.00,9.20806,25.081204,0.000550,24.993147,-2.1017,0.279,9.70853,9.70853
1272.00,9.29293,25.081036,0.000543,24.993083,-2.1018,0.280,9.71910,9.71910
1273.00,9.39025,25.080965,0.000544,24.993122,-2.1016,0.280,9.72449,9.72449
1274.00,9.48393,25.080982,0.000545,24.993131,-2.1014,0.280,9.72677,9.72677
1275.00,9.56345,25.080986,0.000542,24.993125,-2.1013,0.280,9.72979,9.72979
1276.00,9.62963,25.081026,0.000542,24.993084,-2.1011,0.280,9.73214,9.73214
1277.00,9.67467,25.081100,0.000541,24.993032,-2.1007,0.280,9.73469,9.73469
1278.00,9.70202,25.081238,0.000541,24.993121,-2.1009,0.280,9.73754,9.73754
1279.00,9.71535,25.081280,0.000542,24.993171,-2.1009,0.280,9.74132,9.74132
1280.00,9.72009,25.081329,0.000542,24.993141,-2.1009,0.281,9.74515,9.74515
1281.00,9.72303,25.081448,0.000542,24.993190,-2.1010,0.281,9.74934,9.74934
1282.00,9.72604,25.081481,0.000546,24.993187,-2.1009,0.281,9.75234,9.75234
1283.00,9.72892,25.081586,0.000548,24.993185,-2.1007,0.281,9.75474,9.75474
1284.00,9.73239,25.081485,0.000541,24.993013,-2.1006,0.281,9.75619,9.75619
1285.00,9.73578,25.081528,0.000539,24.992986,-2.1004,0.281,9.75704,9.75704
1286.00,9.73821,25.081398,0.000536,24.992829,-2.1002,0.281,9.75851,9.75851
1287.00,9.74101,25.081384,0.000533,24.992776,-2.1002,0.281,9.76041,9.76041
1288.00,9.74382,25.081370,0.000532,24.992740,-2.1002,0.281,9.76243,9.76243
1289.00,9.74622,25.081485,0.000538,24.992793,-2.1003,0.281,9.76458,9.76458
1290.00,9.74857,25.081482,0.000540,24.992779,-2.1004,0.281,9.76698,9.76698
1291.00,9.75094,25.081587,0.000540,24.992860,-2.1004,0.281,9.76839,9.76839
1292.00,9.75328,25.081724,0.000542,24.992961,-2.1005,0.282,9.76935,9.76935
1293.00,9.75542,25.081645,0.000538,24.992871,-2.1008,0.282,9.77036,9.77036
1294.00,9.75745,25.081722,0.000538,24.992953,-2.1009,0.282,9.77130,9.77130
1295.00,9.75938,25.081759,0.000537,24.992994,-2.1009,0.282,9.77162,9.77162
1296.00,9.76108,25.081893,0.000539,24.993126,-2.1008,0.282,9.77207,9.77207
1297.00,9.76295,25.081844,0.000538,24.993039,-2.1003,0.282,9.77322,9.77322
1298.00,9.76470,25.081929,0.000536,24.993060,-2.0998,0.282,9.77490,9.77490
1299.00,9.76638,25.081862,0.000530,24.992964,-2.0994,0.283,9.77613,9.77613
1300.00,9.76761,25.081863,0.000528,24.992904,-2.0991,0.283,9.77690,9.77690
1301.00,9.76854,25.081821,0.000525,24.992836,-2.0991,0.283,9.77696,9.77696
1302.00,9.76955,25.081897,0.000520,24.992975,-2.0992,0.283,9.77763,9.77763
1303.00,9.77077,25.081928,0.000521,24.992967,-2.0991,0.284,9.77788,9.77788
1304.00,9.77193,25.082068,0.000523,24.993039,-2.0991,0.284,9.77808,9.77808
1305.00,9.77314,25.082217,0.000527,24.993102,-2.0992,0.284,9.77911,9.77911
1306.00,9.77403,25.082255,0.000525,24.993038,-2.0994,0.284,9.78037,9.78037
1307.00,9.77490,25.082315,0.000531,24.992959,-2.0995,0.284,9.78120,9.78120
1308.00,9.77581,25.082469,0.000531,24.993059,-2.0996,0.284,9.78200,9.78200
1309.00,9.77671,25.082487,0.000530,24.993004,-2.0996,0.284,9.78297,9.78297
1310.00,9.77741,25.082479,0.000529,24.992975,-2.0995,0.284,9.78321,9.78321
1311.00,9.77798,25.082529,0.000534,24.992980,-2.0994,0.284,9.78367,9.78367
1312.00,9.77855,25.082567,0.000532,24.992959,-2.0992,0.284,9.78341,9.78341
1313.00,9.77918,25.082516,0.000533,24.992843,-2.0990,0.285,9.78337,9.78337
1314.00,9.77982,25.082515,0.000536,24.992872,-2.0988,0.284,9.78291,9.78291
1315.00,9.78026,25.082552,0.000538,24.992867,-2.0988,0.285,9.78305,9.78305
1316.00,9.78078,25.082580,0.000536,24.992864,-2.0988,0.285,9.78275,9.78275
1317.00,9.78112,25.082645,0.000537,24.992919,-2.0988,0.285,9.78319,9.78319
1318.00,9.78157,25.082676,0.000537,24.992914,-2.0990,0.285,9.78390,9.78390
1319.00,9.78198,25.082800,0.000538,24.992941,-2.0989,0.285,9.78475,9.78475
1320.00,9.78240,25.082898,0.000540,24.993015,-2.0988,0.285,9.78520,9.78520
1321.00,9.78291,25.082934,0.000543,24.993022,-2.0987,0.285,9.78599,9.78599
1322.00,9.78328,25.082917,0.000544,24.992996,-2.0987,0.285,9.78574,9.78574
1323.00,9.78347,25.083066,0.000546,24.993090,-2.0986,0.285,9.78512,9.78512
1324.00,9.78378,25.083094,0.000548,24.993134,-2.0986,0.285,9.78533,9.78533
1325.00,9.78410,25.082966,0.000544,24.993022,-2.0985,0.286,9.78548,9.78548
1326.00,9.78439,25.082984,0.000544,24.993005,-2.0982,0.286,9.78573,9.78573
1327.00,9.78460,25.083048,0.000545,24.993003,-2.0981,0.286,9.78639,9.78639
1328.00,9.78475,25.083017,0.000546,24.992965,-2.0981,0.286,9.78672,9.78672
1329.00,9.78487,25.083082,0.000542,24.993003,-2.0982,0.286,9.78670,9.78670
1330.00,9.78499,25.083179,0.000544,24.993048,-2.0984,0.286,9.78672,9.78672
1331.00,9.78519,25.083294,0.000543,24.993143,-2.0986,0.286,9.78664,9.78664
1332.00,9.78549,25.083362,0.000543,24.993209,-2.0987,0.287,9.78735,9.78735
1333.00,9.78586,25.083460,0.000542,24.993270,-2.0985,0.287,9.78825,9.78825
1334.00,9.78610,25.083480,0.000541,24.993235,-2.0985,0.287,9.78841,9.78841
1335.00,9.78640,25.083451,0.000540,24.993183,-2.0984,0.287,9.78853,9.78853
1336.00,9.78656,25.083466,0.000543,24.993116,-2.0982,0.287,9.78812,9.78812
1337.00,9.78656,25.083389,0.000540,24.992993,-2.0978,0.287,9.78646,9.78646
1338.00,9.78640,25.083435,0.000541,24.992964,-2.0976,0.287,9.78524,9.78524
1339.00,9.78633,25.083330,0.000538,24.992829,-2.0973,0.287,9.78493,9.78493
1340.00,9.78640,25.083363,0.000538,24.992820,-2.0971,0.287,9.78505,9.78505
1341.00,9.78646,25.083252,0.000531,24.992723,-2.0971,0.288,9.78547,9.78547
1342.00,9.78660,25.083291,0.000530,24.992750,-2.0971,0.288,9.78681,9.78681
1343.00,9.78689,25.083155,0.000527,24.992666,-2.0971,0.288,9.78793,9.78793
1344.00,9.78708,25.083259,0.000534,24.992766,-2.0973,0.288,9.78796,9.78796
1345.00,9.78690,25.083350,0.000535,24.992801,-2.0976,0.288,9.78694,9.78694
1346.00,9.78677,25.083427,0.000535,24.992823,-2.0978,0.288,9.78694,9.78694
1347.00,9.78686,25.083510,0.000538,24.992783,-2.0980,0.288,9.78688,9.78688
1348.00,9.78682,25.083578,0.000540,24.992783,-2.0980,0.288,9.78574,9.78574
1349.00,9.78673,25.083714,0.000538,24.992823,-2.0976,0.289,9.78541,9.78541
1350.00,9.78663,25.083791,0.000538,24.992852,-2.0974,0.289,9.78588,9.78588
1351.00,9.78668,25.083986,0.000543,24.993021,-2.0972,0.289,9.78638,9.78638
1352.00,9.78667,25.084000,0.000541,24.993044,-2.0972,0.289,9.78617,9.78617
1353.00,9.78645,25.084072,0.000541,24.993108,-2.0973,0.289,9.78654,9.78654
1354.00,9.78644,25.084054,0.000541,24.993094,-2.0976,0.289,9.78768,9.78768
1355.00,9.78653,25.084058,0.000540,24.993044,-2.0978,0.289,9.78824,9.78824
1356.00,9.78650,25.083986,0.000540,24.992960,-2.0980,0.289,9.78735,9.78735
1357.00,9.78665,25.084053,0.000543,24.993083,-2.0980,0.290,9.78730,9.78730
1358.00,9.78681,25.084008,0.000543,24.993013,-2.0981,0.290,9.78710,9.78710
1359.00,9.78679,25.083875,0.000539,24.992838,-2.0982,0.290,9.78585,9.78585
1360.00,9.78664,25.083824,0.000539,24.992767,-2.0982,0.290,9.78530,9.78530
1361.00,9.78655,25.083841,0.000539,24.992718,-2.0980,0.290,9.78531,9.78531
1362.00,9.78635,25.083937,0.000536,24.992709,-2.0979,0.290,9.78432,9.78432
1363.00,9.78596,25.084141,0.000539,24.992793,-2.0978,0.290,9.78359,9.78359
1364.00,9.78556,25.084323,0.000540,24.992937,-2.0976,0.290,9.78297,9.78297
1365.00,9.78548,25.084415,0.000542,24.992996,-2.0976,0.290,9.78275,9.78275
1366.00,9.78558,25.084519,0.000542,24.993067,-2.0976,0.290,9.78310,9.78310
1367.00,9.78561,25.084542,0.000546,24.993024,-2.0976,0.290,9.78507,9.78507
1368.00,9.78589,25.084507,0.000543,24.992975,-2.0975,0.291,9.78686,9.78686
1369.00,9.78608,25.084487,0.000542,24.992900,-2.0974,0.291,9.78804,9.78804
1370.00,9.78619,25.084541,0.000541,24.992973,-2.0971,0.291,9.78855,9.78855
1371.00,9.78621,25.084651,0.000543,24.993053,-2.0969,0.291,9.78881,9.78881
1372.00,9.78614,25.084562,0.000544,24.992976,-2.0968,0.291,9.78804,9.78804
1373.00,9.78624,25.084738,0.000553,24.993164,-2.0967,0.291,9.78746,9.78746
1374.00,9.78620,25.084889,0.000560,24.993273,-2.0968,0.291,9.78764,9.78764
1375.00,9.78608,25.084988,0.000562,24.993303,-2.0969,0.291,9.78753,9.78753
1376.00,9.78603,25.084914,0.000559,24.993247,-2.0969,0.291,9.78692,9.78692
1377.00,9.78596,25.084979,0.000556,24.993254,-2.0969,0.291,9.78613,9.78613
1378.00,9.78583,25.084909,0.000549,24.993136,-2.0969,0.292,9.78519,9.78519
1379.00,9.78563,25.084868,0.000547,24.993119,-2.0970,0.292,9.78356,9.78356
1380.00,9.78546,25.084860,0.000547,24.993064,-2.0969,0.292,9.78266,9.78266
1381.00,9.78539,25.084903,0.000550,24.993059,-2.0969,0.292,9.78292,9.78292
1382.00,9.78563,25.085061,0.000552,24.993169,-2.0968,0.292,9.78410,9.78410
1383.00,9.78603,25.085009,0.000549,24.993106,-2.0965,0.292,9.78543,9.78543
1384.00,9.78639,25.085023,0.000547,24.993073,-2.0962,0.292,9.78678,9.78678
1385.00,9.78652,25.085009,0.000548,24.993065,-2.0959,0.292,9.78739,9.78739
1386.00,9.78647,25.085030,0.000550,24.993021,-2.0959,0.292,9.78696,9.78696
1387.00,9.78624,25.084957,0.000547,24.992953,-2.0959,0.292,9.78577,9.78577
1388.00,9.78583,25.085060,0.000548,24.992994,-2.0959,0.292,9.78463,9.78463
1389.00,9.78560,25.085128,0.000549,24.992991,-2.0960,0.293,9.78417,9.78417
1390.00,9.78550,25.085184,0.000549,24.993003,-2.0962,0.293,9.78414,9.78414
1391.00,9.78534,25.085243,0.000550,24.993022,-2.0963,0.293,9.78415,9.78415
1392.00,9.78514,25.085211,0.000549,24.992902,-2.0963,0.293,9.78409,9.78409
1393.00,9.78500,25.085195,0.000554,24.992869,-2.0965,0.293,9.78467,9.78467
1394.00,9.78489,25.085206,0.000553,24.992853,-2.0965,0.293,9.78440,9.78440
1395.00,9.78459,25.085315,0.000550,24.992875,-2.0963,0.293,9.78384,9.78384
1396.00,9.78453,25.085309,0.000545,24.992765,-2.0962,0.293,9.78406,9.78406
1397.00,9.78449,25.085560,0.000550,24.992948,-2.0962,0.293,9.78401,9.78401
1398.00,9.78443,25.085626,0.000548,24.992967,-2.0963,0.293,9.78306,9.78306
1399.00,9.78458,25.085721,0.000549,24.993069,-2.0962,0.293,9.78366,9.78366
1400.00,9.78478,25.085627,0.000547,24.993006,-2.0959,0.293,9.78393,9.78393
1401.00,9.78486,25.085639,0.000547,24.993079,-2.0957,0.294,9.78428,9.78428
1402.00,9.78468,25.085503,0.000546,24.993006,-2.0957,0.293,9.78490,9.78490
1403.00,9.78428,25.085523,0.000546,24.992975,-2.0953,0.294,9.78223,9.78223
1404.00,9.78418,25.085571,0.000546,24.992966,-2.0952,0.294,9.76461,9.76461
1405.00,9.78424,25.085655,0.000548,24.993005,-2.0953,0.294,9.72730,9.72730
1406.00,9.78422,25.085755,0.000548,24.993079,-2.0953,0.294,9.66427,9.66427
1407.00,9.78422,25.085871,0.000546,24.993125,-2.0954,0.294,9.57529,9.57529
1408.00,9.78412,25.085936,0.000547,24.993165,-2.0957,0.294,9.46686,9.46686
1409.00,9.78438,25.085713,0.000540,24.992955,-2.0960,0.294,9.36259,9.36259
1410.00,9.78514,25.085538,0.000536,24.992839,-2.0961,0.294,9.28114,9.28114
1411.00,9.78614,25.085476,0.000535,24.992807,-2.0960,0.294,9.23676,9.23676
@10,2.7001,5.4, 1410.231 
1412.00,9.78643,25.085517,0.000536,24.992859,-2.0957,0.295,9.23634,9.23634
1413.00,9.76784,25.085423,0.000532,24.992769,-2.0953,0.295,9.27743,9.27743
1414.00,9.69741,25.085599,0.000535,24.992898,-2.0950,0.295,9.34494,9.34494
1415.00,9.59673,25.085820,0.000538,24.992994,-2.0949,0.295,9.42481,9.42481
1416.00,9.47211,25.085929,0.000538,24.992953,-2.0948,0.295,9.50429,9.50429
1417.00,9.34123,25.085934,0.000539,24.992905,-2.0947,0.295,9.57372,9.57372
1418.00,9.22709,25.086060,0.000540,24.992959,-2.0948,0.295,9.62906,9.62906
1419.00,9.17703,25.086228,0.000539,24.993022,-2.0949,0.296,9.67026,9.67026
1420.00,9.19023,25.086335,0.000541,24.993041,-2.0951,0.296,9.69771,9.69771
1421.00,9.25052,25.086400,0.000544,24.993071,-2.0954,0.296,9.71401,9.71401
1422.00,9.33902,25.086468,0.000542,24.993044,-2.0957,0.296,9.72272,9.72272
1423.00,9.43170,25.086680,0.000544,24.993144,-2.0958,0.296,9.72712,9.72712
1424.00,9.51380,25.086678,0.000544,24.993150,-2.0958,0.296,9.73015,9.73015
1425.00,9.58889,25.086697,0.000543,24.993239,-2.0956,0.297,9.73231,9.73231
1426.00,9.64752,25.086663,0.000540,24.993220,-2.0955,0.297,9.73510,9.73510
1427.00,9.68598,25.086588,0.000538,24.993214,-2.0953,0.297,9.73813,9.73813
1428.00,9.70765,25.086435,0.000536,24.993127,-2.0951,0.297,9.74199,9.74199
1429.00,9.71806,25.086487,0.000539,24.993156,-2.0950,0.297,9.74544,9.74544
1430.00,9.72262,25.086508,0.000537,24.993111,-2.0951,0.297,9.74867,9.74867
1431.00,9.72556,25.086645,0.000539,24.993200,-2.0950,0.297,9.75088,9.75088
1432.00,9.72877,25.086750,0.000545,24.993246,-2.0948,0.297,9.75285,9.75285
1433.00,9.73217,25.086782,0.000548,24.993242,-2.0949,0.297,9.75506,9.75506
1434.00,9.73532,25.086685,0.000545,24.993133,-2.0948,0.297,9.75699,9.75699
1435.00,9.73796,25.086561,0.000542,24.993007,-2.0947,0.297,9.75838,9.75838
1436.00,9.74063,25.086446,0.000541,24.992878,-2.0947,0.297,9.75956,9.75956
1437.00,9.74277,25.086346,0.000535,24.992738,-2.0948,0.297,9.76095,9.76095
1438.00,9.74509,25.086387,0.000529,24.992727,-2.0946,0.298,9.76090,9.76090
1439.00,9.74728,25.086566,0.000533,24.992785,-2.0944,0.298,9.76066,9.76066
1440.00,9.74913,25.086759,0.000537,24.992858,-2.0943,0.298,9.76082,9.76082
1441.00,9.75088,25.086939,0.000535,24.992967,-2.0942,0.298,9.76141,9.76141
1442.00,9.75260,25.087170,0.000539,24.993131,-2.0941,0.298,9.76222,9.76222
1443.00,9.75445,25.087241,0.000543,24.993177,-2.0941,0.298,9.76375,9.76375
1444.00,9.75630,25.087298,0.000543,24.993229,-2.0941,0.298,9.76566,9.76566
1445.00,9.75806,25.087347,0.000544,24.993241,-2.0940,0.299,9.76805,9.76805
1446.00,9.75978,25.087326,0.000547,24.993205,-2.0939,0.298,9.77032,9.77032
1447.00,9.76129,25.087281,0.000546,24.993098,-2.0938,0.298,9.77217,9.77217
1448.00,9.76278,25.087381,0.000547,24.993151,-2.0938,0.299,9.77441,9.77441
1449.00,9.76425,25.087256,0.000543,24.993008,-2.0939,0.299,9.77631,9.77631
1450.00,9.76554,25.087332,0.000545,24.993031,-2.0942,0.299,9.77730,9.77730
1451.00,9.76677,25.087487,0.000548,24.993138,-2.0943,0.299,9.77827,9.77827
1452.00,9.76788,25.087474,0.000550,24.993125,-2.0943,0.299,9.77804,9.77804
1453.00,9.76868,25.087481,0.000548,24.993114,-2.0942,0.299,9.77710,9.77710
1454.00,9.76950,25.087495,0.000543,24.993131,-2.0939,0.299,9.77718,9.77718
1455.00,9.77047,25.087383,0.000538,24.993044,-2.0935,0.300,9.77802,9.77802
1456.00,9.77170,25.087203,0.000535,24.992874,-2.0931,0.300,9.77914,9.77914
1457.00,9.77276,25.087229,0.000533,24.992932,-2.0931,0.300,9.78062,9.78062
1458.00,9.77372,25.087220,0.000533,24.992936,-2.0931,0.300,9.78157,9.78157
1459.00,9.77464,25.087225,0.000538,24.992897,-2.0932,0.300,9.78133,9.78133
1460.00,9.77564,25.087339,0.000542,24.992988,-2.0933,0.300,9.78151,9.78151
1461.00,9.77680,25.087424,0.000540,24.993014,-2.0934,0.300,9.78180,9.78180
1462.00,9.77787,25.087519,0.000539,24.993025,-2.0933,0.300,9.78250,9.78250
1463.00,9.77870,25.087445,0.000537,24.992938,-2.0931,0.301,9.78323,9.78323
1464.00,9.77940,25.087623,0.000542,24.993098,-2.0931,0.301,9.78411,9.78411
1465.00,9.77993,25.087676,0.000537,24.993146,-2.0931,0.301,9.78347,9.78347
1466.00,9.78027,25.087716,0.000538,24.993129,-2.0931,0.301,9.78287,9.78287
1467.00,9.78078,25.087722,0.000541,24.993112,-2.0931,0.301,9.78306,9.78306
1468.00,9.78125,25.088051,0.000551,24.993351,-2.0932,0.301,9.78345,9.78345
1469.00,9.78144,25.087990,0.000549,24.993293,-2.0932,0.301,9.78360,9.78360
1470.00,9.78163,25.087963,0.000551,24.993239,-2.0933,0.301,9.78378,9.78378
1471.00,9.78173,25.088088,0.000553,24.993377,-2.0933,0.301,9.78342,9.78342
1472.00,9.78193,25.088219,0.000551,24.993481,-2.0934,0.301,9.78243,9.78243
1473.00,9.78238,25.088034,0.000545,24.993260,-2.0932,0.301,9.78214,9.78214
1474.00,9.78269,25.088071,0.000544,24.993251,-2.0930,0.301,9.78210,9.78210
1475.00,9.78289,25.088053,0.000546,24.993252,-2.0929,0.302,9.78310,9.78310
1476.00,9.78293,25.087843,0.000543,24.993077,-2.0928,0.302,9.78356,9.78356
1477.00,9.78291,25.087769,0.000543,24.993031,-2.0928,0.302,9.78378,9.78378
1478.00,9.78301,25.087793,0.000544,24.993053,-2.0930,0.302,9.78365,9.78365
1479.00,9.78323,25.087773,0.000542,24.992943,-2.0929,0.302,9.78364,9.78364
1480.00,9.78335,25.087726,0.000539,24.992789,-2.0928,0.302,9.78276,9.78276
1481.00,9.78320,25.087879,0.000542,24.992871,-2.0928,0.302,9.78268,9.78268
1482.00,9.78307,25.087985,0.000544,24.992889,-2.0924,0.302,9.78264,9.78264
1483.00,9.78300,25.087919,0.000544,24.992856,-2.0921,0.302,9.78294,9.78294
1484.00,9.78308,25.088033,0.000549,24.992967,-2.0920,0.302,9.78297,9.78297
1485.00,9.78302,25.088165,0.000556,24.993095,-2.0918,0.302,9.78245,9.78245
1486.00,9.78294,25.088161,0.000554,24.993090,-2.0915,0.302,9.78183,9.78183
1487.00,9.78274,25.088091,0.000550,24.993046,-2.0915,0.302,9.78146,9.78146
1488.00,9.78244,25.088110,0.000543,24.993084,-2.0916,0.303,9.78053,9.78053
1489.00,9.78227,25.088195,0.000539,24.993156,-2.0920,0.303,9.78022,9.78022
1490.00,9.78225,25.088170,0.000534,24.993128,-2.0921,0.303,9.78077,9.78077
1491.00,9.78220,25.088305,0.000536,24.993178,-2.0923,0.303,9.78061,9.78061
1492.00,9.78221,25.088439,0.000540,24.993207,-2.0925,0.303,9.78131,9.78131
1493.00,9.78237,25.088595,0.000542,24.993229,-2.0925,0.303,9.78236,9.78236
1494.00,9.78241,25.088582,0.000543,24.993194,-2.0921,0.303,9.78288,9.78288
1495.00,9.78238,25.088718,0.000542,24.993217,-2.0919,0.303,9.78305,9.78305
1496.00,9.78224,25.088703,0.000540,24.993148,-2.0916,0.304,9.78395,9.78395
1497.00,9.78249,25.088731,0.000538,24.993116,-2.0914,0.304,9.78517,9.78517
1498.00,9.78275,25.088730,0.000540,24.993043,-2.0911,0.304,9.78543,9.78543
1499.00,9.78283,25.088663,0.000535,24.992906,-2.0911,0.304,9.78529,9.78529
1500.00,9.78291,25.088751,0.000539,24.992992,-2.0912,0.304,9.78563,9.78563
1501.00,9.78306,25.088800,0.000540,24.993017,-2.0916,0.304,9.78599,9.78599
1502.00,9.78313,25.088856,0.000543,24.993016,-2.0915,0.304,9.78485,9.78485
1503.00,9.78317,25.089004,0.000545,24.993134,-2.0913,0.304,9.78403,9.78403
1504.00,9.78306,25.089183,0.000549,24.993229,-2.0909,0.304,9.78395,9.78395
1505.00,9.78324,25.089354,0.000552,24.993330,-2.0904,0.304,9.78407,9.78407
1506.00,9.78345,25.089454,0.000551,24.993413,-2.0900,0.304,9.78341,9.78341
1507.00,9.78358,25.089386,0.000550,24.993395,-2.0898,0.305,9.78351,9.78351
1508.00,9.78385,25.089316,0.000550,24.993304,-2.0898,0.305,9.78412,9.78412
1509.00,9.78405,25.089331,0.000551,24.993361,-2.0900,0.305,9.78425,9.78425
1510.00,9.78411,25.089147,0.000547,24.993155,-2.0904,0.305,9.78394,9.78394
1511.00,9.78429,25.089115,0.000546,24.993057,-2.0906,0.305,9.78428,9.78428
1512.00,9.78441,25.089219,0.000545,24.993043,-2.0908,0.305,9.78390,9.78390
1513.00,9.78428,25.089167,0.000538,24.992933,-2.0910,0.306,9.78343,9.78343
1514.00,9.78422,25.089250,0.000537,24.992883,-2.0912,0.306,9.78308,9.78308
1515.00,9.78405,25.089314,0.000537,24.992921,-2.0911,0.306,9.78264,9.78264
1516.00,9.78410,25.089338,0.000535,24.992933,-2.0911,0.306,9.78265,9.78265
1517.00,9.78410,25.089321,0.000539,24.992948,-2.0911,0.307,9.78405,9.78405
1518.00,9.78395,25.089472,0.000545,24.993077,-2.0910,0.306,9.78362,9.78362
1519.00,9.78374,25.089391,0.000542,24.992984,-2.0909,0.306,9.78349,9.78349
1520.00,9.78368,25.089475,0.000543,24.993028,-2.0907,0.307,9.78412,9.78412
1521.00,9.78362,25.089463,0.000545,24.993008,-2.0904,0.307,9.78384,9.78384
1522.00,9.78356,25.089560,0.000545,24.993089,-2.0902,0.307,9.78296,9.78296
1523.00,9.78374,25.089481,0.000543,24.993026,-2.0900,0.307,9.78439,9.78439
1524.00,9.78397,25.089600,0.000547,24.993137,-2.0900,0.307,9.78519,9.78519
1525.00,9.78399,25.089593,0.000543,24.993068,-2.0901,0.307,9.78527,9.78527
1526.00,9.78405,25.089647,0.000544,24.993083,-2.0902,0.307,9.78555,9.78555
1527.00,9.78412,25.089582,0.000542,24.992979,-2.0902,0.307,9.78573,9.78573
1528.00,9.78421,25.089717,0.000543,24.993056,-2.0902,0.308,9.78562,9.78562
1529.00,9.78429,25.089772,0.000544,24.993039,-2.0901,0.308,9.78555,9.78555
1530.00,9.78440,25.089858,0.000547,24.993121,-2.0899,0.308,9.78584,9.78584
1531.00,9.78442,25.089894,0.000544,24.993065,-2.0898,0.308,9.78535,9.78535
1532.00,9.78430,25.089935,0.000541,24.993010,-2.0896,0.308,9.78442,9.78442
1533.00,9.78437,25.089945,0.000542,24.992945,-2.0894,0.308,9.78412,9.78412
1534.00,9.78450,25.089902,0.000542,24.992927,-2.0895,0.308,9.78423,9.78423
1535.00,9.78476,25.089845,0.000544,24.992859,-2.0895,0.308,9.78432,9.78432
1536.00,9.78495,25.089849,0.000547,24.992871,-2.0897,0.308,9.78509,9.78509
1537.00,9.78481,25.089882,0.000546,24.992887,-2.0899,0.308,9.78545,9.78545
1538.00,9.78462,25.089775,0.000542,24.992775,-2.0900,0.308,9.78463,9.78463
1539.00,9.78474,25.089795,0.000540,24.992799,-2.0900,0.308,9.78408,9.78408
1540.00,9.78470,25.089859,0.000538,24.992801,-2.0899,0.308,9.78309,9.78309
1541.00,9.78462,25.089946,0.000539,24.992844,-2.0897,0.309,9.78264,9.78264
1542.00,9.78462,25.090094,0.000544,24.992940,-2.0897,0.309,9.78260,9.78260
1543.00,9.78443,25.090319,0.000551,24.993074,-2.0898,0.309,9.78288,9.78288
1544.00,9.78437,25.090505,0.000553,24.993124,-2.0896,0.309,9.78382,9.78382
1545.00,9.78447,25.090550,0.000554,24.993054,-2.0895,0.309,9.78482,9.78482
1546.00,9.78456,25.090626,0.000555,24.993011,-2.0893,0.309,9.78542,9.78542
1547.00,9.78463,25.090554,0.000553,24.992838,-2.0891,0.309,9.78572,9.78572
1548.00,9.78446,25.090553,0.000551,24.992785,-2.0889,0.309,9.78581,9.78581
1549.00,9.78433,25.090431,0.000546,24.992660,-2.0888,0.310,9.78536,9.78536
1550.00,9.78441,25.090525,0.000548,24.992732,-2.0888,0.310,9.78532,9.78532
1551.00,9.78449,25.090502,0.000547,24.992693,-2.0888,0.310,9.78523,9.78523
1552.00,9.78471,25.090578,0.000551,24.992757,-2.0888,0.310,9.78602,9.78602
1553.00,9.78467,25.090586,0.000550,24.992706,-2.0886,0.310,9.78602,9.78602
1554.00,9.78449,25.090687,0.000552,24.992729,-2.0887,0.310,9.77293,9.77293
1555.00,9.78467,25.090596,0.000544,24.992674,-2.0888,0.310,9.74161,9.74161
1556.00,9.78502,25.090505,0.000540,24.992663,-2.0891,0.310,9.68682,9.68682
1557.00,9.78550,25.090470,0.000536,24.992694,-2.0894,0.311,9.60566,9.60566
1558.00,9.78569,25.090438,0.000537,24.992826,-2.0896,0.311,9.50101,9.50101
1559.00,9.78534,25.090407,0.000538,24.992958,-2.0896,0.311,9.39664,9.39664
1560.00,9.78581,25.090428,0.000541,24.993042,-2.0895,0.311,9.31074,9.31074
1561.00,9.78569,25.090563,0.000542,24.993168,-2.0892,0.311,9.25839,9.25839
@11,2.7001,5.4, 1560.06799999999 
1562.00,9.78840,25.090637,0.000544,24.993256,-2.0889,0.311,9.24778,9.24778
1563.00,9.78283,25.090723,0.000544,24.993288,-2.0886,0.311,9.27950,9.27950
1564.00,9.72058,25.090793,0.000543,24.993223,-2.0884,0.311,9.34087,9.34087
1565.00,9.62920,25.090815,0.000543,24.993185,-2.0883,0.311,9.41647,9.41647
1566.00,9.51196,25.090905,0.000546,24.993166,-2.0881,0.311,9.49494,9.49494
1567.00,9.38242,25.090973,0.000548,24.993134,-2.0881,0.311,9.56563,9.56563
1568.00,9.26097,25.091005,0.000550,24.993118,-2.0881,0.311,9.62329,9.62329
1569.00,9.19948,25.091055,0.000550,24.993168,-2.0880,0.311,9.66632,9.66632
1570.00,9.20058,25.091172,0.000552,24.993256,-2.0880,0.311,9.69627,9.69627
1571.00,9.25054,25.091111,0.000551,24.993267,-2.0882,0.312,9.71355,9.71355
1572.00,9.32955,25.091083,0.000548,24.993243,-2.0885,0.312,9.72289,9.72289
1573.00,9.41888,25.091194,0.000546,24.993243,-2.0885,0.312,9.72688,9.72688
1574.00,9.50558,25.091291,0.000547,24.993250,-2.0886,0.312,9.72913,9.72913
1575.00,9.57796,25.091335,0.000545,24.993184,-2.0885,0.312,9.73030,9.73030
1576.00,9.64237,25.091458,0.000542,24.993189,-2.0882,0.312,9.73209,9.73209
1577.00,9.68269,25.091562,0.000537,24.993228,-2.0879,0.313,9.73462,9.73462
1578.00,9.70674,25.091662,0.000536,24.993294,-2.0879,0.313,9.73842,9.73842
1579.00,9.71873,25.091603,0.000534,24.993179,-2.0879,0.313,9.74170,9.74170
1580.00,9.72314,25.091551,0.000535,24.993165,-2.0880,0.313,9.74538,9.74538
1581.00,9.72509,25.091584,0.000539,24.993170,-2.0881,0.313,9.74873,9.74873
1582.00,9.72748,25.091587,0.000546,24.993154,-2.0879,0.313,9.75154,9.75154
1583.00,9.73046,25.091505,0.000543,24.993056,-2.0877,0.313,9.75432,9.75432
1584.00,9.73353,25.091529,0.000542,24.993078,-2.0878,0.313,9.75673,9.75673
1585.00,9.73648,25.091600,0.000543,24.993065,-2.0876,0.313,9.75823,9.75823
1586.00,9.73927,25.091680,0.000544,24.993112,-2.0874,0.313,9.75876,9.75876
1587.00,9.74148,25.091674,0.000543,24.993103,-2.0876,0.313,9.75897,9.75897
1588.00,9.74374,25.091763,0.000544,24.993127,-2.0877,0.313,9.75918,9.75918
1589.00,9.74593,25.091870,0.000548,24.993191,-2.0876,0.313,9.75999,9.75999
1590.00,9.74790,25.091897,0.000548,24.993169,-2.0874,0.313,9.76182,9.76182
1591.00,9.74991,25.091879,0.000547,24.993118,-2.0874,0.313,9.76383,9.76383
1592.00,9.75182,25.091998,0.000548,24.993152,-2.0873,0.313,9.76640,9.76640
1593.00,9.75395,25.091972,0.000550,24.993097,-2.0873,0.313,9.76832,9.76832
1594.00,9.75601,25.091981,0.000547,24.993093,-2.0872,0.314,9.76942,9.76942
1595.00,9.75786,25.092040,0.000549,24.993139,-2.0873,0.314,9.76976,9.76976
1596.00,9.75959,25.091981,0.000547,24.993061,-2.0872,0.314,9.77037,9.77037
1597.00,9.76118,25.091956,0.000547,24.993003,-2.0871,0.314,9.77094,9.77094
1598.00,9.76267,25.092010,0.000546,24.993065,-2.0869,0.314,9.77172,9.77172
1599.00,9.76401,25.092017,0.000547,24.993019,-2.0868,0.314,9.77214,9.77214
1600.00,9.76506,25.092053,0.000546,24.993009,-2.0869,0.314,9.77250,9.77250
1601.00,9.76612,25.092192,0.000547,24.993093,-2.0869,0.314,9.77376,9.77376
1602.00,9.76726,25.092261,0.000546,24.993168,-2.0870,0.314,9.77509,9.77509
1603.00,9.76836,25.092310,0.000547,24.993201,-2.0869,0.314,9.77600,9.77600
1604.00,9.76919,25.092352,0.000547,24.993235,-2.0870,0.314,9.77684,9.77684
1605.00,9.77008,25.092459,0.000544,24.993320,-2.0868,0.314,9.77829,9.77829
1606.00,9.77101,25.092491,0.000541,24.993252,-2.0867,0.315,9.77786,9.77786
1607.00,9.77192,25.092542,0.000540,24.993177,-2.0865,0.315,9.77736,9.77736
1608.00,9.77280,25.092611,0.000540,24.993085,-2.0864,0.315,9.77653,9.77653
1609.00,9.77343,25.092669,0.000538,24.993043,-2.0862,0.315,9.77671,9.77671
1610.00,9.77400,25.092676,0.000537,24.992942,-2.0861,0.315,9.77630,9.77630
1611.00,9.77447,25.092769,0.000541,24.993031,-2.0862,0.315,9.77711,9.77711
1612.00,9.77501,25.092762,0.000540,24.993048,-2.0863,0.315,9.77748,9.77748
1613.00,9.77544,25.092791,0.000537,24.993105,-2.0865,0.316,9.77844,9.77844
1614.00,9.77588,25.092869,0.000538,24.993191,-2.0866,0.316,9.77872,9.77872
1615.00,9.77628,25.092948,0.000541,24.993213,-2.0866,0.316,9.77903,9.77903
1616.00,9.77679,25.092975,0.000539,24.993201,-2.0865,0.316,9.77971,9.77971
1617.00,9.77738,25.093017,0.000541,24.993202,-2.0865,0.316,9.78043,9.78043
1618.00,9.77780,25.093016,0.000543,24.993167,-2.0863,0.316,9.78114,9.78114
1619.00,9.77833,25.092989,0.000542,24.993064,-2.0863,0.316,9.78231,9.78231
1620.00,9.77884,25.092959,0.000540,24.993062,-2.0863,0.316,9.78243,9.78243
1621.00,9.77914,25.092953,0.000538,24.993057,-2.0861,0.317,9.78249,9.78249
1622.00,9.77934,25.093120,0.000537,24.993126,-2.0859,0.317,9.78205,9.78205
1623.00,9.77944,25.093163,0.000539,24.993090,-2.0858,0.317,9.78225,9.78225
1624.00,9.77979,25.093189,0.000535,24.993074,-2.0858,0.317,9.78232,9.78232
1625.00,9.78021,25.093225,0.000535,24.993053,-2.0857,0.318,9.78366,9.78366
1626.00,9.78058,25.093097,0.000531,24.992902,-2.0856,0.318,9.78408,9.78408
1627.00,9.78096,25.093073,0.000530,24.992916,-2.0858,0.318,9.78421,9.78421
1628.00,9.78126,25.092988,0.000525,24.992918,-2.0858,0.318,9.78436,9.78436
1629.00,9.78178,25.093034,0.000530,24.992976,-2.0857,0.318,9.78456,9.78456
1630.00,9.78219,25.093116,0.000533,24.993041,-2.0855,0.318,9.78467,9.78467
1631.00,9.78261,25.093328,0.000539,24.993193,-2.0854,0.318,9.78479,9.78479
1632.00,9.78292,25.093295,0.000539,24.993099,-2.0853,0.318,9.78564,9.78564
1633.00,9.78319,25.093340,0.000539,24.993102,-2.0851,0.319,9.78556,9.78556
1634.00,9.78344,25.093197,0.000533,24.992988,-2.0850,0.319,9.78515,9.78515
1635.00,9.78366,25.093136,0.000529,24.992910,-2.0850,0.319,9.78424,9.78424
1636.00,9.78378,25.093177,0.000524,24.992869,-2.0849,0.319,9.78360,9.78360
1637.00,9.78372,25.093280,0.000527,24.992941,-2.0847,0.319,9.78327,9.78327
1638.00,9.78387,25.093338,0.000528,24.992909,-2.0847,0.319,9.78345,9.78345
1639.00,9.78385,25.093496,0.000529,24.992973,-2.0846,0.320,9.78328,9.78328
1640.00,9.78394,25.093437,0.000527,24.992896,-2.0845,0.320,9.78373,9.78373
1641.00,9.78416,25.093430,0.000530,24.992902,-2.0846,0.320,9.78433,9.78433
1642.00,9.78432,25.093426,0.000530,24.992877,-2.0846,0.320,9.78486,9.78486
1643.00,9.78452,25.093570,0.000536,24.993008,-2.0846,0.320,9.78451,9.78451
1644.00,9.78448,25.093623,0.000539,24.993015,-2.0847,0.320,9.78497,9.78497
1645.00,9.78453,25.093825,0.000542,24.993113,-2.0846,0.320,9.78555,9.78555
1646.00,9.78453,25.093729,0.000540,24.992966,-2.0844,0.320,9.78533,9.78533
1647.00,9.78453,25.093622,0.000535,24.992893,-2.0844,0.320,9.78462,9.78462
1648.00,9.78461,25.093590,0.000532,24.992874,-2.0845,0.321,9.78479,9.78479
1649.00,9.78460,25.093727,0.000536,24.992987,-2.0844,0.321,9.78506,9.78506
1650.00,9.78454,25.093672,0.000534,24.992980,-2.0842,0.321,9.78405,9.78405
1651.00,9.78425,25.093846,0.000535,24.993125,-2.0840,0.321,9.78336,9.78336
1652.00,9.78407,25.093954,0.000537,24.993108,-2.0837,0.321,9.78326,9.78326
1653.00,9.78402,25.094006,0.000539,24.993017,-2.0837,0.321,9.78335,9.78335
1654.00,9.78404,25.093993,0.000540,24.992991,-2.0839,0.321,9.78276,9.78276
1655.00,9.78408,25.094049,0.000543,24.993033,-2.0841,0.321,9.78335,9.78335
1656.00,9.78425,25.093950,0.000545,24.992968,-2.0844,0.321,9.78428,9.78428
1657.00,9.78434,25.094050,0.000551,24.993089,-2.0846,0.321,9.78453,9.78453
1658.00,9.78426,25.094055,0.000551,24.993144,-2.0845,0.321,9.78419,9.78419
1659.00,9.78421,25.094020,0.000548,24.993080,-2.0845,0.321,9.78396,9.78396
1660.00,9.78401,25.094069,0.000546,24.993072,-2.0843,0.321,9.78253,9.78253
1661.00,9.78374,25.094189,0.000546,24.993120,-2.0841,0.321,9.78153,9.78153
1662.00,9.78352,25.094154,0.000538,24.993043,-2.0839,0.322,9.78151,9.78151
1663.00,9.78345,25.094220,0.000534,24.993048,-2.0836,0.322,9.78132,9.78132
1664.00,9.78337,25.094299,0.000533,24.993089,-2.0833,0.322,9.78136,9.78136
1665.00,9.78319,25.094309,0.000532,24.993062,-2.0831,0.322,9.78246,9.78246
1666.00,9.78308,25.094397,0.000531,24.993152,-2.0829,0.322,9.78317,9.78317
1667.00,9.78313,25.094389,0.000530,24.993120,-2.0827,0.323,9.78334,9.78334
1668.00,9.78315,25.094320,0.000529,24.993017,-2.0823,0.323,9.78370,9.78370
1669.00,9.78312,25.094272,0.000526,24.992917,-2.0821,0.323,9.78433,9.78433
1670.00,9.78313,25.094382,0.000526,24.992994,-2.0819,0.323,9.78423,9.78423
1671.00,9.78303,25.094291,0.000524,24.992875,-2.0821,0.323,9.78280,9.78280
1672.00,9.78290,25.094429,0.000526,24.992979,-2.0823,0.323,9.78220,9.78220
1673.00,9.78280,25.094604,0.000528,24.993149,-2.0825,0.323,9.78137,9.78137
1674.00,9.78253,25.094644,0.000524,24.993147,-2.0825,0.323,9.78013,9.78013
1675.00,9.78241,25.094605,0.000523,24.993033,-2.0828,0.323,9.78015,9.78015
1676.00,9.78235,25.094776,0.000527,24.993088,-2.0829,0.323,9.78179,9.78179
1677.00,9.78241,25.094807,0.000530,24.993084,-2.0828,0.323,9.78282,9.78282
1678.00,9.78249,25.094765,0.000533,24.993007,-2.0830,0.324,9.78370,9.78370
1679.00,9.78257,25.094864,0.000539,24.993035,-2.0835,0.324,9.78474,9.78474
1680.00,9.78284,25.094881,0.000543,24.993033,-2.0836,0.323,9.78538,9.78538
1681.00,9.78313,25.094951,0.000543,24.993068,-2.0837,0.323,9.78488,9.78488
1682.00,9.78317,25.094953,0.000538,24.992997,-2.0837,0.324,9.78419,9.78419
1683.00,9.78315,25.095029,0.000540,24.993030,-2.0834,0.324,9.78417,9.78417
1684.00,9.78324,25.095056,0.000537,24.993069,-2.0831,0.324,9.78368,9.78368
1685.00,9.78323,25.095089,0.000534,24.993103,-2.0830,0.324,9.78338,9.78338
1686.00,9.78340,25.095037,0.000534,24.993015,-2.0828,0.325,9.78450,9.78450
1687.00,9.78358,25.095124,0.000537,24.993051,-2.0826,0.325,9.78525,9.78525
1688.00,9.78363,25.095158,0.000534,24.993049,-2.0828,0.325,9.78543,9.78543
1689.00,9.78375,25.095111,0.000535,24.992966,-2.0828,0.325,9.78651,9.78651
1690.00,9.78382,25.095114,0.000537,24.992935,-2.0827,0.325,9.78673,9.78673
1691.00,9.78407,25.095133,0.000536,24.992949,-2.0825,0.325,9.78574,9.78574
1692.00,9.78432,25.095074,0.000538,24.992903,-2.0824,0.325,9.78538,9.78538
1693.00,9.78455,25.095037,0.000539,24.992820,-2.0824,0.325,9.78569,9.78569
1694.00,9.78486,25.095082,0.000543,24.992856,-2.0825,0.325,9.78504,9.78504
1695.00,9.78502,25.095171,0.000546,24.992868,-2.0826,0.325,9.78475,9.78475
1696.00,9.78511,25.095189,0.000547,24.992867,-2.0829,0.325,9.78574,9.78574
1697.00,9.78529,25.095258,0.000548,24.992930,-2.0829,0.325,9.78648,9.78648
1698.00,9.78542,25.095255,0.000546,24.992951,-2.0828,0.325,9.78667,9.78667
1699.00,9.78554,25.095245,0.000542,24.992922,-2.0826,0.325,9.78729,9.78729
1700.00,9.78569,25.095221,0.000536,24.992876,-2.0823,0.326,9.78800,9.78800
1701.00,9.78584,25.095241,0.000533,24.992868,-2.0819,0.326,9.78800,9.78800
1702.00,9.78610,25.095230,0.000531,24.992852,-2.0817,0.326,9.78750,9.78750
1703.00,9.78635,25.095202,0.000532,24.992810,-2.0817,0.326,9.78626,9.78626
1704.00,9.78652,25.095212,0.000532,24.992836,-2.0817,0.326,9.77286,9.77286
1705.00,9.78651,25.095248,0.000535,24.992891,-2.0817,0.326,9.74059,9.74059
1706.00,9.78646,25.095245,0.000539,24.992929,-2.0819,0.326,9.68538,9.68538
1707.00,9.78691,25.095197,0.000536,24.992883,-2.0820,0.326,9.60619,9.60619
1708.00,9.78722,25.095327,0.000539,24.992965,-2.0821,0.326,9.50498,9.50498
1709.00,9.78782,25.095349,0.000539,24.992980,-2.0819,0.326,9.40288,9.40288
1710.00,9.78765,25.095421,0.000540,24.993042,-2.0818,0.326,9.32058,9.32058
1711.00,9.78727,25.095502,0.000542,24.993049,-2.0820,0.326,9.27123,9.27123
@12,2.7001,5.4, 1710.002 
1712.00,9.78644,25.095529,0.000542,24.993029,-2.0821,0.327,9.26215,9.26215
1713.00,9.78096,25.095509,0.000540,24.992956,-2.0819,0.327,9.29398,9.29398
1714.00,9.72046,25.095598,0.000541,24.992927,-2.0820,0.327,9.35531,9.35531
1715.00,9.62627,25.095639,0.000541,24.992940,-2.0821,0.327,9.43030,9.43030
1716.00,9.51178,25.095665,0.000537,24.992941,-2.0819,0.327,9.50661,9.50661
1717.00,9.39021,25.095866,0.000539,24.993013,-2.0818,0.327,9.57533,9.57533
1718.00,9.27625,25.095935,0.000539,24.993001,-2.0818,0.327,9.63044,9.63044
1719.00,9.21093,25.095897,0.000536,24.992953,-2.0818,0.327,9.67140,9.67140
1720.00,9.21539,25.095844,0.000536,24.992844,-2.0818,0.328,9.69805,9.69805
1721.00,9.26536,25.095932,0.000540,24.992844,-2.0818,0.327,9.71427,9.71427
1722.00,9.34491,25.095881,0.000541,24.992806,-2.0815,0.327,9.72209,9.72209
1723.00,9.43467,25.095917,0.000541,24.992823,-2.0814,0.328,9.72474,9.72474
1724.00,9.51680,25.096083,0.000545,24.992948,-2.0814,0.328,9.72600,9.72600
1725.00,9.58989,25.096114,0.000545,24.992903,-2.0812,0.328,9.72783,9.72783
1726.00,9.64645,25.096027,0.000539,24.992824,-2.0809,0.328,9.72895,9.72895
1727.00,9.68812,25.096081,0.000536,24.992846,-2.0807,0.328,9.73173,9.73173
1728.00,9.70993,25.096089,0.000535,24.992812,-2.0806,0.328,9.73685,9.73685
1729.00,9.71846,25.096105,0.000535,24.992732,-2.0806,0.328,9.74130,9.74130
1730.00,9.72180,25.096118,0.000531,24.992715,-2.0805,0.329,9.74576,9.74576
1731.00,9.72321,25.096187,0.000531,24.992734,-2.0806,0.329,9.74995,9.74995
1732.00,9.72543,25.096177,0.000532,24.992667,-2.0808,0.329,9.75333,9.75333
1733.00,9.72888,25.096218,0.000532,24.992681,-2.0810,0.329,9.75559,9.75559
1734.00,9.73249,25.096364,0.000533,24.992839,-2.0811,0.329,9.75739,9.75739
1735.00,9.73570,25.096438,0.000535,24.992961,-2.0811,0.329,9.75822,9.75822
1736.00,9.73856,25.096480,0.000536,24.992983,-2.0811,0.329,9.75902,9.75902
1737.00,9.74093,25.096570,0.000536,24.993020,-2.0813,0.329,9.75971,9.75971
1738.00,9.74324,25.096633,0.000534,24.993033,-2.0814,0.330,9.75977,9.75977
1739.00,9.74540,25.096606,0.000530,24.992922,-2.0814,0.330,9.76135,9.76135
1740.00,9.74764,25.096604,0.000528,24.992770,-2.0814,0.330,9.76315,9.76315
1741.00,9.74976,25.096784,0.000531,24.992867,-2.0815,0.330,9.76529,9.76529
1742.00,9.75187,25.096829,0.000531,24.992874,-2.0816,0.330,9.76726,9.76726
1743.00,9.75418,25.096811,0.000535,24.992858,-2.0816,0.330,9.76939,9.76939
1744.00,9.75653,25.096896,0.000538,24.992938,-2.0816,0.330,9.77070,9.77070
1745.00,9.75868,25.097016,0.000541,24.993077,-2.0816,0.331,9.77152,9.77152
1746.00,9.76058,25.096953,0.000538,24.993044,-2.0817,0.331,9.77196,9.77196
1747.00,9.76236,25.096968,0.000537,24.993030,-2.0815,0.331,9.77238,9.77238
1748.00,9.76384,25.097144,0.000537,24.993154,-2.0813,0.331,9.77307,9.77307
1749.00,9.76503,25.097116,0.000537,24.993064,-2.0810,0.331,9.77325,9.77325
1750.00,9.76616,25.097233,0.000540,24.993094,-2.0809,0.331,9.77389,9.77389
1751.00,9.76726,25.097332,0.000538,24.993040,-2.0807,0.331,9.77504,9.77504
1752.00,9.76833,25.097363,0.000532,24.992999,-2.0804,0.331,9.77573,9.77573
1753.00,9.76922,25.097326,0.000526,24.992870,-2.0802,0.332,9.77652,9.77652
1754.00,9.77015,25.097427,0.000518,24.992897,-2.0800,0.332,9.77729,9.77729
1755.00,9.77110,25.097357,0.000514,24.992826,-2.0799,0.332,9.77774,9.77774
1756.00,9.77201,25.097242,0.000516,24.992735,-2.0799,0.332,9.77764,9.77764
1757.00,9.77295,25.097299,0.000520,24.992783,-2.0800,0.332,9.77845,9.77845
1758.00,9.77399,25.097337,0.000524,24.992869,-2.0801,0.332,9.77903,9.77903
1759.00,9.77487,25.097327,0.000529,24.992859,-2.0802,0.332,9.77969,9.77969
1760.00,9.77560,25.097428,0.000528,24.992860,-2.0803,0.332,9.78055,9.78055
1761.00,9.77620,25.097580,0.000525,24.992894,-2.0804,0.333,9.78136,9.78136
1762.00,9.77674,25.097593,0.000521,24.992833,-2.0802,0.333,9.78114,9.78114
1763.00,9.77716,25.097648,0.000520,24.992807,-2.0799,0.333,9.78097,9.78097
1764.00,9.77752,25.097733,0.000519,24.992832,-2.0797,0.333,9.78036,9.78036
1765.00,9.77784,25.097776,0.000518,24.992867,-2.0797,0.333,9.78022,9.78022
1766.00,9.77838,25.097826,0.000519,24.992929,-2.0797,0.333,9.78066,9.78066
1767.00,9.77891,25.097923,0.000522,24.992975,-2.0799,0.333,9.78119,9.78119
1768.00,9.77927,25.097922,0.000521,24.992950,-2.0802,0.333,9.78116,9.78116
1769.00,9.77965,25.097872,0.000521,24.992869,-2.0803,0.334,9.78217,9.78217
1770.00,9.78013,25.097823,0.000520,24.992842,-2.0803,0.334,9.78276,9.78276
1771.00,9.78036,25.097816,0.000521,24.992811,-2.0802,0.334,9.78202,9.78202
1772.00,9.78057,25.097785,0.000522,24.992746,-2.0802,0.334,9.78237,9.78237
1773.00,9.78097,25.097860,0.000524,24.992752,-2.0801,0.334,9.78322,9.78322
1774.00,9.78115,25.097864,0.000521,24.992778,-2.0802,0.335,9.78244,9.78244
1775.00,9.78126,25.097878,0.000521,24.992753,-2.0800,0.335,9.78222,9.78222
1776.00,9.78172,25.097957,0.000523,24.992800,-2.0797,0.335,9.78384,9.78384
1777.00,9.78210,25.097961,0.000524,24.992816,-2.0797,0.335,9.78405,9.78405
1778.00,9.78227,25.097907,0.000525,24.992802,-2.0798,0.335,9.78387,9.78387
1779.00,9.78232,25.097914,0.000528,24.992810,-2.0800,0.335,9.78429,9.78429
1780.00,9.78230,25.098037,0.000535,24.992877,-2.0800,0.335,9.78427,9.78427
1781.00,9.78246,25.098016,0.000535,24.992822,-2.0800,0.335,9.78364,9.78364
1782.00,9.78262,25.098098,0.000535,24.992857,-2.0797,0.335,9.78305,9.78305
1783.00,9.78267,25.098209,0.000537,24.992875,-2.0794,0.335,9.78254,9.78254
1784.00,9.78280,25.098291,0.000537,24.992871,-2.0791,0.335,9.78282,9.78282
1785.00,9.78293,25.098276,0.000533,24.992820,-2.0788,0.336,9.78253,9.78253
1786.00,9.78294,25.098236,0.000529,24.992764,-2.0785,0.336,9.78238,9.78238
1787.00,9.78304,25.098286,0.000530,24.992756,-2.0779,0.336,9.78286,9.78286
1788.00,9.78316,25.098336,0.000530,24.992807,-2.0775,0.336,9.78322,9.78322
1789.00,9.78318,25.098393,0.000533,24.992805,-2.0774,0.336,9.78320,9.78320
1790.00,9.78314,25.098393,0.000533,24.992793,-2.0774,0.336,9.78349,9.78349
1791.00,9.78319,25.098476,0.000536,24.992840,-2.0776,0.336,9.78331,9.78331
1792.00,9.78333,25.098425,0.000537,24.992793,-2.0779,0.336,9.78325,9.78325
1793.00,9.78330,25.098481,0.000542,24.992782,-2.0783,0.336,9.78347,9.78347
1794.00,9.78338,25.098461,0.000540,24.992770,-2.0782,0.336,9.78382,9.78382
1795.00,9.78361,25.098499,0.000541,24.992798,-2.0782,0.337,9.78417,9.78417
1796.00,9.78344,25.098532,0.000539,24.992816,-2.0783,0.337,9.78374,9.78374
1797.00,9.78317,25.098639,0.000536,24.992888,-2.0784,0.337,9.78301,9.78301
1798.00,9.78292,25.098632,0.000532,24.992864,-2.0784,0.337,9.78217,9.78217
1799.00,9.78283,25.098705,0.000533,24.992917,-2.0785,0.337,9.78165,9.78165
1800.00,9.78293,25.098775,0.000535,24.992925,-2.0783,0.337,9.78159,9.78159
1801.00,9.78294,25.098798,0.000537,24.992951,-2.0784,0.337,9.78241,9.78241
1802.00,9.78305,25.098764,0.000540,24.992993,-2.0784,0.337,9.78355,9.78355
1803.00,9.78330,25.098831,0.000544,24.993053,-2.0785,0.337,9.78459,9.78459
1804.00,9.78331,25.098885,0.000545,24.993026,-2.0787,0.337,9.78409,9.78409
1805.00,9.78311,25.098952,0.000543,24.993049,-2.0789,0.337,9.78307,9.78307
1806.00,9.78298,25.098953,0.000540,24.992993,-2.0787,0.337,9.78193,9.78193
1807.00,9.78271,25.099020,0.000537,24.993011,-2.0785,0.337,9.78090,9.78090
1808.00,9.78275,25.098960,0.000536,24.992917,-2.0781,0.337,9.78094,9.78094
1809.00,9.78284,25.098981,0.000538,24.992899,-2.0778,0.337,9.78182,9.78182
1810.00,9.78282,25.098945,0.000540,24.992869,-2.0777,0.338,9.78234,9.78234
1811.00,9.78272,25.098979,0.000542,24.992866,-2.0780,0.338,9.78236,9.78236
1812.00,9.78245,25.098952,0.000539,24.992781,-2.0782,0.338,9.78198,9.78198
1813.00,9.78231,25.099053,0.000539,24.992868,-2.0785,0.338,9.78145,9.78145
1814.00,9.78234,25.099066,0.000537,24.992856,-2.0783,0.338,9.78185,9.78185
1815.00,9.78237,25.099113,0.000537,24.992840,-2.0781,0.338,9.78250,9.78250
1816.00,9.78248,25.099200,0.000538,24.992885,-2.0778,0.338,9.78375,9.78375
1817.00,9.78271,25.099229,0.000539,24.992887,-2.0778,0.338,9.78479,9.78479
1818.00,9.78291,25.099259,0.000539,24.992876,-2.0776,0.339,9.78511,9.78511
1819.00,9.78309,25.099245,0.000538,24.992919,-2.0777,0.339,9.78452,9.78452
1820.00,9.78305,25.099326,0.000539,24.992947,-2.0778,0.339,9.78429,9.78429
1821.00,9.78310,25.099335,0.000543,24.992932,-2.0777,0.339,9.78417,9.78417
1822.00,9.78304,25.099405,0.000546,24.992913,-2.0776,0.338,9.78447,9.78447
1823.00,9.78308,25.099374,0.000544,24.992864,-2.0775,0.338,9.78500,9.78500
1824.00,9.78326,25.099460,0.000546,24.992881,-2.0773,0.339,9.78553,9.78553
1825.00,9.78361,25.099480,0.000544,24.992885,-2.0773,0.339,9.78617,9.78617
1826.00,9.78408,25.099463,0.000540,24.992853,-2.0772,0.339,9.78690,9.78690
1827.00,9.78445,25.099514,0.000539,24.992892,-2.0770,0.339,9.78690,9.78690
1828.00,9.78454,25.099651,0.000542,24.992913,-2.0769,0.339,9.78673,9.78673
1829.00,9.78465,25.099689,0.000539,24.992805,-2.0768,0.340,9.78698,9.78698
1830.00,9.78490,25.099646,0.000538,24.992764,-2.0770,0.340,9.78718,9.78718
1831.00,9.78513,25.099642,0.000537,24.992714,-2.0771,0.340,9.78635,9.78635
1832.00,9.78539,25.099669,0.000538,24.992700,-2.0773,0.340,9.78582,9.78582
1833.00,9.78551,25.099572,0.000534,24.992658,-2.0775,0.340,9.78516,9.78516
1834.00,9.78540,25.099567,0.000536,24.992711,-2.0778,0.340,9.78433,9.78433
1835.00,9.78533,25.099645,0.000536,24.992704,-2.0780,0.340,9.78367,9.78367
1836.00,9.78529,25.099804,0.000538,24.992826,-2.0780,0.340,9.78359,9.78359
1837.00,9.78527,25.099900,0.000540,24.992839,-2.0778,0.340,9.78395,9.78395
1838.00,9.78523,25.099978,0.000541,24.992830,-2.0774,0.340,9.78386,9.78386
1839.00,9.78519,25.100018,0.000541,24.992859,-2.0770,0.341,9.78409,9.78409
1840.00,9.78524,25.100078,0.000542,24.992935,-2.0767,0.341,9.78382,9.78382
1841.00,9.78513,25.100027,0.000541,24.992883,-2.0765,0.341,9.78387,9.78387
1842.00,9.78519,25.100068,0.000539,24.992956,-2.0767,0.341,9.78378,9.78378
1843.00,9.78498,25.100110,0.000541,24.992990,-2.0768,0.341,9.78383,9.78383
1844.00,9.78481,25.100167,0.000540,24.992991,-2.0769,0.341,9.78338,9.78338
1845.00,9.78454,25.100165,0.000537,24.992952,-2.0767,0.341,9.78302,9.78302
1846.00,9.78431,25.100217,0.000536,24.992937,-2.0767,0.341,9.78301,9.78301
1847.00,9.78413,25.100122,0.000537,24.992765,-2.0764,0.341,9.78260,9.78260
1848.00,9.78391,25.100068,0.000532,24.992663,-2.0765,0.341,9.78225,9.78225
1849.00,9.78368,25.100082,0.000529,24.992638,-2.0765,0.341,9.78249,9.78249
1850.00,9.78346,25.100142,0.000533,24.992634,-2.0765,0.341,9.78289,9.78289
1851.00,9.78335,25.100222,0.000535,24.992704,-2.0766,0.341,9.78296,9.78296
1852.00,9.78331,25.100332,0.000535,24.992814,-2.0767,0.341,9.78286,9.78286
1853.00,9.78330,25.100449,0.000533,24.992907,-2.0765,0.342,9.78354,9.78354
1854.00,9.78322,25.100390,0.000533,24.992832,-2.0765,0.342,9.77342,9.77342
1855.00,9.78308,25.100409,0.000536,24.992857,-2.0764,0.341,9.74675,9.74675
1856.00,9.78298,25.100430,0.000537,24.992894,-2.0761,0.341,9.69811,9.69811
1857.00,9.78282,25.100425,0.000538,24.992912,-2.0760,0.342,9.62589,9.62589
1858.00,9.78268,25.100385,0.000541,24.992881,-2.0759,0.341,9.52995,9.52995
1859.00,9.78287,25.100477,0.000542,24.992963,-2.0760,0.342,9.43101,9.43101
1860.00,9.78290,25.100482,0.000536,24.992970,-2.0763,0.342,9.34664,9.34664
1861.00,9.78312,25.100522,0.000531,24.992895,-2.0763,0.342,9.29266,9.29266
@13,2.7001,5.4, 1860.041 
1862.00,9.78313,25.100552,0.000528,24.992864,-2.0762,0.343,9.27811,9.27811
1863.00,9.78342,25.100682,0.000525,24.992920,-2.0762,0.343,9.30414,9.30414
1864.00,9.73242,25.100688,0.000527,24.992906,-2.0762,0.343,9.36066,9.36066
1865.00,9.64996,25.100733,0.000529,24.992834,-2.0760,0.343,9.43408,9.43408
1866.00,9.54076,25.100732,0.000532,24.992850,-2.0760,0.343,9.50967,9.50967
1867.00,9.42129,25.100758,0.000531,24.992872,-2.0762,0.343,9.57769,9.57769
1868.00,9.30536,25.100815,0.000533,24.992887,-2.0762,0.343,9.63290,9.63290
1869.00,9.23846,25.100884,0.000533,24.992942,-2.0760,0.343,9.67413,9.67413
1870.00,9.22890,25.100846,0.000533,24.993001,-2.0759,0.343,9.70073,9.70073
1871.00,9.27118,25.100844,0.000533,24.992952,-2.0758,0.344,9.71681,9.71681
1872.00,9.34878,25.100802,0.000534,24.992895,-2.0758,0.344,9.72464,9.72464
1873.00,9.43483,25.100720,0.000535,24.992844,-2.0758,0.344,9.72755,9.72755
1874.00,9.52051,25.100814,0.000536,24.992852,-2.0762,0.344,9.72725,9.72725
1875.00,9.59509,25.100850,0.000535,24.992820,-2.0763,0.344,9.72786,9.72786
1876.00,9.64874,25.100907,0.000534,24.992905,-2.0762,0.344,9.72955,9.72955
1877.00,9.68856,25.101001,0.000533,24.992890,-2.0762,0.344,9.73285,9.73285
1878.00,9.71037,25.101033,0.000532,24.992902,-2.0761,0.344,9.73719,9.73719
1879.00,9.72224,25.101021,0.000531,24.992844,-2.0759,0.345,9.74186,9.74186
1880.00,9.72496,25.101072,0.000529,24.992868,-2.0758,0.345,9.74551,9.74551
1881.00,9.72529,25.101146,0.000532,24.992830,-2.0756,0.345,9.74829,9.74829
1882.00,9.72723,25.101192,0.000534,24.992786,-2.0756,0.345,9.75022,9.75022
1883.00,9.73048,25.101304,0.000535,24.992788,-2.0757,0.345,9.75225,9.75225
1884.00,9.73341,25.101320,0.000536,24.992756,-2.0759,0.345,9.75380,9.75380
1885.00,9.73600,25.101422,0.000538,24.992750,-2.0760,0.345,9.75483,9.75483
1886.00,9.73844,25.101456,0.000536,24.992745,-2.0762,0.345,9.75574,9.75574
1887.00,9.74030,25.101551,0.000534,24.992883,-2.0762,0.346,9.75659,9.75659
1888.00,9.74255,25.101603,0.000535,24.992873,-2.0761,0.346,9.75776,9.75776
1889.00,9.74469,25.101743,0.000536,24.992992,-2.0759,0.346,9.76007,9.76007
1890.00,9.74672,25.101782,0.000539,24.993016,-2.0759,0.346,9.76260,9.76260
1891.00,9.74864,25.101803,0.000541,24.992990,-2.0757,0.346,9.76458,9.76458
1892.00,9.75044,25.101758,0.000539,24.992928,-2.0754,0.346,9.76622,9.76622
1893.00,9.75255,25.101722,0.000538,24.992951,-2.0753,0.346,9.76768,9.76768
1894.00,9.75498,25.101633,0.000537,24.992804,-2.0754,0.346,9.76923,9.76923
1895.00,9.75727,25.101626,0.000534,24.992763,-2.0754,0.346,9.77046,9.77046
1896.00,9.75934,25.101635,0.000533,24.992747,-2.0755,0.346,9.77260,9.77260
1897.00,9.76110,25.101719,0.000536,24.992746,-2.0757,0.346,9.77469,9.77469
1898.00,9.76264,25.101878,0.000534,24.992813,-2.0757,0.346,9.77558,9.77558
1899.00,9.76391,25.101959,0.000532,24.992856,-2.0756,0.347,9.77502,9.77502
1900.00,9.76512,25.102039,0.000533,24.992886,-2.0754,0.347,9.77516,9.77516
1901.00,9.76634,25.102123,0.000532,24.992907,-2.0755,0.347,9.77486,9.77486
1902.00,9.76749,25.102226,0.000533,24.992971,-2.0755,0.347,9.77465,9.77465
1903.00,9.76858,25.102179,0.000534,24.992905,-2.0754,0.347,9.77531,9.77531
1904.00,9.76956,25.102228,0.000536,24.992941,-2.0755,0.347,9.77620,9.77620
1905.00,9.77070,25.102231,0.000533,24.992876,-2.0754,0.347,9.77694,9.77694
1906.00,9.77178,25.102224,0.000534,24.992847,-2.0753,0.347,9.77725,9.77725
1907.00,9.77283,25.102145,0.000529,24.992728,-2.0753,0.348,9.77765,9.77765
1908.00,9.77365,25.102162,0.000524,24.992656,-2.0750,0.348,9.77760,9.77760
1909.00,9.77445,25.102160,0.000521,24.992581,-2.0748,0.348,9.77863,9.77863
1910.00,9.77508,25.102235,0.000520,24.992648,-2.0747,0.348,9.77915,9.77915
1911.00,9.77580,25.102313,0.000517,24.992697,-2.0747,0.349,9.78020,9.78020
1912.00,9.77669,25.102412,0.000521,24.992807,-2.0749,0.349,9.78134,9.78134
1913.00,9.77730,25.102483,0.000523,24.992877,-2.0752,0.349,9.78146,9.78146
1914.00,9.77756,25.102547,0.000525,24.992947,-2.0754,0.349,9.78076,9.78076
1915.00,9.77782,25.102532,0.000526,24.992902,-2.0754,0.349,9.78065,9.78065
1916.00,9.77806,25.102533,0.000527,24.992899,-2.0753,0.349,9.78007,9.78007
1917.00,9.77813,25.102539,0.000525,24.992919,-2.0750,0.349,9.77918,9.77918
1918.00,9.77832,25.102550,0.000527,24.992926,-2.0748,0.349,9.77941,9.77941
1919.00,9.77857,25.102650,0.000531,24.992929,-2.0746,0.349,9.77931,9.77931
1920.00,9.77883,25.102689,0.000530,24.992928,-2.0744,0.349,9.77918,9.77918
1921.00,9.77915,25.102819,0.000530,24.992937,-2.0743,0.350,9.77979,9.77979
1922.00,9.77951,25.102873,0.000534,24.992869,-2.0741,0.350,9.78056,9.78056
1923.00,9.77980,25.102894,0.000536,24.992855,-2.0740,0.350,9.78114,9.78114
1924.00,9.78002,25.102872,0.000533,24.992848,-2.0739,0.350,9.78172,9.78172
1925.00,9.78016,25.102887,0.000534,24.992808,-2.0738,0.350,9.78194,9.78194
1926.00,9.78029,25.102815,0.000532,24.992782,-2.0739,0.350,9.78131,9.78131
1927.00,9.78041,25.102841,0.000530,24.992794,-2.0738,0.350,9.78097,9.78097
1928.00,9.78062,25.102868,0.000529,24.992722,-2.0738,0.350,9.78078,9.78078
1929.00,9.78063,25.102875,0.000527,24.992700,-2.0737,0.350,9.78053,9.78053
1930.00,9.78055,25.102917,0.000528,24.992714,-2.0738,0.350,9.78013,9.78013
1931.00,9.78036,25.102890,0.000531,24.992649,-2.0739,0.350,9.77988,9.77988
1932.00,9.78016,25.102861,0.000527,24.992583,-2.0739,0.351,9.77975,9.77975
1933.00,9.78022,25.102898,0.000530,24.992589,-2.0742,0.351,9.78001,9.78001
1934.00,9.78040,25.102897,0.000529,24.992588,-2.0742,0.351,9.78029,9.78029
1935.00,9.78053,25.102928,0.000528,24.992638,-2.0741,0.351,9.78122,9.78122
1936.00,9.78078,25.102985,0.000527,24.992695,-2.0740,0.351,9.78295,9.78295
1937.00,9.78115,25.103168,0.000528,24.992863,-2.0739,0.351,9.78361,9.78361
1938.00,9.78123,25.103182,0.000522,24.992919,-2.0737,0.352,9.78315,9.78315
1939.00,9.78134,25.103188,0.000521,24.992846,-2.0735,0.352,9.78316,9.78316
1940.00,9.78150,25.103201,0.000521,24.992833,-2.0735,0.352,9.78297,9.78297
1941.00,9.78161,25.103290,0.000521,24.992817,-2.0734,0.352,9.78246,9.78246
1942.00,9.78176,25.103281,0.000522,24.992750,-2.0736,0.352,9.78297,9.78297
1943.00,9.78188,25.103368,0.000528,24.992773,-2.0737,0.352,9.78379,9.78379
1944.00,9.78205,25.103527,0.000534,24.992917,-2.0738,0.352,9.78472,9.78472
1945.00,9.78231,25.103704,0.000535,24.992975,-2.0738,0.352,9.78543,9.78543
1946.00,9.78253,25.103702,0.000534,24.992953,-2.0739,0.352,9.78542,9.78542
1947.00,9.78269,25.103681,0.000533,24.992875,-2.0739,0.352,9.78439,9.78439
1948.00,9.78255,25.103717,0.000530,24.992842,-2.0739,0.353,9.78285,9.78285
1949.00,9.78241,25.103666,0.000525,24.992738,-2.0739,0.353,9.78167,9.78167
1950.00,9.78258,25.103662,0.000525,24.992700,-2.0740,0.353,9.78129,9.78129
1951.00,9.78284,25.103740,0.000527,24.992694,-2.0739,0.353,9.78097,9.78097
1952.00,9.78298,25.103772,0.000530,24.992776,-2.0738,0.353,9.78093,9.78093
1953.00,9.78287,25.103805,0.000533,24.992799,-2.0738,0.353,9.78140,9.78140
1954.00,9.78279,25.103896,0.000537,24.992853,-2.0737,0.353,9.78162,9.78162
1955.00,9.78279,25.103822,0.000535,24.992747,-2.0735,0.353,9.78135,9.78135
1956.00,9.78259,25.103837,0.000536,24.992754,-2.0733,0.353,9.78041,9.78041
1957.00,9.78210,25.103903,0.000537,24.992671,-2.0731,0.353,9.77974,9.77974
1958.00,9.78197,25.103973,0.000535,24.992640,-2.0730,0.353,9.77962,9.77962
1959.00,9.78186,25.103901,0.000531,24.992521,-2.0728,0.353,9.77929,9.77929
1960.00,9.78174,25.103923,0.000530,24.992547,-2.0728,0.353,9.77842,9.77842
1961.00,9.78148,25.104036,0.000534,24.992649,-2.0728,0.353,9.77865,9.77865
1962.00,9.78125,25.104020,0.000533,24.992620,-2.0727,0.354,9.77967,9.77967
1963.00,9.78124,25.104015,0.000535,24.992561,-2.0727,0.354,9.78097,9.78097
1964.00,9.78115,25.104083,0.000538,24.992558,-2.0727,0.354,9.78144,9.78144
1965.00,9.78089,25.104140,0.000536,24.992547,-2.0726,0.354,9.78207,9.78207
1966.00,9.78076,25.104158,0.000533,24.992529,-2.0726,0.354,9.78258,9.78258
1967.00,9.78058,25.104249,0.000533,24.992618,-2.0724,0.354,9.78204,9.78204
1968.00,9.78070,25.104264,0.000533,24.992660,-2.0725,0.354,9.78122,9.78122
1969.00,9.78081,25.104346,0.000533,24.992725,-2.0727,0.354,9.78086,9.78086
1970.00,9.78077,25.104384,0.000538,24.992738,-2.0729,0.354,9.78131,9.78131
1971.00,9.78091,25.104373,0.000541,24.992693,-2.0728,0.354,9.78241,9.78241
1972.00,9.78112,25.104342,0.000539,24.992635,-2.0730,0.355,9.78337,9.78337
1973.00,9.78136,25.104354,0.000539,24.992605,-2.0728,0.355,9.78418,9.78418
1974.00,9.78161,25.104364,0.000541,24.992635,-2.0726,0.355,9.78508,9.78508
1975.00,9.78174,25.104411,0.000544,24.992655,-2.0725,0.355,9.78547,9.78547
1976.00,9.78197,25.104438,0.000543,24.992675,-2.0728,0.355,9.78500,9.78500
1977.00,9.78228,25.104482,0.000543,24.992609,-2.0727,0.355,9.78437,9.78437
1978.00,9.78239,25.104497,0.000541,24.992567,-2.0727,0.355,9.78357,9.78357
1979.00,9.78255,25.104556,0.000539,24.992543,-2.0729,0.355,9.78302,9.78302
1980.00,9.78275,25.104628,0.000540,24.992546,-2.0728,0.355,9.78285,9.78285
1981.00,9.78306,25.104688,0.000541,24.992500,-2.0724,0.355,9.78251,9.78251
1982.00,9.78313,25.104764,0.000542,24.992555,-2.0722,0.355,9.78239,9.78239
1983.00,9.78291,25.104856,0.000540,24.992604,-2.0720,0.355,9.78232,9.78232
1984.00,9.78278,25.104883,0.000541,24.992583,-2.0715,0.355,9.78224,9.78224
1985.00,9.78279,25.104917,0.000537,24.992603,-2.0713,0.355,9.78137,9.78137
1986.00,9.78271,25.104927,0.000535,24.992575,-2.0715,0.355,9.78101,9.78101
1987.00,9.78273,25.104967,0.000533,24.992549,-2.0716,0.356,9.78096,9.78096
1988.00,9.78284,25.105056,0.000537,24.992583,-2.0715,0.356,9.78169,9.78169
1989.00,9.78305,25.105187,0.000540,24.992627,-2.0715,0.356,9.78205,9.78205
1990.00,9.78312,25.105265,0.000543,24.992631,-2.0715,0.356,9.78266,9.78266
1991.00,9.78298,25.105351,0.000542,24.992706,-2.0713,0.356,9.78267,9.78267
1992.00,9.78262,25.105420,0.000543,24.992783,-2.0710,0.356,9.78221,9.78221
1993.00,9.78240,25.105379,0.000540,24.992732,-2.0708,0.356,9.78166,9.78166
1994.00,9.78224,25.105374,0.000534,24.992747,-2.0707,0.356,9.78142,9.78142
1995.00,9.78206,25.105445,0.000532,24.992838,-2.0707,0.356,9.78089,9.78089
1996.00,9.78191,25.105374,0.000530,24.992740,-2.0709,0.357,9.78123,9.78123
1997.00,9.78190,25.105414,0.000533,24.992755,-2.0712,0.357,9.78228,9.78228
1998.00,9.78196,25.105528,0.000534,24.992854,-2.0715,0.357,9.78215,9.78215
1999.00,9.78187,25.105613,0.000534,24.992904,-2.0716,0.357,9.78161,9.78161
2000.00,9.78171,25.105615,0.000534,24.992874,-2.0715,0.357,9.78147,9.78147
2001.00,9.78158,25.105877,0.000540,24.993115,-2.0713,0.357,9.78130,9.78130
2002.00,9.78146,25.105858,0.000535,24.993111,-2.0711,0.358,9.78030,9.78030
2003.00,9.78148,25.105836,0.000536,24.993053,-2.0708,0.358,9.78099,9.78099
2004.00,9.78154,25.105729,0.000538,24.992966,-2.0707,0.358,9.77514,9.77514
2005.00,9.78153,25.105720,0.000542,24.992929,-2.0706,0.358,9.75410,9.75410
2006.00,9.78118,25.105508,0.000535,24.992714,-2.0706,0.358,9.71186,9.71186
2007.00,9.78113,25.105554,0.000539,24.992741,-2.0707,0.358,9.64666,9.64666
2008.00,9.78122,25.105607,0.000537,24.992808,-2.0708,0.358,9.55753,9.55753
2009.00,9.78104,25.105569,0.000536,24.992817,-2.0708,0.358,9.45858,9.45858
2010.00,9.78025,25.105541,0.000531,24.992763,-2.0709,0.358,9.37133,9.37133
2011.00,9.78025,25.105655,0.000532,24.992871,-2.0707,0.358,9.31188,9.31188
@14,2.7001,5.4, 2010.082 
2012.00,9.77935,25.105688,0.000531,24.992871,-2.0704,0.358,9.29021,9.29021
2013.00,9.78419,25.105671,0.000533,24.992875,-2.0702,0.358,9.30862,9.30862
2014.00,9.75000,25.105702,0.000532,24.992791,-2.0701,0.359,9.36047,9.36047
2015.00,9.67474,25.105766,0.000531,24.992821,-2.0702,0.359,9.43111,9.43111
2016.00,9.57038,25.105760,0.000532,24.992746,-2.0704,0.359,9.50587,9.50587
2017.00,9.45296,25.105783,0.000533,24.992752,-2.0707,0.359,9.57416,9.57416
2018.00,9.33911,25.105795,0.000534,24.992728,-2.0710,0.359,9.63007,9.63007
2019.00,9.25614,25.105849,0.000537,24.992752,-2.0712,0.359,9.67165,9.67165
2020.00,9.23932,25.105914,0.000543,24.992819,-2.0711,0.359,9.69959,9.69959
2021.00,9.27372,25.105963,0.000546,24.992835,-2.0709,0.359,9.71568,9.71568
2022.00,9.34478,25.105898,0.000543,24.992717,-2.0707,0.359,9.72375,9.72375
2023.00,9.43080,25.106002,0.000543,24.992724,-2.0704,0.359,9.72610,9.72610
2024.00,9.51472,25.106071,0.000541,24.992790,-2.0703,0.359,9.72574,9.72574
2025.00,9.59175,25.105951,0.000536,24.992657,-2.0702,0.359,9.72471,9.72471
2026.00,9.64707,25.105857,0.000531,24.992540,-2.0703,0.359,9.72530,9.72530
2027.00,9.68588,25.106002,0.000529,24.992616,-2.0705,0.360,9.72728,9.72728
2028.00,9.70976,25.105951,0.000525,24.992578,-2.0706,0.360,9.73156,9.73156
2029.00,9.72135,25.105983,0.000528,24.992613,-2.0704,0.360,9.73695,9.73695
2030.00,9.72404,25.106182,0.000529,24.992741,-2.0703,0.360,9.74157,9.74157
2031.00,9.72359,25.106492,0.000537,24.992996,-2.0701,0.360,9.74610,9.74610
2032.00,9.72456,25.106423,0.000538,24.992952,-2.0700,0.360,9.74959,9.74959
2033.00,9.72727,25.106593,0.000542,24.993061,-2.0700,0.360,9.75217,9.75217
2034.00,9.73055,25.106719,0.000539,24.993098,-2.0702,0.360,9.75396,9.75396
2035.00,9.73364,25.106784,0.000542,24.993070,-2.0704,0.360,9.75537,9.75537
2036.00,9.73632,25.106727,0.000538,24.992998,-2.0707,0.361,9.75550,9.75550
2037.00,9.73851,25.106887,0.000537,24.993066,-2.0708,0.361,9.75668,9.75668
2038.00,9.74078,25.106855,0.000535,24.992970,-2.0711,0.361,9.75791,9.75791
2039.00,9.74295,25.106889,0.000535,24.992952,-2.0710,0.361,9.75869,9.75869
2040.00,9.74458,25.107043,0.000536,24.993041,-2.0708,0.361,9.75986,9.75986
2041.00,9.74635,25.107198,0.000540,24.993126,-2.0705,0.361,9.76250,9.76250
2042.00,9.74836,25.107094,0.000539,24.993012,-2.0702,0.361,9.76374,9.76374
2043.00,9.75037,25.107086,0.000541,24.992969,-2.0698,0.361,9.76457,9.76457
2044.00,9.75272,25.107182,0.000540,24.993016,-2.0697,0.362,9.76613,9.76613
2045.00,9.75498,25.107046,0.000536,24.992866,-2.0697,0.362,9.76729,9.76729
2046.00,9.75695,25.106983,0.000531,24.992803,-2.0697,0.362,9.76752,9.76752
2047.00,9.75875,25.107113,0.000533,24.992905,-2.0697,0.362,9.76829,9.76829
2048.00,9.76022,25.107217,0.000532,24.992968,-2.0699,0.362,9.76906,9.76906
2049.00,9.76156,25.107076,0.000533,24.992868,-2.0699,0.363,9.77003,9.77003
2050.00,9.76288,25.107092,0.000535,24.992923,-2.0698,0.362,9.77150,9.77150
2051.00,9.76408,25.107055,0.000538,24.992835,-2.0697,0.362,9.77291,9.77291
2052.00,9.76510,25.107045,0.000541,24.992819,-2.0696,0.362,9.77372,9.77372
2053.00,9.76608,25.106972,0.000539,24.992778,-2.0694,0.362,9.77475,9.77475
2054.00,9.76697,25.107068,0.000540,24.992816,-2.0691,0.362,9.77479,9.77479
2055.00,9.76789,25.107056,0.000539,24.992800,-2.0691,0.362,9.77473,9.77473
2056.00,9.76876,25.107087,0.000539,24.992849,-2.0692,0.362,9.77410,9.77410
2057.00,9.76954,25.107179,0.000537,24.992885,-2.0693,0.363,9.77345,9.77345
2058.00,9.77005,25.107288,0.000539,24.992934,-2.0693,0.363,9.77292,9.77292
2059.00,9.77069,25.107303,0.000539,24.992904,-2.0695,0.362,9.77357,9.77357
2060.00,9.77155,25.107350,0.000538,24.992926,-2.0696,0.363,9.77434,9.77434
2061.00,9.77227,25.107396,0.000536,24.992943,-2.0695,0.363,9.77540,9.77540
2062.00,9.77266,25.107400,0.000536,24.992984,-2.0692,0.363,9.77631,9.77631
2063.00,9.77326,25.107413,0.000532,24.992938,-2.0690,0.363,9.77752,9.77752
2064.00,9.77383,25.107494,0.000530,24.992999,-2.0688,0.363,9.77802,9.77802
2065.00,9.77428,25.107560,0.000530,24.993017,-2.0684,0.364,9.77743,9.77743
2066.00,9.77466,25.107539,0.000530,24.992925,-2.0682,0.364,9.77701,9.77701
2067.00,9.77506,25.107534,0.000528,24.992815,-2.0683,0.364,9.77771,9.77771
2068.00,9.77551,25.107449,0.000527,24.992683,-2.0683,0.364,9.77754,9.77754
2069.00,9.77585,25.107436,0.000527,24.992679,-2.0683,0.364,9.77762,9.77762
2070.00,9.77610,25.107472,0.000530,24.992706,-2.0684,0.364,9.77858,9.77858
2071.00,9.77646,25.107494,0.000527,24.992665,-2.0684,0.364,9.77984,9.77984
2072.00,9.77673,25.107547,0.000526,24.992682,-2.0683,0.364,9.78005,9.78005
2073.00,9.77712,25.107673,0.000530,24.992805,-2.0683,0.365,9.78128,9.78128
2074.00,9.77755,25.107709,0.000531,24.992782,-2.0682,0.365,9.78198,9.78198
2075.00,9.77798,25.107619,0.000526,24.992604,-2.0681,0.365,9.78232,9.78232
2076.00,9.77838,25.107673,0.000529,24.992727,-2.0683,0.365,9.78207,9.78207
2077.00,9.77890,25.107734,0.000531,24.992772,-2.0682,0.365,9.78314,9.78314
2078.00,9.77955,25.107695,0.000526,24.992691,-2.0683,0.365,9.78267,9.78267
2079.00,9.77978,25.107759,0.000526,24.992720,-2.0685,0.365,9.78166,9.78166
2080.00,9.77988,25.107881,0.000525,24.992828,-2.0685,0.366,9.78127,9.78127
2081.00,9.77995,25.107870,0.000522,24.992771,-2.0684,0.366,9.78143,9.78143
2082.00,9.78028,25.107777,0.000520,24.992621,-2.0684,0.366,9.78092,9.78092
2083.00,9.78054,25.108031,0.000529,24.992850,-2.0683,0.366,9.78099,9.78099
2084.00,9.78069,25.108156,0.000532,24.992891,-2.0682,0.366,9.78176,9.78176
2085.00,9.78087,25.108229,0.000534,24.992903,-2.0682,0.366,9.78177,9.78177
2086.00,9.78108,25.108316,0.000538,24.992880,-2.0681,0.366,9.78163,9.78163
2087.00,9.78138,25.108348,0.000541,24.992915,-2.0677,0.366,9.78183,9.78183
2088.00,9.78166,25.108342,0.000538,24.992860,-2.0677,0.366,9.78260,9.78260
2089.00,9.78209,25.108208,0.000535,24.992732,-2.0676,0.366,9.78359,9.78359
2090.00,9.78236,25.108273,0.000536,24.992757,-2.0675,0.366,9.78430,9.78430
2091.00,9.78243,25.108412,0.000538,24.992834,-2.0676,0.366,9.78482,9.78482
2092.00,9.78259,25.108482,0.000534,24.992803,-2.0678,0.366,9.78475,9.78475
2093.00,9.78260,25.108451,0.000531,24.992715,-2.0677,0.367,9.78384,9.78384
2094.00,9.78248,25.108519,0.000531,24.992723,-2.0677,0.367,9.78281,9.78281
2095.00,9.78245,25.108378,0.000527,24.992516,-2.0675,0.367,9.78250,9.78250
2096.00,9.78258,25.108286,0.000522,24.992447,-2.0673,0.367,9.78293,9.78293
2097.00,9.78275,25.108411,0.000526,24.992571,-2.0670,0.367,9.78342,9.78342
2098.00,9.78277,25.108358,0.000527,24.992496,-2.0667,0.367,9.78394,9.78394
2099.00,9.78310,25.108374,0.000529,24.992484,-2.0665,0.367,9.78520,9.78520
2100.00,9.78346,25.108518,0.000531,24.992648,-2.0665,0.367,9.78591,9.78591
2101.00,9.78371,25.108606,0.000531,24.992714,-2.0667,0.367,9.78562,9.78562
2102.00,9.78372,25.108596,0.000527,24.992701,-2.0670,0.368,9.78483,9.78483
2103.00,9.78366,25.108540,0.000525,24.992653,-2.0675,0.368,9.78412,9.78412
2104.00,9.78367,25.108602,0.000527,24.992671,-2.0676,0.368,9.78323,9.78323
2105.00,9.78377,25.108550,0.000525,24.992549,-2.0677,0.368,9.78278,9.78278
2106.00,9.78407,25.108536,0.000526,24.992472,-2.0677,0.368,9.78365,9.78365
2107.00,9.78442,25.108533,0.000529,24.992418,-2.0678,0.368,9.78521,9.78521
2108.00,9.78463,25.108572,0.000532,24.992425,-2.0676,0.368,9.78653,9.78653
2109.00,9.78459,25.108617,0.000533,24.992453,-2.0675,0.368,9.78689,9.78689
2110.00,9.78447,25.108677,0.000533,24.992531,-2.0670,0.369,9.78657,9.78657
2111.00,9.78449,25.108691,0.000532,24.992509,-2.0666,0.369,9.78589,9.78589
2112.00,9.78451,25.108824,0.000534,24.992603,-2.0662,0.369,9.78469,9.78469
2113.00,9.78458,25.108891,0.000531,24.992669,-2.0661,0.369,9.78401,9.78401
2114.00,9.78468,25.108905,0.000527,24.992651,-2.0661,0.369,9.78365,9.78365
2115.00,9.78478,25.108951,0.000530,24.992659,-2.0665,0.369,9.78390,9.78390
2116.00,9.78477,25.108982,0.000532,24.992633,-2.0666,0.369,9.78409,9.78409
2117.00,9.78485,25.108943,0.000533,24.992552,-2.0663,0.370,9.78459,9.78459
2118.00,9.78473,25.108991,0.000536,24.992558,-2.0660,0.369,9.78415,9.78415
2119.00,9.78463,25.109088,0.000541,24.992642,-2.0657,0.369,9.78439,9.78439
2120.00,9.78447,25.109155,0.000539,24.992648,-2.0654,0.370,9.78419,9.78419
2121.00,9.78436,25.109283,0.000545,24.992786,-2.0653,0.370,9.78389,9.78389
2122.00,9.78436,25.109416,0.000547,24.992943,-2.0656,0.370,9.78301,9.78301
2123.00,9.78437,25.109497,0.000549,24.992988,-2.0660,0.370,9.78289,9.78289
2124.00,9.78434,25.109537,0.000547,24.992955,-2.0663,0.370,9.78244,9.78244
2125.00,9.78431,25.109625,0.000548,24.992970,-2.0666,0.370,9.78252,9.78252
2126.00,9.78424,25.109544,0.000542,24.992813,-2.0668,0.370,9.78269,9.78269
2127.00,9.78405,25.109455,0.000539,24.992609,-2.0668,0.370,9.78349,9.78349
2128.00,9.78384,25.109498,0.000538,24.992563,-2.0666,0.370,9.78373,9.78373
2129.00,9.78352,25.109541,0.000533,24.992536,-2.0665,0.370,9.78329,9.78329
2130.00,9.78344,25.109544,0.000534,24.992516,-2.0664,0.370,9.78300,9.78300
2131.00,9.78330,25.109636,0.000536,24.992571,-2.0662,0.370,9.78225,9.78225
2132.00,9.78325,25.109691,0.000538,24.992649,-2.0663,0.370,9.78207,9.78207
2133.00,9.78335,25.109718,0.000540,24.992679,-2.0662,0.370,9.78270,9.78270
2134.00,9.78329,25.109646,0.000539,24.992640,-2.0662,0.370,9.78269,9.78269
2135.00,9.78320,25.109699,0.000537,24.992680,-2.0660,0.371,9.78310,9.78310
2136.00,9.78320,25.109824,0.000541,24.992807,-2.0658,0.371,9.78370,9.78370
2137.00,9.78305,25.109929,0.000539,24.992885,-2.0654,0.371,9.78326,9.78326
2138.00,9.78301,25.110009,0.000538,24.992948,-2.0652,0.371,9.78285,9.78285
2139.00,9.78307,25.110043,0.000538,24.992900,-2.0651,0.371,9.78401,9.78401
2140.00,9.78320,25.110069,0.000537,24.992907,-2.0652,0.371,9.78445,9.78445
2141.00,9.78337,25.109949,0.000529,24.992751,-2.0652,0.372,9.78541,9.78541
2142.00,9.78368,25.109910,0.000530,24.992652,-2.0654,0.372,9.78630,9.78630
2143.00,9.78387,25.109885,0.000531,24.992599,-2.0655,0.372,9.78662,9.78662
2144.00,9.78402,25.109852,0.000533,24.992596,-2.0653,0.372,9.78605,9.78605
2145.00,9.78406,25.109857,0.000536,24.992537,-2.0652,0.372,9.78594,9.78594
2146.00,9.78414,25.109925,0.000538,24.992569,-2.0654,0.372,9.78513,9.78513
2147.00,9.78403,25.110048,0.000534,24.992623,-2.0652,0.372,9.78429,9.78429
2148.00,9.78409,25.110141,0.000532,24.992621,-2.0651,0.372,9.78486,9.78486
2149.00,9.78448,25.110263,0.000531,24.992665,-2.0651,0.373,9.78579,9.78579
2150.00,9.78475,25.110344,0.000530,24.992719,-2.0650,0.373,9.78613,9.78613
2151.00,9.78501,25.110512,0.000533,24.992752,-2.0648,0.373,9.78618,9.78618
2152.00,9.78514,25.110468,0.000534,24.992658,-2.0649,0.373,9.78680,9.78680
2153.00,9.78522,25.110464,0.000534,24.992666,-2.0652,0.373,9.78695,9.78695
2154.00,9.78550,25.110473,0.000536,24.992707,-2.0655,0.373,9.77960,9.77960
2155.00,9.78580,25.110466,0.000536,24.992701,-2.0658,0.373,9.75715,9.75715
2156.00,9.78596,25.110314,0.000534,24.992669,-2.0660,0.373,9.71401,9.71401
2157.00,9.78568,25.110252,0.000534,24.992709,-2.0660,0.373,9.64800,9.64800
2158.00,9.78565,25.110269,0.000536,24.992751,-2.0657,0.373,9.55962,9.55962
2159.00,9.78599,25.110286,0.000537,24.992728,-2.0655,0.373,9.46388,9.46388
2160.00,9.78665,25.110279,0.000536,24.992721,-2.0654,0.373,9.38032,9.38032
2161.00,9.78600,25.110283,0.000532,24.992676,-2.0650,0.373,9.32445,9.32445
@15,2.7001,5.4, 2160.014 
2162.00,9.78608,25.110418,0.000531,24.992715,-2.0646,0.374,9.30540,9.30540
2163.00,9.78832,25.110462,0.000531,24.992650,-2.0642,0.374,9.32576,9.32576
2164.00,9.75076,25.110534,0.000527,24.992622,-2.0639,0.374,9.37759,9.37759
2165.00,9.67465,25.110559,0.000526,24.992588,-2.0638,0.374,9.44662,9.44662
2166.00,9.56964,25.110704,0.000530,24.992672,-2.0638,0.374,9.52044,9.52044
2167.00,9.45568,25.110789,0.000533,24.992677,-2.0640,0.374,9.58862,9.58862
2168.00,9.34707,25.110865,0.000535,24.992747,-2.0644,0.374,9.64330,9.64330
2169.00,9.27297,25.110912,0.000535,24.992786,-2.0646,0.374,9.68382,9.68382
2170.00,9.25765,25.111013,0.000533,24.992874,-2.0647,0.375,9.71042,9.71042
2171.00,9.29073,25.111019,0.000534,24.992880,-2.0648,0.375,9.72552,9.72552
2172.00,9.36057,25.110990,0.000532,24.992853,-2.0649,0.375,9.73095,9.73095
2173.00,9.44851,25.111040,0.000531,24.992817,-2.0650,0.375,9.73158,9.73158
2174.00,9.53139,25.111071,0.000534,24.992841,-2.0649,0.375,9.72983,9.72983
2175.00,9.60215,25.111079,0.000539,24.992778,-2.0646,0.375,9.72852,9.72852
2176.00,9.65930,25.111147,0.000540,24.992824,-2.0643,0.375,9.72790,9.72790
2177.00,9.70111,25.111161,0.000542,24.992755,-2.0640,0.375,9.72973,9.72973
2178.00,9.72213,25.111165,0.000544,24.992731,-2.0638,0.375,9.73427,9.73427
2179.00,9.73028,25.111259,0.000543,24.992745,-2.0639,0.375,9.73927,9.73927
2180.00,9.73090,25.111315,0.000538,24.992770,-2.0640,0.375,9.74486,9.74486
2181.00,9.72940,25.111355,0.000537,24.992716,-2.0642,0.375,9.74972,9.74972
2182.00,9.72959,25.111377,0.000535,24.992738,-2.0643,0.376,9.75387,9.75387
2183.00,9.73190,25.111436,0.000532,24.992788,-2.0643,0.376,9.75605,9.75605
2184.00,9.73519,25.111395,0.000533,24.992718,-2.0643,0.376,9.75725,9.75725
2185.00,9.73816,25.111397,0.000535,24.992707,-2.0644,0.376,9.75709,9.75709
2186.00,9.74046,25.111368,0.000535,24.992684,-2.0643,0.376,9.75687,9.75687
2187.00,9.74228,25.111386,0.000535,24.992685,-2.0641,0.376,9.75720,9.75720
2188.00,9.74397,25.111334,0.000534,24.992631,-2.0639,0.376,9.75776,9.75776
2189.00,9.74566,25.111476,0.000535,24.992765,-2.0634,0.376,9.75979,9.75979
2190.00,9.74726,25.111488,0.000539,24.992736,-2.0629,0.376,9.76132,9.76132
2191.00,9.74861,25.111517,0.000537,24.992738,-2.0626,0.376,9.76288,9.76288
2192.00,9.75028,25.111566,0.000539,24.992743,-2.0629,0.376,9.76459,9.76459
2193.00,9.75247,25.111683,0.000541,24.992768,-2.0632,0.376,9.76635,9.76635
2194.00,9.75468,25.111638,0.000537,24.992651,-2.0634,0.376,9.76686,9.76686
2195.00,9.75682,25.111738,0.000533,24.992714,-2.0636,0.377,9.76840,9.76840
2196.00,9.75885,25.111833,0.000531,24.992714,-2.0638,0.377,9.76969,9.76969
2197.00,9.76062,25.111857,0.000526,24.992698,-2.0636,0.377,9.77014,9.77014
2198.00,9.76213,25.111774,0.000523,24.992589,-2.0634,0.377,9.77105,9.77105
2199.00,9.76350,25.111762,0.000522,24.992619,-2.0634,0.378,9.77279,9.77279
2200.00,9.76471,25.111718,0.000520,24.992563,-2.0633,0.378,9.77388,9.77388
2201.00,9.76572,25.111649,0.000520,24.992524,-2.0632,0.378,9.77562,9.77562
2202.00,9.76677,25.111770,0.000522,24.992618,-2.0631,0.378,9.77696,9.77696
2203.00,9.76775,25.111875,0.000523,24.992723,-2.0632,0.378,9.77785,9.77785
2204.00,9.76867,25.111969,0.000524,24.992728,-2.0633,0.378,9.77700,9.77700
2205.00,9.76948,25.112046,0.000525,24.992727,-2.0631,0.378,9.77626,9.77626
2206.00,9.77049,25.112181,0.000525,24.992763,-2.0631,0.379,9.77598,9.77598
2207.00,9.77151,25.112157,0.000523,24.992724,-2.0629,0.379,9.77627,9.77627
2208.00,9.77244,25.112178,0.000525,24.992775,-2.0627,0.379,9.77624,9.77624
2209.00,9.77315,25.112152,0.000524,24.992823,-2.0626,0.379,9.77725,9.77725
2210.00,9.77377,25.112063,0.000522,24.992793,-2.0626,0.379,9.77812,9.77812
2211.00,9.77463,25.112085,0.000524,24.992896,-2.0625,0.379,9.77907,9.77907
2212.00,9.77543,25.112073,0.000524,24.992869,-2.0625,0.379,9.77950,9.77950
2213.00,9.77600,25.112092,0.000525,24.992831,-2.0625,0.379,9.78003,9.78003
2214.00,9.77657,25.112141,0.000521,24.992770,-2.0625,0.379,9.78021,9.78021
2215.00,9.77705,25.112239,0.000522,24.992814,-2.0626,0.380,9.78125,9.78125
2216.00,9.77781,25.112261,0.000523,24.992781,-2.0627,0.380,9.78230,9.78230
2217.00,9.77862,25.112344,0.000526,24.992856,-2.0627,0.380,9.78303,9.78303
2218.00,9.77919,25.112362,0.000527,24.992874,-2.0629,0.380,9.78349,9.78349
2219.00,9.77955,25.112350,0.000534,24.992892,-2.0629,0.380,9.78416,9.78416
2220.00,9.77975,25.112413,0.000537,24.992890,-2.0629,0.380,9.78385,9.78385
2221.00,9.77984,25.112431,0.000537,24.992892,-2.0627,0.380,9.78206,9.78206
2222.00,9.77997,25.112481,0.000537,24.992902,-2.0626,0.380,9.78174,9.78174
2223.00,9.78019,25.112487,0.000533,24.992821,-2.0623,0.380,9.78118,9.78118
2224.00,9.78033,25.112458,0.000524,24.992726,-2.0619,0.380,9.78036,9.78036
2225.00,9.78072,25.112481,0.000522,24.992775,-2.0617,0.380,9.78073,9.78073
2226.00,9.78123,25.112473,0.000523,24.992749,-2.0614,0.381,9.78226,9.78226
2227.00,9.78157,25.112455,0.000522,24.992692,-2.0613,0.381,9.78262,9.78262
2228.00,9.78192,25.112535,0.000524,24.992754,-2.0615,0.381,9.78362,9.78362
2229.00,9.78221,25.112659,0.000531,24.992882,-2.0616,0.381,9.78476,9.78476
2230.00,9.78263,25.112692,0.000529,24.992775,-2.0614,0.381,9.78547,9.78547
2231.00,9.78293,25.112753,0.000525,24.992726,-2.0613,0.381,9.78523,9.78523
2232.00,9.78303,25.112784,0.000524,24.992735,-2.0611,0.381,9.78514,9.78514
2233.00,9.78314,25.112750,0.000522,24.992695,-2.0610,0.382,9.78443,9.78443
2234.00,9.78324,25.112701,0.000520,24.992545,-2.0607,0.382,9.78414,9.78414
2235.00,9.78343,25.112740,0.000525,24.992644,-2.0607,0.382,9.78366,9.78366
2236.00,9.78338,25.112787,0.000527,24.992693,-2.0608,0.382,9.78368,9.78368
2237.00,9.78324,25.112875,0.000529,24.992749,-2.0608,0.382,9.78342,9.78342
2238.00,9.78328,25.112925,0.000531,24.992717,-2.0607,0.382,9.78414,9.78414
2239.00,9.78337,25.113030,0.000534,24.992798,-2.0605,0.382,9.78414,9.78414
2240.00,9.78333,25.113026,0.000531,24.992756,-2.0605,0.382,9.78356,9.78356
2241.00,9.78344,25.113066,0.000530,24.992776,-2.0604,0.382,9.78302,9.78302
2242.00,9.78347,25.113052,0.000526,24.992675,-2.0605,0.382,9.78233,9.78233
2243.00,9.78326,25.113174,0.000526,24.992796,-2.0606,0.382,9.78063,9.78063
2244.00,9.78320,25.113144,0.000523,24.992792,-2.0610,0.383,9.78026,9.78026
2245.00,9.78348,25.113168,0.000526,24.992823,-2.0611,0.383,9.78162,9.78162
2246.00,9.78368,25.113105,0.000526,24.992692,-2.0611,0.383,9.78311,9.78311
2247.00,9.78387,25.113055,0.000530,24.992702,-2.0610,0.383,9.78505,9.78505
2248.00,9.78414,25.112978,0.000530,24.992607,-2.0607,0.383,9.78776,9.78776
2249.00,9.78435,25.113012,0.000532,24.992578,-2.0602,0.383,9.78897,9.78897
2250.00,9.78437,25.112994,0.000532,24.992518,-2.0601,0.383,9.78851,9.78851
2251.00,9.78436,25.113110,0.000536,24.992672,-2.0601,0.383,9.78784,9.78784
2252.00,9.78446,25.113193,0.000537,24.992675,-2.0602,0.383,9.78717,9.78717
2253.00,9.78455,25.113342,0.000541,24.992749,-2.0603,0.384,9.78593,9.78593
2254.00,9.78456,25.113440,0.000540,24.992797,-2.0603,0.384,9.78459,9.78459
2255.00,9.78440,25.113541,0.000538,24.992787,-2.0603,0.384,9.78369,9.78369
2256.00,9.78426,25.113604,0.000535,24.992727,-2.0605,0.384,9.78279,9.78279
2257.00,9.78415,25.113657,0.000534,24.992743,-2.0605,0.384,9.78184,9.78184
2258.00,9.78400,25.113691,0.000531,24.992749,-2.0604,0.384,9.78131,9.78131
2259.00,9.78387,25.113735,0.000533,24.992790,-2.0605,0.384,9.78159,9.78159
2260.00,9.78389,25.113778,0.000533,24.992796,-2.0605,0.384,9.78205,9.78205
2261.00,9.78396,25.113811,0.000535,24.992801,-2.0604,0.384,9.78211,9.78211
2262.00,9.78401,25.113831,0.000539,24.992803,-2.0605,0.384,9.78230,9.78230
2263.00,9.78416,25.113857,0.000541,24.992734,-2.0606,0.384,9.78207,9.78207
2264.00,9.78424,25.113953,0.000543,24.992700,-2.0607,0.384,9.78155,9.78155
2265.00,9.78402,25.113947,0.000543,24.992694,-2.0605,0.384,9.78114,9.78114
2266.00,9.78372,25.113886,0.000541,24.992645,-2.0604,0.384,9.78157,9.78157
2267.00,9.78349,25.113955,0.000540,24.992653,-2.0603,0.384,9.78166,9.78166
2268.00,9.78300,25.113934,0.000536,24.992643,-2.0600,0.385,9.78196,9.78196
2269.00,9.78275,25.113887,0.000534,24.992636,-2.0598,0.385,9.78279,9.78279
2270.00,9.78249,25.113953,0.000534,24.992688,-2.0597,0.385,9.78265,9.78265
2271.00,9.78237,25.114011,0.000534,24.992696,-2.0596,0.385,9.78284,9.78284
2272.00,9.78224,25.113988,0.000529,24.992630,-2.0596,0.385,9.78277,9.78277
2273.00,9.78211,25.114004,0.000535,24.992619,-2.0597,0.385,9.78300,9.78300
2274.00,9.78213,25.114037,0.000533,24.992636,-2.0599,0.385,9.78278,9.78278
2275.00,9.78230,25.114140,0.000535,24.992724,-2.0601,0.385,9.78389,9.78389
2276.00,9.78249,25.114242,0.000538,24.992798,-2.0601,0.385,9.78344,9.78344
2277.00,9.78251,25.114308,0.000540,24.992928,-2.0598,0.385,9.78337,9.78337
2278.00,9.78246,25.114396,0.000538,24.993001,-2.0597,0.386,9.78251,9.78251
2279.00,9.78225,25.114482,0.000541,24.993063,-2.0597,0.386,9.78143,9.78143
2280.00,9.78197,25.114451,0.000540,24.992986,-2.0595,0.386,9.77952,9.77952
2281.00,9.78173,25.114420,0.000537,24.992929,-2.0597,0.386,9.77901,9.77901
2282.00,9.78174,25.114485,0.000539,24.992848,-2.0599,0.386,9.77938,9.77938
2283.00,9.78186,25.114443,0.000534,24.992796,-2.0596,0.386,9.78020,9.78020
2284.00,9.78199,25.114406,0.000531,24.992710,-2.0593,0.386,9.78115,9.78115
2285.00,9.78200,25.114421,0.000528,24.992695,-2.0592,0.387,9.78189,9.78189
2286.00,9.78194,25.114471,0.000530,24.992697,-2.0590,0.387,9.78214,9.78214
2287.00,9.78174,25.114423,0.000524,24.992640,-2.0587,0.387,9.78139,9.78139
2288.00,9.78173,25.114482,0.000529,24.992649,-2.0588,0.387,9.78101,9.78101
2289.00,9.78160,25.114575,0.000530,24.992635,-2.0589,0.387,9.78077,9.78077
2290.00,9.78158,25.114647,0.000535,24.992610,-2.0591,0.387,9.78136,9.78136
2291.00,9.78159,25.114751,0.000535,24.992652,-2.0593,0.387,9.78153,9.78153
2292.00,9.78152,25.114856,0.000538,24.992724,-2.0595,0.387,9.78186,9.78186
2293.00,9.78147,25.114916,0.000538,24.992759,-2.0595,0.387,9.78209,9.78209
2294.00,9.78146,25.114959,0.000537,24.992781,-2.0594,0.387,9.78241,9.78241
2295.00,9.78131,25.114997,0.000534,24.992752,-2.0592,0.387,9.78191,9.78191
2296.00,9.78118,25.115031,0.000533,24.992693,-2.0590,0.388,9.78214,9.78214
2297.00,9.78120,25.115118,0.000534,24.992677,-2.0588,0.388,9.78224,9.78224
2298.00,9.78129,25.115248,0.000534,24.992661,-2.0587,0.388,9.78225,9.78225
2299.00,9.78144,25.115349,0.000538,24.992722,-2.0587,0.388,9.78170,9.78170
2300.00,9.78160,25.115314,0.000537,24.992721,-2.0585,0.388,9.78156,9.78156
2301.00,9.78170,25.115296,0.000535,24.992759,-2.0585,0.388,9.78116,9.78116
2302.00,9.78177,25.115330,0.000534,24.992799,-2.0587,0.388,9.78149,9.78149
2303.00,9.78174,25.115261,0.000532,24.992785,-2.0588,0.388,9.78159,9.78159
2304.00,9.78176,25.115252,0.000529,24.992750,-2.0589,0.389,9.78216,9.78216
2305.00,9.78189,25.115385,0.000530,24.992821,-2.0592,0.389,9.78313,9.78313
2306.00,9.78199,25.115431,0.000529,24.992828,-2.0594,0.389,9.78329,9.78329
2307.00,9.78216,25.115416,0.000527,24.992759,-2.0592,0.389,9.78348,9.78348
2308.00,9.78229,25.115505,0.000527,24.992798,-2.0589,0.389,9.78328,9.78328
2309.00,9.78240,25.115461,0.000527,24.992710,-2.0587,0.389,9.78381,9.78381
2310.00,9.78262,25.115411,0.000525,24.992607,-2.0582,0.389,9.78408,9.78408
2311.00,9.78282,25.115463,0.000530,24.992596,-2.0579,0.389,9.78519,9.78519
